# Supplementary material for: SOS1 tonoplast neo-localization and the RGG protein SALTY are important in the extreme salinity tolerance of Salicornia bigelovii
Source: Nat Commun. 2024 May 20;15:4279. doi: 10.1038/s41467-024-48595-5 (PMC11106269; doi:10.1038/s41467-024-48595-5)
Supplement: Supplementary file 4 — Supplementary Dataset 1 [file 41467_2024_48595_MOESM4_ESM.xlsx]

## Sheet: Salicornia bigelovii annotation
Salicornia bigelovii annotation
Gene_ID	contig	start	end	strand	length (aa)	hit_name (Swiss-Prot)	hit_description (Swiss-Prot)	organism (Swiss-Prot)	hit_length (Swiss-Prot)	hit_bitscore (Swiss-Prot)	hit_evalue (Swiss-Prot)	hit_name (TrEMBL)	hit_description (TrEMBL)	organism (TrEMBL)	hit_length (TrEMBL)	hit_bitscore (TrEMBL)	hit_evalue (TrEMBL)	hit_name (NCBI NR)	hit_description (NCBI NR)	organism (NCBI NR)	hit_length (NCBI NR)	hit_bitscore (NCBI NR)	hit_evalue (NCBI NR)	KEGG (KOFAM)	KO_definition	GO terms (Swiss-Prot)	GO biological function (Swiss-Prot)	GO Molecular function (Swiss-Prot)	GO Cellular component (Swiss-Prot)	GO IDs (Swiss-Prot)	InterPro ID	InterPro Annotation	GO terms (InterPro)	MapMan 3 as Bin:Name:Description	MapMan 4 as Bin:Name:Description
Sbi_jg8451.t1	ptg000001l	25627	66623	+	591	NPR1_ORYSJ	BTB/POZ domain and ankyrin repeat-containing protein NPR1, OsNPR1 (NPR1 homolog 1, OsNH1)	Oryza sativa subsp. japonica (Rice)	582	579	0	A0A0K9QGN4_SPIOL	BTB domain-containing protein	Spinacia oleracea (Spinach)	606	959	0	XP_021858538.1	BTB/POZ domain and ankyrin repeat-containing protein NPR1	Spinacia oleracea	606	959	0	K14508	regulatory protein NPR1	cytoplasm [GO:0005737]; nucleus [GO:0005634]; RNA polymerase II transcription regulator complex [GO:0090575]; defense response to bacterium [GO:0042742]; defense response to fungus [GO:0050832]; extracellular ATP signaling [GO:0106167]; induced systemic resistance [GO:0009682]; negative regulation of defense response [GO:0031348]; positive regulation of transcription, DNA-templated [GO:0045893]; …	defense response to bacterium [GO:0042742]; defense response to fungus [GO:0050832]; extracellular ATP signaling [GO:0106167]; induced systemic resistance [GO:0009682]; negative regulation of defense response [GO:0031348]; positive regulation of transcription, DNA-templated [GO:0045893]; regulation of jasmonic acid mediated signaling pathway [GO:2000022]; regulation of salicylic acid mediated sig…		cytoplasm [GO:0005737]; nucleus [GO:0005634]; RNA polymerase II transcription regulator complex [GO:0090575]	GO:0001666; GO:0005634; GO:0005737; GO:0009408; GO:0009611; GO:0009625; GO:0009682; GO:0009862; GO:0010112; GO:0031348; GO:0042742; GO:0045893; GO:0050832; GO:0080027; GO:0090575; GO:0106167; GO:2000022; GO:2000031	IPR036770;IPR002110;IPR000210;IPR044292;IPR021094;IPR024228;IPR011333	Ankyrin repeat;BTB/POZ domain;Regulatory protein NPR;Regulatory protein NPR, central domain;SKP1/BTB/POZ domain superfamily	GO:0005515;GO:0009862;GO:2000022;GO:2000031	'20.1.7.10':'stress.biotic.PR-proteins.NPR':'(at1g64280 : 492.0) This gene is a key regulator of the salicylic acid (SA)-mediated systemic acquired resistance (SAR) pathway. It is similar to the transcription factor inhibitor I kappa B, and contains ankyrin repeats. It confers resistance to the pathogens Pseudomonas syringae and Peronospora parasitica in a dosage-dependent fashion. Although trans…	'11.8.2.2':'Phytohormone action.salicylic acid.perception and signal transduction.receptor protein (NPR1)':'salicylic acid receptor protein (NPR1)'| '26.9.3.1.1':'External stimuli response.pathogen.defense mechanisms.systemic acquired resistance (SAR).regulatory protein (NPR1)':'regulatory protein (NPR1) of systemic acquired resistance'
Sbi_jg8452.t1	ptg000001l	72178	77302	-	398	SURE_SULDN	5'-nucleotidase SurE, EC 3.1.3.5 (Nucleoside 5'-monophosphate phosphohydrolase)	Sulfurimonas denitrificans (strain ATCC 33889 / DSM 1251) (Thiomicrospira denitrificans (strain ATCC 33889 / DSM 1251))	264	117	5.41e-29	A0A7C8ZL86_OPUST	5'-nucleotidase, EC 3.1.3.5	Opuntia streptacantha (Prickly pear cactus) (Opuntia cardona)	400	595	0	XP_010696523.1	5'-nucleotidase SurE	Beta vulgaris subsp. vulgaris	403	614	0	K03787	5'/3'-nucleotidase [EC:3.1.3.5 3.1.3.6]	cytoplasm [GO:0005737]; metal ion binding [GO:0046872]; nucleotide binding [GO:0000166]; XMP 5'-nucleosidase activity [GO:0106411]		metal ion binding [GO:0046872]; nucleotide binding [GO:0000166]; XMP 5'-nucleosidase activity [GO:0106411]	cytoplasm [GO:0005737]	GO:0000166; GO:0005737; GO:0046872; GO:0106411	IPR036523;IPR002828;IPR030048	Survival protein SurE	GO:0016787;GO:0008252	'26.13':'misc.acid and other phosphatases':'(at1g72880 : 309.0) Survival protein SurE-like phosphatase/nucleotidase; FUNCTIONS IN: hydrolase activity, acid phosphatase activity; INVOLVED IN: biological_process unknown; LOCATED IN: cellular_component unknown; CONTAINS InterPro DOMAIN/s: Survival protein SurE-like phosphatase/nucleotidase (InterPro:IPR002828); BEST Arabidopsis thaliana protein matc…	'35.2':'not assigned.not annotated':' no hits & (original description: none)'
Sbi_jg8453.t1	ptg000001l	107126	107690	-	86	PTBP2_ARATH	Polypyrimidine tract-binding protein homolog 2	Arabidopsis thaliana (Mouse-ear cress)	429	100	1.35e-25	A0A059CJD4_EUCGR	Uncharacterized protein	Eucalyptus grandis (Flooded gum)	161	103	4.18e-26	KCW78030.1	hypothetical protein EUGRSUZ_D02255, partial	Eucalyptus grandis	161	103	9.34e-26			cytoplasm [GO:0005737]; nucleus [GO:0005634]; P-body [GO:0000932]; mRNA binding [GO:0003729]; RNA binding [GO:0003723]; mRNA processing [GO:0006397]; regulation of alternative mRNA splicing, via spliceosome [GO:0000381]; regulation of RNA splicing [GO:0043484]; regulation of translation [GO:0006417]; RNA splicing [GO:0008380]; seed germination [GO:0009845]	mRNA processing [GO:0006397]; regulation of alternative mRNA splicing, via spliceosome [GO:0000381]; regulation of RNA splicing [GO:0043484]; regulation of translation [GO:0006417]; RNA splicing [GO:0008380]; seed germination [GO:0009845]	mRNA binding [GO:0003729]; RNA binding [GO:0003723]	cytoplasm [GO:0005737]; nucleus [GO:0005634]; P-body [GO:0000932]	GO:0000381; GO:0000932; GO:0003723; GO:0003729; GO:0005634; GO:0005737; GO:0006397; GO:0006417; GO:0008380; GO:0009845; GO:0043484	IPR012677			'27.1':'RNA.processing':'(at5g53180 : 99.4) Encodes one of the two polypyrimidine tract-binding (PTB) protein homologs in the Arabidopsis genome. Double mutants have defects in pollen germination.; polypyrimidine tract-binding protein 2 (PTB2); FUNCTIONS IN: RNA binding, nucleotide binding, nucleic acid binding; INVOLVED IN: pollen germination, regulation of RNA splicing, regulation of translatio…	'35.1':'not assigned.annotated':'Polypyrimidine tract-binding protein homolog 2 OS=Arabidopsis thaliana (sp|q9fgl9|ptbp2_arath : 99.4)'
Sbi_jg8454.t1	ptg000001l	113092	132051	+	268	MGLL_MYCS2	Monoacylglycerol lipase, MGL, EC 3.1.1.23	Mycolicibacterium smegmatis (strain ATCC 700084 / mc(2)155) (Mycobacterium smegmatis)	280	45.4	0.000189	A0A0K9R3E3_SPIOL	Hydrolase_4 domain-containing protein	Spinacia oleracea (Spinach)	267	436	5.86e-153	XP_010696512.1	uncharacterized protein LOC104909033	Beta vulgaris subsp. vulgaris	321	440	4.03e-153	K06889	uncharacterized protein	extracellular region [GO:0005576]; plasma membrane [GO:0005886]; acylglycerol lipase activity [GO:0047372]; fatty acid biosynthetic process [GO:0006633]; lipid catabolic process [GO:0016042]	fatty acid biosynthetic process [GO:0006633]; lipid catabolic process [GO:0016042]	acylglycerol lipase activity [GO:0047372]	extracellular region [GO:0005576]; plasma membrane [GO:0005886]	GO:0005576; GO:0005886; GO:0006633; GO:0016042; GO:0047372	IPR022742;IPR029058	Serine aminopeptidase, S33;Alpha/Beta hydrolase fold		'35.1':'not assigned.no ontology':'(at3g47590 : 323.0) alpha/beta-Hydrolases superfamily protein; CONTAINS InterPro DOMAIN/s: BAAT/Acyl-CoA thioester hydrolase C-terminal (InterPro:IPR014940); BEST Arabidopsis thaliana protein match is: alpha/beta-Hydrolases superfamily protein (TAIR:AT1G29840.1); Has 4006 Blast hits to 4003 proteins in 1107 species: Archae - 84; Bacteria - 2507; Metazoa - 7; Fun…	'35.2':'not assigned.not annotated':' no hits & (original description: none)'
Sbi_jg8455.t1	ptg000001l	182384	198070	-	189	DENR_SCHPO	Translation machinery-associated protein 22 (Density-regulated protein homolog)	Schizosaccharomyces pombe (strain 972 / ATCC 24843) (Fission yeast)	190	129	1.19e-36	A0A834GUT7_RHOSS	Translation machinery-associated protein 22	Rhododendron simsii (Sims's rhododendron)	189	332	3.2e-114	XP_010696502.1	translation machinery-associated protein 22	Beta vulgaris subsp. vulgaris	188	341	1.29e-117	K24272	density-regulated protein	cytosolic ribosome [GO:0022626]; mRNA binding [GO:0003729]; translation initiation factor activity [GO:0003743]; formation of translation preinitiation complex [GO:0001731]; translation reinitiation [GO:0002188]	formation of translation preinitiation complex [GO:0001731]; translation reinitiation [GO:0002188]	mRNA binding [GO:0003729]; translation initiation factor activity [GO:0003743]	cytosolic ribosome [GO:0022626]	GO:0001731; GO:0002188; GO:0003729; GO:0003743; GO:0022626	IPR036877;IPR005873;IPR001950	SUI1 domain superfamily;DENR family, eukaryotes;SUI1 domain	GO:0003743;GO:0006413	'29.2.3':'protein.synthesis.initiation':'(at5g11900 : 231.0) Translation initiation factor SUI1 family protein; FUNCTIONS IN: translation initiation factor activity; INVOLVED IN: translational initiation; LOCATED IN: cellular_component unknown; EXPRESSED IN: 23 plant structures; EXPRESSED DURING: 13 growth stages; CONTAINS InterPro DOMAIN/s: Translation initiation factor SUI1 (InterPro:IPR001950)…	'35.2':'not assigned.not annotated':' no hits & (original description: none)'
Sbi_jg8456.t1	ptg000001l	191707	193641	+	429							A0A2U1L781_ARTAN	Dimer_Tnp_hAT domain-containing protein	Artemisia annua (Sweet wormwood)	576	583	0	PWA44843.1	hypothetical protein CTI12_AA525250	Artemisia annua	576	583	0								IPR012337;IPR008906		GO:0046983	'27.3.67':'RNA.regulation of transcription.putative transcription regulator':'(at3g22220 : 87.4) hAT transposon superfamily; FUNCTIONS IN: protein dimerization activity, DNA binding; INVOLVED IN: biological_process unknown; LOCATED IN: cellular_component unknown; EXPRESSED IN: 23 plant structures; EXPRESSED DURING: 13 growth stages; CONTAINS InterPro DOMAIN/s: HAT dimerisation (InterPro:IPR008906…	'35.2':'not assigned.not annotated':' no hits & (original description: none)'
Sbi_jg8457.t1	ptg000001l	235741	238495	-	201	GLYI4_ARATH	Glyoxylase I 4, AtGLXI-like;4, AtGLYI4	Arabidopsis thaliana (Mouse-ear cress)	174	60.5	2.13e-10	A0A0K9Q9X9_SPIOL	VOC domain-containing protein	Spinacia oleracea (Spinach)	197	310	1.98e-105	XP_010696549.1	glyoxylase I 4	Beta vulgaris subsp. vulgaris	201	326	4.29e-111	K08234	glyoxylase I family protein	cytoplasm [GO:0005737]; plasma membrane [GO:0005886]; lyase activity [GO:0016829]; cellular detoxification of methylglyoxal [GO:0140041]; defense response [GO:0006952]; regulation of abscisic acid-activated signaling pathway [GO:0009787]; regulation of jasmonic acid mediated signaling pathway [GO:2000022]; regulation of salicylic acid mediated signaling pathway [GO:2000031]; response to cold [GO:…	cellular detoxification of methylglyoxal [GO:0140041]; defense response [GO:0006952]; regulation of abscisic acid-activated signaling pathway [GO:0009787]; regulation of jasmonic acid mediated signaling pathway [GO:2000022]; regulation of salicylic acid mediated signaling pathway [GO:2000031]; response to cold [GO:0009409]; response to heat [GO:0009408]; response to jasmonic acid [GO:0009753]; re…	lyase activity [GO:0016829]	cytoplasm [GO:0005737]; plasma membrane [GO:0005886]	GO:0005737; GO:0005886; GO:0006952; GO:0006970; GO:0006979; GO:0009408; GO:0009409; GO:0009414; GO:0009611; GO:0009753; GO:0009787; GO:0010045; GO:0010224; GO:0016829; GO:0051595; GO:0140041; GO:1902074; GO:2000022; GO:2000031	IPR029068;IPR037523;IPR004360	Glyoxalase/Bleomycin resistance protein/Dihydroxybiphenyl dioxygenase;Vicinal oxygen chelate (VOC) domain;Glyoxalase/fosfomycin resistance/dioxygenase domain		'24.2':'Biodegradation of Xenobiotics.lactoylglutathione lyase':'(at5g57040 : 256.0) Lactoylglutathione lyase / glyoxalase I family protein; FUNCTIONS IN: catalytic activity; INVOLVED IN: metabolic process; LOCATED IN: chloroplast; EXPRESSED IN: 23 plant structures; EXPRESSED DURING: 15 growth stages; CONTAINS InterPro DOMAIN/s: Glyoxalase/bleomycin resistance protein/dioxygenase (InterPro:IPR004…	'35.2':'not assigned.not annotated':' no hits & (original description: none)'
Sbi_jg8458.t1	ptg000001l	242103	253460	-	298	SMH3_MAIZE	Single myb histone 3 (Protein SINGLE MYB HISTONE3)	Zea mays (Maize)	285	188	3.66e-57	A0A7C8ZI41_OPUST	MYB transcription factor	Opuntia streptacantha (Prickly pear cactus) (Opuntia cardona)	280	352	9.34e-119	XP_010696540.1	telomere repeat-binding factor 4	Beta vulgaris subsp. vulgaris	273	392	1.01e-134			chromatin [GO:0000785]; chromosome, telomeric region [GO:0000781]; nucleolus [GO:0005730]; nucleosome [GO:0000786]; nucleus [GO:0005634]; double-stranded telomeric DNA binding [GO:0003691]; protein homodimerization activity [GO:0042803]; single-stranded telomeric DNA binding [GO:0043047]; nucleosome assembly [GO:0006334]	nucleosome assembly [GO:0006334]	double-stranded telomeric DNA binding [GO:0003691]; protein homodimerization activity [GO:0042803]; single-stranded telomeric DNA binding [GO:0043047]	chromatin [GO:0000785]; chromosome, telomeric region [GO:0000781]; nucleolus [GO:0005730]; nucleosome [GO:0000786]; nucleus [GO:0005634]	GO:0000781; GO:0000785; GO:0000786; GO:0003691; GO:0005634; GO:0005730; GO:0006334; GO:0042803; GO:0043047	IPR005818;IPR009057;IPR036388;IPR036390;IPR001005;IPR017930;IPR044597	Linker histone H1/H5, domain H15;SANT/Myb domain;Myb domain	GO:0000786;GO:0003677;GO:0006334;GO:0003691	'27.3.26':'RNA.regulation of transcription.MYB-related transcription factor family':'(at1g17520 : 144.0) Homeodomain-like/winged-helix DNA-binding family protein; FUNCTIONS IN: DNA binding, sequence-specific DNA binding transcription factor activity; INVOLVED IN: in 6 processes; LOCATED IN: nucleus, nucleosome; EXPRESSED IN: 11 plant structures; EXPRESSED DURING: 7 growth stages; CONTAINS InterPr…	'35.1':'not assigned.annotated':'Single myb histone 3 OS=Zea mays (sp|q6wlh4|smh3_maize : 152.0)'
Sbi_jg8459.t1	ptg000001l	259553	263023	+	396	LCYE_ARATH	Lycopene epsilon cyclase, chloroplastic, EC 5.5.1.18 (Protein LUTEIN DEFICIENT 2)	Arabidopsis thaliana (Mouse-ear cress)	524	479	1.5e-166	A0A0K9R228_SPIOL	Uncharacterized protein	Spinacia oleracea (Spinach)	532	576	0	XP_021851843.1	lycopene epsilon cyclase, chloroplastic	Spinacia oleracea	545	588	0	K06443	lycopene beta-cyclase [EC:5.5.1.19]	chloroplast membrane [GO:0031969]; integral component of membrane [GO:0016021]; lycopene epsilon cyclase activity [GO:0045435]; oxidoreductase activity [GO:0016491]; oxidoreductase activity, acting on paired donors, with incorporation or reduction of molecular oxygen [GO:0016705]; carotene biosynthetic process [GO:0016120]; carotenoid biosynthetic process [GO:0016117]; ubiquinone biosynthetic pro…	carotene biosynthetic process [GO:0016120]; carotenoid biosynthetic process [GO:0016117]; ubiquinone biosynthetic process [GO:0006744]; xanthophyll biosynthetic process [GO:0016123]	lycopene epsilon cyclase activity [GO:0045435]; oxidoreductase activity [GO:0016491]; oxidoreductase activity, acting on paired donors, with incorporation or reduction of molecular oxygen [GO:0016705]	chloroplast membrane [GO:0031969]; integral component of membrane [GO:0016021]	GO:0006744; GO:0016021; GO:0016117; GO:0016120; GO:0016123; GO:0016491; GO:0016705; GO:0031969; GO:0045435	IPR036188;IPR010108	Lycopene cyclase, beta/epsilon	GO:0016117;GO:0016705	'16.1.4.4':'secondary metabolism.isoprenoids.carotenoids.lycopene epsilon cyclase':'(at5g57030 : 487.0) Lutein-deficient 2 (LUT2) required for lutein biosynthesis, member of the xanthophyll class of carotenoids. Encodes lycopene epsilon cyclase; LUTEIN DEFICIENT 2 (LUT2); CONTAINS InterPro DOMAIN/s: Lycopene beta/epsilon cyclase (InterPro:IPR008671), Lycopene cyclase, beta/epsilon (InterPro:IPR01…	'35.1':'not assigned.annotated':'Lycopene epsilon cyclase, chloroplastic OS=Arabidopsis thaliana (sp|q38932|lcye_arath : 487.0)'
Sbi_jg8460.t1	ptg000001l	264434	265256	-	112							A0A0J8B6R6_BETVV	BED-type domain-containing protein	Beta vulgaris subsp. vulgaris (Beet)	510	134	1.91e-34	KMS96954.1	hypothetical protein BVRB_7g179970	Beta vulgaris subsp. vulgaris	510	134	4.26e-34											'35.2':'not assigned.unknown':' no hits & (original description: no original description)'	'35.2':'not assigned.not annotated':' no hits & (original description: none)'
Sbi_jg8461.t1	ptg000001l	289267	290980	+	178	LCYE_SOLLC	Lycopene epsilon cyclase, chloroplastic, EC 5.5.1.18	Solanum lycopersicum (Tomato) (Lycopersicon esculentum)	526	285	9.16e-94	A0A803MRM5_CHEQI	Uncharacterized protein	Chenopodium quinoa (Quinoa)	513	343	2.25e-114	XP_010696541.1	lycopene epsilon cyclase, chloroplastic	Beta vulgaris subsp. vulgaris	546	347	4.65e-115	K06443	lycopene beta-cyclase [EC:5.5.1.19]	chloroplast membrane [GO:0031969]; integral component of membrane [GO:0016021]; isomerase activity [GO:0016853]; oxidoreductase activity [GO:0016491]; oxidoreductase activity, acting on paired donors, with incorporation or reduction of molecular oxygen [GO:0016705]; carotene biosynthetic process [GO:0016120]; ubiquinone biosynthetic process [GO:0006744]; xanthophyll biosynthetic process [GO:00161…	carotene biosynthetic process [GO:0016120]; ubiquinone biosynthetic process [GO:0006744]; xanthophyll biosynthetic process [GO:0016123]	isomerase activity [GO:0016853]; oxidoreductase activity [GO:0016491]; oxidoreductase activity, acting on paired donors, with incorporation or reduction of molecular oxygen [GO:0016705]	chloroplast membrane [GO:0031969]; integral component of membrane [GO:0016021]	GO:0006744; GO:0016021; GO:0016120; GO:0016123; GO:0016491; GO:0016705; GO:0016853; GO:0031969	IPR036188			'16.1.4.4':'secondary metabolism.isoprenoids.carotenoids.lycopene epsilon cyclase':'(at5g57030 : 277.0) Lutein-deficient 2 (LUT2) required for lutein biosynthesis, member of the xanthophyll class of carotenoids. Encodes lycopene epsilon cyclase; LUTEIN DEFICIENT 2 (LUT2); CONTAINS InterPro DOMAIN/s: Lycopene beta/epsilon cyclase (InterPro:IPR008671), Lycopene cyclase, beta/epsilon (InterPro:IPR01…	'35.1':'not assigned.annotated':'Lycopene epsilon cyclase, chloroplastic OS=Solanum lycopersicum (sp|o65837|lcye_sollc : 288.0)'
Sbi_jg8462.t1	ptg000001l	301439	306164	+	781	PUB34_ARATH	U-box domain-containing protein 34 (Plant U-box protein 34) [Includes: E3 ubiquitin ligase, EC 2.3.2.27 (RING-type E3 ubiquitin transferase); Serine/threonine-protein kinase, EC 2.7.11.- ]	Arabidopsis thaliana (Mouse-ear cress)	801	691	0	A0A803MGC6_CHEQI	Uncharacterized protein	Chenopodium quinoa (Quinoa)	753	1252	0	XP_010696544.1	U-box domain-containing protein 34 isoform X2	Beta vulgaris subsp. vulgaris	766	1283	0			ATP binding [GO:0005524]; protein serine kinase activity [GO:0106310]; protein serine/threonine kinase activity [GO:0004674]; ubiquitin-protein transferase activity [GO:0004842]; protein phosphorylation [GO:0006468]	protein phosphorylation [GO:0006468]	ATP binding [GO:0005524]; protein serine kinase activity [GO:0106310]; protein serine/threonine kinase activity [GO:0004674]; ubiquitin-protein transferase activity [GO:0004842]		GO:0004674; GO:0004842; GO:0005524; GO:0006468; GO:0106310	IPR014729;IPR000719;IPR003613;IPR017441;IPR008271;IPR001245;IPR011009;IPR013083	Protein kinase domain;Protein kinase, ATP binding site	GO:0004672;GO:0005524;GO:0006468;GO:0004842;GO:0016567	'29.4':'protein.postranslational modification':'(at5g57035 : 737.0) U-box domain-containing protein kinase family protein; FUNCTIONS IN: ubiquitin-protein ligase activity, protein serine/threonine kinase activity, protein kinase activity, kinase activity, ATP binding; INVOLVED IN: protein amino acid phosphorylation, protein ubiquitination, response to stress; LOCATED IN: ubiquitin ligase complex;…	'18.4.1.39.2':'Protein modification.phosphorylation.TKL protein kinase superfamily.RLCK-IX receptor-like protein kinase families.receptor-like protein kinase (RLCK-IXb)':'receptor-like protein kinase (RLCK-IXb)'
Sbi_jg8462.t2	ptg000001l	301439	306164	+	780	PUB34_ARATH	U-box domain-containing protein 34 (Plant U-box protein 34) [Includes: E3 ubiquitin ligase, EC 2.3.2.27 (RING-type E3 ubiquitin transferase); Serine/threonine-protein kinase, EC 2.7.11.- ]	Arabidopsis thaliana (Mouse-ear cress)	801	690	0	A0A803MGC6_CHEQI	Uncharacterized protein	Chenopodium quinoa (Quinoa)	753	1252	0	XP_010696544.1	U-box domain-containing protein 34 isoform X2	Beta vulgaris subsp. vulgaris	766	1283	0			ATP binding [GO:0005524]; protein serine kinase activity [GO:0106310]; protein serine/threonine kinase activity [GO:0004674]; ubiquitin-protein transferase activity [GO:0004842]; protein phosphorylation [GO:0006468]	protein phosphorylation [GO:0006468]	ATP binding [GO:0005524]; protein serine kinase activity [GO:0106310]; protein serine/threonine kinase activity [GO:0004674]; ubiquitin-protein transferase activity [GO:0004842]		GO:0004674; GO:0004842; GO:0005524; GO:0006468; GO:0106310	IPR000719;IPR014729;IPR008271;IPR017441;IPR003613;IPR013083;IPR001245;IPR011009	Protein kinase domain;Protein kinase, ATP binding site	GO:0004672;GO:0005524;GO:0006468;GO:0004842;GO:0016567	'29.4':'protein.postranslational modification':'(at5g57035 : 736.0) U-box domain-containing protein kinase family protein; FUNCTIONS IN: ubiquitin-protein ligase activity, protein serine/threonine kinase activity, protein kinase activity, kinase activity, ATP binding; INVOLVED IN: protein amino acid phosphorylation, protein ubiquitination, response to stress; LOCATED IN: ubiquitin ligase complex;…	'18.4.1.39.2':'Protein modification.phosphorylation.TKL protein kinase superfamily.RLCK-IX receptor-like protein kinase families.receptor-like protein kinase (RLCK-IXb)':'receptor-like protein kinase (RLCK-IXb)'
Sbi_jg8463.t1	ptg000001l	307514	311216	-	309							A0A803MGC5_CHEQI	Myb_DNA-bind_3 domain-containing protein	Chenopodium quinoa (Quinoa)	358	332	1.03e-109	XP_021715068.1	uncharacterized protein LOC110683039	Chenopodium quinoa	358	332	2.3e-109								IPR045026			'35.2':'not assigned.unknown':' no hits & (original description: no original description)'	'35.2':'not assigned.not annotated':' no hits & (original description: none)'
Sbi_jg8464.t1	ptg000001l	325871	331941	+	482	P2C06_ORYSJ	Probable protein phosphatase 2C 6, OsPP2C06, EC 3.1.3.16 (ABI1-like protein 1, OsABI-LIKE1, OsABIL1)	Oryza sativa subsp. japonica (Rice)	467	434	5.4e-148	A0A0K9RUT2_SPIOL	Protein-serine/threonine phosphatase, EC 3.1.3.16	Spinacia oleracea (Spinach)	500	740	0	XP_021746007.1	probable protein phosphatase 2C 50	Chenopodium quinoa	497	749	0	K14497	protein phosphatase 2C [EC:3.1.3.16]	cytosol [GO:0005829]; nucleus [GO:0005634]; metal ion binding [GO:0046872]; myosin phosphatase activity [GO:0017018]; protein serine/threonine phosphatase activity [GO:0004722]; abscisic acid-activated signaling pathway [GO:0009738]; peptidyl-threonine dephosphorylation [GO:0035970]	abscisic acid-activated signaling pathway [GO:0009738]; peptidyl-threonine dephosphorylation [GO:0035970]	metal ion binding [GO:0046872]; myosin phosphatase activity [GO:0017018]; protein serine/threonine phosphatase activity [GO:0004722]	cytosol [GO:0005829]; nucleus [GO:0005634]	GO:0004722; GO:0005634; GO:0005829; GO:0009738; GO:0017018; GO:0035970; GO:0046872	IPR001932;IPR000222;IPR036457		GO:0004722;GO:0043169	'17.1.2':'hormone metabolism.abscisic acid.signal transduction':'(at1g72770 : 415.0) mutant has ABA hypersensitive inhibition of seed germination; Protein Phosphatase 2C; regulates the activation of the Snf1-related kinase OST1 by abscisic acid.; homology to ABI1 (HAB1); FUNCTIONS IN: protein serine/threonine phosphatase activity; INVOLVED IN: protein amino acid dephosphorylation; LOCATED IN: pro…	'11.1.2.1.1.2':'Phytohormone action.abscisic acid.perception and signalling.receptor activities.cytoplasm-localized receptor complex.regulatory phosphatase component':'regulatory phosphatase component of cytoplasm-localized abscisic acid receptor complex'| '18.4.25.2.1':'Protein modification.phosphorylation.protein serine/threonine phosphatase superfamily.PPM/PP2C Mn/Mg-dependent phosphatase fami…
Sbi_jg8465.t1	ptg000001l	334100	345237	-	354	M2K2_ARATH	Mitogen-activated protein kinase kinase 2, AtMAP2Kbeta, AtMKK2, MAP kinase kinase 2, EC 2.7.12.2	Arabidopsis thaliana (Mouse-ear cress)	363	472	1.38e-166	J7LJM3_CHEAL	Mitogen activated protein kinase kinase	Chenopodium album (Fat-hen)	353	666	0	XP_010696552.1	mitogen-activated protein kinase kinase 2	Beta vulgaris subsp. vulgaris	353	673	0	K20603	mitogen-activated protein kinase kinase 2 [EC:2.7.12.2]	cytoplasm [GO:0005737]; plasma membrane [GO:0005886]; ATP binding [GO:0005524]; MAP kinase kinase activity [GO:0004708]; protein serine kinase activity [GO:0106310]; protein serine/threonine kinase activity [GO:0004674]; protein tyrosine kinase activity [GO:0004713]; auxin transport [GO:0060918]; cold acclimation [GO:0009631]; defense response to other organism [GO:0098542]; innate immune respons…	auxin transport [GO:0060918]; cold acclimation [GO:0009631]; defense response to other organism [GO:0098542]; innate immune response [GO:0045087]; pollen-pistil interaction [GO:0009875]; response to cold [GO:0009409]; response to salt stress [GO:0009651]; xylem and phloem pattern formation [GO:0010051]	ATP binding [GO:0005524]; MAP kinase kinase activity [GO:0004708]; protein serine kinase activity [GO:0106310]; protein serine/threonine kinase activity [GO:0004674]; protein tyrosine kinase activity [GO:0004713]	cytoplasm [GO:0005737]; plasma membrane [GO:0005886]	GO:0004674; GO:0004708; GO:0004713; GO:0005524; GO:0005737; GO:0005886; GO:0009409; GO:0009631; GO:0009651; GO:0009875; GO:0010051; GO:0045087; GO:0060918; GO:0098542; GO:0106310	IPR008271;IPR017441;IPR000719;IPR011009	Protein kinase, ATP binding site;Protein kinase domain	GO:0004672;GO:0006468;GO:0005524	'29.4.1':'protein.postranslational modification.kinase':'(at4g29810 : 444.0) encodes a MAP kinase kinase 2 that regulates MPK6 and MPK4 in response to cold and salt stresses. Co-expression with MEKK1 in protoplasts activated MKK2 activity, suggesting that MEKK1 may be a regulator of MKK2.; MAP kinase kinase 2 (MKK2); FUNCTIONS IN: MAP kinase kinase activity, kinase activity; INVOLVED IN: cold acc…	'13.4.4.1.3':'Cell division.cytokinesis.phragmoplast disassembly.NACK-PQR signalling pathway.MAPK-kinase (NQK/ANQ)':'MAPK-kinase (NQK/ANQ)'| '18.4.2.1':'Protein modification.phosphorylation.STE protein kinase superfamily.protein kinase (MAPKK)':'protein kinase (MAPKK)'
Sbi_m1-g36273.t1	ptg000001l	340734	341024	-	97	LOX4_SOYBN	Linoleate 9S-lipoxygenase-4, EC 1.13.11.58 (Lipoxygenase-4, L-4) (VSP94)	Glycine max (Soybean) (Glycine hispida)	853	83.6	4.79e-19	A0A0K9RTW1_SPIOL	Lipoxygenase, EC 1.13.11.-	Spinacia oleracea (Spinach)	847	98.2	1.28e-21	XP_021852190.1	probable linoleate 9S-lipoxygenase 5	Spinacia oleracea	847	98.2	2.87e-21			cytoplasm [GO:0005737]; linoleate 9S-lipoxygenase activity [GO:1990136]; metal ion binding [GO:0046872]; oxidoreductase activity, acting on single donors with incorporation of molecular oxygen, incorporation of two atoms of oxygen [GO:0016702]; fatty acid biosynthetic process [GO:0006633]; lipid oxidation [GO:0034440]; oxylipin biosynthetic process [GO:0031408]	fatty acid biosynthetic process [GO:0006633]; lipid oxidation [GO:0034440]; oxylipin biosynthetic process [GO:0031408]	linoleate 9S-lipoxygenase activity [GO:1990136]; metal ion binding [GO:0046872]; oxidoreductase activity, acting on single donors with incorporation of molecular oxygen, incorporation of two atoms of oxygen [GO:0016702]	cytoplasm [GO:0005737]	GO:0005737; GO:0006633; GO:0016702; GO:0031408; GO:0034440; GO:0046872; GO:1990136	IPR000907;IPR036226;IPR013819	Lipoxygenase	GO:0016702;GO:0046872	'35.2':'not assigned.unknown':' (original description: no original description)'	'35.1':'not assigned.annotated':'Linoleate 9S-lipoxygenase-4 OS=Glycine max (sp|p38417|lox4_soybn : 83.6)'
Sbi_jg8466.t1	ptg000001l	345785	347815	+	119	M1250_ARATH	Uncharacterized mitochondrial protein AtMg01250 (ORF102)	Arabidopsis thaliana (Mouse-ear cress)	122	54.7	1.64e-09	A0A803NWR9_CANSA	Uncharacterized protein	Cannabis sativa (Hemp) (Marijuana)	1877	77.8	3.89e-14	XP_023645887.1	uncharacterized protein LOC111832631	Capsella rubella	1233	80.9	7.39e-15			mitochondrion [GO:0005739]			mitochondrion [GO:0005739]	GO:0005739				'35.2':'not assigned.unknown':' no hits & (original description: no original description)'	'35.2':'not assigned.not annotated':' no hits & (original description: none)'
Sbi_jg8467.t1	ptg000001l	347844	349556	+	114	R18AL_ARATH	60S ribosomal protein L18a-like protein	Arabidopsis thaliana (Mouse-ear cress)	158	49.7	2.04e-07	A0A0K9RHD8_SPIOL	Uncharacterized protein	Spinacia oleracea (Spinach)	115	202	2.91e-65	XP_021715060.1	60S ribosomal protein L18a-like protein	Chenopodium quinoa	115	206	2.91e-66			ribosome [GO:0005840]			ribosome [GO:0005840]	GO:0005840				'35.2':'not assigned.unknown':'(at5g57060 : 132.0) BEST Arabidopsis thaliana protein match is: Ribosomal protein L18ae family (TAIR:AT4G26060.1); Has 35333 Blast hits to 34131 proteins in 2444 species: Archae - 798; Bacteria - 22429; Metazoa - 974; Fungi - 991; Plants - 531; Viruses - 0; Other Eukaryotes - 9610 (source: NCBI BLink). & (reliability: 264.0) & (original description: no original desc…	'35.2':'not assigned.not annotated':' no hits & (original description: none)'
Sbi_jg8468.t1	ptg000001l	350267	353594	-	330	UBA1C_ARATH	UBP1-associated proteins 1C	Arabidopsis thaliana (Mouse-ear cress)	613	132	4.31e-33	A0A0K9QRC0_SPIOL	zf-LYAR domain-containing protein	Spinacia oleracea (Spinach)	312	441	3.45e-153	XP_021835291.1	UBP1-associated proteins 1C	Spinacia oleracea	312	441	7.7e-153	K15263	cell growth-regulating nucleolar protein	nucleus [GO:0005634]; mRNA 3'-UTR binding [GO:0003730]; zinc ion binding [GO:0008270]		mRNA 3'-UTR binding [GO:0003730]; zinc ion binding [GO:0008270]	nucleus [GO:0005634]	GO:0003730; GO:0005634; GO:0008270	IPR036236;IPR003604;IPR014898;IPR039999	Zinc finger C2H2 superfamily	GO:0003676;GO:0008270;GO:0003677	'27.3.11':'RNA.regulation of transcription.C2H2 zinc finger family':'(at2g19385 : 179.0) zinc ion binding; FUNCTIONS IN: zinc ion binding; INVOLVED IN: biological_process unknown; LOCATED IN: intracellular; EXPRESSED IN: 22 plant structures; EXPRESSED DURING: 13 growth stages; CONTAINS InterPro DOMAIN/s: Zinc finger, C2H2-like (InterPro:IPR015880), Zinc finger, C2H2, LYAR-type (InterPro:IPR014898…	'35.1':'not assigned.annotated':'UBP1-associated proteins 1C OS=Arabidopsis thaliana (sp|o64571|uba1c_arath : 107.0)'
Sbi_jg8469.t1	ptg000001l	355996	357204	+	174																													'35.2':'not assigned.unknown':' no hits & (original description: no original description)'	'35.2':'not assigned.not annotated':' no hits & (original description: none)'
Sbi_jg8470.t1	ptg000001l	357445	357765	+	107							W9QUT3_9ROSA	Uncharacterized protein	Morus notabilis	102	58.9	7.57e-09	XP_021715057.1	serine/arginine repetitive matrix protein 1-like	Chenopodium quinoa	513	73.2	2.45e-12								IPR008480	Protein of unknown function DUF761, plant		'35.2':'not assigned.unknown':' no hits & (original description: no original description)'	'35.2':'not assigned.not annotated':' no hits & (original description: none)'
Sbi_jg8471.t1	ptg000001l	360192	361736	-	515	THRC_SOLTU	Threonine synthase, chloroplastic, TS, EC 4.2.3.1	Solanum tuberosum (Potato)	519	882	0	A0A0K9QGH1_SPIOL	Threonine synthase, EC 4.2.3.1	Spinacia oleracea (Spinach)	522	979	0	XP_021836980.1	threonine synthase, chloroplastic-like	Spinacia oleracea	522	979	0	K01733	threonine synthase [EC:4.2.3.1]	chloroplast [GO:0009507]; cytoplasm [GO:0005737]; pyridoxal phosphate binding [GO:0030170]; threonine synthase activity [GO:0004795]; cysteine biosynthetic process [GO:0019344]; threonine biosynthetic process [GO:0009088]	cysteine biosynthetic process [GO:0019344]; threonine biosynthetic process [GO:0009088]	pyridoxal phosphate binding [GO:0030170]; threonine synthase activity [GO:0004795]	chloroplast [GO:0009507]; cytoplasm [GO:0005737]	GO:0004795; GO:0005737; GO:0009088; GO:0009507; GO:0019344; GO:0030170	IPR004450;IPR036052;IPR000634;IPR001926		GO:0006520;GO:0030170	'13.1.3.2.1':'amino acid metabolism.synthesis.aspartate family.threonine.threonine synthase':'(q9mt28|thrc_soltu : 887.0) Threonine synthase, chloroplast precursor (EC 4.2.3.1) (TS) - Solanum tuberosum (Potato) & (at4g29840 : 866.0) threonine synthase; METHIONINE OVER-ACCUMULATOR 2 (MTO2); FUNCTIONS IN: threonine synthase activity; INVOLVED IN: threonine biosynthetic process, metabolic process, c…	'4.2.2.7.1':'Amino acid metabolism.aspartate group amino acid biosynthesis.aspartate-derived amino acids.threonine.threonine synthase':'threonine synthase'
Sbi_jg8472.t1	ptg000001l	364188	368571	+	203							A0A0K9QQX5_SPIOL	Uncharacterized protein	Spinacia oleracea (Spinach)	210	278	1.53e-92	XP_021715056.1	uncharacterized protein LOC110683026	Chenopodium quinoa	209	298	9.16e-100								IPR021562	Protein of unknown function DUF3007		'35.2':'not assigned.unknown':'(at3g17930 : 146.0) unknown protein; FUNCTIONS IN: molecular_function unknown; INVOLVED IN: biological_process unknown; LOCATED IN: chloroplast thylakoid membrane; EXPRESSED IN: 22 plant structures; EXPRESSED DURING: 13 growth stages; CONTAINS InterPro DOMAIN/s: Protein of unknown function DUF3007 (InterPro:IPR021562); Has 236 Blast hits to 236 proteins in 83 specie…	'1.1.2.9.6':'Photosynthesis.photophosphorylation.cytochrome b6/f complex.assembly.assembly factor (DAC)':'protein involved in cytochrome b6/f complex assembly (DAC)'
Sbi_jg8473.t1	ptg000001l	374432	394154	+	1562	MYO17_ARATH	Myosin-17 (Myosin XI K, AtXIK)	Arabidopsis thaliana (Mouse-ear cress)	1531	2435	0	A0A0K9RTK8_SPIOL	Uncharacterized protein	Spinacia oleracea (Spinach)	1560	2945	0	XP_021864345.1	myosin-17-like	Spinacia oleracea	1560	2945	0	K10357	myosin V	actin cytoskeleton [GO:0015629]; myosin complex [GO:0016459]; plasmodesma [GO:0009506]; root hair tip [GO:0035619]; transport vesicle [GO:0030133]; actin filament binding [GO:0051015]; ATP binding [GO:0005524]; calmodulin binding [GO:0005516]; cytoskeletal motor activity [GO:0003774]; microfilament motor activity [GO:0000146]; actin filament organization [GO:0007015]; actin filament-based movemen…	actin filament organization [GO:0007015]; actin filament-based movement [GO:0030048]; cell division [GO:0051301]; fruit development [GO:0010154]; Golgi localization [GO:0051645]; gynoecium development [GO:0048467]; leaf pavement cell development [GO:0090436]; mitochondrion localization [GO:0051646]; peroxisome localization [GO:0060151]; post-embryonic development [GO:0009791]; root hair cell tip …	actin filament binding [GO:0051015]; ATP binding [GO:0005524]; calmodulin binding [GO:0005516]; cytoskeletal motor activity [GO:0003774]; microfilament motor activity [GO:0000146]	actin cytoskeleton [GO:0015629]; myosin complex [GO:0016459]; plasmodesma [GO:0009506]; root hair tip [GO:0035619]; transport vesicle [GO:0030133]	GO:0000146; GO:0003774; GO:0005516; GO:0005524; GO:0007015; GO:0009506; GO:0009791; GO:0009826; GO:0010090; GO:0010091; GO:0010154; GO:0015629; GO:0016459; GO:0030048; GO:0030050; GO:0030133; GO:0035619; GO:0048467; GO:0048767; GO:0048768; GO:0051015; GO:0051301; GO:0051645; GO:0051646; GO:0060151; GO:0090436	IPR004009;IPR001609;IPR000048;IPR036961;IPR036018;IPR002710;IPR027417;IPR037975	Myosin head, motor domain;Kinesin motor domain superfamily;Plant myosin, class XI, motor domain;Dilute domain;Class XI myosin, cargo binding domain	GO:0003774;GO:0005524;GO:0016459;GO:0005515;GO:0007015	'31.1.1.3.11':'cell.organisation.cytoskeleton.Myosin.Class XI':'(at5g20490 : 2226.0) Encodes a member of the type XI myosin protein family involved in root hair growth, trichome development, and organelle trafficking. This gene appears to be expressed at low levels throughout the plant.; XIK; FUNCTIONS IN: motor activity; INVOLVED IN: in 11 processes; LOCATED IN: myosin complex; EXPRESSED IN: ste…	'20.2.4.1':'Cytoskeleton organisation.microfilament network.myosin microfilament-based motor protein activities.class XI myosin motor protein':'class XI myosin microfilament-based motor protein'
Sbi_jg8474.t1	ptg000001l	398340	401502	+	373	GDL6_ARATH	GDSL esterase/lipase At1g28570, EC 3.1.1.- (Extracellular lipase At1g28570)	Arabidopsis thaliana (Mouse-ear cress)	389	286	3.53e-93	A0A803MGA8_CHEQI	Uncharacterized protein	Chenopodium quinoa (Quinoa)	380	518	0	XP_021866512.1	acetylajmalan esterase-like	Spinacia oleracea	410	526	0			extracellular region [GO:0005576]; hydrolase activity, acting on ester bonds [GO:0016788]; lipid catabolic process [GO:0016042]	lipid catabolic process [GO:0016042]	hydrolase activity, acting on ester bonds [GO:0016788]	extracellular region [GO:0005576]	GO:0005576; GO:0016042; GO:0016788	IPR001087;IPR036514;IPR035669	GDSL lipase/esterase;SGNH hydrolase superfamily	GO:0016788	'11.9.2':'lipid metabolism.lipid degradation.lipases':'(at1g28570 : 285.0) SGNH hydrolase-type esterase superfamily protein; FUNCTIONS IN: lipase activity, hydrolase activity, acting on ester bonds, carboxylesterase activity; INVOLVED IN: lipid metabolic process; LOCATED IN: endomembrane system; EXPRESSED IN: 22 plant structures; EXPRESSED DURING: 13 growth stages; CONTAINS InterPro DOMAIN/s: Lip…	'35.1':'not assigned.annotated':'GDSL esterase/lipase At1g28570 OS=Arabidopsis thaliana (sp|q9fxj1|gdl6_arath : 285.0)'
Sbi_jg8475.t1	ptg000001l	403127	403630	-	168	DIR17_ARATH	Dirigent protein 17, AtDIR17	Arabidopsis thaliana (Mouse-ear cress)	271	106	2.46e-27	A0A803MXA8_CHEQI	Tudor domain-containing protein	Chenopodium quinoa (Quinoa)	181	205	1.1e-64	XP_010684165.1	PREDICTED: dirigent protein 17	Beta vulgaris subsp. vulgaris	184	211	2.45e-66			apoplast [GO:0048046]; phenylpropanoid biosynthetic process [GO:0009699]	phenylpropanoid biosynthetic process [GO:0009699]		apoplast [GO:0048046]	GO:0009699; GO:0048046				'20.1.7':'stress.biotic.PR-proteins':'(at3g58090 : 107.0) Disease resistance-responsive (dirigent-like protein) family protein; CONTAINS InterPro DOMAIN/s: Plant disease resistance response protein (InterPro:IPR004265); BEST Arabidopsis thaliana protein match is: Disease resistance-responsive (dirigent-like protein) family protein (TAIR:AT1G65870.1); Has 879 Blast hits to 874 proteins in 45 speci…	'35.1':'not assigned.annotated':'Dirigent protein 17 OS=Arabidopsis thaliana (sp|f4j4n3|dir17_arath : 107.0)'
Sbi_jg8476.t1	ptg000001l	422299	424805	+	196	SHGR9_ARATH	E3 ubiquitin-protein ligase SGR9, amyloplastic, EC 2.3.2.27 (Protein SHOOT GRAVITROPISM 9) (RING-type E3 ubiquitin transferase SGR9)	Arabidopsis thaliana (Mouse-ear cress)	283	161	4.84e-48	A0A803MGA6_CHEQI	RING-type domain-containing protein	Chenopodium quinoa (Quinoa)	189	267	1.84e-88	XP_021715048.1	E3 ubiquitin-protein ligase SGR9, amyloplastic-like	Chenopodium quinoa	279	271	3.06e-88			amyloplast [GO:0009501]; cytoplasm [GO:0005737]; metal ion binding [GO:0046872]; ubiquitin protein ligase activity [GO:0061630]; ubiquitin-protein transferase activity [GO:0004842]; gravitropism [GO:0009630]; protein ubiquitination [GO:0016567]	gravitropism [GO:0009630]; protein ubiquitination [GO:0016567]	metal ion binding [GO:0046872]; ubiquitin protein ligase activity [GO:0061630]; ubiquitin-protein transferase activity [GO:0004842]	amyloplast [GO:0009501]; cytoplasm [GO:0005737]	GO:0004842; GO:0005737; GO:0009501; GO:0009630; GO:0016567; GO:0046872; GO:0061630	IPR001841;IPR013083			'29.5.11.4.2':'protein.degradation.ubiquitin.E3.RING':'(at5g02750 : 139.0) RING/U-box superfamily protein; FUNCTIONS IN: zinc ion binding; CONTAINS InterPro DOMAIN/s: Zinc finger, RING-type (InterPro:IPR001841), Zinc finger, C3HC4 RING-type (InterPro:IPR018957); BEST Arabidopsis thaliana protein match is: RING/U-box superfamily protein (TAIR:AT3G19950.1); Has 8586 Blast hits to 8564 proteins in 2…	'26.3.1.1':'External stimuli response.gravity.sensing and signalling.ubiquitin protein ligase (SGR9)':'gravity signalling E3 ubiquitin ligase (SGR9)'
Sbi_jg8477.t1	ptg000001l	426536	431441	-	376	GPC1_RICCO	Glycerophosphocholine acyltransferase 1, GPCAT, EC 2.3.1.-	Ricinus communis (Castor bean)	391	601	0	A0A0K9RR77_SPIOL	Glycerophosphocholine acyltransferase 1	Spinacia oleracea (Spinach)	374	674	0	XP_021854629.1	uncharacterized membrane protein C776.05	Spinacia oleracea	374	674	0			integral component of membrane [GO:0016021]; acyltransferase activity [GO:0016746]; phosphatidylcholine biosynthetic process [GO:0006656]	phosphatidylcholine biosynthetic process [GO:0006656]	acyltransferase activity [GO:0016746]	integral component of membrane [GO:0016021]	GO:0006656; GO:0016021; GO:0016746	IPR021261	Glycerophosphocholine acyltransferase 1		'35.2':'not assigned.unknown':'(at5g35460 : 545.0) unknown protein; CONTAINS InterPro DOMAIN/s: Protein of unknown function DUF2838 (InterPro:IPR021261); Has 1807 Blast hits to 1807 proteins in 277 species: Archae - 0; Bacteria - 0; Metazoa - 736; Fungi - 347; Plants - 385; Viruses - 0; Other Eukaryotes - 339 (source: NCBI BLink). & (gnl|cdd|38106 : 393.0) no description available & (reliability:…	'35.1':'not assigned.annotated':'Glycerophosphocholine acyltransferase 1 OS=Ricinus communis (sp|b9rk42|gpc1_ricco : 562.0)'
Sbi_jg8478.t1	ptg000001l	434800	440415	-	250	ALFL5_ARATH	PHD finger protein ALFIN-LIKE 5, Protein AL5	Arabidopsis thaliana (Mouse-ear cress)	260	353	3.15e-123	A0A803M8E5_CHEQI	PHD-type domain-containing protein	Chenopodium quinoa (Quinoa)	251	407	4.73e-142	XP_021750097.1	PHD finger protein ALFIN-LIKE 4-like	Chenopodium quinoa	251	407	1.06e-141			nucleus [GO:0005634]; DNA binding [GO:0003677]; histone binding [GO:0042393]; metal ion binding [GO:0046872]; transcription cis-regulatory region binding [GO:0000976]; transcription coregulator activity [GO:0003712]; transcription corepressor activity [GO:0003714]; chromatin organization [GO:0006325]; response to salt stress [GO:0009651]; response to water deprivation [GO:0009414]	chromatin organization [GO:0006325]; response to salt stress [GO:0009651]; response to water deprivation [GO:0009414]	DNA binding [GO:0003677]; histone binding [GO:0042393]; metal ion binding [GO:0046872]; transcription cis-regulatory region binding [GO:0000976]; transcription coregulator activity [GO:0003712]; transcription corepressor activity [GO:0003714]	nucleus [GO:0005634]	GO:0000976; GO:0003677; GO:0003712; GO:0003714; GO:0005634; GO:0006325; GO:0009414; GO:0009651; GO:0042393; GO:0046872	IPR045104;IPR019787;IPR013083;IPR001965;IPR021998;IPR011011;IPR044104;IPR019786	Alfin	GO:0006355;GO:0042393	'27.3.2':'RNA.regulation of transcription.Alfin-like':'(at5g20510 : 314.0) AL5 encodes a member of the Alfin-Like family of nuclear-localized PhD domain containing homeodomain proteins. Binds to H3K4 di or trimethylated DNA.; alfin-like 5 (AL5); CONTAINS InterPro DOMAIN/s: Zinc finger, PHD-type, conserved site (InterPro:IPR019786), Protein of unknown function DUF3594 (InterPro:IPR021998), Zinc fi…	'12.3.4.2.2':'Chromatin organisation.post-translational histone modification.PRC1 bifunctional histone ubiquitination and methylation reader complex.associated factors.methylation reader (Alfin)':'methylation reader Alfin of PRC1 complex'
Sbi_jg8479.t1	ptg000001l	443141	447756	-	317	WAV2_ARATH	Alpha/beta hydrolase domain-containing protein WAV2, EC 3.-.-.- (Protein WAVY GROWTH 2)	Arabidopsis thaliana (Mouse-ear cress)	308	525	0	A0A0J8B823_BETVV	Peptidase_S9 domain-containing protein	Beta vulgaris subsp. vulgaris (Beet)	322	602	0	XP_010666445.1	alpha/beta hydrolase domain-containing protein WAV2 isoform X1	Beta vulgaris subsp. vulgaris	322	602	0	K06889	uncharacterized protein	endoplasmic reticulum [GO:0005783]; integral component of membrane [GO:0016021]; membrane [GO:0016020]; organelle inner membrane [GO:0019866]; plasma membrane [GO:0005886]; palmitoyl-(protein) hydrolase activity [GO:0008474]; serine-type peptidase activity [GO:0008236]; proteolysis [GO:0006508]; root development [GO:0048364]	proteolysis [GO:0006508]; root development [GO:0048364]	palmitoyl-(protein) hydrolase activity [GO:0008474]; serine-type peptidase activity [GO:0008236]	endoplasmic reticulum [GO:0005783]; integral component of membrane [GO:0016021]; membrane [GO:0016020]; organelle inner membrane [GO:0019866]; plasma membrane [GO:0005886]	GO:0005783; GO:0005886; GO:0006508; GO:0008236; GO:0008474; GO:0016020; GO:0016021; GO:0019866; GO:0048364	IPR029058;IPR001375	Alpha/Beta hydrolase fold;Peptidase S9, prolyl oligopeptidase, catalytic domain	GO:0006508;GO:0008236	'33.99':'development.unspecified':'(at5g20520 : 528.0) Encodes a Bem46-like protein. WAV2 negatively regulates root bending when roots alter their growth direction. It's not involved in sensing environmental stimuli (e.g. gravity, light, water, touch).; WAVY GROWTH 2 (WAV2); FUNCTIONS IN: serine-type peptidase activity; INVOLVED IN: root development; LOCATED IN: organelle inner membrane, endoplas…	'35.1':'not assigned.annotated':'Alpha/beta hydrolase domain-containing protein WAV2 OS=Arabidopsis thaliana (sp|q8rxp6|wav2_arath : 528.0)'
Sbi_jg8480.t1	ptg000001l	450520	453533	+	379	PRCC_HUMAN	Proline-rich protein PRCC (Papillary renal cell carcinoma translocation-associated gene protein)	Homo sapiens (Human)	491	56.6	1.77e-07	A0A0K9RGV2_SPIOL	Uncharacterized protein	Spinacia oleracea (Spinach)	359	404	7.6e-137	XP_021715042.1	proline-rich protein PRCC-like	Chenopodium quinoa	376	434	2.39e-148	K13105	proline-rich protein PRCC	nuclear speck [GO:0016607]; nucleoplasm [GO:0005654]; nucleus [GO:0005634]; cell cycle [GO:0007049]; regulation of cell cycle [GO:0051726]	cell cycle [GO:0007049]; regulation of cell cycle [GO:0051726]		nuclear speck [GO:0016607]; nucleoplasm [GO:0005654]; nucleus [GO:0005634]	GO:0005634; GO:0005654; GO:0007049; GO:0016607; GO:0051726	IPR018800			'35.2':'not assigned.unknown':'(at2g19270 : 145.0) CONTAINS InterPro DOMAIN/s: Mitotic checkpoint protein PRCC, C-terminal (InterPro:IPR018800); Has 930 Blast hits to 533 proteins in 146 species: Archae - 0; Bacteria - 18; Metazoa - 327; Fungi - 143; Plants - 61; Viruses - 0; Other Eukaryotes - 381 (source: NCBI BLink). & (gnl|cdd|39106 : 106.0) no description available & (reliability: 290.0) & (…	'35.2':'not assigned.not annotated':' no hits & (original description: none)'
Sbi_jg8481.t1	ptg000001l	456820	459227	-	248	NFYA5_ARATH	Nuclear transcription factor Y subunit A-5, AtNF-YA-5	Arabidopsis thaliana (Mouse-ear cress)	308	112	1.64e-28	A0A803MGA0_CHEQI	Nuclear transcription factor Y subunit	Chenopodium quinoa (Quinoa)	313	307	1.06e-101	XP_021715040.1	nuclear transcription factor Y subunit A-7-like	Chenopodium quinoa	313	307	2.36e-101	K08064	nuclear transcription factor Y, alpha	CCAAT-binding factor complex [GO:0016602]; DNA-binding transcription factor activity [GO:0003700]; DNA-binding transcription factor activity, RNA polymerase II-specific [GO:0000981]; RNA polymerase II cis-regulatory region sequence-specific DNA binding [GO:0000978]; transcription cis-regulatory region binding [GO:0000976]; abscisic acid-activated signaling pathway [GO:0009738]; blue light signali…	abscisic acid-activated signaling pathway [GO:0009738]; blue light signaling pathway [GO:0009785]; embryo development ending in seed dormancy [GO:0009793]; negative regulation of transcription, DNA-templated [GO:0045892]; regulation of transcription by RNA polymerase II [GO:0006357]; response to water deprivation [GO:0009414]; seed development [GO:0048316]; somatic embryogenesis [GO:0010262]	DNA-binding transcription factor activity [GO:0003700]; DNA-binding transcription factor activity, RNA polymerase II-specific [GO:0000981]; RNA polymerase II cis-regulatory region sequence-specific DNA binding [GO:0000978]; transcription cis-regulatory region binding [GO:0000976]	CCAAT-binding factor complex [GO:0016602]	GO:0000976; GO:0000978; GO:0000981; GO:0003700; GO:0006357; GO:0009414; GO:0009738; GO:0009785; GO:0009793; GO:0010262; GO:0016602; GO:0045892; GO:0048316	IPR001289	Nuclear transcription factor Y subunit A	GO:0003700;GO:0006355	'27.3.14':'RNA.regulation of transcription.CCAAT box binding factor family, HAP2':'(at1g54160 : 101.0) Encodes a member of the CCAAT-binding transcription factor (CBF-B/NF-YA) family. Expression is upregulated in response to ABA and drought. This regulation appears to be mediated by MIR169A which is downregulated in response to drought. NFYA5 is a target of MIR169A. Loss of function mutations are…	'15.5.49.1':'RNA biosynthesis.transcriptional regulation.NF-Y transcription factor complex.component NF-YA':'component NF-YA of NF-Y transcription factor complex'
Sbi_jg8482.t1	ptg000001l	477954	494712	-	677	PDAT1_ARATH	Phospholipid:diacylglycerol acyltransferase 1, AtPDAT, EC 2.3.1.158	Arabidopsis thaliana (Mouse-ear cress)	671	1040	0	A0A0J8B8H0_BETVV	Uncharacterized protein	Beta vulgaris subsp. vulgaris (Beet)	678	1194	0	XP_021750299.1	phospholipid:diacylglycerol acyltransferase 1-like	Chenopodium quinoa	673	1228	0	K00679	phospholipid:diacylglycerol acyltransferase [EC:2.3.1.158]	cytoplasm [GO:0005737]; endoplasmic reticulum [GO:0005783]; integral component of membrane [GO:0016021]; plant-type vacuole [GO:0000325]; plastid [GO:0009536]; O-acyltransferase activity [GO:0008374]; phospholipid:diacylglycerol acyltransferase activity [GO:0046027]; glycerol metabolic process [GO:0006071]; lipid metabolic process [GO:0006629]; triglyceride biosynthetic process [GO:0019432]	glycerol metabolic process [GO:0006071]; lipid metabolic process [GO:0006629]; triglyceride biosynthetic process [GO:0019432]	O-acyltransferase activity [GO:0008374]; phospholipid:diacylglycerol acyltransferase activity [GO:0046027]	cytoplasm [GO:0005737]; endoplasmic reticulum [GO:0005783]; integral component of membrane [GO:0016021]; plant-type vacuole [GO:0000325]; plastid [GO:0009536]	GO:0000325; GO:0005737; GO:0005783; GO:0006071; GO:0006629; GO:0008374; GO:0009536; GO:0016021; GO:0019432; GO:0046027	IPR029058;IPR003386	Alpha/Beta hydrolase fold;Lecithin:cholesterol/phospholipid:diacylglycerol acyltransferase	GO:0006629;GO:0008374	'11.8.10':'lipid metabolism.'exotics' (steroids, squalene etc).phosphatidylcholinesterol O-acyltransferase':'(at5g13640 : 1050.0) arabidopsis phospholipid:diacylglycerol acyltransferase (PDAT); phospholipid:diacylglycerol acyltransferase (PDAT); FUNCTIONS IN: phosphatidylcholine-sterol O-acyltransferase activity, phospholipid:diacylglycerol acyltransferase activity; INVOLVED IN: lipid metabolic p…	'5.2.3.2.1':'Lipid metabolism.glycerolipid metabolism.triacylglycerol biosynthesis.phospholipid:diacylglycerol acyltransferase activities.phospholipid:diacylglycerol acyltransferase (PDAT)':'phospholipid:diacylglycerol acyltransferase (PDAT)'
Sbi_jg8483.t1	ptg000001l	500732	511942	+	398	BRXL4_ARATH	Protein Brevis radix-like 4, AtBRXL4	Arabidopsis thaliana (Mouse-ear cress)	384	405	1.71e-139	A0A803MG96_CHEQI	Uncharacterized protein	Chenopodium quinoa (Quinoa)	403	670	0	XP_021750040.1	protein Brevis radix-like 4	Chenopodium quinoa	403	677	0			nucleus [GO:0005634]			nucleus [GO:0005634]	GO:0005634	IPR013591;IPR044532;IPR027988	Brevis radix (BRX) domain		'35.2':'not assigned.unknown':'(at5g20540 : 325.0) Belongs to five-member BRX gene family. Arabidopsis BRX genes share high levels of similarity among each others, with several conserved domains. The most distinct is BRX domain - highly conserved in all BRX genes among distantly related species. This protein-protein interaction domain is required and sufficient for BRX activity.; BREVIS RADIX-lik…	'13.8.3':'Cell division.asymmetric cell division.plasma membrane-to-nucleus signalling factor (BRX)':'plasma membrane-to-nucleus signalling factor (BRX)'
Sbi_jg8483.t2	ptg000001l	500732	511942	+	397	BRXL4_ARATH	Protein Brevis radix-like 4, AtBRXL4	Arabidopsis thaliana (Mouse-ear cress)	384	410	2.76e-141	A0A803MG96_CHEQI	Uncharacterized protein	Chenopodium quinoa (Quinoa)	403	671	0	XP_021750040.1	protein Brevis radix-like 4	Chenopodium quinoa	403	678	0			nucleus [GO:0005634]			nucleus [GO:0005634]	GO:0005634	IPR013591;IPR027988;IPR044532	Brevis radix (BRX) domain		'35.2':'not assigned.unknown':'(at5g20540 : 330.0) Belongs to five-member BRX gene family. Arabidopsis BRX genes share high levels of similarity among each others, with several conserved domains. The most distinct is BRX domain - highly conserved in all BRX genes among distantly related species. This protein-protein interaction domain is required and sufficient for BRX activity.; BREVIS RADIX-lik…	'13.8.3':'Cell division.asymmetric cell division.plasma membrane-to-nucleus signalling factor (BRX)':'plasma membrane-to-nucleus signalling factor (BRX)'
Sbi_jg8484.t1	ptg000001l	514609	522754	+	367	NILP3_ARATH	Omega-amidase, chloroplastic, EC 3.5.1.3 (Nitrilase-like protein 3)	Arabidopsis thaliana (Mouse-ear cress)	369	525	0	A0A0J8B4J3_BETVV	CN hydrolase domain-containing protein	Beta vulgaris subsp. vulgaris (Beet)	350	598	0	XP_021715036.1	omega-amidase, chloroplastic-like	Chenopodium quinoa	365	613	0	K13566	omega-amidase [EC:3.5.1.3]	chloroplast [GO:0009507]; chloroplast stroma [GO:0009570]; plastid [GO:0009536]; omega-amidase activity [GO:0050152]; zinc ion binding [GO:0008270]; asparagine metabolic process [GO:0006528]; glutamine metabolic process [GO:0006541]; malate metabolic process [GO:0006108]; oxaloacetate metabolic process [GO:0006107]	asparagine metabolic process [GO:0006528]; glutamine metabolic process [GO:0006541]; malate metabolic process [GO:0006108]; oxaloacetate metabolic process [GO:0006107]	omega-amidase activity [GO:0050152]; zinc ion binding [GO:0008270]	chloroplast [GO:0009507]; chloroplast stroma [GO:0009570]; plastid [GO:0009536]	GO:0006107; GO:0006108; GO:0006528; GO:0006541; GO:0008270; GO:0009507; GO:0009536; GO:0009570; GO:0050152	IPR045254;IPR036526;IPR003010		GO:0016811;GO:0006807	'35.1':'not assigned.no ontology':'(at5g12040 : 520.0) Nitrilase/cyanide hydratase and apolipoprotein N-acyltransferase family protein; FUNCTIONS IN: hydrolase activity, acting on carbon-nitrogen (but not peptide) bonds, zinc ion binding; INVOLVED IN: nitrogen compound metabolic process; LOCATED IN: chloroplast; EXPRESSED IN: 23 plant structures; EXPRESSED DURING: 13 growth stages; CONTAINS Inter…	'4.2.1.4':'Amino acid metabolism.aspartate group amino acid biosynthesis.asparagine.omega-amidase':'omega-amidase'
Sbi_jg8485.t1	ptg000001l	532612	533588	+	293	BIG1B_ARATH	Protein BIG GRAIN 1-like B	Arabidopsis thaliana (Mouse-ear cress)	366	56.6	7.18e-08	A0A0K9Q9C1_SPIOL	Uncharacterized protein	Spinacia oleracea (Spinach)	414	270	1.06e-84	XP_021836040.1	protein BIG GRAIN 1-like B	Spinacia oleracea	414	270	2.36e-84			plasma membrane [GO:0005886]; auxin transport [GO:0060918]; auxin-activated signaling pathway [GO:0009734]; positive regulation of auxin mediated signaling pathway [GO:0010929]	auxin transport [GO:0060918]; auxin-activated signaling pathway [GO:0009734]; positive regulation of auxin mediated signaling pathway [GO:0010929]		plasma membrane [GO:0005886]	GO:0005886; GO:0009734; GO:0010929; GO:0060918	IPR039621		GO:0009734	'35.2':'not assigned.unknown':' no hits & (original description: no original description)'	'35.2':'not assigned.not annotated':' no hits & (original description: none)'
Sbi_jg8485.t2	ptg000001l	532612	533925	+	438	BIG1A_ARATH	Protein BIG GRAIN 1-like A	Arabidopsis thaliana (Mouse-ear cress)	357	126	2.45e-31	A0A0J8B562_BETVV	Uncharacterized protein	Beta vulgaris subsp. vulgaris (Beet)	395	382	4.84e-127	XP_010666456.1	protein BIG GRAIN 1-like A	Beta vulgaris subsp. vulgaris	395	382	1.08e-126			plasma membrane [GO:0005886]; auxin transport [GO:0060918]; auxin-activated signaling pathway [GO:0009734]; positive regulation of auxin mediated signaling pathway [GO:0010929]	auxin transport [GO:0060918]; auxin-activated signaling pathway [GO:0009734]; positive regulation of auxin mediated signaling pathway [GO:0010929]		plasma membrane [GO:0005886]	GO:0005886; GO:0009734; GO:0010929; GO:0060918	IPR039621		GO:0009734	'35.2':'not assigned.unknown':' no hits & (original description: no original description)'	'35.2':'not assigned.not annotated':' no hits & (original description: none)'
Sbi_jg8486.t1	ptg000001l	556626	559130	+	196							A0A0K9R1H2_SPIOL	Uncharacterized protein	Spinacia oleracea (Spinach)	196	266	3.62e-88	XP_010668046.1	PREDICTED: LOW QUALITY PROTEIN: golgin subfamily A member 6-like protein 1	Beta vulgaris subsp. vulgaris	193	268	2.88e-88											'35.2':'not assigned.unknown':'(at5g49210 : 97.8) unknown protein; Has 30201 Blast hits to 17322 proteins in 780 species: Archae - 12; Bacteria - 1396; Metazoa - 17338; Fungi - 3422; Plants - 5037; Viruses - 0; Other Eukaryotes - 2996 (source: NCBI BLink). & (reliability: 195.6) & (original description: no original description)'	'35.2':'not assigned.not annotated':' no hits & (original description: none)'
Sbi_jg8487.t1	ptg000001l	575643	576203	-	187	ATL72_ARATH	RING-H2 finger protein ATL72, EC 2.3.2.27 (RING-type E3 ubiquitin transferase ATL72)	Arabidopsis thaliana (Mouse-ear cress)	181	77	1.07e-16	A0A0K9R0E2_SPIOL	RING-type E3 ubiquitin transferase, EC 2.3.2.27	Spinacia oleracea (Spinach)	192	178	1.57e-53	XP_021853526.1	RING-H2 finger protein ATL52-like	Spinacia oleracea	192	178	3.51e-53			integral component of membrane [GO:0016021]; metal ion binding [GO:0046872]; transferase activity [GO:0016740]; protein ubiquitination [GO:0016567]	protein ubiquitination [GO:0016567]	metal ion binding [GO:0046872]; transferase activity [GO:0016740]	integral component of membrane [GO:0016021]	GO:0016021; GO:0016567; GO:0016740; GO:0046872	IPR001841;IPR013083;IPR044675			'35.2':'not assigned.unknown':' no hits & (original description: no original description)'	'35.2':'not assigned.not annotated':' no hits & (original description: none)'
Sbi_jg8488.t1	ptg000001l	583093	586852	+	75																													'35.2':'not assigned.unknown':' no hits & (original description: no original description)'	'35.2':'not assigned.not annotated':' no hits & (original description: none)'
Sbi_jg8489.t1	ptg000001l	588419	592215	+	754	MSL10_ARATH	Mechanosensitive ion channel protein 10 (Mechanosensitive channel of small conductance-like 10) (MscS-Like protein 10, AtMSL10)	Arabidopsis thaliana (Mouse-ear cress)	734	668	0	A0A0J8B5Q4_BETVV	Mechanosensitive ion channel protein	Beta vulgaris subsp. vulgaris (Beet)	765	1130	0	XP_010667655.1	mechanosensitive ion channel protein 10 isoform X1	Beta vulgaris subsp. vulgaris	765	1130	0	K22048	mechanosensitive ion channel protein 4/5/6/7/8/9/10	integral component of membrane [GO:0016021]; plasma membrane [GO:0005886]; mechanosensitive ion channel activity [GO:0008381]; anion transport [GO:0006820]; detection of mechanical stimulus [GO:0050982]; leaf senescence [GO:0010150]; programmed cell death in response to reactive oxygen species [GO:0097468]	anion transport [GO:0006820]; detection of mechanical stimulus [GO:0050982]; leaf senescence [GO:0010150]; programmed cell death in response to reactive oxygen species [GO:0097468]	mechanosensitive ion channel activity [GO:0008381]	integral component of membrane [GO:0016021]; plasma membrane [GO:0005886]	GO:0005886; GO:0006820; GO:0008381; GO:0010150; GO:0016021; GO:0050982; GO:0097468	IPR006685;IPR010920;IPR023408;IPR016688	Mechanosensitive ion channel MscS;LSM domain superfamily;Mechanosensitive ion channel MscS domain superfamily	GO:0016020;GO:0055085	'30.99':'signalling.unspecified':'(at5g12080 : 613.0) mechanosensitive channel of small conductance-like 10 (MSL10); FUNCTIONS IN: mechanically-gated ion channel activity; INVOLVED IN: detection of mechanical stimulus; LOCATED IN: plasma membrane, membrane; EXPRESSED IN: 26 plant structures; EXPRESSED DURING: 13 growth stages; CONTAINS InterPro DOMAIN/s: Membrane protein, At2g17000, predicted (In…	'24.3.5':'Solute transport.channels.mechanosensitive ion channel (MSL)':'mechanosensitive ion channel (MSL)'
Sbi_jg8490.t1	ptg000001l	593858	597649	+	699	MSL10_ARATH	Mechanosensitive ion channel protein 10 (Mechanosensitive channel of small conductance-like 10) (MscS-Like protein 10, AtMSL10)	Arabidopsis thaliana (Mouse-ear cress)	734	617	0	A0A0J8B5Q4_BETVV	Mechanosensitive ion channel protein	Beta vulgaris subsp. vulgaris (Beet)	765	917	0	XP_010667655.1	mechanosensitive ion channel protein 10 isoform X1	Beta vulgaris subsp. vulgaris	765	917	0	K22048	mechanosensitive ion channel protein 4/5/6/7/8/9/10	integral component of membrane [GO:0016021]; plasma membrane [GO:0005886]; mechanosensitive ion channel activity [GO:0008381]; anion transport [GO:0006820]; detection of mechanical stimulus [GO:0050982]; leaf senescence [GO:0010150]; programmed cell death in response to reactive oxygen species [GO:0097468]	anion transport [GO:0006820]; detection of mechanical stimulus [GO:0050982]; leaf senescence [GO:0010150]; programmed cell death in response to reactive oxygen species [GO:0097468]	mechanosensitive ion channel activity [GO:0008381]	integral component of membrane [GO:0016021]; plasma membrane [GO:0005886]	GO:0005886; GO:0006820; GO:0008381; GO:0010150; GO:0016021; GO:0050982; GO:0097468	IPR016688;IPR006685;IPR023408;IPR010920	Mechanosensitive ion channel MscS;Mechanosensitive ion channel MscS domain superfamily;LSM domain superfamily	GO:0016020;GO:0055085	'27.3.67':'RNA.regulation of transcription.putative transcription regulator':'(at5g12080 : 580.0) mechanosensitive channel of small conductance-like 10 (MSL10); FUNCTIONS IN: mechanically-gated ion channel activity; INVOLVED IN: detection of mechanical stimulus; LOCATED IN: plasma membrane, membrane; EXPRESSED IN: 26 plant structures; EXPRESSED DURING: 13 growth stages; CONTAINS InterPro DOMAIN/s…	'24.3.5':'Solute transport.channels.mechanosensitive ion channel (MSL)':'mechanosensitive ion channel (MSL)'
Sbi_jg8491.t1	ptg000001l	599082	603505	-	624	RFA1A_ARATH	Replication protein A 70 kDa DNA-binding subunit A, AtRPA70A (AtRPA1-3) (Replication factor A protein 1A) (Replication protein A 1A, AtRPA1A)	Arabidopsis thaliana (Mouse-ear cress)	640	905	0	A0A803MG90_CHEQI	Replication protein A subunit	Chenopodium quinoa (Quinoa)	623	1129	0	XP_021715030.1	replication protein A 70 kDa DNA-binding subunit A-like	Chenopodium quinoa	623	1129	0	K07466	replication factor A1	chromatin [GO:0000785]; DNA replication factor A complex [GO:0005662]; damaged DNA binding [GO:0003684]; metal ion binding [GO:0046872]; single-stranded telomeric DNA binding [GO:0043047]; chiasma assembly [GO:0051026]; DNA unwinding involved in DNA replication [GO:0006268]; double-strand break repair via homologous recombination [GO:0000724]; male gamete generation [GO:0048232]; male meiosis I […	chiasma assembly [GO:0051026]; DNA unwinding involved in DNA replication [GO:0006268]; double-strand break repair via homologous recombination [GO:0000724]; male gamete generation [GO:0048232]; male meiosis I [GO:0007141]; meiotic cell cycle [GO:0051321]; nucleotide-excision repair [GO:0006289]; pollen development [GO:0009555]; reciprocal meiotic recombination [GO:0007131]; telomere maintenance v…	damaged DNA binding [GO:0003684]; metal ion binding [GO:0046872]; single-stranded telomeric DNA binding [GO:0043047]	chromatin [GO:0000785]; DNA replication factor A complex [GO:0005662]	GO:0000724; GO:0000785; GO:0003684; GO:0005662; GO:0006268; GO:0006289; GO:0007004; GO:0007131; GO:0007141; GO:0009555; GO:0043047; GO:0046872; GO:0048232; GO:0051026; GO:0051321	IPR012340;IPR013955;IPR007199;IPR004591;IPR031657;IPR004365	Replication factor A protein 1;Replication protein A, OB domain	GO:0003677;GO:0005634;GO:0006260;GO:0006281;GO:0006310;GO:0003676	'29.5':'protein.degradation':'(at2g06510 : 900.0) Encodes a homolog of Replication Protein A that is involved in meiosis I in pollen mother cells. rpa1a mutants have a reduced number of class I crossovers. The protein is located in chromatin-associated foci in early leptotene and can be detected in these foci until late pachytene of meiosis I.; replication protein A 1A (RPA1A); FUNCTIONS IN: DNA …	'13.1.3.5.1':'Cell division.DNA replication.elongation.single-stranded-DNA binding RPA complex.component RPA1':'component RPA1 of single-stranded-DNA binding RPA complex'| '13.3.4.4.1':'Cell division.meiotic recombination.DNA strand exchange.RPA presynaptic filament assembly factor complex.component RPA1':'component RPA1 of RPA presynaptic filament assembly factor complex'
Sbi_jg8492.t1	ptg000001l	605394	609467	-	238	RS31_ARATH	40S ribosomal protein S3-1	Arabidopsis thaliana (Mouse-ear cress)	250	412	1.32e-146	A0A0K9RD33_SPIOL	30S ribosomal protein S3, chloroplastic	Spinacia oleracea (Spinach)	244	460	2.85e-163	XP_021858745.1	40S ribosomal protein S3-3-like	Spinacia oleracea	244	460	6.37e-163	K02985	small subunit ribosomal protein S3e	chloroplast [GO:0009507]; cytosolic ribosome [GO:0022626]; cytosolic small ribosomal subunit [GO:0022627]; nucleus [GO:0005634]; peroxisome [GO:0005777]; plant-type vacuole [GO:0000325]; plasmodesma [GO:0009506]; mRNA binding [GO:0003729]; structural constituent of ribosome [GO:0003735]; translation [GO:0006412]	translation [GO:0006412]	mRNA binding [GO:0003729]; structural constituent of ribosome [GO:0003735]	chloroplast [GO:0009507]; cytosolic ribosome [GO:0022626]; cytosolic small ribosomal subunit [GO:0022627]; nucleus [GO:0005634]; peroxisome [GO:0005777]; plant-type vacuole [GO:0000325]; plasmodesma [GO:0009506]	GO:0000325; GO:0003729; GO:0003735; GO:0005634; GO:0005777; GO:0006412; GO:0009506; GO:0009507; GO:0022626; GO:0022627	IPR015946;IPR018280;IPR036419;IPR004044;IPR009019;IPR004087;IPR001351;IPR005703	Ribosomal protein S3, conserved site;K Homology domain, type 2;K homology domain superfamily, prokaryotic type;K Homology domain;Ribosomal protein S3, eukaryotic/archaeal	GO:0003723;GO:0003676;GO:0003735;GO:0006412;GO:0015935	'29.2.1.2.1.3':'protein.synthesis.ribosomal protein.eukaryotic.40S subunit.S3':'(at5g35530 : 394.0) Ribosomal protein S3 family protein; FUNCTIONS IN: structural constituent of ribosome; INVOLVED IN: response to salt stress, translation; LOCATED IN: cytosolic small ribosomal subunit, cytosolic ribosome, nucleolus, membrane; EXPRESSED IN: 23 plant structures; EXPRESSED DURING: 14 growth stages; CO…	'17.1.3.1.3':'Protein biosynthesis.ribosome biogenesis.small ribosomal subunit (SSU).SSU proteome.component uS3':'component uS3 of SSU proteome'
Sbi_jg8493.t1	ptg000001l	611837	622890	-	1236	IDM1_ARATH	Increased DNA methylation 1 (Histone H3 acetyltransferase IDM1, EC 2.3.1.-) (Protein ROS4) (Repressor of silencing 4)	Arabidopsis thaliana (Mouse-ear cress)	1189	282	3.85e-77	A0A803KRG7_CHEQI	Uncharacterized protein	Chenopodium quinoa (Quinoa)	1236	1309	0	XP_010685527.1	PREDICTED: uncharacterized protein LOC104899934	Beta vulgaris subsp. vulgaris	1228	1351	0			nucleus [GO:0005634]; plasmodesma [GO:0009506]; double-stranded methylated DNA binding [GO:0010385]; histone acetyltransferase activity [GO:0004402]; histone binding [GO:0042393]; metal ion binding [GO:0046872]; gene silencing by RNA-directed DNA methylation [GO:0080188]; histone H3-K14 acetylation [GO:0044154]; histone H3-K18 acetylation [GO:0043971]; histone H3-K23 acetylation [GO:0043972]; reg…	gene silencing by RNA-directed DNA methylation [GO:0080188]; histone H3-K14 acetylation [GO:0044154]; histone H3-K18 acetylation [GO:0043971]; histone H3-K23 acetylation [GO:0043972]; regulation of DNA methylation [GO:0044030]	double-stranded methylated DNA binding [GO:0010385]; histone acetyltransferase activity [GO:0004402]; histone binding [GO:0042393]; metal ion binding [GO:0046872]	nucleus [GO:0005634]; plasmodesma [GO:0009506]	GO:0004402; GO:0005634; GO:0009506; GO:0010385; GO:0042393; GO:0043971; GO:0043972; GO:0044030; GO:0044154; GO:0046872; GO:0080188	IPR019787;IPR001965;IPR008395;IPR014002;IPR011011;IPR032308;IPR013083;IPR016181;IPR000182	Agenet domain, plant type;GNAT domain	GO:0008080	'27.3.63':'RNA.regulation of transcription.PHD finger transcription factor':'(at5g58610 : 382.0) PHD finger transcription factor, putative; FUNCTIONS IN: RNA binding, DNA binding, zinc ion binding; INVOLVED IN: N-terminal protein myristoylation, regulation of transcription, DNA-dependent, response to chitin; LOCATED IN: endomembrane system, nucleus; EXPRESSED IN: 7 plant structures; EXPRESSED DUR…	'35.1':'not assigned.annotated':'Increased DNA methylation 1 OS=Arabidopsis thaliana (sp|f4ixe7|idm1_arath : 272.0)'
Sbi_jg8494.t1	ptg000001l	636980	637312	+	111	PHF5B_ARATH	PHD finger-like domain-containing protein 5B	Arabidopsis thaliana (Mouse-ear cress)	110	223	4.08e-76	A0A103Y0Z7_CYNCS	Uncharacterized protein	Cynara cardunculus var. scolymus (Globe artichoke) (Cynara scolymus)	110	223	1.09e-73	KAG7019124.1	PHD finger-like domain-containing protein 5B, partial	Cucurbita argyrosperma subsp. argyrosperma	168	230	2.33e-75	K12834	PHD finger-like domain-containing protein 5A	mRNA splicing, via spliceosome [GO:0000398]	mRNA splicing, via spliceosome [GO:0000398]			GO:0000398	IPR005345		GO:0000398	'35.2':'not assigned.unknown':'(at2g30000 : 193.0) PHF5-like protein; CONTAINS InterPro DOMAIN/s: PHF5-like (InterPro:IPR005345); BEST Arabidopsis thaliana protein match is: PHF5-like protein (TAIR:AT1G07170.3); Has 420 Blast hits to 420 proteins in 206 species: Archae - 0; Bacteria - 0; Metazoa - 129; Fungi - 128; Plants - 86; Viruses - 0; Other Eukaryotes - 77 (source: NCBI BLink). & (gnl|cdd|3…	'16.1.1.2.4.7':'RNA processing.pre-RNA splicing.U2-type-intron-specific major spliceosome.U2 small nuclear ribonucleoprotein particle (snRNP).splicing factor 3B complex.component SF3B7/SAP14b':'component SF3B7 of splicing factor 3B complex'
Sbi_jg8495.t1	ptg000001l	657741	658103	-	121	EF4L3_ARATH	Protein ELF4-LIKE 3	Arabidopsis thaliana (Mouse-ear cress)	109	139	1.18e-42	A0A0K9REU7_SPIOL	Elf4 domain-containing protein	Spinacia oleracea (Spinach)	114	181	4.92e-57	XP_021858747.1	protein ELF4-LIKE 4 isoform X2	Spinacia oleracea	114	181	1.1e-56			nucleus [GO:0005634]; protein homodimerization activity [GO:0042803]; entrainment of circadian clock [GO:0009649]; positive regulation of circadian rhythm [GO:0042753]; rhythmic process [GO:0048511]	entrainment of circadian clock [GO:0009649]; positive regulation of circadian rhythm [GO:0042753]; rhythmic process [GO:0048511]	protein homodimerization activity [GO:0042803]	nucleus [GO:0005634]	GO:0005634; GO:0009649; GO:0042753; GO:0042803; GO:0048511	IPR040462;IPR009741	Protein EARLY FLOWERING 4;Protein EARLY FLOWERING 4 domain	GO:0042753	'35.2':'not assigned.unknown':'(gnl|cdd|70474 : 114.0) no description available & (at2g06255 : 99.4) ELF4-like 3 (ELF4-L3); CONTAINS InterPro DOMAIN/s: Protein of unknown function DUF1313 (InterPro:IPR009741); BEST Arabidopsis thaliana protein match is: ELF4-like 4 (TAIR:AT1G17455.2); Has 149 Blast hits to 148 proteins in 34 species: Archae - 0; Bacteria - 0; Metazoa - 0; Fungi - 0; Plants - 148;…	'27.1.6.3.3':'Multi-process regulation.circadian clock system.evening element regulation.Evening Complex (EC).component ELF4':'component ELF4 of circadian clock Evening complex (EC)'
Sbi_jg8496.t1	ptg000001l	671893	675502	+	71																													'35.2':'not assigned.unknown':' no hits & (original description: no original description)'	'35.2':'not assigned.not annotated':' no hits & (original description: none)'
Sbi_jg8497.t1	ptg000001l	675569	678148	+	846	ZMYM1_HUMAN	Zinc finger MYM-type protein 1	Homo sapiens (Human)	1142	174	1.89e-43	A0A2U1LUZ5_ARTAN	Zinc finger MYM-type protein 1	Artemisia annua (Sweet wormwood)	770	982	0	XP_021843059.1	zinc finger MYM-type protein 1-like	Spinacia oleracea	869	1244	0			nucleus [GO:0005634]; protein dimerization activity [GO:0046983]; zinc ion binding [GO:0008270]		protein dimerization activity [GO:0046983]; zinc ion binding [GO:0008270]	nucleus [GO:0005634]	GO:0005634; GO:0008270; GO:0046983	IPR008906;IPR025398;IPR012337;IPR006580	Domain of unknown function DUF4371	GO:0046983	'28.99':'DNA.unspecified':'(at4g10200 : 468.0) TTF-type zinc finger protein with HAT dimerisation domain; FUNCTIONS IN: protein dimerization activity; INVOLVED IN: biological_process unknown; LOCATED IN: cellular_component unknown; CONTAINS InterPro DOMAIN/s: HAT dimerisation (InterPro:IPR008906), Zinc finger, TTF-type (InterPro:IPR006580); BEST Arabidopsis thaliana protein match is: hAT dimerisa…	'35.2':'not assigned.not annotated':' no hits & (original description: none)'
Sbi_jg8498.t1	ptg000001l	680181	680945	+	255	UP3_ARATH	Stress-response A/B barrel domain-containing protein UP3 (Unknown protein 3)	Arabidopsis thaliana (Mouse-ear cress)	263	251	5.75e-83	A0A0K9RAR6_SPIOL	Uncharacterized protein	Spinacia oleracea (Spinach)	258	389	1.14e-134	XP_021858753.1	stress-response A/B barrel domain-containing protein UP3	Spinacia oleracea	258	389	2.54e-134			chloroplast [GO:0009507]; chloroplast stroma [GO:0009570]; mitochondrion [GO:0005739]; peroxisome [GO:0005777]			chloroplast [GO:0009507]; chloroplast stroma [GO:0009570]; mitochondrion [GO:0005739]; peroxisome [GO:0005777]	GO:0005739; GO:0005777; GO:0009507; GO:0009570	IPR044662;IPR013097;IPR011008			'35.1':'not assigned.no ontology':'(at2g31670 : 233.0) Stress responsive alpha-beta barrel domain protein; FUNCTIONS IN: molecular_function unknown; INVOLVED IN: biological_process unknown; LOCATED IN: peroxisome, chloroplast stroma, chloroplast; EXPRESSED IN: 22 plant structures; EXPRESSED DURING: 17 growth stages; CONTAINS InterPro DOMAIN/s: Stress responsive alpha-beta barrel (InterPro:IPR0130…	'35.1':'not assigned.annotated':'Stress-response A/B barrel domain-containing protein UP3 OS=Arabidopsis thaliana (sp|q9sip1|up3_arath : 233.0)'
Sbi_jg8499.t1	ptg000001l	686903	688294	+	312	MYB2_CROXC	Transcription factor MYB1 (Myb-related protein 1, CcMYB2)	Crocosmia x crocosmiiflora (Montbretia) (Crocosmia aurea x Crocosmia pottsii)	282	235	2.14e-75	A0A0J8B896_BETVV	Uncharacterized protein	Beta vulgaris subsp. vulgaris (Beet)	282	392	1.73e-134	XP_019102913.1	transcription factor MYB1	Beta vulgaris subsp. vulgaris	282	392	3.86e-134	K09422	transcription factor MYB, plant	nucleus [GO:0005634]; DNA binding [GO:0003677]; flavonoid biosynthetic process [GO:0009813]	flavonoid biosynthetic process [GO:0009813]	DNA binding [GO:0003677]	nucleus [GO:0005634]	GO:0003677; GO:0005634; GO:0009813	IPR001005;IPR009057;IPR017930	SANT/Myb domain;Myb domain		'27.3.25':'RNA.regulation of transcription.MYB domain transcription factor family':'(p10290|mybc_maize : 198.0) Anthocyanin regulatory C1 protein - Zea mays (Maize) & (at1g22640 : 196.0) MYB-type transcription factor (MYB3) that represses phenylpropanoid biosynthesis gene expression; myb domain protein 3 (MYB3); CONTAINS InterPro DOMAIN/s: SANT, DNA-binding (InterPro:IPR001005), Homeodomain-like …	'15.5.2.1':'RNA biosynthesis.transcriptional regulation.MYB transcription factor superfamily.transcription factor (MYB)':'transcription factor (MYB)'
Sbi_jg8500.t1	ptg000001l	694373	697261	+	220	MD20A_ARATH	Mediator of RNA polymerase II transcription subunit 20a	Arabidopsis thaliana (Mouse-ear cress)	219	319	7.58e-111	A0A0J8B4Q5_BETVV	Mediator of RNA polymerase II transcription subunit 20 (Mediator complex subunit 20)	Beta vulgaris subsp. vulgaris (Beet)	222	401	1.18e-140	XP_010666254.1	mediator of RNA polymerase II transcription subunit 20a isoform X1	Beta vulgaris subsp. vulgaris	222	401	2.65e-140	K13528	mediator of RNA polymerase II transcription subunit 20	mediator complex [GO:0016592]; transcription coactivator activity [GO:0003713]; miRNA processing [GO:0035196]; positive regulation of transcription by RNA polymerase II [GO:0045944]; regulation of defense response to fungus [GO:1900150]; regulation of salicylic acid mediated signaling pathway [GO:2000031]; regulation of transcription by RNA polymerase II [GO:0006357]	miRNA processing [GO:0035196]; positive regulation of transcription by RNA polymerase II [GO:0045944]; regulation of defense response to fungus [GO:1900150]; regulation of salicylic acid mediated signaling pathway [GO:2000031]; regulation of transcription by RNA polymerase II [GO:0006357]	transcription coactivator activity [GO:0003713]	mediator complex [GO:0016592]	GO:0003713; GO:0006357; GO:0016592; GO:0035196; GO:0045944; GO:1900150; GO:2000031	IPR013921	Mediator complex, subunit Med20	GO:0003712;GO:0006357;GO:0016592	'35.2':'not assigned.unknown':'(at2g28230 : 311.0) TATA-binding related factor (TRF) of subunit 20 of Mediator complex; FUNCTIONS IN: RNA polymerase II transcription mediator activity; INVOLVED IN: regulation of transcription from RNA polymerase II promoter; LOCATED IN: mediator complex; CONTAINS InterPro DOMAIN/s: Mediator complex, subunit Med20 (InterPro:IPR013921); BEST Arabidopsis thaliana pr…	'15.3.4.4.1.7':'RNA biosynthesis.RNA polymerase II-dependent transcription.transcription co-activation.MEDIATOR complex.head module.component MED20':'component MED20 of head module of MEDIATOR transcription co-activator complex'
Sbi_jg8501.t1	ptg000001l	702383	705933	+	302	RPC4_MOUSE	DNA-directed RNA polymerase III subunit RPC4, RNA polymerase III subunit C4 (DNA-directed RNA polymerase III subunit D)	Mus musculus (Mouse)	398	74.3	9.53e-14	A0A803M8G1_CHEQI	Uncharacterized protein	Chenopodium quinoa (Quinoa)	291	370	4.95e-126	XP_021750170.1	uncharacterized protein LOC110715858	Chenopodium quinoa	291	370	1.11e-125	K03026	DNA-directed RNA polymerase III subunit RPC4	cytosol [GO:0005829]; nucleoplasm [GO:0005654]; nucleus [GO:0005634]; RNA polymerase III complex [GO:0005666]; chromatin binding [GO:0003682]; DNA binding [GO:0003677]; defense response to virus [GO:0051607]; innate immune response [GO:0045087]; positive regulation of innate immune response [GO:0045089]; positive regulation of interferon-beta production [GO:0032728]; transcription by RNA polymera…	defense response to virus [GO:0051607]; innate immune response [GO:0045087]; positive regulation of innate immune response [GO:0045089]; positive regulation of interferon-beta production [GO:0032728]; transcription by RNA polymerase III [GO:0006383]	chromatin binding [GO:0003682]; DNA binding [GO:0003677]	cytosol [GO:0005829]; nucleoplasm [GO:0005654]; nucleus [GO:0005634]; RNA polymerase III complex [GO:0005666]	GO:0003677; GO:0003682; GO:0005634; GO:0005654; GO:0005666; GO:0005829; GO:0006383; GO:0032728; GO:0045087; GO:0045089; GO:0051607	IPR007811		GO:0003677;GO:0005666;GO:0006383	'27.3.50':'RNA.regulation of transcription.General Transcription':'(at5g09380 : 160.0) RNA polymerase III RPC4; FUNCTIONS IN: DNA-directed RNA polymerase activity, DNA binding; INVOLVED IN: transcription from RNA polymerase III promoter; LOCATED IN: DNA-directed RNA polymerase III complex; EXPRESSED IN: 22 plant structures; EXPRESSED DURING: 13 growth stages; CONTAINS InterPro DOMAIN/s: RNA polym…	'15.4.6.2':'RNA biosynthesis.RNA polymerase III-dependent transcription.TFIIIf transcription factor heterodimer.large subunit NRPC14':'large subunit NRPC14 of TFIIIf transcription factor module'
Sbi_jg8502.t1	ptg000001l	711221	731782	+	1083	VIP6_ARATH	Protein CTR9 homolog (Protein EARLY FLOWERING 8) (Protein VERNALIZATION INDEPENDENCE 6)	Arabidopsis thaliana (Mouse-ear cress)	1091	1410	0	A0A0J8B8N9_BETVV	Uncharacterized protein	Beta vulgaris subsp. vulgaris (Beet)	1091	1952	0	XP_021750245.1	protein CTR9 homolog	Chenopodium quinoa	1090	1965	0	K15176	RNA polymerase-associated protein CTR9	Cdc73/Paf1 complex [GO:0016593]; nucleus [GO:0005634]; RNA polymerase II complex binding [GO:0000993]; flower development [GO:0009908]; histone methylation [GO:0016571]; negative regulation of flower development [GO:0009910]; positive regulation of transcription, DNA-templated [GO:0045893]; regulation of histone H3-K4 methylation [GO:0051569]; regulation of transcription, DNA-templated [GO:000635…	flower development [GO:0009908]; histone methylation [GO:0016571]; negative regulation of flower development [GO:0009910]; positive regulation of transcription, DNA-templated [GO:0045893]; regulation of histone H3-K4 methylation [GO:0051569]; regulation of transcription, DNA-templated [GO:0006355]	RNA polymerase II complex binding [GO:0000993]	Cdc73/Paf1 complex [GO:0016593]; nucleus [GO:0005634]	GO:0000993; GO:0005634; GO:0006355; GO:0009908; GO:0009910; GO:0016571; GO:0016593; GO:0045893; GO:0051569	IPR019734;IPR011990;IPR031101	Tetratricopeptide repeat	GO:0005515;GO:0006355;GO:0016570	'33.99':'development.unspecified':'(at2g06210 : 1254.0) Encodes a yeast CTR9 homolog that is involved in the control of flowering time by elevating FLC expression to a level that creates the vernalization-responsive, winter-annual habit. Yeast CTR9 is a component of a five-member PAF1 complex that associates with RNA pol II and is thought to regulate gene expression by recruiting SET1 (a histone …	'15.3.5.1.4':'RNA biosynthesis.RNA polymerase II-dependent transcription.transcription elongation.PAF1C transcription initiation and elongation complex.component VIP6/CTR9':'component VIP6/CTR9 of PAF1C transcription initiation and elongation complex'
Sbi_jg8502.t2	ptg000001l	711221	731782	+	1084	VIP6_ARATH	Protein CTR9 homolog (Protein EARLY FLOWERING 8) (Protein VERNALIZATION INDEPENDENCE 6)	Arabidopsis thaliana (Mouse-ear cress)	1091	1405	0	A0A0J8B8N9_BETVV	Uncharacterized protein	Beta vulgaris subsp. vulgaris (Beet)	1091	1947	0	XP_021750245.1	protein CTR9 homolog	Chenopodium quinoa	1090	1961	0	K15176	RNA polymerase-associated protein CTR9	Cdc73/Paf1 complex [GO:0016593]; nucleus [GO:0005634]; RNA polymerase II complex binding [GO:0000993]; flower development [GO:0009908]; histone methylation [GO:0016571]; negative regulation of flower development [GO:0009910]; positive regulation of transcription, DNA-templated [GO:0045893]; regulation of histone H3-K4 methylation [GO:0051569]; regulation of transcription, DNA-templated [GO:000635…	flower development [GO:0009908]; histone methylation [GO:0016571]; negative regulation of flower development [GO:0009910]; positive regulation of transcription, DNA-templated [GO:0045893]; regulation of histone H3-K4 methylation [GO:0051569]; regulation of transcription, DNA-templated [GO:0006355]	RNA polymerase II complex binding [GO:0000993]	Cdc73/Paf1 complex [GO:0016593]; nucleus [GO:0005634]	GO:0000993; GO:0005634; GO:0006355; GO:0009908; GO:0009910; GO:0016571; GO:0016593; GO:0045893; GO:0051569	IPR031101;IPR011990;IPR019734	Tetratricopeptide repeat	GO:0006355;GO:0016570;GO:0005515	'33.99':'development.unspecified':'(at2g06210 : 1249.0) Encodes a yeast CTR9 homolog that is involved in the control of flowering time by elevating FLC expression to a level that creates the vernalization-responsive, winter-annual habit. Yeast CTR9 is a component of a five-member PAF1 complex that associates with RNA pol II and is thought to regulate gene expression by recruiting SET1 (a histone …	'15.3.5.1.4':'RNA biosynthesis.RNA polymerase II-dependent transcription.transcription elongation.PAF1C transcription initiation and elongation complex.component VIP6/CTR9':'component VIP6/CTR9 of PAF1C transcription initiation and elongation complex'
Sbi_jg8503.t1	ptg000001l	734264	736081	-	319	GRF5_ARATH	Growth-regulating factor 5, AtGRF5 (Transcription activator GRF5)	Arabidopsis thaliana (Mouse-ear cress)	397	160	4e-45	A0A0J8B8A1_BETVV	Growth-regulating factor	Beta vulgaris subsp. vulgaris (Beet)	380	468	8.4e-163	XP_010666262.1	growth-regulating factor 1 isoform X1	Beta vulgaris subsp. vulgaris	380	468	1.88e-162			nucleus [GO:0005634]; ATP binding [GO:0005524]; leaf development [GO:0048366]; regulation of transcription, DNA-templated [GO:0006355]; response to cold [GO:0009409]; response to gibberellin [GO:0009739]; transcription, DNA-templated [GO:0006351]	leaf development [GO:0048366]; regulation of transcription, DNA-templated [GO:0006355]; response to cold [GO:0009409]; response to gibberellin [GO:0009739]; transcription, DNA-templated [GO:0006351]	ATP binding [GO:0005524]	nucleus [GO:0005634]	GO:0005524; GO:0005634; GO:0006351; GO:0006355; GO:0009409; GO:0009739; GO:0048366	IPR014977;IPR031137;IPR014978	WRC domain	GO:0005634;GO:0006351;GO:0032502;GO:0005524;GO:0006355	'27.3.50':'RNA.regulation of transcription.General Transcription':'(at3g13960 : 133.0) Growth regulating factor encoding transcription activator. One of the nine members of a GRF gene family, containing nuclear targeting domain. Involved in leaf development and expressed in root, shoot and flower.; growth-regulating factor 5 (GRF5); CONTAINS InterPro DOMAIN/s: Glutamine-Leucine-Glutamine, QLQ (In…	'15.5.50.1':'RNA biosynthesis.transcriptional regulation.GRF-GIF transcription factor complex.component GRF':'component GRF of GRF-GIF transcriptional complex'
Sbi_jg8504.t1	ptg000001l	748543	772252	-	805	DEN5B_MOUSE	DENN domain-containing protein 5B (Rab6IP1-like protein)	Mus musculus (Mouse)	1274	79.3	9.22e-14	A0A0J8B4Q7_BETVV	UDENN domain-containing protein	Beta vulgaris subsp. vulgaris (Beet)	849	1366	0	XP_010666263.1	uncharacterized protein LOC104883433	Beta vulgaris subsp. vulgaris	849	1366	0			integral component of membrane [GO:0016021]; guanyl-nucleotide exchange factor activity [GO:0005085]; small GTPase binding [GO:0031267]; positive regulation of triglyceride transport [GO:1905885]	positive regulation of triglyceride transport [GO:1905885]	guanyl-nucleotide exchange factor activity [GO:0005085]; small GTPase binding [GO:0031267]	integral component of membrane [GO:0016021]	GO:0005085; GO:0016021; GO:0031267; GO:1905885	IPR001194;IPR037516;IPR043153;IPR005113	cDENN domain;Tripartite DENN domain;uDENN domain		'35.1':'not assigned.no ontology':'(at5g35560 : 763.0) DENN (AEX-3) domain-containing protein; CONTAINS InterPro DOMAIN/s: uDENN (InterPro:IPR005113), dDENN (InterPro:IPR005112), DENN (InterPro:IPR001194); BEST Arabidopsis thaliana protein match is: DENN (AEX-3) domain-containing protein (TAIR:AT2G20320.1); Has 35333 Blast hits to 34131 proteins in 2444 species: Archae - 798; Bacteria - 22429; Me…	'35.2':'not assigned.not annotated':' no hits & (original description: none)'
Sbi_jg8505.t1	ptg000001l	782058	786289	+	392	OPR3_SOLLC	12-oxophytodienoate reductase 3, EC 1.3.1.42 (12-oxophytodienoate-10,11-reductase 3, OPDA-reductase 3) (LeOPR3)	Solanum lycopersicum (Tomato) (Lycopersicon esculentum)	396	631	0	A0A0J8DZ88_BETVV	Oxidored_FMN domain-containing protein	Beta vulgaris subsp. vulgaris (Beet)	396	729	0	XP_021750056.1	12-oxophytodienoate reductase 3-like	Chenopodium quinoa	400	735	0	K05894	12-oxophytodienoic acid reductase [EC:1.3.1.42]	peroxisome [GO:0005777]; 12-oxophytodienoate reductase activity [GO:0016629]; FMN binding [GO:0010181]; identical protein binding [GO:0042802]; oxidoreductase activity [GO:0016491]; fatty acid biosynthetic process [GO:0006633]; jasmonic acid biosynthetic process [GO:0009695]; oxylipin biosynthetic process [GO:0031408]; response to fungus [GO:0009620]; response to ozone [GO:0010193]; stamen develo…	fatty acid biosynthetic process [GO:0006633]; jasmonic acid biosynthetic process [GO:0009695]; oxylipin biosynthetic process [GO:0031408]; response to fungus [GO:0009620]; response to ozone [GO:0010193]; stamen development [GO:0048443]	12-oxophytodienoate reductase activity [GO:0016629]; FMN binding [GO:0010181]; identical protein binding [GO:0042802]; oxidoreductase activity [GO:0016491]	peroxisome [GO:0005777]	GO:0005777; GO:0006633; GO:0009620; GO:0009695; GO:0010181; GO:0010193; GO:0016491; GO:0016629; GO:0031408; GO:0042802; GO:0048443	IPR001155;IPR013785;IPR045247		GO:0010181;GO:0016491	'17.7.1.5':'hormone metabolism.jasmonate.synthesis-degradation.12-Oxo-PDA-reductase':'(at2g06050 : 602.0) Encodes a 12-oxophytodienoate reductase that is required for jasmonate biosynthesis. Mutants are male sterile and defective in pollen dehiscence. Shows activity towards 2,4,6-trinitrotoluene.; oxophytodienoate-reductase 3 (OPR3); FUNCTIONS IN: 12-oxophytodienoate reductase activity; INVOLVED …	'11.7.1.6':'Phytohormone action.jasmonic acid.biosynthesis.oxophytodienoate reductase (OPR3)':'oxophytodienoate reductase (OPR3)'
Sbi_jg8506.t1	ptg000001l	787512	799476	-	1119	REM10_ARATH	B3 domain-containing protein REM10 (Protein REPRODUCTIVE MERISTEM 10)	Arabidopsis thaliana (Mouse-ear cress)	555	92	8.97e-18	A0A0K9RBF7_SPIOL	Uncharacterized protein	Spinacia oleracea (Spinach)	505	597	0	XP_021714983.1	putative B3 domain-containing protein Os03g0621600	Chenopodium quinoa	521	617	0			nucleus [GO:0005634]; DNA binding [GO:0003677]		DNA binding [GO:0003677]	nucleus [GO:0005634]	GO:0003677; GO:0005634	IPR015300;IPR003340	B3 DNA binding domain	GO:0003677	'27.3.41':'RNA.regulation of transcription.B3 transcription factor family':'(at2g24700 : 89.0) Transcriptional factor B3 family protein; FUNCTIONS IN: DNA binding, sequence-specific DNA binding transcription factor activity; INVOLVED IN: regulation of transcription, DNA-dependent; LOCATED IN: cellular_component unknown; CONTAINS InterPro DOMAIN/s: Transcriptional factor B3 (InterPro:IPR003340); B…	'35.1':'not assigned.annotated':'B3 domain-containing protein REM10 OS=Arabidopsis thaliana (sp|p0dh85|rem10_arath : 89.0)'
Sbi_jg8507.t1	ptg000001l	816732	820105	-	418	MCA5_ARATH	Metacaspase-5, AtMC5, EC 3.4.22.- (Metacaspase 2b, AtMCP2b) (Metacaspase-6)	Arabidopsis thaliana (Mouse-ear cress)	410	510	5.67e-180	A0A803MG66_CHEQI	Uncharacterized protein	Chenopodium quinoa (Quinoa)	416	698	0	XP_021715011.1	metacaspase-5-like	Chenopodium quinoa	416	698	0	K22684	metacaspase-1 [EC:3.4.22.-]	chloroplast [GO:0009507]; cysteine-type endopeptidase activity [GO:0004197]; positive regulation of programmed cell death [GO:0043068]; proteolysis [GO:0006508]	positive regulation of programmed cell death [GO:0043068]; proteolysis [GO:0006508]	cysteine-type endopeptidase activity [GO:0004197]	chloroplast [GO:0009507]	GO:0004197; GO:0006508; GO:0009507; GO:0043068				'29.5':'protein.degradation':'(at1g79330 : 462.0) Metacaspase AtMCPb2/AMC6. Caspase family protein. Arginine/lysine-specific cysteine protease activity. Induces apoptosis in yeast. Contains Pfam domain, PF00656: ICE-like protease (caspase) p20 domain.; metacaspase 5 (MC5); FUNCTIONS IN: cysteine-type endopeptidase activity; INVOLVED IN: induction of apoptosis; LOCATED IN: chloroplast; EXPRESSED I…	'27.2.11.3':'Multi-process regulation.Programmed Cell Death (PCD) system.vacuole-mediated cell death.metacaspase-like regulator (MCP2)':'programmed cell death metacaspase-like regulator (MCP2)'
Sbi_jg8508.t1	ptg000001l	829575	830204	+	210	ABP20_PRUPE	Auxin-binding protein ABP20	Prunus persica (Peach) (Amygdalus persica)	214	294	4.06e-101	A0A0J8B5C7_BETVV	Germin-like protein	Beta vulgaris subsp. vulgaris (Beet)	208	351	2.96e-121	XP_010666273.1	auxin-binding protein ABP19a	Beta vulgaris subsp. vulgaris	208	351	6.61e-121			apoplast [GO:0048046]; manganese ion binding [GO:0030145]; auxin-activated signaling pathway [GO:0009734]	auxin-activated signaling pathway [GO:0009734]	manganese ion binding [GO:0030145]	apoplast [GO:0048046]	GO:0009734; GO:0030145; GO:0048046	IPR006045;IPR001929;IPR011051;IPR019780;IPR014710	Cupin 1;Germin;Germin, manganese binding site	GO:0030145	'20.2.99':'stress.abiotic.unspecified':'(o04011|abp20_prupe : 257.0) Auxin-binding protein ABP20 precursor - Prunus persica (Peach) & (at5g20630 : 247.0) Encodes a germin-like protein. Its transcripts are more abundant in RNA from leaves collected in the evening, suggesting some kind of circadian regulation.; germin 3 (GER3); INVOLVED IN: response to cold, peptidyl-cysteine S-nitrosylation; LOCAT…	'35.1':'not assigned.annotated':'Auxin-binding protein ABP20 OS=Prunus persica (sp|o04011|abp20_prupe : 257.0)'
Sbi_jg8509.t1	ptg000001l	844710	848669	+	471	TRAF6_HUMAN	TNF receptor-associated factor 6, EC 2.3.2.27 (E3 ubiquitin-protein ligase TRAF6) (Interleukin-1 signal transducer) (RING finger protein 85) (RING-type E3 ubiquitin transferase TRAF6)	Homo sapiens (Human)	522	51.2	1.49e-05	A0A803M8L2_CHEQI	TRAF-type domain-containing protein	Chenopodium quinoa (Quinoa)	462	666	0	XP_021750107.1	uncharacterized protein LOC110715801	Chenopodium quinoa	462	666	0			CD40 receptor complex [GO:0035631]; cell cortex [GO:0005938]; cytoplasm [GO:0005737]; cytoplasmic side of plasma membrane [GO:0009898]; cytosol [GO:0005829]; endosome membrane [GO:0010008]; lipid droplet [GO:0005811]; nucleus [GO:0005634]; perinuclear region of cytoplasm [GO:0048471]; plasma membrane [GO:0005886]; protein-containing complex [GO:0032991]; histone deacetylase binding [GO:0042826]; …	activation of NF-kappaB-inducing kinase activity [GO:0007250]; activation of protein kinase activity [GO:0032147]; antigen processing and presentation of exogenous peptide antigen via MHC class II [GO:0019886]; bone resorption [GO:0045453]; cell development [GO:0048468]; cellular response to cytokine stimulus [GO:0071345]; cellular response to DNA damage stimulus [GO:0006974]; cellular response t…	histone deacetylase binding [GO:0042826]; identical protein binding [GO:0042802]; mitogen-activated protein kinase kinase kinase binding [GO:0031435]; protein kinase B binding [GO:0043422]; protein kinase binding [GO:0019901]; protein N-terminus binding [GO:0047485]; thioesterase binding [GO:0031996]; tumor necrosis factor receptor binding [GO:0005164]; tumor necrosis factor receptor superfamily …	CD40 receptor complex [GO:0035631]; cell cortex [GO:0005938]; cytoplasm [GO:0005737]; cytoplasmic side of plasma membrane [GO:0009898]; cytosol [GO:0005829]; endosome membrane [GO:0010008]; lipid droplet [GO:0005811]; nucleus [GO:0005634]; perinuclear region of cytoplasm [GO:0048471]; plasma membrane [GO:0005886]; protein-containing complex [GO:0032991]	GO:0000122; GO:0000209; GO:0001503; GO:0001701; GO:0001843; GO:0002223; GO:0002637; GO:0002726; GO:0002753; GO:0002755; GO:0004842; GO:0005164; GO:0005634; GO:0005737; GO:0005811; GO:0005829; GO:0005886; GO:0005938; GO:0006974; GO:0007249; GO:0007250; GO:0008270; GO:0009898; GO:0010008; GO:0019886; GO:0019901; GO:0030316; GO:0031398; GO:0031435; GO:0031624; GO:0031625; GO:0031666; GO:0031996; GO:…	IPR001293;IPR013083;IPR043211		GO:0008270	'16.1':'secondary metabolism.isoprenoids':'(at3g11950 : 354.0) publications Tian et al (2007) and Sadre et al (2006) refer to At3g11950. The prenyltransferase gene studied is actually At3g11945 which arises from a split of the previous At3g11950 gene model.; TRAF-like superfamily protein; FUNCTIONS IN: prenyltransferase activity, zinc ion binding; CONTAINS InterPro DOMAIN/s: Zinc finger, TRAF-typ…	'35.2':'not assigned.not annotated':' no hits & (original description: none)'
Sbi_jg8510.t1	ptg000001l	850558	856023	+	1822	POL5_DROME	Retrovirus-related Pol polyprotein from transposon opus [Includes: Protease, EC 3.4.23.-; Reverse transcriptase, EC 2.7.7.49; Endonuclease ]	Drosophila melanogaster (Fruit fly)	1003	187	9.43e-47	A0A2N9F996_FAGSY	Uncharacterized protein	Fagus sylvatica (Beechnut)	1940	1420	0	XP_010693204.1	PREDICTED: uncharacterized protein LOC104906183	Beta vulgaris subsp. vulgaris	1809	2159	0			DNA polymerase complex [GO:0042575]; nucleus [GO:0005634]; DNA-directed DNA polymerase activity [GO:0003887]; endonuclease activity [GO:0004519]; nucleic acid binding [GO:0003676]; peptidase activity [GO:0008233]; RNA-directed DNA polymerase activity [GO:0003964]; DNA integration [GO:0015074]; proteolysis [GO:0006508]; transposition, DNA-mediated [GO:0006313]	DNA integration [GO:0015074]; proteolysis [GO:0006508]; transposition, DNA-mediated [GO:0006313]	DNA-directed DNA polymerase activity [GO:0003887]; endonuclease activity [GO:0004519]; nucleic acid binding [GO:0003676]; peptidase activity [GO:0008233]; RNA-directed DNA polymerase activity [GO:0003964]	DNA polymerase complex [GO:0042575]; nucleus [GO:0005634]	GO:0003676; GO:0003887; GO:0003964; GO:0004519; GO:0005634; GO:0006313; GO:0006508; GO:0008233; GO:0015074; GO:0042575	IPR036397;IPR043502;IPR005162;IPR012337;IPR000477;IPR041373;IPR041588;IPR002156;IPR001584;IPR043128;IPR021109	Ribonuclease H superfamily;DNA/RNA polymerase superfamily;Retrotransposon gag domain;Reverse transcriptase domain;Ribonuclease H domain;Integrase, catalytic core;Reverse transcriptase/Diguanylate cyclase domain;Aspartic peptidase domain superfamily	GO:0003676;GO:0004523;GO:0015074	'35.2':'not assigned.unknown':' (original description: no original description)'	'35.2':'not assigned.not annotated':' no hits & (original description: none)'
Sbi_jg8511.t1	ptg000001l	856299	856962	-	177							A0A7K4U9E5_9SYLV	RRBP1 protein	Sinosuthora webbiana	205	66.6	3.9e-10	NWR06912.1	RRBP1 protein, partial	Paradoxornis webbianus	205	66.6	8.71e-10											'35.2':'not assigned.unknown':' no hits & (original description: no original description)'	'35.2':'not assigned.not annotated':' no hits & (original description: none)'
Sbi_jg8512.t1	ptg000001l	865714	870662	+	216	MOB1A_MEDSF	MOB kinase activator-like 1A (Mob1 homolog 1A) (Mps one binder kinase activator-like 1A) (MsMob1-1) (MsMob1-2) (MsMob1-3) (MsMob1-A)	Medicago sativa subsp. falcata (Sickle medic) (Medicago falcata)	215	410	4.4e-147	A0A0J8B4S7_BETVV	Uncharacterized protein	Beta vulgaris subsp. vulgaris (Beet)	215	435	2.57e-154	XP_021750144.1	MOB kinase activator-like 1A isoform X1	Chenopodium quinoa	215	437	1.12e-154	K06685	MOB kinase activator 1	cytoplasm [GO:0005737]; cytoskeleton [GO:0005856]; phragmoplast [GO:0009524]; metal ion binding [GO:0046872]		metal ion binding [GO:0046872]	cytoplasm [GO:0005737]; cytoskeleton [GO:0005856]; phragmoplast [GO:0009524]	GO:0005737; GO:0005856; GO:0009524; GO:0046872	IPR005301;IPR036703	MOB kinase activator family;MOB kinase activator superfamily		'27.3.99':'RNA.regulation of transcription.unclassified':'(at5g45550 : 398.0) Mob1/phocein family protein; CONTAINS InterPro DOMAIN/s: Mob1/phocein (InterPro:IPR005301); BEST Arabidopsis thaliana protein match is: Mob1/phocein family protein (TAIR:AT4G19045.1); Has 1269 Blast hits to 1261 proteins in 207 species: Archae - 0; Bacteria - 0; Metazoa - 709; Fungi - 290; Plants - 115; Viruses - 0; Oth…	'27.12.2':'Multi-process regulation.RAM (Regulation of Ace2 and Morphogenesis) signalling.NDR-activator component (MOB1/2)':'NDR-activator component (MOB1/2) of RAM signalling pathway'
Sbi_jg8513.t1	ptg000001l	880903	894916	+	496	DCDA2_ARATH	Diaminopimelate decarboxylase 2, chloroplastic, DAP decarboxylase 2, DAPDC 2, EC 4.1.1.20	Arabidopsis thaliana (Mouse-ear cress)	489	800	0	A0A803LP88_CHEQI	Uncharacterized protein	Chenopodium quinoa (Quinoa)	498	893	0	XP_021738650.1	diaminopimelate decarboxylase 2, chloroplastic-like	Chenopodium quinoa	498	893	0	K01586	diaminopimelate decarboxylase [EC:4.1.1.20]	chloroplast [GO:0009507]; chloroplast stroma [GO:0009570]; plasma membrane [GO:0005886]; diaminopimelate decarboxylase activity [GO:0008836]; lysine biosynthetic process via diaminopimelate [GO:0009089]	lysine biosynthetic process via diaminopimelate [GO:0009089]	diaminopimelate decarboxylase activity [GO:0008836]	chloroplast [GO:0009507]; chloroplast stroma [GO:0009570]; plasma membrane [GO:0005886]	GO:0005886; GO:0008836; GO:0009089; GO:0009507; GO:0009570	IPR002986;IPR022643;IPR009006;IPR029066;IPR022657;IPR000183;IPR022653;IPR022644	Diaminopimelate decarboxylase, LysA;Orn/DAP/Arg decarboxylase 2, conserved site;Ornithine/DAP/Arg decarboxylase	GO:0008836;GO:0009089;GO:0003824	'13.1.3.5.5':'amino acid metabolism.synthesis.aspartate family.lysine.diaminopimelate decarboxylase':'(at5g11880 : 803.0) Pyridoxal-dependent decarboxylase family protein; FUNCTIONS IN: diaminopimelate decarboxylase activity; INVOLVED IN: lysine biosynthetic process via diaminopimelate; LOCATED IN: chloroplast; EXPRESSED IN: guard cell, cultured cell; CONTAINS InterPro DOMAIN/s: Alanine racemase/…	'4.2.2.3.5':'Amino acid metabolism.aspartate group amino acid biosynthesis.aspartate-derived amino acids.lysine.diaminopimelate decarboxylase':'diaminopimelate decarboxylase'
Sbi_jg8514.t1	ptg000001l	911790	912522	-	179							A0A0J8DZB3_BETVV	Uncharacterized protein	Beta vulgaris subsp. vulgaris (Beet)	188	128	5.23e-34	XP_010666288.1	PREDICTED: uncharacterized protein DDB_G0283357	Beta vulgaris subsp. vulgaris	188	128	1.17e-33											'35.2':'not assigned.unknown':' no hits & (original description: no original description)'	'35.2':'not assigned.not annotated':' no hits & (original description: none)'
Sbi_jg8515.t1	ptg000001l	921477	928310	-	653	OFT35_ARATH	O-fucosyltransferase 35, O-FucT-35, EC 2.4.1.- (O-fucosyltransferase family protein)	Arabidopsis thaliana (Mouse-ear cress)	652	841	0	A0A0J8B5E0_BETVV	O-fucosyltransferase family protein	Beta vulgaris subsp. vulgaris (Beet)	659	1144	0	XP_010666289.1	PREDICTED: uncharacterized protein At1g04910 isoform X1	Beta vulgaris subsp. vulgaris	659	1144	0	K23280	rhamnogalacturonan I rhamnosyltransferase [EC:2.4.1.351]	chloroplast [GO:0009507]; cytoplasm [GO:0005737]; Golgi apparatus [GO:0005794]; integral component of membrane [GO:0016021]; glycosyltransferase activity [GO:0016757]; fucose metabolic process [GO:0006004]	fucose metabolic process [GO:0006004]	glycosyltransferase activity [GO:0016757]	chloroplast [GO:0009507]; cytoplasm [GO:0005737]; Golgi apparatus [GO:0005794]; integral component of membrane [GO:0016021]	GO:0005737; GO:0005794; GO:0006004; GO:0009507; GO:0016021; GO:0016757	IPR019378;IPR024709			'17.2.2':'hormone metabolism.auxin.signal transduction':'(at5g35570 : 791.0) O-fucosyltransferase family protein; FUNCTIONS IN: molecular_function unknown; INVOLVED IN: biological_process unknown; LOCATED IN: chloroplast; EXPRESSED IN: 15 plant structures; EXPRESSED DURING: 7 growth stages; CONTAINS InterPro DOMAIN/s: GDP-fucose protein O-fucosyltransferase (InterPro:IPR019378); BEST Arabidopsis …	'21.3.5.5.4':'Cell wall organisation.pectin.modification and degradation.pectin-dependent cell adhesion.fucosyl transferase (FRB)':'fucosyl transferase (FRB) involved in pectin-dependent cell adhesion'
Sbi_jg8516.t1	ptg000001l	937735	943122	+	732	RAD7_YEAST	DNA repair protein RAD7	Saccharomyces cerevisiae (strain ATCC 204508 / S288c) (Baker's yeast)	565	105	1.96e-22	A0A0J8B8C1_BETVV	Uncharacterized protein	Beta vulgaris subsp. vulgaris (Beet)	787	827	0	XP_010666291.1	PREDICTED: uncharacterized protein LOC104883458	Beta vulgaris subsp. vulgaris	787	827	0	K15082	DNA repair protein RAD7	Cul3-RING ubiquitin ligase complex [GO:0031463]; nucleotide-excision repair factor 4 complex [GO:0000113]; SCF ubiquitin ligase complex [GO:0019005]; global genome nucleotide-excision repair [GO:0070911]; nucleotide-excision repair, DNA damage recognition [GO:0000715]; protein localization [GO:0008104]; protein ubiquitination [GO:0016567]; response to UV [GO:0009411]; SCF-dependent proteasomal ub…	global genome nucleotide-excision repair [GO:0070911]; nucleotide-excision repair, DNA damage recognition [GO:0000715]; protein localization [GO:0008104]; protein ubiquitination [GO:0016567]; response to UV [GO:0009411]; SCF-dependent proteasomal ubiquitin-dependent protein catabolic process [GO:0031146]; ubiquitin-dependent protein catabolic process [GO:0006511]		Cul3-RING ubiquitin ligase complex [GO:0031463]; nucleotide-excision repair factor 4 complex [GO:0000113]; SCF ubiquitin ligase complex [GO:0019005]	GO:0000113; GO:0000715; GO:0006511; GO:0008104; GO:0009411; GO:0016567; GO:0019005; GO:0031146; GO:0031463; GO:0070911	IPR006553;IPR001611;IPR032675		GO:0005515	'35.2':'not assigned.unknown':'(at2g06040 : 434.0) CONTAINS InterPro DOMAIN/s: Leucine-rich repeat, cysteine-containing subtype (InterPro:IPR006553); BEST Arabidopsis thaliana protein match is: RNI-like superfamily protein (TAIR:AT5G21900.1); Has 5028 Blast hits to 2547 proteins in 240 species: Archae - 0; Bacteria - 125; Metazoa - 2326; Fungi - 765; Plants - 1373; Viruses - 0; Other Eukaryotes -…	'35.1':'not assigned.annotated':'F-box protein At3g58530 OS=Arabidopsis thaliana (sp|q8lb33|fb330_arath : 84.3)'
Sbi_jg8517.t1	ptg000001l	945282	951471	+	431	DCR1B_CHICK	5' exonuclease Apollo, EC 3.1.-.- (Beta-lactamase MBLAC2, EC 3.5.2.6) (DNA cross-link repair 1B protein) (SNM1 homolog B)	Gallus gallus (Chicken)	457	202	4.58e-59	A0A803M8C7_CHEQI	DRMBL domain-containing protein	Chenopodium quinoa (Quinoa)	430	643	0	XP_021857284.1	5' exonuclease Apollo	Spinacia oleracea	428	657	0	K15341	DNA cross-link repair 1B protein [EC:3.1.-.-]	centrosome [GO:0005813]; chromosome, telomeric region [GO:0000781]; nucleus [GO:0005634]; 5'-3' exodeoxyribonuclease activity [GO:0035312]; 5'-3' exonuclease activity [GO:0008409]; beta-lactamase activity [GO:0008800]; damaged DNA binding [GO:0003684]; double-strand break repair via nonhomologous end joining [GO:0006303]; interstrand cross-link repair [GO:0036297]; protection from non-homologous …	double-strand break repair via nonhomologous end joining [GO:0006303]; interstrand cross-link repair [GO:0036297]; protection from non-homologous end joining at telomere [GO:0031848]; telomere maintenance [GO:0000723]; telomeric 3' overhang formation [GO:0031860]; telomeric loop formation [GO:0031627]	5'-3' exodeoxyribonuclease activity [GO:0035312]; 5'-3' exonuclease activity [GO:0008409]; beta-lactamase activity [GO:0008800]; damaged DNA binding [GO:0003684]	centrosome [GO:0005813]; chromosome, telomeric region [GO:0000781]; nucleus [GO:0005634]	GO:0000723; GO:0000781; GO:0003684; GO:0005634; GO:0005813; GO:0006303; GO:0008409; GO:0008800; GO:0031627; GO:0031848; GO:0031860; GO:0035312; GO:0036297	IPR036866;IPR011084			'28.2':'DNA.repair':'(at1g27410 : 428.0) DNA repair metallo-beta-lactamase family protein; CONTAINS InterPro DOMAIN/s: DNA repair metallo-beta-lactamase (InterPro:IPR011084); BEST Arabidopsis thaliana protein match is: sterile alpha motif (SAM) domain-containing protein (TAIR:AT2G45700.1); Has 810 Blast hits to 798 proteins in 218 species: Archae - 6; Bacteria - 54; Metazoa - 272; Fungi - 214; Pl…	'35.1':'not assigned.annotated':'DNA cross-link repair protein SNM1 OS=Arabidopsis thaliana (sp|q38961|snm1_arath : 129.0)'
Sbi_jg8518.t1	ptg000001l	951887	956368	-	260	SAN_DROME	Probable N-acetyltransferase san, EC 2.3.1.258 (N-epsilon-acetyltransferase san, EC 2.3.1.-) (Protein atado) (Protein separation anxiety)	Drosophila melanogaster (Fruit fly)	184	52.4	4.17e-07	A0A0J8B4T2_BETVV	N-acetyltransferase domain-containing protein	Beta vulgaris subsp. vulgaris (Beet)	255	330	4e-111	XP_010666292.1	PREDICTED: uncharacterized protein LOC104883459	Beta vulgaris subsp. vulgaris	289	361	9.87e-123			cytoplasm [GO:0005737]; cytosol [GO:0005829]; NatA complex [GO:0031415]; protein acetyltransferase complex [GO:0031248]; N-acetyltransferase activity [GO:0008080]; peptide alpha-N-acetyltransferase activity [GO:0004596]; histone acetylation [GO:0016573]; mitotic cell cycle [GO:0000278]; mitotic sister chromatid cohesion [GO:0007064]; N-terminal protein amino acid acetylation [GO:0006474]	histone acetylation [GO:0016573]; mitotic cell cycle [GO:0000278]; mitotic sister chromatid cohesion [GO:0007064]; N-terminal protein amino acid acetylation [GO:0006474]	N-acetyltransferase activity [GO:0008080]; peptide alpha-N-acetyltransferase activity [GO:0004596]	cytoplasm [GO:0005737]; cytosol [GO:0005829]; NatA complex [GO:0031415]; protein acetyltransferase complex [GO:0031248]	GO:0000278; GO:0004596; GO:0005737; GO:0005829; GO:0006474; GO:0007064; GO:0008080; GO:0016573; GO:0031248; GO:0031415	IPR000182;IPR016181	GNAT domain	GO:0008080	'26.24':'misc.GCN5-related N-acetyltransferase':'(at2g06025 : 209.0) Acyl-CoA N-acyltransferases (NAT) superfamily protein; FUNCTIONS IN: N-acetyltransferase activity; INVOLVED IN: metabolic process; LOCATED IN: cellular_component unknown; CONTAINS InterPro DOMAIN/s: GCN5-related N-acetyltransferase, C-terminal (InterPro:IPR022610), GCN5-related N-acetyltransferase (InterPro:IPR000182), Acyl-CoA …	'35.2':'not assigned.not annotated':' no hits & (original description: none)'
Sbi_jg8518.t2	ptg000001l	951887	956368	-	259	SAN_DROME	Probable N-acetyltransferase san, EC 2.3.1.258 (N-epsilon-acetyltransferase san, EC 2.3.1.-) (Protein atado) (Protein separation anxiety)	Drosophila melanogaster (Fruit fly)	184	52.4	3.78e-07	A0A0J8B4T2_BETVV	N-acetyltransferase domain-containing protein	Beta vulgaris subsp. vulgaris (Beet)	255	322	5.38e-108	XP_010666292.1	PREDICTED: uncharacterized protein LOC104883459	Beta vulgaris subsp. vulgaris	289	352	2.59e-119			cytoplasm [GO:0005737]; cytosol [GO:0005829]; NatA complex [GO:0031415]; protein acetyltransferase complex [GO:0031248]; N-acetyltransferase activity [GO:0008080]; peptide alpha-N-acetyltransferase activity [GO:0004596]; histone acetylation [GO:0016573]; mitotic cell cycle [GO:0000278]; mitotic sister chromatid cohesion [GO:0007064]; N-terminal protein amino acid acetylation [GO:0006474]	histone acetylation [GO:0016573]; mitotic cell cycle [GO:0000278]; mitotic sister chromatid cohesion [GO:0007064]; N-terminal protein amino acid acetylation [GO:0006474]	N-acetyltransferase activity [GO:0008080]; peptide alpha-N-acetyltransferase activity [GO:0004596]	cytoplasm [GO:0005737]; cytosol [GO:0005829]; NatA complex [GO:0031415]; protein acetyltransferase complex [GO:0031248]	GO:0000278; GO:0004596; GO:0005737; GO:0005829; GO:0006474; GO:0007064; GO:0008080; GO:0016573; GO:0031248; GO:0031415	IPR000182;IPR016181	GNAT domain	GO:0008080	'26.24':'misc.GCN5-related N-acetyltransferase':'(at2g06025 : 206.0) Acyl-CoA N-acyltransferases (NAT) superfamily protein; FUNCTIONS IN: N-acetyltransferase activity; INVOLVED IN: metabolic process; LOCATED IN: cellular_component unknown; CONTAINS InterPro DOMAIN/s: GCN5-related N-acetyltransferase, C-terminal (InterPro:IPR022610), GCN5-related N-acetyltransferase (InterPro:IPR000182), Acyl-CoA …	'35.2':'not assigned.not annotated':' no hits & (original description: none)'
Sbi_jg8519.t1	ptg000001l	959164	959766	-	201							A0A540LG14_MALBA	Uncharacterized protein	Malus baccata (Siberian crab apple) (Pyrus baccata)	211	255	1.65e-83	XP_012077045.1	uncharacterized protein LOC105637961	Jatropha curcas	208	256	1.46e-83											'35.2':'not assigned.unknown':' no hits & (original description: no original description)'	'35.2':'not assigned.not annotated':' no hits & (original description: none)'
Sbi_jg8520.t1	ptg000001l	965952	967945	+	313	YAC4_SCHPO	Putative general negative regulator of transcription C16C9.04c	Schizosaccharomyces pombe (strain 972 / ATCC 24843) (Fission yeast)	489	67	4.28e-11	A0A803LKS2_CHEQI	RING-type domain-containing protein	Chenopodium quinoa (Quinoa)	276	223	3.59e-68	XP_010692106.1	uncharacterized protein LOC104905310	Beta vulgaris subsp. vulgaris	284	270	5.27e-86			CCR4-NOT complex [GO:0030014]; CCR4-NOT core complex [GO:0030015]; cytosol [GO:0005829]; nucleus [GO:0005634]; metal ion binding [GO:0046872]; RNA binding [GO:0003723]; ubiquitin protein ligase activity [GO:0061630]; ubiquitin-protein transferase activity [GO:0004842]; negative regulation of gene expression [GO:0010629]; nuclear-transcribed mRNA poly(A) tail shortening [GO:0000289]; protein modif…	negative regulation of gene expression [GO:0010629]; nuclear-transcribed mRNA poly(A) tail shortening [GO:0000289]; protein modification by small protein conjugation or removal [GO:0070647]; protein ubiquitination [GO:0016567]	metal ion binding [GO:0046872]; RNA binding [GO:0003723]; ubiquitin protein ligase activity [GO:0061630]; ubiquitin-protein transferase activity [GO:0004842]	CCR4-NOT complex [GO:0030014]; CCR4-NOT core complex [GO:0030015]; cytosol [GO:0005829]; nucleus [GO:0005634]	GO:0000289; GO:0003723; GO:0004842; GO:0005634; GO:0005829; GO:0010629; GO:0016567; GO:0030014; GO:0030015; GO:0046872; GO:0061630; GO:0070647	IPR001841;IPR039780;IPR039515;IPR013083		GO:0004842;GO:0030014	'29.5.11.4.2':'protein.degradation.ubiquitin.E3.RING':'(at3g48070 : 103.0) RING/U-box superfamily protein; FUNCTIONS IN: zinc ion binding; LOCATED IN: chloroplast; EXPRESSED IN: 24 plant structures; EXPRESSED DURING: 15 growth stages; CONTAINS InterPro DOMAIN/s: Zinc finger, RING-type (InterPro:IPR001841); BEST Arabidopsis thaliana protein match is: RING/U-box superfamily protein (TAIR:AT5G62910.…	'19.2.2.1.4.3.1':'Protein homeostasis.ubiquitin-proteasome system.ubiquitin-fold protein conjugation.ubiquitin conjugation (ubiquitylation).ubiquitin-ligase E3 activities.RING-domain E3 ligase activities.RING-C2-class E3 ligase':'RING-C2-class E3 ligase'
Sbi_jg8521.t1	ptg000001l	969526	971639	+	149	GMPPA_DICDI	Mannose-1-phosphate guanyltransferase alpha (GDP-mannose pyrophosphorylase A) (GTP-mannose-1-phosphate guanylyltransferase alpha)	Dictyostelium discoideum (Slime mold)	412	152	3.21e-44	A0A0K9R188_SPIOL	NTP_transferase domain-containing protein	Spinacia oleracea (Spinach)	412	286	1.28e-93	XP_021847098.1	mannose-1-phosphate guanyltransferase alpha-like	Spinacia oleracea	412	286	2.86e-93			cytoplasm [GO:0005737]; mannose-1-phosphate guanylyltransferase activity [GO:0004475]; GDP-mannose biosynthetic process [GO:0009298]	GDP-mannose biosynthetic process [GO:0009298]	mannose-1-phosphate guanylyltransferase activity [GO:0004475]	cytoplasm [GO:0005737]	GO:0004475; GO:0005737; GO:0009298	IPR029044;IPR005835	Nucleotidyl transferase domain	GO:0009058;GO:0016779	'2.1.2.1':'major CHO metabolism.synthesis.starch.AGPase':'(at1g74910 : 250.0) ADP-glucose pyrophosphorylase family protein; FUNCTIONS IN: transferase activity, nucleotidyltransferase activity; INVOLVED IN: response to cadmium ion, biosynthetic process; LOCATED IN: peroxisome; EXPRESSED IN: 24 plant structures; EXPRESSED DURING: 13 growth stages; CONTAINS InterPro DOMAIN/s: Trimeric LpxA-like (Int…	'3.13.1.2':'Carbohydrate metabolism.nucleotide sugar biosynthesis.GDP-D-mannose biosynthesis.GDP-D-mannose pyrophosphorylase activator (KONJAC)':'GDP-D-mannose pyrophosphorylase activator (KONJAC)'
Sbi_jg8522.t1	ptg000001l	971765	985449	+	231	GMPAB_DANRE	Mannose-1-phosphate guanyltransferase alpha-B, EC 2.7.7.13 (GDP-mannose pyrophosphorylase A-B) (GTP-mannose-1-phosphate guanylyltransferase alpha-b)	Danio rerio (Zebrafish) (Brachydanio rerio)	422	152	1.06e-42	A0A0K9R188_SPIOL	NTP_transferase domain-containing protein	Spinacia oleracea (Spinach)	412	405	2.51e-139	XP_021847098.1	mannose-1-phosphate guanyltransferase alpha-like	Spinacia oleracea	412	405	5.6e-139			cytoplasm [GO:0005737]; GTP binding [GO:0005525]; mannose-1-phosphate guanylyltransferase activity [GO:0004475]; GDP-mannose biosynthetic process [GO:0009298]	GDP-mannose biosynthetic process [GO:0009298]	GTP binding [GO:0005525]; mannose-1-phosphate guanylyltransferase activity [GO:0004475]	cytoplasm [GO:0005737]	GO:0004475; GO:0005525; GO:0005737; GO:0009298	IPR001451;IPR011004	Hexapeptide repeat		'2.1.2.1':'major CHO metabolism.synthesis.starch.AGPase':'(at1g74910 : 322.0) ADP-glucose pyrophosphorylase family protein; FUNCTIONS IN: transferase activity, nucleotidyltransferase activity; INVOLVED IN: response to cadmium ion, biosynthetic process; LOCATED IN: peroxisome; EXPRESSED IN: 24 plant structures; EXPRESSED DURING: 13 growth stages; CONTAINS InterPro DOMAIN/s: Trimeric LpxA-like (Int…	'35.1':'not assigned.annotated':'Probable mannose-1-phosphate guanylyltransferase 2 OS=Oryza sativa subsp. japonica (sp|q941t9|gmpp2_orysj : 96.3)'
Sbi_jg8523.t1	ptg000001l	986634	991034	-	191							A0A803MG34_CHEQI	Uncharacterized protein	Chenopodium quinoa (Quinoa)	192	343	1.07e-118	XP_021714996.1	uncharacterized protein LOC110682965	Chenopodium quinoa	192	343	2.38e-118											'35.2':'not assigned.unknown':'(at2g06010 : 295.0) encodes a novel protein whose expression level is induced in lines overexpressing salicylic-acid (SA)-inducible Arabidopsis DNA binding with one finger (Dof) transcription factor, called OBF-binding protein 3.; OBP3-responsive gene 4 (ORG4); Has 29 Blast hits to 29 proteins in 10 species: Archae - 0; Bacteria - 0; Metazoa - 0; Fungi - 0; Plants -…	'35.2':'not assigned.not annotated':' no hits & (original description: none)'
Sbi_jg8524.t1	ptg000001l	995227	1002444	+	838	TTL12_MOUSE	Tubulin--tyrosine ligase-like protein 12 (Inactive tubulin--tyrosine ligase-like protein 12)	Mus musculus (Mouse)	639	291	1.07e-86	A0A803MG33_CHEQI	Uncharacterized protein	Chenopodium quinoa (Quinoa)	873	1410	0	XP_021750025.1	tubulin--tyrosine ligase-like protein 12	Chenopodium quinoa	908	1420	0	K16609	tubulin--tyrosine ligase-like protein 12	cytoplasm [GO:0005737]; microtubule organizing center [GO:0005815]; midbody [GO:0030496]; nucleus [GO:0005634]; spindle [GO:0005819]; acid-amino acid ligase activity [GO:0016881]; ATP binding [GO:0005524]; H4K20me3 modified histone binding [GO:1990889]; tubulin binding [GO:0015631]; innate immune response [GO:0045087]; negative regulation of type I interferon-mediated signaling pathway [GO:006033…	innate immune response [GO:0045087]; negative regulation of type I interferon-mediated signaling pathway [GO:0060339]; regulation of mitotic cell cycle [GO:0007346]	acid-amino acid ligase activity [GO:0016881]; ATP binding [GO:0005524]; H4K20me3 modified histone binding [GO:1990889]; tubulin binding [GO:0015631]	cytoplasm [GO:0005737]; microtubule organizing center [GO:0005815]; midbody [GO:0030496]; nucleus [GO:0005634]; spindle [GO:0005819]	GO:0005524; GO:0005634; GO:0005737; GO:0005815; GO:0005819; GO:0007346; GO:0015631; GO:0016881; GO:0030496; GO:0045087; GO:0060339; GO:1990889	IPR004344;IPR032675;IPR027749		GO:0006464	'31.1.1.2':'cell.organisation.cytoskeleton.mikrotubuli':'(at1g77550 : 1072.0) tubulin-tyrosine ligases;tubulin-tyrosine ligases; FUNCTIONS IN: tubulin-tyrosine ligase activity; INVOLVED IN: protein modification process; LOCATED IN: chloroplast; EXPRESSED IN: 18 plant structures; EXPRESSED DURING: 8 growth stages; CONTAINS InterPro DOMAIN/s: Tubulin-tyrosine ligase (InterPro:IPR004344); Has 1977 B…	'35.2':'not assigned.not annotated':' no hits & (original description: none)'
Sbi_jg8525.t1	ptg000001l	1003512	1020091	-	358	FRIP1_ARATH	Protein FIP1 (FRIGIDA-interacting protein 1)	Arabidopsis thaliana (Mouse-ear cress)	355	487	7.62e-173	A0A0J8B5E8_BETVV	Uncharacterized protein	Beta vulgaris subsp. vulgaris (Beet)	353	664	0	XP_010666299.1	PREDICTED: uncharacterized protein LOC104883465	Beta vulgaris subsp. vulgaris	353	664	0			integral component of membrane [GO:0016021]; late endosome [GO:0005770]; lysosomal membrane [GO:0005765]			integral component of membrane [GO:0016021]; late endosome [GO:0005770]; lysosomal membrane [GO:0005765]	GO:0005765; GO:0005770; GO:0016021	IPR029399	TMEM192 family		'35.2':'not assigned.unknown':'(at2g06005 : 456.0) Encodes one of the FRI interacting proteins: FRIGIDA INTERACTING PROTEIN 1 (FIP1)/At2g06005, FIP2/ At4g17060. FRI (At4G00650) is a major determinant of natural variation in Arabidopsis flowering time.; FRIGIDA interacting protein 1 (FIP1); FUNCTIONS IN: protein binding; INVOLVED IN: biological_process unknown; LOCATED IN: endomembrane system; EXP…	'35.1':'not assigned.annotated':'Protein FIP1 OS=Arabidopsis thaliana (sp|q8s8k9|frip1_arath : 456.0)'
Sbi_jg8526.t1	ptg000001l	1023878	1026220	-	126	CATB_MEDTR	Pro-cathepsin H (Cysteine protease) [Cleaved into: Cathepsin H mini chain; Cathepsin H, EC 3.4.22.16; Cathepsin H heavy chain; Cathepsin H light chain ]	Medicago truncatula (Barrel medic) (Medicago tribuloides)	350	221	6.26e-72	A0A803M8M5_CHEQI	Uncharacterized protein	Chenopodium quinoa (Quinoa)	302	241	1.2e-77	XP_021714992.1	thiol protease aleurain-like	Chenopodium quinoa	366	245	2.54e-78			extracellular space [GO:0005615]; lysosome [GO:0005764]; cysteine-type endopeptidase activity [GO:0004197]; proteolysis involved in protein catabolic process [GO:0051603]	proteolysis involved in protein catabolic process [GO:0051603]	cysteine-type endopeptidase activity [GO:0004197]	extracellular space [GO:0005615]; lysosome [GO:0005764]	GO:0004197; GO:0005615; GO:0005764; GO:0051603	IPR000668;IPR038765;IPR025661;IPR039417;IPR025660	Cysteine peptidase, asparagine active site;Cysteine peptidase, histidine active site	GO:0006508;GO:0008234	'29.5.3':'protein.degradation.cysteine protease':'(at3g45310 : 221.0) Cysteine proteinases superfamily protein; FUNCTIONS IN: cysteine-type endopeptidase activity, cysteine-type peptidase activity; INVOLVED IN: proteolysis; LOCATED IN: endomembrane system; EXPRESSED IN: 22 plant structures; EXPRESSED DURING: 13 growth stages; CONTAINS InterPro DOMAIN/s: Peptidase C1A, papain (InterPro:IPR013128),…	'50.3.4':'Enzyme classification.EC_3 hydrolases.EC_3.4 hydrolase acting on peptide bond (peptidase)':'Pro-cathepsin H OS=Medicago truncatula (sp|a0a072utp9|catb_medtr : 223.0) & Enzyme classification.EC_3 hydrolases.EC_3.4 hydrolase acting on peptide bond (peptidase)(50.3.4 : 94.7)'
Sbi_jg8527.t1	ptg000001l	1026254	1028744	-	131	ALEUL_ARATH	Thiol protease aleurain-like, EC 3.4.22.16	Arabidopsis thaliana (Mouse-ear cress)	358	180	8.89e-56	A0A0J8B8R9_BETVV	Uncharacterized protein	Beta vulgaris subsp. vulgaris (Beet)	358	211	2.55e-65	XP_010666300.1	PREDICTED: thiol protease aleurain-like	Beta vulgaris subsp. vulgaris	358	211	5.7e-65			cytosol [GO:0005829]; extracellular space [GO:0005615]; lysosome [GO:0005764]; cysteine-type endopeptidase activity [GO:0004197]; proteolysis involved in protein catabolic process [GO:0051603]	proteolysis involved in protein catabolic process [GO:0051603]	cysteine-type endopeptidase activity [GO:0004197]	cytosol [GO:0005829]; extracellular space [GO:0005615]; lysosome [GO:0005764]	GO:0004197; GO:0005615; GO:0005764; GO:0005829; GO:0051603	IPR013201;IPR000668;IPR038765	Cathepsin propeptide inhibitor domain (I29)	GO:0006508;GO:0008234	'29.5.3':'protein.degradation.cysteine protease':'(at3g45310 : 180.0) Cysteine proteinases superfamily protein; FUNCTIONS IN: cysteine-type endopeptidase activity, cysteine-type peptidase activity; INVOLVED IN: proteolysis; LOCATED IN: endomembrane system; EXPRESSED IN: 22 plant structures; EXPRESSED DURING: 13 growth stages; CONTAINS InterPro DOMAIN/s: Peptidase C1A, papain (InterPro:IPR013128),…	'50.3.4':'Enzyme classification.EC_3 hydrolases.EC_3.4 hydrolase acting on peptide bond (peptidase)':'Thiol protease aleurain-like OS=Arabidopsis thaliana (sp|q8rwq9|aleul_arath : 180.0) & Enzyme classification.EC_3 hydrolases.EC_3.4 hydrolase acting on peptide bond (peptidase)(50.3.4 : 87.9)'
Sbi_jg8528.t1	ptg000001l	1039644	1048961	-	297							A0A803LQR9_CHEQI	Uncharacterized protein	Chenopodium quinoa (Quinoa)	761	70.5	1.31e-09	XP_021848547.1	uncharacterized protein LOC110788220	Spinacia oleracea	381	72.8	2.48e-10								IPR036875		GO:0003676;GO:0008270	'35.2':'not assigned.unknown':' no hits & (original description: no original description)'	'35.2':'not assigned.not annotated':' no hits & (original description: none)'
Sbi_jg8529.t1	ptg000001l	1072358	1074276	-	110							A0A1R3I4I3_9ROSI	Protein FAR1-RELATED SEQUENCE	Corchorus olitorius	272	56.2	8.69e-07	XP_043638100.1	protein FAR1-RELATED SEQUENCE 5-like	Erigeron canadensis	180	56.6	5.73e-07											'35.2':'not assigned.unknown':' no hits & (original description: no original description)'	'35.2':'not assigned.not annotated':' no hits & (original description: none)'
Sbi_jg8530.t1	ptg000001l	1121635	1126843	+	461	RIPK_ARATH	Serine/threonine-protein kinase RIPK, EC 2.7.11.1 (ACIK1A/PBL14) (ACRE protein ortholog 264A, AtACRE264a) (PBS1-like protein 14) (RPM1-induced protein kinase)	Arabidopsis thaliana (Mouse-ear cress)	462	572	0	A0A0J8B8C8_BETVV	Protein kinase domain-containing protein	Beta vulgaris subsp. vulgaris (Beet)	462	814	0	XP_010666301.1	PREDICTED: serine/threonine-protein kinase At5g01020	Beta vulgaris subsp. vulgaris	462	814	0			plasma membrane [GO:0005886]; ATP binding [GO:0005524]; protein serine kinase activity [GO:0106310]; protein serine/threonine kinase activity [GO:0004674]; defense response to bacterium [GO:0042742]; protein phosphorylation [GO:0006468]	defense response to bacterium [GO:0042742]; protein phosphorylation [GO:0006468]	ATP binding [GO:0005524]; protein serine kinase activity [GO:0106310]; protein serine/threonine kinase activity [GO:0004674]	plasma membrane [GO:0005886]	GO:0004674; GO:0005524; GO:0005886; GO:0006468; GO:0042742; GO:0106310	IPR011009;IPR000719;IPR008271;IPR001245	Protein kinase domain	GO:0004672;GO:0005524;GO:0006468	'29.4.1.57':'protein.postranslational modification.kinase.receptor like cytoplasmatic kinase VII':'(at2g05940 : 528.0) Protein kinase superfamily protein; FUNCTIONS IN: protein serine/threonine kinase activity, protein kinase activity, kinase activity, ATP binding; INVOLVED IN: protein amino acid phosphorylation; LOCATED IN: cellular_component unknown; EXPRESSED IN: 22 plant structures; EXPRESSED…	'18.4.1.37.1':'Protein modification.phosphorylation.TKL protein kinase superfamily.RLCK-VII receptor-like protein kinase families.receptor-like protein kinase (RLCK-VIIa)':'receptor-like protein kinase (RLCK-VIIa)'| '26.9.2.2.3':'External stimuli response.pathogen.effector-triggered immunity (ETI) network.RIN4-RPM1 immune signalling.protein kinase (RIPK) targeted to RIN4':'protein kinase (RIPK) t…
Sbi_jg8531.t1	ptg000001l	1138571	1142526	+	118	RBX1A_ARATH	RING-box protein 1a (At-Rbx1;1) (Protein RING of cullins 1) (RBX1-2) (RBX1a-At)	Arabidopsis thaliana (Mouse-ear cress)	118	197	5.92e-66	A0A445ICC4_GLYSO	RING-box protein 1a	Glycine soja (Wild soybean)	118	221	7.66e-73	XP_042040802.1	RING-box protein 1a-like isoform X1	Salvia splendens	123	222	1.34e-72	K03868	E3 ubiquitin-protein ligase RBX1 [EC:2.3.2.32]	cullin-RING ubiquitin ligase complex [GO:0031461]; cytoplasm [GO:0005737]; nucleus [GO:0005634]; SCF ubiquitin ligase complex [GO:0019005]; cullin family protein binding [GO:0097602]; ubiquitin protein ligase activity [GO:0061630]; zinc ion binding [GO:0008270]; auxin-activated signaling pathway [GO:0009734]; jasmonic acid mediated signaling pathway [GO:0009867]; protein ubiquitination [GO:001656…	auxin-activated signaling pathway [GO:0009734]; jasmonic acid mediated signaling pathway [GO:0009867]; protein ubiquitination [GO:0016567]; response to auxin [GO:0009733]; response to jasmonic acid [GO:0009753]; ubiquitin-dependent protein catabolic process [GO:0006511]	cullin family protein binding [GO:0097602]; ubiquitin protein ligase activity [GO:0061630]; zinc ion binding [GO:0008270]	cullin-RING ubiquitin ligase complex [GO:0031461]; cytoplasm [GO:0005737]; nucleus [GO:0005634]; SCF ubiquitin ligase complex [GO:0019005]	GO:0005634; GO:0005737; GO:0006511; GO:0008270; GO:0009733; GO:0009734; GO:0009753; GO:0009867; GO:0016567; GO:0019005; GO:0031461; GO:0061630; GO:0097602	IPR024766;IPR001841;IPR013083		GO:0008270	'29.5.11.4.3.4':'protein.degradation.ubiquitin.E3.SCF.RBX':'(at5g20570 : 164.0) Encodes a ring-box 1 like protein and component of the SCF ubiquitinization complex mediating auxin responses. Forms a E3 ubiquitin ligase complex with CUL3A and At1g21780.1 a BTB domain protein.; RING-box 1 (RBX1); CONTAINS InterPro DOMAIN/s: Zinc finger, RING-type (InterPro:IPR001841); BEST Arabidopsis thaliana prot…	'19.2.2.3.4.1':'Protein homeostasis.ubiquitin-proteasome system.ubiquitin-fold protein conjugation.RUB/NEDD8 conjugation (neddylation).RUB ligase E3 activities.RUB ligase E3 protein (RBX1)':'RUB ligase E3 protein (RBX1)'| '19.2.2.8.1.3':'Protein homeostasis.ubiquitin-proteasome system.ubiquitin-fold protein conjugation.Cullin-based ubiquitylation complexes.SKP1-CUL1-FBX (SCF) E3 ubiquitin ligase …
Sbi_jg8532.t1	ptg000001l	1147366	1147669	+	77							A0A2K3MJB8_TRIPR	Ribonuclease H	Trifolium pratense (Red clover)	317	47	0.000534	XP_012837635.1	PREDICTED: uncharacterized protein LOC105958172	Erythranthe guttata	157	47	0.000531											'35.2':'not assigned.unknown':' no hits & (original description: no original description)'	'35.2':'not assigned.not annotated':' no hits & (original description: none)'
Sbi_jg8533.t1	ptg000001l	1152958	1166704	+	775	SBT18_ARATH	Subtilisin-like protease SBT1.8, EC 3.4.21.- (Subtilase subfamily 1 member 8, AtSBT1.8)	Arabidopsis thaliana (Mouse-ear cress)	754	1004	0	A0A0J8B754_BETVV	Uncharacterized protein	Beta vulgaris subsp. vulgaris (Beet)	776	1321	0	XP_010666857.1	PREDICTED: subtilisin-like protease SBT1.8	Beta vulgaris subsp. vulgaris	776	1321	0	K15333	tRNA guanosine-2'-O-methyltransferase [EC:2.1.1.34]	extracellular region [GO:0005576]; Golgi apparatus [GO:0005794]; mitochondrion [GO:0005739]; plasmodesma [GO:0009506]; serine-type endopeptidase activity [GO:0004252]; proteolysis [GO:0006508]	proteolysis [GO:0006508]	serine-type endopeptidase activity [GO:0004252]	extracellular region [GO:0005576]; Golgi apparatus [GO:0005794]; mitochondrion [GO:0005739]; plasmodesma [GO:0009506]	GO:0004252; GO:0005576; GO:0005739; GO:0005794; GO:0006508; GO:0009506	IPR036852;IPR037045;IPR034197;IPR041469;IPR015500;IPR003137;IPR000209;IPR010259;IPR023828;IPR045051	Peptidase S8/S53 domain superfamily;Peptidase S8 propeptide/proteinase inhibitor I9 superfamily;PA domain;Peptidase S8/S53 domain;Peptidase S8 propeptide/proteinase inhibitor I9	GO:0004252;GO:0006508;GO:0008236	'29.5.1':'protein.degradation.subtilases':'(at2g05920 : 906.0) Subtilase family protein; FUNCTIONS IN: identical protein binding, serine-type endopeptidase activity; INVOLVED IN: proteolysis, negative regulation of catalytic activity; LOCATED IN: cell wall, plant-type cell wall; EXPRESSED IN: 22 plant structures; EXPRESSED DURING: 13 growth stages; CONTAINS InterPro DOMAIN/s: Protease-associated …	'19.4.2.1.1':'Protein homeostasis.proteolysis.serine-type peptidase activities.S8-class protease (subtilisin) families.protease (SBT1)':'protease (SBT1)'
Sbi_jg8534.t1	ptg000001l	1167418	1176234	-	184	GG3_ARATH	Guanine nucleotide-binding protein subunit gamma 3 (Ggamma-subunit 3) (Heterotrimeric G protein gamma-subunit 3, AtAGG3)	Arabidopsis thaliana (Mouse-ear cress)	251	107	1.49e-27	A0A5B7C4N2_DAVIN	G protein gamma domain-containing protein	Davidia involucrata (Dove tree)	141	145	2.48e-41	XP_021750278.1	guanine nucleotide-binding protein subunit gamma 3	Chenopodium quinoa	284	160	5.13e-45	K24773	guanine nucleotide-binding protein subunit gamma 3, plant	plasma membrane [GO:0005886]; response to abscisic acid [GO:0009737]; signal transduction [GO:0007165]	response to abscisic acid [GO:0009737]; signal transduction [GO:0007165]		plasma membrane [GO:0005886]	GO:0005886; GO:0007165; GO:0009737	IPR015898		GO:0007186	'35.2':'not assigned.unknown':'(at5g20635 : 86.3) FUNCTIONS IN: molecular_function unknown; INVOLVED IN: biological_process unknown; LOCATED IN: keratin filament, chloroplast; CONTAINS InterPro DOMAIN/s: Keratin, high sulphur B2 protein (InterPro:IPR002494); Has 6153 Blast hits to 2882 proteins in 265 species: Archae - 6; Bacteria - 47; Metazoa - 4777; Fungi - 68; Plants - 187; Viruses - 30; Othe…	'27.9.2.4':'Multi-process regulation.G-protein-dependent signalling.heterotrimeric G-protein complex.component gamma':'component gamma of heterotrimeric G-protein complex'
Sbi_jg8535.t1	ptg000001l	1215185	1228697	+	226	LOR6_ARATH	Protein LURP-one-related 6	Arabidopsis thaliana (Mouse-ear cress)	191	216	2.49e-70	A0A803MF43_CHEQI	Uncharacterized protein	Chenopodium quinoa (Quinoa)	210	344	2.97e-118	XP_021750256.1	protein LURP-one-related 6-like	Chenopodium quinoa	212	352	8.78e-121								IPR007612;IPR038595;IPR025659			'35.2':'not assigned.unknown':'(at2g05910 : 217.0) Protein of unknown function (DUF567); CONTAINS InterPro DOMAIN/s: Protein of unknown function DUF567 (InterPro:IPR007612); BEST Arabidopsis thaliana protein match is: Protein of unknown function (DUF567) (TAIR:AT5G20640.1); Has 302 Blast hits to 301 proteins in 15 species: Archae - 0; Bacteria - 2; Metazoa - 0; Fungi - 0; Plants - 300; Viruses - …	'35.1':'not assigned.annotated':'Protein LURP-one-related 6 OS=Arabidopsis thaliana (sp|q9zuf7|lor6_arath : 217.0)'
Sbi_jg8536.t1	ptg000001l	1232338	1232766	-	143	COPT5_ARATH	Copper transporter 5, AtCOPT5	Arabidopsis thaliana (Mouse-ear cress)	146	158	1.79e-49	A0A803MF44_CHEQI	Copper transport protein	Chenopodium quinoa (Quinoa)	142	235	2.04e-77	XP_010666855.1	PREDICTED: copper transporter 5	Beta vulgaris subsp. vulgaris	142	257	6.21e-86	K14686	solute carrier family 31 (copper transporter), member 1	Golgi apparatus [GO:0005794]; integral component of membrane [GO:0016021]; late endosome [GO:0005770]; plant-type vacuole [GO:0000325]; plasma membrane [GO:0005886]; plasmodesma [GO:0009506]; plastid [GO:0009536]; copper ion transmembrane transporter activity [GO:0005375]; cellular copper ion homeostasis [GO:0006878]; protein maturation by copper ion transfer [GO:0015680]	cellular copper ion homeostasis [GO:0006878]; protein maturation by copper ion transfer [GO:0015680]	copper ion transmembrane transporter activity [GO:0005375]	Golgi apparatus [GO:0005794]; integral component of membrane [GO:0016021]; late endosome [GO:0005770]; plant-type vacuole [GO:0000325]; plasma membrane [GO:0005886]; plasmodesma [GO:0009506]; plastid [GO:0009536]	GO:0000325; GO:0005375; GO:0005770; GO:0005794; GO:0005886; GO:0006878; GO:0009506; GO:0009536; GO:0015680; GO:0016021	IPR007274	Ctr copper transporter	GO:0005375;GO:0016021;GO:0035434	'34.12':'transport.metal':'(at5g20650 : 124.0) encodes a member of copper transporter family and functionally complements a high affinity copper transporter mutant in yeast; copper transporter 5 (COPT5); FUNCTIONS IN: copper ion transmembrane transporter activity, high affinity copper ion transmembrane transporter activity; INVOLVED IN: copper ion transport; LOCATED IN: plasma membrane, vacuole; …	'24.3.12':'Solute transport.channels.copper cation channel (COPT)':'copper cation channel (COPT)'| '25.4.4.5':'Nutrient uptake.transition metal homeostasis.transport.copper transporter (COPT)':'copper transporter (COPT)'
Sbi_jg8537.t1	ptg000001l	1237660	1239522	-	621	CCX3_ARATH	Cation/calcium exchanger 3, AtCCX3 (Protein CATION CALCIUM EXCHANGER 3) (Protein CATION EXCHANGER 9)	Arabidopsis thaliana (Mouse-ear cress)	643	674	0	A0A803M8N2_CHEQI	Uncharacterized protein	Chenopodium quinoa (Quinoa)	631	931	0	XP_010666854.1	PREDICTED: cation/calcium exchanger 4-like	Beta vulgaris subsp. vulgaris	627	936	0	K13754	solute carrier family 24 (sodium/potassium/calcium exchanger), member 6	cytoplasmic vesicle membrane [GO:0030659]; endomembrane system [GO:0012505]; endosome membrane [GO:0010008]; integral component of membrane [GO:0016021]; membrane [GO:0016020]; vacuolar membrane [GO:0005774]; vacuole [GO:0005773]; antiporter activity [GO:0015297]; cation transmembrane transporter activity [GO:0008324]; manganese ion transmembrane transporter activity [GO:0005384]; potassium ion t…	cation transport [GO:0006812]; cellular cation homeostasis [GO:0030003]; response to cation stress [GO:0043157]	antiporter activity [GO:0015297]; cation transmembrane transporter activity [GO:0008324]; manganese ion transmembrane transporter activity [GO:0005384]; potassium ion transmembrane transporter activity [GO:0015079]; sodium ion transmembrane transporter activity [GO:0015081]	cytoplasmic vesicle membrane [GO:0030659]; endomembrane system [GO:0012505]; endosome membrane [GO:0010008]; integral component of membrane [GO:0016021]; membrane [GO:0016020]; vacuolar membrane [GO:0005774]; vacuole [GO:0005773]	GO:0005384; GO:0005773; GO:0005774; GO:0006812; GO:0008324; GO:0010008; GO:0012505; GO:0015079; GO:0015081; GO:0015297; GO:0016020; GO:0016021; GO:0030003; GO:0030659; GO:0043157	IPR044880;IPR004837	Sodium/calcium exchanger membrane region	GO:0016021;GO:0055085	'34.14':'transport.unspecified cations':'(at3g14070 : 582.0) Involved in cation (K, Na and Mn) homeostasis and transport; cation exchanger 9 (CAX9); CONTAINS InterPro DOMAIN/s: Sodium/calcium exchanger membrane region (InterPro:IPR004837); BEST Arabidopsis thaliana protein match is: cation calcium exchanger 4 (TAIR:AT1G54115.1); Has 3863 Blast hits to 3216 proteins in 856 species: Archae - 67; Ba…	'24.2.9.1.2':'Solute transport.carrier-mediated transport.CDF superfamily.CaCA family.cation:calcium cation exchanger (CCX)':'cation:calcium cation exchanger (CCX)'
Sbi_jg8538.t1	ptg000001l	1261957	1264110	+	188	SSL4_ARATH	Protein STRICTOSIDINE SYNTHASE-LIKE 4, AtSSL4	Arabidopsis thaliana (Mouse-ear cress)	370	55.5	4.33e-08	A0A0J8B7N3_BETVV	Str_synth domain-containing protein	Beta vulgaris subsp. vulgaris (Beet)	358	179	6.63e-52	XP_021858813.1	protein STRICTOSIDINE SYNTHASE-LIKE 4-like	Spinacia oleracea	361	189	2.71e-55			cytosol [GO:0005829]; vacuole [GO:0005773]; biosynthetic process [GO:0009058]; response to jasmonic acid [GO:0009753]; response to wounding [GO:0009611]	biosynthetic process [GO:0009058]; response to jasmonic acid [GO:0009753]; response to wounding [GO:0009611]		cytosol [GO:0005829]; vacuole [GO:0005773]	GO:0005773; GO:0005829; GO:0009058; GO:0009611; GO:0009753	IPR011042			'35.2':'not assigned.unknown':' no hits & (original description: no original description)'	'35.2':'not assigned.not annotated':' no hits & (original description: none)'
Sbi_jg8539.t1	ptg000001l	1269676	1271793	+	194							A0A803L500_CHEQI	Uncharacterized protein	Chenopodium quinoa (Quinoa)	813	70.9	1.1e-10	XP_021849364.1	uncharacterized protein LOC110789022	Spinacia oleracea	904	63.2	1.23e-07											'35.2':'not assigned.unknown':' no hits & (original description: no original description)'	'35.2':'not assigned.not annotated':' no hits & (original description: none)'
Sbi_jg8539.t2	ptg000001l	1269676	1270053	+	126							A0A803L500_CHEQI	Uncharacterized protein	Chenopodium quinoa (Quinoa)	813	69.3	5.64e-11	KMT01867.1	hypothetical protein BVRB_9g209880	Beta vulgaris subsp. vulgaris	756	62	3.7e-08											'35.2':'not assigned.unknown':' no hits & (original description: no original description)'	'35.2':'not assigned.not annotated':' no hits & (original description: none)'
Sbi_jg8540.t1	ptg000001l	1273109	1279729	-	247	PSA6_TOBAC	Proteasome subunit alpha type-6 (20S proteasome alpha subunit A) (20S proteasome subunit alpha-1)	Nicotiana tabacum (Common tobacco)	246	467	1.89e-168	A0A0K9R8Z8_SPIOL	Proteasome subunit alpha type	Spinacia oleracea (Spinach)	246	493	2.57e-176	XP_021858818.1	proteasome subunit alpha type-6	Spinacia oleracea	246	493	5.74e-176	K02730	20S proteasome subunit alpha 1 [EC:3.4.25.1]	cytoplasm [GO:0005737]; nucleus [GO:0005634]; proteasome core complex [GO:0005839]; proteasome core complex, alpha-subunit complex [GO:0019773]; proteasomal protein catabolic process [GO:0010498]; ubiquitin-dependent protein catabolic process [GO:0006511]	proteasomal protein catabolic process [GO:0010498]; ubiquitin-dependent protein catabolic process [GO:0006511]		cytoplasm [GO:0005737]; nucleus [GO:0005634]; proteasome core complex [GO:0005839]; proteasome core complex, alpha-subunit complex [GO:0019773]	GO:0005634; GO:0005737; GO:0005839; GO:0006511; GO:0010498; GO:0019773	IPR029055;IPR000426;IPR023332;IPR034642;IPR001353	Proteasome subunit alpha6;Proteasome, subunit alpha/beta	GO:0006511;GO:0019773;GO:0005839;GO:0051603	'29.5.11.20':'protein.degradation.ubiquitin.proteasom':'(q9xg77|psa6_tobac : 445.0) Proteasome subunit alpha type 6 (EC 3.4.25.1) (20S proteasome alpha subunit A) (20S proteasome subunit alpha-1) - Nicotiana tabacum (Common tobacco) & (at2g05840 : 430.0) Encodes 20S proteasome subunit PAA2 (PAA2).; 20S proteasome subunit PAA2 (PAA2); FUNCTIONS IN: peptidase activity, endopeptidase activity, threo…	'19.2.5.1.1.1':'Protein homeostasis.ubiquitin-proteasome system.26S proteasome.20S core particle.alpha-type components.component alpha type-1':'component alpha type-1 of 26S proteasome'
Sbi_jg8541.t1	ptg000001l	1281267	1289007	-	230	RQL3_ARATH	ATP-dependent DNA helicase Q-like 3, EC 3.6.4.12 (RecQ-like protein 3, AtRecQ3, AtRecQl3)	Arabidopsis thaliana (Mouse-ear cress)	713	135	4.19e-35	A0A0J8DY45_BETVV	Helicase C-terminal domain-containing protein	Beta vulgaris subsp. vulgaris (Beet)	407	273	2.18e-87	KMS95795.1	hypothetical protein BVRB_004940	Beta vulgaris subsp. vulgaris	407	273	4.87e-87			chromosome [GO:0005694]; cytoplasm [GO:0005737]; nucleus [GO:0005634]; 3'-5' DNA helicase activity [GO:0043138]; ATP binding [GO:0005524]; ATP hydrolysis activity [GO:0016887]; DNA/DNA annealing activity [GO:1990814]; four-way junction helicase activity [GO:0009378]; helicase activity [GO:0004386]; metal ion binding [GO:0046872]; DNA duplex unwinding [GO:0032508]; DNA recombination [GO:0006310]; …	DNA duplex unwinding [GO:0032508]; DNA recombination [GO:0006310]; DNA repair [GO:0006281]; DNA unwinding involved in DNA replication [GO:0006268]; double-strand break repair via homologous recombination [GO:0000724]	3'-5' DNA helicase activity [GO:0043138]; ATP binding [GO:0005524]; ATP hydrolysis activity [GO:0016887]; DNA/DNA annealing activity [GO:1990814]; four-way junction helicase activity [GO:0009378]; helicase activity [GO:0004386]; metal ion binding [GO:0046872]	chromosome [GO:0005694]; cytoplasm [GO:0005737]; nucleus [GO:0005634]	GO:0000724; GO:0004386; GO:0005524; GO:0005634; GO:0005694; GO:0005737; GO:0006268; GO:0006281; GO:0006310; GO:0009378; GO:0016887; GO:0032508; GO:0043138; GO:0046872; GO:1990814				'28.99':'DNA.unspecified':'(at4g35740 : 133.0) Encodes RECQ3, an ATP-dependent helicase.; RecQl3; FUNCTIONS IN: ATP binding, ATP-dependent helicase activity; INVOLVED IN: DNA recombination; LOCATED IN: cellular_component unknown; EXPRESSED IN: 18 plant structures; EXPRESSED DURING: 10 growth stages; CONTAINS InterPro DOMAIN/s: DNA/RNA helicase, DEAD/DEAH box type, N-terminal (InterPro:IPR011545),…	'35.1':'not assigned.annotated':'ATP-dependent DNA helicase Q-like 3 OS=Arabidopsis thaliana (sp|q9ft72|rql3_arath : 133.0)'
Sbi_jg8542.t1	ptg000001l	1289989	1290635	+	147	TBL16_ARATH	Protein trichome birefringence-like 16	Arabidopsis thaliana (Mouse-ear cress)	551	198	1.68e-60	A0A0J8B7M9_BETVV	PMR5N domain-containing protein	Beta vulgaris subsp. vulgaris (Beet)	481	254	1.6e-80	XP_010666846.1	PREDICTED: protein trichome birefringence-like 14	Beta vulgaris subsp. vulgaris	481	254	3.57e-80			endosome [GO:0005768]; Golgi apparatus [GO:0005794]; Golgi trans cisterna [GO:0000138]; integral component of membrane [GO:0016021]; trans-Golgi network [GO:0005802]; O-acetyltransferase activity [GO:0016413]		O-acetyltransferase activity [GO:0016413]	endosome [GO:0005768]; Golgi apparatus [GO:0005794]; Golgi trans cisterna [GO:0000138]; integral component of membrane [GO:0016021]; trans-Golgi network [GO:0005802]	GO:0000138; GO:0005768; GO:0005794; GO:0005802; GO:0016021; GO:0016413	IPR026057		GO:0016740	'35.2':'not assigned.unknown':'(at5g20680 : 201.0) Encodes a member of the TBL (TRICHOME BIREFRINGENCE-LIKE) gene family containing a plant-specific DUF231 (domain of unknown function) domain. TBL gene family has 46 members, two of which (TBR/AT5G06700 and TBL3/AT5G01360) have been shown to be involved in the synthesis and deposition of secondary wall cellulose, presumably by influencing the este…	'35.1':'not assigned.annotated':'Protein trichome birefringence-like 16 OS=Arabidopsis thaliana (sp|f4k5l5|tbl16_arath : 201.0)'
Sbi_jg8543.t1	ptg000001l	1292782	1299382	-	175							A0A0K9RCF7_SPIOL	Uncharacterized protein	Spinacia oleracea (Spinach)	260	164	1.69e-47	XP_021839196.1	uncharacterized protein LOC110778971	Spinacia oleracea	260	164	3.78e-47											'35.2':'not assigned.unknown':' no hits & (original description: no original description)'	'35.2':'not assigned.not annotated':' no hits & (original description: none)'
Sbi_jg8544.t1	ptg000001l	1301050	1306085	+	700	CWC22_DANRE	Pre-mRNA-splicing factor CWC22 homolog (Nucampholin homolog)	Danio rerio (Zebrafish) (Brachydanio rerio)	985	643	0	A0A0K9QQ01_SPIOL	MI domain-containing protein	Spinacia oleracea (Spinach)	986	1071	0	XP_021861360.1	pre-mRNA-splicing factor CWC22 homolog	Spinacia oleracea	986	1071	0	K13100	pre-mRNA-splicing factor CWC22	catalytic step 2 spliceosome [GO:0071013]; nuclear speck [GO:0016607]; nucleus [GO:0005634]; spliceosomal complex [GO:0005681]; U2-type catalytic step 1 spliceosome [GO:0071006]; U2-type catalytic step 2 spliceosome [GO:0071007]; U2-type precatalytic spliceosome [GO:0071005]; RNA binding [GO:0003723]; mRNA splicing, via spliceosome [GO:0000398]	mRNA splicing, via spliceosome [GO:0000398]	RNA binding [GO:0003723]	catalytic step 2 spliceosome [GO:0071013]; nuclear speck [GO:0016607]; nucleus [GO:0005634]; spliceosomal complex [GO:0005681]; U2-type catalytic step 1 spliceosome [GO:0071006]; U2-type catalytic step 2 spliceosome [GO:0071007]; U2-type precatalytic spliceosome [GO:0071005]	GO:0000398; GO:0003723; GO:0005634; GO:0005681; GO:0016607; GO:0071005; GO:0071006; GO:0071007; GO:0071013	IPR003890;IPR003891;IPR016024		GO:0003723;GO:0005515	'27.4':'RNA.RNA binding':'(at1g80930 : 802.0) MIF4G domain-containing protein / MA3 domain-containing protein; FUNCTIONS IN: RNA binding, binding; INVOLVED IN: translation, RNA metabolic process; LOCATED IN: cytosol, nucleus; EXPRESSED IN: 25 plant structures; EXPRESSED DURING: 13 growth stages; CONTAINS InterPro DOMAIN/s: Initiation factor eIF-4 gamma, MA3 (InterPro:IPR003891), Armadillo-type fo…	'35.2':'not assigned.not annotated':' no hits & (original description: none)'
Sbi_jg8545.t1	ptg000001l	1325826	1334107	-	383	MTNA_POPTR	Methylthioribose-1-phosphate isomerase, M1Pi, MTR-1-P isomerase, EC 5.3.1.23 (S-methyl-5-thioribose-1-phosphate isomerase) (Translation initiation factor eIF-2B subunit alpha/beta/delta-like protein)	Populus trichocarpa (Western balsam poplar) (Populus balsamifera subsp. trichocarpa)	375	573	0	A0A0J8B746_BETVV	Methylthioribose-1-phosphate isomerase, M1Pi, MTR-1-P isomerase, EC 5.3.1.23 (S-methyl-5-thioribose-1-phosphate isomerase) (Translation initiation factor eIF-2B subunit alpha/beta/delta-like protein)	Beta vulgaris subsp. vulgaris (Beet)	379	662	0	XP_010666847.1	PREDICTED: methylthioribose-1-phosphate isomerase	Beta vulgaris subsp. vulgaris	379	662	0	K00899	5-methylthioribose kinase [EC:2.7.1.100]	cytoplasm [GO:0005737]; nucleus [GO:0005634]; S-methyl-5-thioribose-1-phosphate isomerase activity [GO:0046523]; L-methionine salvage from methylthioadenosine [GO:0019509]; L-methionine salvage from S-adenosylmethionine [GO:0019284]	L-methionine salvage from methylthioadenosine [GO:0019509]; L-methionine salvage from S-adenosylmethionine [GO:0019284]	S-methyl-5-thioribose-1-phosphate isomerase activity [GO:0046523]	cytoplasm [GO:0005737]; nucleus [GO:0005634]	GO:0005634; GO:0005737; GO:0019284; GO:0019509; GO:0046523	IPR027363;IPR037171;IPR042529;IPR011559;IPR005251;IPR000649	Initiation factor 2B alpha/beta/delta	GO:0044249;GO:0044237	'29.2.3':'protein.synthesis.initiation':'(at2g05830 : 492.0) NagB/RpiA/CoA transferase-like superfamily protein; FUNCTIONS IN: GTP binding, translation initiation factor activity; INVOLVED IN: cellular biosynthetic process, translational initiation, cellular metabolic process; LOCATED IN: endomembrane system, eukaryotic translation initiation factor 2B complex; EXPRESSED IN: 23 plant structures; …	'4.2.2.6.4.3':'Amino acid metabolism.aspartate group amino acid biosynthesis.aspartate-derived amino acids.methionine.salvage pathway.methylthioribose-1-phosphate isomerase (MTI)':'methylthioribose-1-phosphate isomerase (MTI)'
Sbi_jg8546.t1	ptg000001l	1336573	1341374	+	481	TBL16_ARATH	Protein trichome birefringence-like 16	Arabidopsis thaliana (Mouse-ear cress)	551	509	1.49e-176	A0A803M8P5_CHEQI	PMR5N domain-containing protein	Chenopodium quinoa (Quinoa)	826	816	0	XP_021835248.1	protein trichome birefringence-like 14	Spinacia oleracea	479	818	0	K23877	xyloglucan O-acetyltransferase	endosome [GO:0005768]; Golgi apparatus [GO:0005794]; Golgi trans cisterna [GO:0000138]; integral component of membrane [GO:0016021]; trans-Golgi network [GO:0005802]; O-acetyltransferase activity [GO:0016413]		O-acetyltransferase activity [GO:0016413]	endosome [GO:0005768]; Golgi apparatus [GO:0005794]; Golgi trans cisterna [GO:0000138]; integral component of membrane [GO:0016021]; trans-Golgi network [GO:0005802]	GO:0000138; GO:0005768; GO:0005794; GO:0005802; GO:0016021; GO:0016413	IPR026057;IPR025846		GO:0016740	'35.2':'not assigned.unknown':'(at5g20680 : 503.0) Encodes a member of the TBL (TRICHOME BIREFRINGENCE-LIKE) gene family containing a plant-specific DUF231 (domain of unknown function) domain. TBL gene family has 46 members, two of which (TBR/AT5G06700 and TBL3/AT5G01360) have been shown to be involved in the synthesis and deposition of secondary wall cellulose, presumably by influencing the este…	'35.1':'not assigned.annotated':'Protein trichome birefringence-like 16 OS=Arabidopsis thaliana (sp|f4k5l5|tbl16_arath : 503.0)'
Sbi_jg8547.t1	ptg000001l	1350381	1360113	+	761	Y2028_DICDI	von Willebrand factor A domain-containing protein DDB_G0292028	Dictyostelium discoideum (Slime mold)	932	96.3	4.39e-19	A0A0J8DY40_BETVV	VWFA domain-containing protein	Beta vulgaris subsp. vulgaris (Beet)	758	1246	0	XP_010666845.1	PREDICTED: inter alpha-trypsin inhibitor, heavy chain 4	Beta vulgaris subsp. vulgaris	758	1246	0								IPR002035;IPR036465	von Willebrand factor, type A		'20.1.7.6.1':'stress.biotic.PR-proteins.proteinase inhibitors.trypsin inhibitor':'(at1g19110 : 837.0) inter-alpha-trypsin inhibitor heavy chain-related; FUNCTIONS IN: molecular_function unknown; INVOLVED IN: biological_process unknown; LOCATED IN: plasma membrane, membrane; EXPRESSED IN: 24 plant structures; EXPRESSED DURING: 15 growth stages; CONTAINS InterPro DOMAIN/s: von Willebrand factor, ty…	'35.2':'not assigned.not annotated':' no hits & (original description: none)'
Sbi_jg8547.t2	ptg000001l	1350381	1360113	+	760	Y2028_DICDI	von Willebrand factor A domain-containing protein DDB_G0292028	Dictyostelium discoideum (Slime mold)	932	95.9	5.07e-19	A0A0J8DY40_BETVV	VWFA domain-containing protein	Beta vulgaris subsp. vulgaris (Beet)	758	1251	0	XP_010666845.1	PREDICTED: inter alpha-trypsin inhibitor, heavy chain 4	Beta vulgaris subsp. vulgaris	758	1251	0								IPR036465;IPR002035	von Willebrand factor, type A		'20.1.7.6.1':'stress.biotic.PR-proteins.proteinase inhibitors.trypsin inhibitor':'(at1g19110 : 838.0) inter-alpha-trypsin inhibitor heavy chain-related; FUNCTIONS IN: molecular_function unknown; INVOLVED IN: biological_process unknown; LOCATED IN: plasma membrane, membrane; EXPRESSED IN: 24 plant structures; EXPRESSED DURING: 15 growth stages; CONTAINS InterPro DOMAIN/s: von Willebrand factor, ty…	'35.2':'not assigned.not annotated':' no hits & (original description: none)'
Sbi_jg8548.t1	ptg000001l	1360893	1365053	-	427	LAZH2_ARATH	Protein LAZ1 homolog 2 (Lazarus1 homolog 2)	Arabidopsis thaliana (Mouse-ear cress)	403	507	1.2e-178	A0A0J8B3Q6_BETVV	Uncharacterized protein	Beta vulgaris subsp. vulgaris (Beet)	424	701	0	XP_010666844.1	PREDICTED: protein LAZ1 homolog 2	Beta vulgaris subsp. vulgaris	424	701	0	K14360	organic solute transporter subunit alpha	integral component of membrane [GO:0016021]			integral component of membrane [GO:0016021]	GO:0016021	IPR005178	Organic solute transporter subunit alpha/Transmembrane protein 184		'35.2':'not assigned.unknown':'(at1g23070 : 469.0) Protein of unknown function (DUF300); CONTAINS InterPro DOMAIN/s: Protein of unknown function DUF300 (InterPro:IPR005178); BEST Arabidopsis thaliana protein match is: Protein of unknown function (DUF300) (TAIR:AT4G38360.2); Has 840 Blast hits to 837 proteins in 189 species: Archae - 0; Bacteria - 0; Metazoa - 286; Fungi - 190; Plants - 245; Virus…	'35.1':'not assigned.annotated':'Protein LAZ1 homolog 2 OS=Arabidopsis thaliana (sp|q5bpz5|lazh2_arath : 469.0)'
Sbi_jg8549.t1	ptg000001l	1370887	1375608	+	573	BAM1_ARATH	Beta-amylase 1, chloroplastic, EC 3.2.1.2 (1,4-alpha-D-glucan maltohydrolase) (Beta-amylase 7) (Thioredoxin-regulated beta-amylase, TR-BAMY)	Arabidopsis thaliana (Mouse-ear cress)	575	890	0	A0A0J8DXV5_BETVV	Beta-amylase, EC 3.2.1.2	Beta vulgaris subsp. vulgaris (Beet)	579	1039	0	XP_010666969.1	PREDICTED: beta-amylase 1, chloroplastic	Beta vulgaris subsp. vulgaris	579	1039	0	K01177	beta-amylase [EC:3.2.1.2]	chloroplast [GO:0009507]; amylopectin maltohydrolase activity [GO:0102229]; beta-amylase activity [GO:0016161]; response to water deprivation [GO:0009414]; starch catabolic process [GO:0005983]	response to water deprivation [GO:0009414]; starch catabolic process [GO:0005983]	amylopectin maltohydrolase activity [GO:0102229]; beta-amylase activity [GO:0016161]	chloroplast [GO:0009507]	GO:0005983; GO:0009414; GO:0009507; GO:0016161; GO:0102229	IPR001371;IPR001554;IPR017853;IPR018238	Glycoside hydrolase, family 14B, plant;Glycoside hydrolase, family 14;Glycoside hydrolase superfamily;Glycoside hydrolase, family 14, conserved site	GO:0000272;GO:0016161	'2.2.2.1.2':'major CHO metabolism.degradation.starch.starch cleavage.beta amylase':'(at3g23920 : 884.0) Encodes a chloroplast beta-amylase. Is necessary for leaf starch breakdown in the absence of BAM3.; beta-amylase 1 (BAM1); FUNCTIONS IN: beta-amylase activity; INVOLVED IN: response to water deprivation, starch catabolic process; LOCATED IN: cytosol, nucleus; EXPRESSED IN: 25 plant structures; …	'3.2.3.3.1.2':'Carbohydrate metabolism.starch metabolism.degradation.hydrolysis and phosphorolysis.amylase activities.beta amylase':'beta amylase'
Sbi_jg8550.t1	ptg000001l	1382735	1386780	+	274	DRO1_PRUPE	Protein DEEPER ROOTING 1, PpeDRO1	Prunus persica (Peach) (Amygdalus persica)	268	136	1.61e-37	A0A0J8B2T7_BETVV	Uncharacterized protein	Beta vulgaris subsp. vulgaris (Beet)	263	269	7.58e-87	XP_010667542.1	PREDICTED: uncharacterized protein LOC104884565	Beta vulgaris subsp. vulgaris	263	269	1.69e-86			positive gravitropism [GO:0009958]; regulation of growth [GO:0040008]	positive gravitropism [GO:0009958]; regulation of growth [GO:0040008]			GO:0009958; GO:0040008	IPR044683	LAZY family	GO:0009630;GO:0040008	'35.2':'not assigned.unknown':'(at1g72490 : 84.0) unknown protein; BEST Arabidopsis thaliana protein match is: unknown protein (TAIR:AT1G17400.1); Has 75 Blast hits to 75 proteins in 21 species: Archae - 0; Bacteria - 0; Metazoa - 3; Fungi - 4; Plants - 58; Viruses - 0; Other Eukaryotes - 10 (source: NCBI BLink). & (reliability: 168.0) & (original description: no original description)'	'26.3.1.2':'External stimuli response.gravity.sensing and signalling.signalling protein factor (LAZY)':'LAZY gravity signalling protein factor'
Sbi_jg8550.t2	ptg000001l	1383929	1386780	+	270	DRO1_PRUPE	Protein DEEPER ROOTING 1, PpeDRO1	Prunus persica (Peach) (Amygdalus persica)	268	138	1.73e-38	A0A0J8B2T7_BETVV	Uncharacterized protein	Beta vulgaris subsp. vulgaris (Beet)	263	271	9e-88	XP_010667542.1	PREDICTED: uncharacterized protein LOC104884565	Beta vulgaris subsp. vulgaris	263	271	2.01e-87			positive gravitropism [GO:0009958]; regulation of growth [GO:0040008]	positive gravitropism [GO:0009958]; regulation of growth [GO:0040008]			GO:0009958; GO:0040008	IPR044683	LAZY family	GO:0009630;GO:0040008	'35.2':'not assigned.unknown':'(at1g72490 : 85.9) unknown protein; BEST Arabidopsis thaliana protein match is: unknown protein (TAIR:AT1G17400.1); Has 75 Blast hits to 75 proteins in 21 species: Archae - 0; Bacteria - 0; Metazoa - 3; Fungi - 4; Plants - 58; Viruses - 0; Other Eukaryotes - 10 (source: NCBI BLink). & (reliability: 171.8) & (original description: no original description)'	'26.3.1.2':'External stimuli response.gravity.sensing and signalling.signalling protein factor (LAZY)':'LAZY gravity signalling protein factor'
Sbi_jg8551.t1	ptg000001l	1400037	1402580	+	133	LSM1B_ARATH	Sm-like protein LSM1B, AtLSM1b	Arabidopsis thaliana (Mouse-ear cress)	128	215	1.22e-72	A0A7C9DSA9_OPUST	U6 snRNA-associated Sm-like protein LSm1	Opuntia streptacantha (Prickly pear cactus) (Opuntia cardona)	128	231	2.71e-76	XP_009622144.1	sm-like protein LSM1B	Nicotiana tomentosiformis	128	224	6.02e-73	K12620	U6 snRNA-associated Sm-like protein LSm1	cytosol [GO:0005829]; Lsm1-7-Pat1 complex [GO:1990726]; P-body [GO:0000932]; RNA binding [GO:0003723]; RNA cap binding [GO:0000339]; cold acclimation [GO:0009631]; deadenylation-dependent decapping of nuclear-transcribed mRNA [GO:0000290]; hyperosmotic salinity response [GO:0042538]; mRNA processing [GO:0006397]; response to water deprivation [GO:0009414]; RNA metabolic process [GO:0016070]	cold acclimation [GO:0009631]; deadenylation-dependent decapping of nuclear-transcribed mRNA [GO:0000290]; hyperosmotic salinity response [GO:0042538]; mRNA processing [GO:0006397]; response to water deprivation [GO:0009414]; RNA metabolic process [GO:0016070]	RNA binding [GO:0003723]; RNA cap binding [GO:0000339]	cytosol [GO:0005829]; Lsm1-7-Pat1 complex [GO:1990726]; P-body [GO:0000932]	GO:0000290; GO:0000339; GO:0000932; GO:0003723; GO:0005829; GO:0006397; GO:0009414; GO:0009631; GO:0016070; GO:0042538; GO:1990726	IPR034104;IPR001163;IPR044642;IPR010920	LSM domain superfamily	GO:0000956	'27.1':'RNA.processing':'(at3g14080 : 174.0) Small nuclear ribonucleoprotein family protein; CONTAINS InterPro DOMAIN/s: Like-Sm ribonucleoprotein (LSM) domain (InterPro:IPR001163), Like-Sm ribonucleoprotein (LSM) domain, eukaryotic/archaea-type (InterPro:IPR006649), Like-Sm ribonucleoprotein (LSM)-related domain (InterPro:IPR010920); BEST Arabidopsis thaliana protein match is: Small nuclear ribo…	'16.1.1.7.1':'RNA processing.pre-RNA splicing.U2-type-intron-specific major spliceosome.U6-associated LSm accessory ribonucleoprotein complex.component LSm1':'component LSm1 of U6-associated LSm accessory ribonucleoprotein complex'
Sbi_jg8552.t1	ptg000001l	1404158	1406751	-	189							A0A0J8B5Z4_BETVV	Cupin_5 domain-containing protein	Beta vulgaris subsp. vulgaris (Beet)	188	334	5.41e-115	XP_021756692.1	uncharacterized protein LOC110721802	Chenopodium quinoa	188	345	6.44e-119	K09705	uncharacterized protein						IPR011051;IPR039935;IPR014710;IPR009327	Cupin domain of unknown function DUF985		'35.2':'not assigned.unknown':'(at1g19130 : 264.0) CONTAINS InterPro DOMAIN/s: Protein of unknown function DUF985 (InterPro:IPR009327), RmlC-like jelly roll fold (InterPro:IPR014710); Has 1465 Blast hits to 1465 proteins in 584 species: Archae - 10; Bacteria - 1038; Metazoa - 19; Fungi - 43; Plants - 51; Viruses - 0; Other Eukaryotes - 304 (source: NCBI BLink). & (gnl|cdd|87031 : 167.0) no descri…	'35.2':'not assigned.not annotated':' no hits & (original description: none)'
Sbi_jg8553.t1	ptg000001l	1418513	1419196	+	228							A0A803MF61_CHEQI	Uncharacterized protein	Chenopodium quinoa (Quinoa)	179	137	3.83e-37	XP_021750250.1	uncharacterized protein LOC110715940	Chenopodium quinoa	214	162	8.33e-46											'35.2':'not assigned.unknown':' no hits & (original description: no original description)'	'35.2':'not assigned.not annotated':' no hits & (original description: none)'
Sbi_jg8554.t1	ptg000001l	1422795	1434756	+	1276	RRP12_CHICK	RRP12-like protein	Gallus gallus (Chicken)	1294	323	2.44e-90	A0A0K9R2K5_SPIOL	NUC173 domain-containing protein	Spinacia oleracea (Spinach)	1226	1766	0	XP_010687530.1	PREDICTED: RRP12-like protein	Beta vulgaris subsp. vulgaris	1274	1985	0	K14794	ribosomal RNA-processing protein 12	integral component of membrane [GO:0016021]; nuclear membrane [GO:0031965]; nucleolus [GO:0005730]; rRNA processing [GO:0006364]	rRNA processing [GO:0006364]		integral component of membrane [GO:0016021]; nuclear membrane [GO:0031965]; nucleolus [GO:0005730]	GO:0005730; GO:0006364; GO:0016021; GO:0031965	IPR012978;IPR016024;IPR011989	Uncharacterised domain NUC173		'35.2':'not assigned.unknown':'(at2g34357 : 1035.0) ARM repeat superfamily protein; FUNCTIONS IN: binding; INVOLVED IN: biological_process unknown; LOCATED IN: cellular_component unknown; EXPRESSED IN: 20 plant structures; EXPRESSED DURING: 13 growth stages; CONTAINS InterPro DOMAIN/s: Armadillo-type fold (InterPro:IPR016024), Domain of unknown function, NUC173 (InterPro:IPR012978); BEST Arabidop…	'35.2':'not assigned.not annotated':' no hits & (original description: none)'
Sbi_jg8554.t2	ptg000001l	1422795	1434756	+	1276	RRP12_CHICK	RRP12-like protein	Gallus gallus (Chicken)	1294	327	6.81e-92	A0A0K9R2K5_SPIOL	NUC173 domain-containing protein	Spinacia oleracea (Spinach)	1226	1766	0	XP_010687530.1	PREDICTED: RRP12-like protein	Beta vulgaris subsp. vulgaris	1274	1986	0	K14794	ribosomal RNA-processing protein 12	integral component of membrane [GO:0016021]; nuclear membrane [GO:0031965]; nucleolus [GO:0005730]; rRNA processing [GO:0006364]	rRNA processing [GO:0006364]		integral component of membrane [GO:0016021]; nuclear membrane [GO:0031965]; nucleolus [GO:0005730]	GO:0005730; GO:0006364; GO:0016021; GO:0031965	IPR016024;IPR011989;IPR012978	Uncharacterised domain NUC173		'35.2':'not assigned.unknown':'(at2g34357 : 1035.0) ARM repeat superfamily protein; FUNCTIONS IN: binding; INVOLVED IN: biological_process unknown; LOCATED IN: cellular_component unknown; EXPRESSED IN: 20 plant structures; EXPRESSED DURING: 13 growth stages; CONTAINS InterPro DOMAIN/s: Armadillo-type fold (InterPro:IPR016024), Domain of unknown function, NUC173 (InterPro:IPR012978); BEST Arabidop…	'35.2':'not assigned.not annotated':' no hits & (original description: none)'
Sbi_jg8554.t3	ptg000001l	1422795	1434756	+	1275	RRP12_CHICK	RRP12-like protein	Gallus gallus (Chicken)	1294	327	8.46e-92	A0A0K9R2K5_SPIOL	NUC173 domain-containing protein	Spinacia oleracea (Spinach)	1226	1771	0	XP_010687530.1	PREDICTED: RRP12-like protein	Beta vulgaris subsp. vulgaris	1274	1989	0	K14794	ribosomal RNA-processing protein 12	integral component of membrane [GO:0016021]; nuclear membrane [GO:0031965]; nucleolus [GO:0005730]; rRNA processing [GO:0006364]	rRNA processing [GO:0006364]		integral component of membrane [GO:0016021]; nuclear membrane [GO:0031965]; nucleolus [GO:0005730]	GO:0005730; GO:0006364; GO:0016021; GO:0031965	IPR016024;IPR011989;IPR012978	Uncharacterised domain NUC173		'35.2':'not assigned.unknown':'(at2g34357 : 1039.0) ARM repeat superfamily protein; FUNCTIONS IN: binding; INVOLVED IN: biological_process unknown; LOCATED IN: cellular_component unknown; EXPRESSED IN: 20 plant structures; EXPRESSED DURING: 13 growth stages; CONTAINS InterPro DOMAIN/s: Armadillo-type fold (InterPro:IPR016024), Domain of unknown function, NUC173 (InterPro:IPR012978); BEST Arabidop…	'35.2':'not assigned.not annotated':' no hits & (original description: none)'
Sbi_jg8555.t1	ptg000001l	1438040	1450095	-	575	KASC2_ARATH	3-oxoacyl-[acyl-carrier-protein] synthase II, chloroplastic, EC 2.3.1.41 (Beta-ketoacyl-acyl-carrier-protein synthase II, AtKAS2, Beta-ketoacyl-ACP synthetase 2) (Protein FATTY ACID BIOSYNTHESIS 1)	Arabidopsis thaliana (Mouse-ear cress)	541	796	0	A0A0K9QE19_SPIOL	Beta-ketoacyl-[acyl-carrier-protein] synthase I, EC 2.3.1.41	Spinacia oleracea (Spinach)	542	921	0	XP_010687531.1	3-oxoacyl-	acyl-carrier-protein synthase II, chloroplastic	545	956	0	K09458	3-oxoacyl-[acyl-carrier-protein] synthase II [EC:2.3.1.179]	chloroplast [GO:0009507]; chloroplast stroma [GO:0009570]; cytosol [GO:0005829]; plastid [GO:0009536]; 3-oxoacyl-[acyl-carrier-protein] synthase activity [GO:0004315]; cold acclimation [GO:0009631]; embryo development ending in seed dormancy [GO:0009793]; fatty acid biosynthetic process [GO:0006633]; unsaturated fatty acid biosynthetic process [GO:0006636]	cold acclimation [GO:0009631]; embryo development ending in seed dormancy [GO:0009793]; fatty acid biosynthetic process [GO:0006633]; unsaturated fatty acid biosynthetic process [GO:0006636]	3-oxoacyl-[acyl-carrier-protein] synthase activity [GO:0004315]	chloroplast [GO:0009507]; chloroplast stroma [GO:0009570]; cytosol [GO:0005829]; plastid [GO:0009536]	GO:0004315; GO:0005829; GO:0006633; GO:0006636; GO:0009507; GO:0009536; GO:0009570; GO:0009631; GO:0009793	IPR016039;IPR000794;IPR014030;IPR020841;IPR017568;IPR018201;IPR014031		GO:0016746;GO:0006633;GO:0016747;GO:0004315	'11.1.3':'lipid metabolism.FA synthesis and FA elongation.ketoacyl ACP synthase':'(at1g74960 : 692.0) Encodes a plastidic beta-ketoacyl-ACP synthase II, involved in fatty acid elongation from 16:0-ACP to 18:0-ACP. Homozygous knock-out mutants are embryo lethal, indicating early embryo development is sensitive to elevated 16:0.; fatty acid biosynthesis 1 (FAB1); CONTAINS InterPro DOMAIN/s: Beta-ke…	'5.1.4.2.2':'Lipid metabolism.fatty acid metabolism.plastidial fatty acid synthase (ptFAS) system.ketoacyl-ACP synthase (ptKAS) activities.ketoacyl-ACP synthase II':'ketoacyl-ACP synthase II'
Sbi_jg8556.t1	ptg000001l	1461957	1462751	-	77																													'35.2':'not assigned.unknown':' no hits & (original description: no original description)'	'35.2':'not assigned.not annotated':' no hits & (original description: none)'
Sbi_jg8557.t1	ptg000001l	1463348	1468909	-	229							A0A803MF65_CHEQI	Uncharacterized protein	Chenopodium quinoa (Quinoa)	259	314	2.06e-105	XP_010687533.1	uncharacterized protein LOC104901640 isoform X1	Beta vulgaris subsp. vulgaris	256	332	3.4e-112											'35.2':'not assigned.unknown':' no hits & (original description: no original description)'	'35.2':'not assigned.not annotated':' no hits & (original description: none)'
Sbi_jg8558.t1	ptg000001l	1470133	1478155	+	603	RH17_ARATH	DEAD-box ATP-dependent RNA helicase 17, EC 3.6.4.13	Arabidopsis thaliana (Mouse-ear cress)	609	788	0	A0A7C9CGQ6_OPUST	RNA helicase, EC 3.6.4.13	Opuntia streptacantha (Prickly pear cactus) (Opuntia cardona)	596	962	0	XP_010687535.1	DEAD-box ATP-dependent RNA helicase 17	Beta vulgaris subsp. vulgaris	594	973	0	K14806	ATP-dependent RNA helicase DDX31/DBP7 [EC:3.6.4.13]	nucleus [GO:0005634]; ATP binding [GO:0005524]; ATP hydrolysis activity [GO:0016887]; RNA binding [GO:0003723]; RNA helicase activity [GO:0003724]; response to salt stress [GO:0009651]; ribosome biogenesis [GO:0042254]	response to salt stress [GO:0009651]; ribosome biogenesis [GO:0042254]	ATP binding [GO:0005524]; ATP hydrolysis activity [GO:0016887]; RNA binding [GO:0003723]; RNA helicase activity [GO:0003724]	nucleus [GO:0005634]	GO:0003723; GO:0003724; GO:0005524; GO:0005634; GO:0009651; GO:0016887; GO:0042254	IPR001650;IPR011545;IPR000629;IPR027417;IPR014001;IPR014014;IPR014013;IPR025313	DEAD/DEAH box helicase domain;Domain of unknown function DUF4217	GO:0003676;GO:0005524;GO:0003724	'29.2.2.2.1':'protein.synthesis.ribosome biogenesis.Assembly factors.DExD-box helicases':'(at2g40700 : 737.0) P-loop containing nucleoside triphosphate hydrolases superfamily protein; FUNCTIONS IN: helicase activity, ATP binding, ATP-dependent helicase activity, nucleic acid binding; EXPRESSED IN: 23 plant structures; EXPRESSED DURING: 13 growth stages; CONTAINS InterPro DOMAIN/s: RNA helicase, D…	'35.1':'not assigned.annotated':'DEAD-box ATP-dependent RNA helicase 17 OS=Arabidopsis thaliana (sp|q7xjn0|rh17_arath : 737.0)'
Sbi_jg8559.t1	ptg000001l	1489888	1491219	-	396							A0A803MZQ5_CHEQI	Uncharacterized protein	Chenopodium quinoa (Quinoa)	1203	138	1.47e-31	KNA05744.1	hypothetical protein SOVF_187600	Spinacia oleracea	634	116	3.84e-24								IPR026960			'35.2':'not assigned.unknown':' no hits & (original description: no original description)'	'35.2':'not assigned.not annotated':' no hits & (original description: none)'
Sbi_jg8560.t1	ptg000001l	1492661	1493889	-	357							A0A0K9QJ08_SPIOL	Uncharacterized protein	Spinacia oleracea (Spinach)	341	254	1.28e-78	KNA06668.1	hypothetical protein SOVF_178770, partial	Spinacia oleracea	341	254	2.85e-78								IPR036691	Endonuclease/exonuclease/phosphatase superfamily		'35.2':'not assigned.unknown':'(at1g43760 : 81.6) DNAse I-like superfamily protein; CONTAINS InterPro DOMAIN/s: Endonuclease/exonuclease/phosphatase (InterPro:IPR005135), RNA-directed DNA polymerase (reverse transcriptase), related (InterPro:IPR015706); BEST Arabidopsis thaliana protein match is: DNAse I-like superfamily protein (TAIR:AT1G40390.1); Has 1816 Blast hits to 1744 proteins in 56 speci…	'35.2':'not assigned.not annotated':' no hits & (original description: none)'
Sbi_jg8561.t1	ptg000001l	1493951	1495349	-	285							A0A803MHW7_CHEQI	Uncharacterized protein	Chenopodium quinoa (Quinoa)	177	120	1.02e-29	KAH9617872.1	hypothetical protein KSS87_018617, partial	Heliosperma pusillum	866	84.7	3.52e-14								IPR025836;IPR001878	Zinc knuckle CX2CX4HX4C	GO:0003676;GO:0008270	'35.2':'not assigned.unknown':' no hits & (original description: no original description)'	'35.2':'not assigned.not annotated':' no hits & (original description: none)'
Sbi_jg8562.t1	ptg000001l	1515440	1523122	+	1142	ARFS_ARATH	Auxin response factor 19 (Auxin-responsive protein IAA22)	Arabidopsis thaliana (Mouse-ear cress)	1086	810	0	A0A8F5JUM8_AMATR	Auxin response factor	Amaranthus tricolor (Joseph's coat) (Amaranthus gangeticus)	1107	1570	0	QXN17504.1	auxin response factor 7	Amaranthus tricolor	1107	1570	0	K14486	auxin response factor	nucleus [GO:0005634]; DNA binding [GO:0003677]; DNA-binding transcription factor activity [GO:0003700]; sequence-specific DNA binding [GO:0043565]; transcription cis-regulatory region binding [GO:0000976]; auxin-activated signaling pathway [GO:0009734]; callus formation [GO:1990110]; lateral root development [GO:0048527]; lateral root formation [GO:0010311]; leaf development [GO:0048366]; respons…	auxin-activated signaling pathway [GO:0009734]; callus formation [GO:1990110]; lateral root development [GO:0048527]; lateral root formation [GO:0010311]; leaf development [GO:0048366]; response to auxin [GO:0009733]; response to ethylene [GO:0009723]	DNA binding [GO:0003677]; DNA-binding transcription factor activity [GO:0003700]; sequence-specific DNA binding [GO:0043565]; transcription cis-regulatory region binding [GO:0000976]	nucleus [GO:0005634]	GO:0000976; GO:0003677; GO:0003700; GO:0005634; GO:0009723; GO:0009733; GO:0009734; GO:0010311; GO:0043565; GO:0048366; GO:0048527; GO:1990110	IPR033389;IPR015300;IPR000270;IPR044835;IPR003340;IPR010525	AUX/IAA domain;PB1 domain;Auxin response factor;B3 DNA binding domain;Auxin response factor domain	GO:0005515;GO:0003677;GO:0006355;GO:0009725;GO:0005634	'17.2.3':'hormone metabolism.auxin.induced-regulated-responsive-activated':'(at1g19220 : 712.0) Encodes an auxin response factor that contains the conserved VP1-B3 DNA-binding domain at its N-terminus and the Aux/IAA-like domains III and IV present in most ARFs at its C-terminus. The protein interacts with IAA1 (yeast two hybrid) and other auxin response elements such as ER7 and ER9 (yeast one hy…	'11.2.2.4':'Phytohormone action.auxin.perception and signal transduction.signal mediator (ARF7/ARF19)':'auxin signal mediator (ARF7/ARF19)'| '15.5.5.1':'RNA biosynthesis.transcriptional regulation.B3 transcription factor superfamily.transcription factor (ARF)':'transcription factor (ARF)'
Sbi_jg8563.t1	ptg000001l	1526008	1529358	-	255	CH20_ARATH	20 kDa chaperonin, chloroplastic (Chaperonin 10, Ch-CPN10, Cpn10) (Chaperonin 20) (Protein Cpn21)	Arabidopsis thaliana (Mouse-ear cress)	253	358	2.58e-125	A0A803MF69_CHEQI	Uncharacterized protein	Chenopodium quinoa (Quinoa)	281	431	1.23e-150	XP_010687539.1	PREDICTED: 20 kDa chaperonin, chloroplastic	Beta vulgaris subsp. vulgaris	254	432	1.78e-151	K04078	chaperonin GroES	apoplast [GO:0048046]; chloroplast [GO:0009507]; chloroplast envelope [GO:0009941]; chloroplast stroma [GO:0009570]; chloroplast thylakoid membrane [GO:0009535]; mitochondrial matrix [GO:0005759]; mitochondrion [GO:0005739]; plastid [GO:0009536]; thylakoid [GO:0009579]; ATP binding [GO:0005524]; ATP-dependent protein folding chaperone [GO:0140662]; chaperone binding [GO:0051087]; copper ion bindi…	chaperone cofactor-dependent protein refolding [GO:0051085]; negative regulation of abscisic acid-activated signaling pathway [GO:0009788]; positive regulation of superoxide dismutase activity [GO:1901671]; protein heterotetramerization [GO:0051290]; response to cold [GO:0009409]	ATP binding [GO:0005524]; ATP-dependent protein folding chaperone [GO:0140662]; chaperone binding [GO:0051087]; copper ion binding [GO:0005507]; metal ion binding [GO:0046872]; unfolded protein binding [GO:0051082]	apoplast [GO:0048046]; chloroplast [GO:0009507]; chloroplast envelope [GO:0009941]; chloroplast stroma [GO:0009570]; chloroplast thylakoid membrane [GO:0009535]; mitochondrial matrix [GO:0005759]; mitochondrion [GO:0005739]; plastid [GO:0009536]; thylakoid [GO:0009579]	GO:0005507; GO:0005524; GO:0005739; GO:0005759; GO:0009409; GO:0009507; GO:0009535; GO:0009536; GO:0009570; GO:0009579; GO:0009788; GO:0009941; GO:0046872; GO:0048046; GO:0051082; GO:0051085; GO:0051087; GO:0051290; GO:0140662; GO:1901671	IPR020818;IPR017416;IPR018369;IPR037124;IPR011032	GroES chaperonin family;Chaperonin Cpn20;Chaperonin GroES, conserved site;GroES chaperonin superfamily	GO:0005524;GO:0006457;GO:0140662;GO:0046914;GO:1901671	'29.6':'protein.folding':'(at5g20720 : 295.0) Encodes a chloroplast co-chaperonin with similarity to CPN21 from spinach, E.coli GroES.; chaperonin 20 (CPN20); CONTAINS InterPro DOMAIN/s: Chaperonin Cpn10 (InterPro:IPR020818), GroES-like (InterPro:IPR011032), Chaperonin Cpn10, conserved site (InterPro:IPR018369), Chaperonin 21, chloroplast (InterPro:IPR017416), Chaperonin Cpn10, subgroup (InterPro…	'1.2.1.2.2':'Photosynthesis.calvin cycle.ribulose-1,5-bisphosphat carboxylase/oxygenase (RuBisCo) activity.RuBisCo assembly.auxiliary co-chaperone (CPN20)':'auxiliary co-chaperone involved in RuBisCo assembly (CPN20)'| '19.1.7.2':'Protein homeostasis.protein quality control.Hsp60 chaperone system.Hsp60-co-chaperone (Hsp20)':'Hsp60-co-chaperone (Hsp20)'
Sbi_jg8564.t1	ptg000001l	1535108	1539015	-	91																													'35.2':'not assigned.unknown':' no hits & (original description: no original description)'	'35.2':'not assigned.not annotated':' no hits & (original description: none)'
Sbi_jg8565.t1	ptg000001l	1539548	1540204	-	219	ERF17_ARATH	Ethylene-responsive transcription factor ERF017	Arabidopsis thaliana (Mouse-ear cress)	185	172	2.5e-53	A0A0K9QIZ0_SPIOL	AP2/ERF domain-containing protein	Spinacia oleracea (Spinach)	223	302	1.54e-101	XP_021857554.1	ethylene-responsive transcription factor ERF017-like	Spinacia oleracea	223	302	3.44e-101	K09286	EREBP-like factor	nucleus [GO:0005634]; DNA-binding transcription factor activity [GO:0003700]; transcription cis-regulatory region binding [GO:0000976]; ethylene-activated signaling pathway [GO:0009873]	ethylene-activated signaling pathway [GO:0009873]	DNA-binding transcription factor activity [GO:0003700]; transcription cis-regulatory region binding [GO:0000976]	nucleus [GO:0005634]	GO:0000976; GO:0003700; GO:0005634; GO:0009873	IPR001471;IPR036955;IPR016177	AP2/ERF domain;AP2/ERF domain superfamily	GO:0003700;GO:0006355;GO:0003677	'27.3.3':'RNA.regulation of transcription.AP2/EREBP, APETALA2/Ethylene-responsive element binding protein family':'(at1g74930 : 135.0) encodes a member of the DREB subfamily A-5 of ERF/AP2 transcription factor family. The protein contains one AP2 domain. There are 15 members in this subfamily including RAP2.1, RAP2.9 and RAP2.10.; ORA47; CONTAINS InterPro DOMAIN/s: DNA-binding, integrase-type (In…	'15.5.7.2':'RNA biosynthesis.transcriptional regulation.AP2/ERF transcription factor superfamily.transcription factor (DREB)':'transcription factor (DREB)'
Sbi_jg8566.t1	ptg000001l	1573606	1574595	+	259	FLZ14_ARATH	FCS-Like Zinc finger 14	Arabidopsis thaliana (Mouse-ear cress)	248	135	1.11e-37	A0A438E889_VITVI	Protein MARD1	Vitis vinifera (Grape)	235	240	4.76e-76	XP_010687552.1	PREDICTED: uncharacterized protein LOC104901657	Beta vulgaris subsp. vulgaris	264	320	1.13e-106			cytoplasm [GO:0005737]; nucleus [GO:0005634]; metal ion binding [GO:0046872]; response to glucose [GO:0009749]; response to mannose [GO:1905582]; response to starvation [GO:0042594]; response to sucrose [GO:0009744]	response to glucose [GO:0009749]; response to mannose [GO:1905582]; response to starvation [GO:0042594]; response to sucrose [GO:0009744]	metal ion binding [GO:0046872]	cytoplasm [GO:0005737]; nucleus [GO:0005634]	GO:0005634; GO:0005737; GO:0009744; GO:0009749; GO:0042594; GO:0046872; GO:1905582	IPR007650;IPR044604			'33.99':'development.unspecified':'(at5g20700 : 87.4) Protein of unknown function (DUF581); CONTAINS InterPro DOMAIN/s: Protein of unknown function DUF581 (InterPro:IPR007650); BEST Arabidopsis thaliana protein match is: Protein of unknown function (DUF581) (TAIR:AT1G74940.1); Has 476 Blast hits to 476 proteins in 20 species: Archae - 0; Bacteria - 0; Metazoa - 0; Fungi - 0; Plants - 476; Viruses…	'27.3.3':'Multi-process regulation.SnRK1-kinase regulatory system.regulatory protein (FLZ) of SnRK1 complex':'regulatory protein (FLZ) of SnRK1 complex'
Sbi_jg8567.t1	ptg000001l	1580731	1595722	-	415	UBP1_NICPL	Oligouridylate-binding protein 1, NpUBP1 (Polyuridylate-binding protein UBP1, Poly(U)-binding protein UBP1)	Nicotiana plumbaginifolia (Leadwort-leaved tobacco) (Tex-Mex tobacco)	406	601	0	A0A0K9QES4_SPIOL	Uncharacterized protein	Spinacia oleracea (Spinach)	419	724	0	XP_021756703.1	oligouridylate-binding protein 1-like	Chenopodium quinoa	421	743	0	K13201	nucleolysin TIA-1/TIAR	nucleus [GO:0005634]; RNA binding [GO:0003723]; mRNA processing [GO:0006397]	mRNA processing [GO:0006397]	RNA binding [GO:0003723]	nucleus [GO:0005634]	GO:0003723; GO:0005634; GO:0006397	IPR012677;IPR000504;IPR035979;IPR003954	RNA recognition motif domain;RNA recognition motif domain, eukaryote	GO:0003723;GO:0003676	'27.1.1':'RNA.processing.splicing':'(at1g17370 : 525.0) oligouridylate binding protein 1B (UBP1B); FUNCTIONS IN: mRNA 3'-UTR binding; EXPRESSED IN: 23 plant structures; EXPRESSED DURING: 13 growth stages; CONTAINS InterPro DOMAIN/s: RNA recognition motif, RNP-1 (InterPro:IPR000504), Nucleotide-binding, alpha-beta plait (InterPro:IPR012677); BEST Arabidopsis thaliana protein match is: RNA-binding …	'16.4.9.3':'RNA processing.RNA homeostasis.mRNA stress granule formation.stress granule assembly factor (UBP1)':'stress granule assembly factor (UBP1)'
Sbi_jg8568.t1	ptg000001l	1620637	1623396	-	240	TI10A_ARATH	Protein TIFY 10A (Jasmonate ZIM domain-containing protein 1)	Arabidopsis thaliana (Mouse-ear cress)	253	119	1.12e-31	A0A803M8R5_CHEQI	Tify domain-containing protein	Chenopodium quinoa (Quinoa)	251	350	2.2e-119	XP_021750030.1	protein TIFY 10b-like	Chenopodium quinoa	251	350	4.92e-119	K13464	jasmonate ZIM domain-containing protein	nucleus [GO:0005634]; plasma membrane [GO:0005886]; identical protein binding [GO:0042802]; defense response to bacterium [GO:0042742]; flower development [GO:0009908]; jasmonic acid mediated signaling pathway [GO:0009867]; pollen development [GO:0009555]; regulation of cellular response to alkaline pH [GO:1900067]; regulation of defense response [GO:0031347]; regulation of jasmonic acid mediated…	defense response to bacterium [GO:0042742]; flower development [GO:0009908]; jasmonic acid mediated signaling pathway [GO:0009867]; pollen development [GO:0009555]; regulation of cellular response to alkaline pH [GO:1900067]; regulation of defense response [GO:0031347]; regulation of jasmonic acid mediated signaling pathway [GO:2000022]; response to jasmonic acid [GO:0009753]; response to woundin…	identical protein binding [GO:0042802]	nucleus [GO:0005634]; plasma membrane [GO:0005886]	GO:0005634; GO:0005886; GO:0009555; GO:0009611; GO:0009753; GO:0009867; GO:0009908; GO:0031347; GO:0042742; GO:0042802; GO:1900067; GO:2000022	IPR010399;IPR040390;IPR018467	Tify domain;TIFY/JAZ family;CO/COL/TOC1, conserved site		'17.7.2':'hormone metabolism.jasmonate.signal transduction':'(at1g19180 : 98.6) JAZ1 is a nuclear-localized protein involved in jasmonate signaling. JAZ1 transcript levels rise in response to a jasmonate stimulus. JAZ1 can interact with the COI1 F-box subunit of an SCF E3 ubiquitin ligase in a yeast-two-hybrid assay only in the presence of jasmonate-isoleucine (JA-ILE) or coronatine. Application …	'11.7.2.1.2':'Phytohormone action.jasmonic acid.perception and signal transduction.receptor complex.component JAZ':'component JAZ of jasmonic acid receptor complex'| '15.5.42':'RNA biosynthesis.transcriptional regulation.transcription factor (TIFY)':'transcription factor (TIFY)'
Sbi_jg8569.t1	ptg000001l	1664822	1672597	-	443	PGLR_VITVI	Probable polygalacturonase, PG, EC 3.2.1.15 (Pectinase)	Vitis vinifera (Grape)	491	384	1.09e-128	A0A0K9RHI4_SPIOL	Pectate_lyase_3 domain-containing protein	Spinacia oleracea (Spinach)	483	820	0	XP_021756710.1	probable polygalacturonase	Chenopodium quinoa	483	834	0			integral component of membrane [GO:0016021]; polygalacturonase activity [GO:0004650]; carbohydrate metabolic process [GO:0005975]	carbohydrate metabolic process [GO:0005975]	polygalacturonase activity [GO:0004650]	integral component of membrane [GO:0016021]	GO:0004650; GO:0005975; GO:0016021	IPR011050;IPR024535;IPR006626;IPR000743;IPR012334	Pectin lyase fold/virulence factor;Pectate lyase superfamily protein;Glycoside hydrolase, family 28;Pectin lyase fold	GO:0004650;GO:0005975	'10.6.3':'cell wall.degradation.pectate lyases and polygalacturonases':'(at3g42950 : 718.0) Pectin lyase-like superfamily protein; FUNCTIONS IN: polygalacturonase activity; INVOLVED IN: carbohydrate metabolic process; LOCATED IN: endomembrane system; EXPRESSED IN: 18 plant structures; EXPRESSED DURING: 8 growth stages; CONTAINS InterPro DOMAIN/s: Pectin lyase fold/virulence factor (InterPro:IPR01…	'50.3.2':'Enzyme classification.EC_3 hydrolases.EC_3.2 glycosylase':'Probable polygalacturonase OS=Vitis vinifera (sp|a7pzl3|pglr_vitvi : 386.0) & Enzyme classification.EC_3 hydrolases.EC_3.2 glycosylase(50.3.2 : 80.9)'
Sbi_jg8570.t1	ptg000001l	1677780	1681314	+	723							A0A6P6TWA6_COFAR	uncharacterized protein LOC113704969	Coffea arabica (Arabian coffee)	611	220	5.31e-59	XP_021752033.1	uncharacterized protein LOC110717599	Chenopodium quinoa	686	496	4.51e-163								IPR006564;IPR007527		GO:0008270	'35.2':'not assigned.unknown':' no hits & (original description: no original description)'	'35.2':'not assigned.not annotated':' no hits & (original description: none)'
Sbi_jg8571.t1	ptg000001l	1683205	1685010	+	224	LHCA6_ARATH	Photosystem I chlorophyll a/b-binding protein 6, chloroplastic (LHCI type III LHCA6)	Arabidopsis thaliana (Mouse-ear cress)	270	282	2.06e-95	A0A803M8R8_CHEQI	Chlorophyll a-b binding protein, chloroplastic	Chenopodium quinoa (Quinoa)	262	362	3.01e-124	XP_010687546.1	photosystem I chlorophyll a/b-binding protein 6, chloroplastic	Beta vulgaris subsp. vulgaris	264	363	1.63e-124			chloroplast [GO:0009507]; chloroplast thylakoid membrane [GO:0009535]; integral component of membrane [GO:0016021]; photosystem I [GO:0009522]; chlorophyll binding [GO:0016168]; metal ion binding [GO:0046872]; photosynthesis, light harvesting in photosystem I [GO:0009768]; response to light stimulus [GO:0009416]	photosynthesis, light harvesting in photosystem I [GO:0009768]; response to light stimulus [GO:0009416]	chlorophyll binding [GO:0016168]; metal ion binding [GO:0046872]	chloroplast [GO:0009507]; chloroplast thylakoid membrane [GO:0009535]; integral component of membrane [GO:0016021]; photosystem I [GO:0009522]	GO:0009416; GO:0009507; GO:0009522; GO:0009535; GO:0009768; GO:0016021; GO:0016168; GO:0046872	IPR001344;IPR022796		GO:0009765;GO:0016020	'1.1.2.1':'PS.lightreaction.photosystem I.LHC-I':'(at1g19150 : 268.0) PSI type II chlorophyll a/b-binding protein (Lhca2*1) mRNA,; photosystem I light harvesting complex gene 6 (LHCA6); FUNCTIONS IN: chlorophyll binding; INVOLVED IN: response to blue light, response to red light, response to far red light, photosynthesis; LOCATED IN: light-harvesting complex, chloroplast; EXPRESSED IN: 24 plant s…	'35.1':'not assigned.annotated':'Photosystem I chlorophyll a/b-binding protein 6, chloroplastic OS=Arabidopsis thaliana (sp|q8lcq4|lhca6_arath : 268.0)'
Sbi_jg8572.t1	ptg000001l	1686170	1688659	+	630	PRK3_ARATH	Pollen receptor-like kinase 3, AtPRK3, EC 2.7.11.1	Arabidopsis thaliana (Mouse-ear cress)	633	609	0	A0A803MF83_CHEQI	Protein kinase domain-containing protein	Chenopodium quinoa (Quinoa)	647	919	0	XP_021756713.1	pollen receptor-like kinase 3	Chenopodium quinoa	647	919	0			integral component of membrane [GO:0016021]; plasmodesma [GO:0009506]; ATP binding [GO:0005524]; protein serine kinase activity [GO:0106310]; protein serine/threonine kinase activity [GO:0004674]; protein phosphorylation [GO:0006468]; regulation of pollen tube growth [GO:0080092]	protein phosphorylation [GO:0006468]; regulation of pollen tube growth [GO:0080092]	ATP binding [GO:0005524]; protein serine kinase activity [GO:0106310]; protein serine/threonine kinase activity [GO:0004674]	integral component of membrane [GO:0016021]; plasmodesma [GO:0009506]	GO:0004674; GO:0005524; GO:0006468; GO:0009506; GO:0016021; GO:0080092; GO:0106310	IPR000719;IPR013210;IPR032675;IPR011009	Protein kinase domain	GO:0004672;GO:0005524;GO:0006468	'30.2.3':'signalling.receptor kinases.leucine rich repeat III':'(at3g42880 : 407.0) Leucine-rich repeat protein kinase family protein; FUNCTIONS IN: protein serine/threonine kinase activity, kinase activity, ATP binding; INVOLVED IN: transmembrane receptor protein tyrosine kinase signaling pathway, protein amino acid phosphorylation; LOCATED IN: endomembrane system; EXPRESSED IN: male gametophyte…	'18.4.1.3':'Protein modification.phosphorylation.TKL protein kinase superfamily.protein kinase (LRR-III)':'protein kinase (LRR-III)'
Sbi_jg8573.t1	ptg000001l	1689498	1699624	-	326	COQ9A_XENLA	Ubiquinone biosynthesis protein COQ9-A, mitochondrial	Xenopus laevis (African clawed frog)	317	166	6.42e-48	A0A0K9RJB9_SPIOL	Ubiquinone biosynthesis protein	Spinacia oleracea (Spinach)	315	427	2e-147	XP_010687543.1	PREDICTED: ubiquinone biosynthesis protein COQ9-B, mitochondrial	Beta vulgaris subsp. vulgaris	306	451	5.41e-157	K18587	ubiquinone biosynthesis protein COQ9	mitochondrion [GO:0005739]; lipid binding [GO:0008289]; protein homodimerization activity [GO:0042803]; ubiquinone biosynthetic process [GO:0006744]	ubiquinone biosynthetic process [GO:0006744]	lipid binding [GO:0008289]; protein homodimerization activity [GO:0042803]	mitochondrion [GO:0005739]	GO:0005739; GO:0006744; GO:0008289; GO:0042803	IPR012762;IPR013718	Ubiquinone biosynthesis protein COQ9;COQ9	GO:0006744;GO:0008289	'35.2':'not assigned.unknown':'(at1g19140 : 318.0) FUNCTIONS IN: molecular_function unknown; INVOLVED IN: ubiquinone biosynthetic process; LOCATED IN: mitochondrion; EXPRESSED IN: 24 plant structures; EXPRESSED DURING: 15 growth stages; CONTAINS InterPro DOMAIN/s: COQ9 (InterPro:IPR013718), Ubiquinone biosynthesis protein COQ9 (InterPro:IPR012762); Has 35333 Blast hits to 34131 proteins in 2444 s…	'7.8.3.5.3':'Coenzyme metabolism.prenylquinone biosynthesis.ubiquinone biosynthesis.accessory protein activities.accessory protein (COQ9)':'accessory protein (COQ9)'
Sbi_jg8574.t1	ptg000001l	1702574	1705864	+	189							A0A803M8S2_CHEQI	Cupin_5 domain-containing protein	Chenopodium quinoa (Quinoa)	188	313	5.54e-107	XP_021750152.1	uncharacterized protein LOC110715843	Chenopodium quinoa	188	313	1.24e-106	K09705	uncharacterized protein						IPR014710;IPR039935;IPR009327;IPR011051	Cupin domain of unknown function DUF985		'35.2':'not assigned.unknown':'(at1g19130 : 222.0) CONTAINS InterPro DOMAIN/s: Protein of unknown function DUF985 (InterPro:IPR009327), RmlC-like jelly roll fold (InterPro:IPR014710); Has 1465 Blast hits to 1465 proteins in 584 species: Archae - 10; Bacteria - 1038; Metazoa - 19; Fungi - 43; Plants - 51; Viruses - 0; Other Eukaryotes - 304 (source: NCBI BLink). & (gnl|cdd|87031 : 142.0) no descri…	'35.2':'not assigned.not annotated':' no hits & (original description: none)'
Sbi_jg8575.t1	ptg000001l	1760653	1763028	-	332							A0A0J8B8N0_BETVV	Uncharacterized protein	Beta vulgaris subsp. vulgaris (Beet)	427	161	2.57e-42	KMS96333.1	hypothetical protein BVRB_9g226040	Beta vulgaris subsp. vulgaris	427	161	5.73e-42											'35.2':'not assigned.unknown':' no hits & (original description: no original description)'	'35.2':'not assigned.not annotated':' no hits & (original description: none)'
Sbi_jg8576.t1	ptg000001l	1780497	1786309	+	518	FMO1_ARATH	Probable flavin-containing monooxygenase 1, EC 1.14.13.-	Arabidopsis thaliana (Mouse-ear cress)	530	689	0	A0A803MF87_CHEQI	Flavin-containing monooxygenase, EC 1.-.-.-	Chenopodium quinoa (Quinoa)	501	900	0	XP_021750104.1	probable flavin-containing monooxygenase 1	Chenopodium quinoa	514	935	0	K00485	dimethylaniline monooxygenase (N-oxide forming) [EC:1.14.13.8]	flavin adenine dinucleotide binding [GO:0050660]; N,N-dimethylaniline monooxygenase activity [GO:0004499]; NADP binding [GO:0050661]; peptidyl-proline dioxygenase activity [GO:0031543]; pipecolic acid N-hydroxylase [GO:0062047]; cellular response to hypoxia [GO:0071456]; defense response to bacterium [GO:0042742]; defense response to fungus [GO:0050832]; L-pipecolic acid biosynthetic process [GO:…	cellular response to hypoxia [GO:0071456]; defense response to bacterium [GO:0042742]; defense response to fungus [GO:0050832]; L-pipecolic acid biosynthetic process [GO:0062034]; plant-type hypersensitive response [GO:0009626]; response to other organism [GO:0051707]; systemic acquired resistance [GO:0009627]	flavin adenine dinucleotide binding [GO:0050660]; N,N-dimethylaniline monooxygenase activity [GO:0004499]; NADP binding [GO:0050661]; peptidyl-proline dioxygenase activity [GO:0031543]; pipecolic acid N-hydroxylase [GO:0062047]		GO:0004499; GO:0009626; GO:0009627; GO:0031543; GO:0042742; GO:0050660; GO:0050661; GO:0050832; GO:0051707; GO:0062034; GO:0062047; GO:0071456	IPR020946;IPR000960;IPR036188	Flavin monooxygenase FMO	GO:0004499;GO:0050660;GO:0050661	'26.7':'misc.oxidases - copper, flavone etc':'(at1g19250 : 649.0) FMO1 is required for full expression of TIR-NB-LRRñconditioned resistance to avirulent pathogens and for basal resistance to invasive virulent pathogens. Functions in an EDS1-regulated but SA-independent mechanism that promotes resistance and cell death at pathogen infection sites.; flavin-dependent monooxygenase 1 (FMO1); FUNCTION…	'26.9.3.1.5.3':'External stimuli response.pathogen.defense mechanisms.systemic acquired resistance (SAR).pipecolic acid metabolism.pipecolate N-hydroxylase (FMO1)':'pipecolate N-hydroxylase (FMO1)'
Sbi_jg8577.t1	ptg000001l	1786982	1789847	-	215	PERQ_SUASA	Peroxiredoxin Q, chloroplastic, EC 1.11.1.24 (Thioredoxin peroxidase) (Thioredoxin-dependent peroxiredoxin Q)	Suaeda salsa (Seepweed) (Chenopodium salsum)	214	376	2.33e-133	B7U796_SALEU	Thioredoxin-dependent peroxiredoxin, EC 1.11.1.24	Salicornia europaea (Common glasswort) (Salicornia herbacea)	214	437	5.13e-155	ACJ64204.1	peroxiredoxin Q	Salicornia europaea	214	437	1.15e-154	K03564	thioredoxin-dependent peroxiredoxin [EC:1.11.1.24]	chloroplast thylakoid lumen [GO:0009543]; peroxidase activity [GO:0004601]; peroxiredoxin activity [GO:0051920]		peroxidase activity [GO:0004601]; peroxiredoxin activity [GO:0051920]	chloroplast thylakoid lumen [GO:0009543]	GO:0004601; GO:0009543; GO:0051920	IPR000866;IPR036249;IPR013766	Alkyl hydroperoxide reductase subunit C/ Thiol specific antioxidant;Thioredoxin domain	GO:0016209;GO:0016491	'21.5':'redox.peroxiredoxin':'(at3g26060 : 262.0) encodes periredoxin Q which decomposes peroxides and plays a role in the protection of the photosynthetic apparatus; ATPRX Q; FUNCTIONS IN: peroxiredoxin activity, antioxidant activity; INVOLVED IN: cell redox homeostasis; LOCATED IN: chloroplast stromal thylakoid, chloroplast thylakoid membrane, plastoglobule; EXPRESSED IN: 23 plant structures; E…	'10.4.2.2':'Redox homeostasis.thiol-based redox regulation.peroxiredoxin activities.atypical 2-Cys peroxiredoxin (PrxQ)':'atypical 2-Cys peroxiredoxin (PrxQ)'
Sbi_jg8578.t1	ptg000001l	1792615	1801178	+	92							A0A0K9REC3_SPIOL	Uncharacterized protein	Spinacia oleracea (Spinach)	95	107	1.91e-28	XP_010687560.1	uncharacterized protein LOC104901667	Beta vulgaris subsp. vulgaris	92	117	3.45e-32											'35.2':'not assigned.unknown':' no hits & (original description: no original description)'	'35.2':'not assigned.not annotated':' no hits & (original description: none)'
Sbi_jg8579.t1	ptg000001l	1803306	1812907	-	951	RBOHE_ARATH	Respiratory burst oxidase homolog protein E, EC 1.11.1.-, EC 1.6.3.- (NADPH oxidase RBOHE, AtRBOHE)	Arabidopsis thaliana (Mouse-ear cress)	952	1144	0	A0A803MF89_CHEQI	Uncharacterized protein	Chenopodium quinoa (Quinoa)	933	1592	0	XP_021756720.1	respiratory burst oxidase homolog protein E-like	Chenopodium quinoa	933	1592	0	K13447	respiratory burst oxidase [EC:1.6.3.- 1.11.1.-]	integral component of membrane [GO:0016021]; plasma membrane [GO:0005886]; calcium ion binding [GO:0005509]; ferric-chelate reductase activity [GO:0000293]; NAD(P)H oxidase H2O2-forming activity [GO:0016174]; peroxidase activity [GO:0004601]		calcium ion binding [GO:0005509]; ferric-chelate reductase activity [GO:0000293]; NAD(P)H oxidase H2O2-forming activity [GO:0016174]; peroxidase activity [GO:0004601]	integral component of membrane [GO:0016021]; plasma membrane [GO:0005886]	GO:0000293; GO:0004601; GO:0005509; GO:0005886; GO:0016021; GO:0016174	IPR013623;IPR013130;IPR018247;IPR000778;IPR017938;IPR013112;IPR039261;IPR013121;IPR002048;IPR017927;IPR011992	NADPH oxidase Respiratory burst;Cytochrome b245, heavy chain;Ferric reductase, NAD binding domain	GO:0004601;GO:0050664;GO:0016020;GO:0016491;GO:0005509	'20.1.1':'stress.biotic.respiratory burst':'(at1g19230 : 1027.0) Riboflavin synthase-like superfamily protein; FUNCTIONS IN: in 6 functions; INVOLVED IN: defense response; LOCATED IN: integral to membrane, membrane; EXPRESSED IN: 7 plant structures; EXPRESSED DURING: petal differentiation and expansion stage; CONTAINS InterPro DOMAIN/s: Ferredoxin reductase-type FAD-binding domain (InterPro:IPR01…	'10.1.1':'Redox homeostasis.controlled reactive oxygen generation.NADPH-oxidase (Rboh)':'NADPH-oxidase (Rboh)'
Sbi_jg8580.t1	ptg000001l	1833247	1836118	-	162																													'35.2':'not assigned.unknown':' no hits & (original description: no original description)'	'35.2':'not assigned.not annotated':' no hits & (original description: none)'
Sbi_jg8581.t1	ptg000001l	1866350	1866706	-	119							A0A445HC08_GLYSO	Uncharacterized protein	Glycine soja (Wild soybean)	283	190	3.3e-58	XP_006593047.1	uncharacterized protein LOC100803836	Glycine max	183	196	1.68e-61											'35.2':'not assigned.unknown':' no hits & (original description: no original description)'	'35.2':'not assigned.not annotated':' no hits & (original description: none)'
Sbi_jg8582.t1	ptg000001l	1867750	1869383	-	502	C76B6_CATRO	Geraniol 8-hydroxylase, EC 1.14.14.83 (Cytochrome P450 76B6) (Geraniol 10-hydroxylase, CrG10H)	Catharanthus roseus (Madagascar periwinkle) (Vinca rosea)	493	558	0	A0A803M8S6_CHEQI	Uncharacterized protein	Chenopodium quinoa (Quinoa)	502	771	0	XP_021750009.1	geraniol 8-hydroxylase-like	Chenopodium quinoa	517	773	0			endoplasmic reticulum membrane [GO:0005789]; integral component of membrane [GO:0016021]; geraniol 10-hydroxylase activity [GO:0102811]; heme binding [GO:0020037]; iron ion binding [GO:0005506]; oxidoreductase activity, acting on paired donors, with incorporation or reduction of molecular oxygen, NAD(P)H as one donor, and incorporation of one atom of oxygen [GO:0016709]; monoterpenoid biosyntheti…	monoterpenoid biosynthetic process [GO:0016099]	geraniol 10-hydroxylase activity [GO:0102811]; heme binding [GO:0020037]; iron ion binding [GO:0005506]; oxidoreductase activity, acting on paired donors, with incorporation or reduction of molecular oxygen, NAD(P)H as one donor, and incorporation of one atom of oxygen [GO:0016709]	endoplasmic reticulum membrane [GO:0005789]; integral component of membrane [GO:0016021]	GO:0005506; GO:0005789; GO:0016021; GO:0016099; GO:0016709; GO:0020037; GO:0102811	IPR036396;IPR017972;IPR001128;IPR002401	Cytochrome P450 superfamily;Cytochrome P450, conserved site;Cytochrome P450	GO:0004497;GO:0005506;GO:0016705;GO:0020037	'26.10':'misc.cytochrome P450':'(gnl|cdd|35378 : 437.0) no description available & (at2g45550 : 400.0) member of CYP76C; "cytochrome P450, family 76, subfamily C, polypeptide 4" (CYP76C4); FUNCTIONS IN: electron carrier activity, monooxygenase activity, iron ion binding, oxygen binding, heme binding; INVOLVED IN: oxidation reduction; EXPRESSED IN: stem, root, carpel; EXPRESSED DURING: 4 anthesis;…	'50.1.13':'Enzyme classification.EC_1 oxidoreductases.EC_1.14 oxidoreductase acting on paired donor with incorporation or reduction of molecular oxygen':'Geraniol 8-hydroxylase OS=Catharanthus roseus (sp|q8vwz7|c76b6_catro : 477.0) & Enzyme classification.EC_1 oxidoreductases.EC_1.14 oxidoreductase acting on paired donor with incorporation or reduction of molecular oxygen(50.1.13 : 385.3)'
Sbi_jg8583.t1	ptg000001l	1877589	1878596	+	153	SAU10_ARATH	Protein SMALL AUXIN UP-REGULATED RNA 10	Arabidopsis thaliana (Mouse-ear cress)	112	86.3	1.75e-21	A0A7C9CBK8_OPUST	Uncharacterized protein	Opuntia streptacantha (Prickly pear cactus) (Opuntia cardona)	168	236	2.93e-77	KAF3439732.1	hypothetical protein FNV43_RR18010	Rhamnella rubrinervis	157	220	7.63e-71	K14488	SAUR family protein	plasma membrane [GO:0005886]; developmental growth involved in morphogenesis [GO:0060560]; regulation of unidimensional cell growth [GO:0051510]; response to auxin [GO:0009733]; response to brassinosteroid [GO:0009741]; response to low fluence red light stimulus [GO:0010202]; response to red or far red light [GO:0009639]; shade avoidance [GO:0009641]	developmental growth involved in morphogenesis [GO:0060560]; regulation of unidimensional cell growth [GO:0051510]; response to auxin [GO:0009733]; response to brassinosteroid [GO:0009741]; response to low fluence red light stimulus [GO:0010202]; response to red or far red light [GO:0009639]; shade avoidance [GO:0009641]		plasma membrane [GO:0005886]	GO:0005886; GO:0009639; GO:0009641; GO:0009733; GO:0009741; GO:0010202; GO:0051510; GO:0060560	IPR003676		GO:0009733	'17.2.3':'hormone metabolism.auxin.induced-regulated-responsive-activated':'(at3g43120 : 187.0) SAUR-like auxin-responsive protein family ; CONTAINS InterPro DOMAIN/s: Auxin responsive SAUR protein (InterPro:IPR003676); BEST Arabidopsis thaliana protein match is: SAUR-like auxin-responsive protein family (TAIR:AT5G20810.1); Has 1460 Blast hits to 1446 proteins in 27 species: Archae - 0; Bacteria …	'35.1':'not assigned.annotated':'Protein SMALL AUXIN UP-REGULATED RNA 10 OS=Arabidopsis thaliana (sp|q9sl45|sau10_arath : 86.7)'
Sbi_jg8584.t1	ptg000001l	1894541	1894957	-	139	SAU76_ARATH	Auxin-responsive protein SAUR76 (Protein SMALL AUXIN UP RNA 76)	Arabidopsis thaliana (Mouse-ear cress)	127	103	2.71e-28	A0A803M8S9_CHEQI	Uncharacterized protein	Chenopodium quinoa (Quinoa)	144	170	1.08e-51	XP_021750068.1	auxin-responsive protein SAUR72-like	Chenopodium quinoa	144	170	2.41e-51			cytoplasm [GO:0005737]; extrinsic component of plasma membrane [GO:0019897]; nucleus [GO:0005634]; ethylene-activated signaling pathway [GO:0009873]; positive regulation of cell growth [GO:0030307]; response to auxin [GO:0009733]	ethylene-activated signaling pathway [GO:0009873]; positive regulation of cell growth [GO:0030307]; response to auxin [GO:0009733]		cytoplasm [GO:0005737]; extrinsic component of plasma membrane [GO:0019897]; nucleus [GO:0005634]	GO:0005634; GO:0005737; GO:0009733; GO:0009873; GO:0019897; GO:0030307	IPR003676		GO:0009733	'17.2.3':'hormone metabolism.auxin.induced-regulated-responsive-activated':'(at5g20820 : 95.1) SAUR-like auxin-responsive protein family ; CONTAINS InterPro DOMAIN/s: Auxin responsive SAUR protein (InterPro:IPR003676); BEST Arabidopsis thaliana protein match is: SAUR-like auxin-responsive protein family (TAIR:AT1G72430.1); Has 120 Blast hits to 120 proteins in 13 species: Archae - 0; Bacteria - 0…	'35.1':'not assigned.annotated':'Auxin-responsive protein SAUR76 OS=Arabidopsis thaliana (sp|q29pu2|sau76_arath : 95.1)'
Sbi_jg8585.t1	ptg000001l	1920049	1920423	-	125	SAU76_ARATH	Auxin-responsive protein SAUR76 (Protein SMALL AUXIN UP RNA 76)	Arabidopsis thaliana (Mouse-ear cress)	127	107	5.43e-30	A0A0J8B1Q3_BETVV	Uncharacterized protein	Beta vulgaris subsp. vulgaris (Beet)	126	159	4.54e-48	KMS94921.1	hypothetical protein BVRB_014110	Beta vulgaris subsp. vulgaris	126	159	1.01e-47			cytoplasm [GO:0005737]; extrinsic component of plasma membrane [GO:0019897]; nucleus [GO:0005634]; ethylene-activated signaling pathway [GO:0009873]; positive regulation of cell growth [GO:0030307]; response to auxin [GO:0009733]	ethylene-activated signaling pathway [GO:0009873]; positive regulation of cell growth [GO:0030307]; response to auxin [GO:0009733]		cytoplasm [GO:0005737]; extrinsic component of plasma membrane [GO:0019897]; nucleus [GO:0005634]	GO:0005634; GO:0005737; GO:0009733; GO:0009873; GO:0019897; GO:0030307	IPR003676		GO:0009733	'17.2.3':'hormone metabolism.auxin.induced-regulated-responsive-activated':'(at5g20820 : 95.5) SAUR-like auxin-responsive protein family ; CONTAINS InterPro DOMAIN/s: Auxin responsive SAUR protein (InterPro:IPR003676); BEST Arabidopsis thaliana protein match is: SAUR-like auxin-responsive protein family (TAIR:AT1G72430.1); Has 120 Blast hits to 120 proteins in 13 species: Archae - 0; Bacteria - 0…	'35.1':'not assigned.annotated':'Auxin-responsive protein SAUR76 OS=Arabidopsis thaliana (sp|q29pu2|sau76_arath : 95.5)'
Sbi_jg8586.t1	ptg000001l	1928503	1948603	+	1810	EMB8_PICGL	Embryogenesis-associated protein EMB8, EC 3.1.1.-	Picea glauca (White spruce) (Pinus glauca)	457	148	2.01e-36	A0A0K9RNC6_SPIOL	Uncharacterized protein	Spinacia oleracea (Spinach)	1866	2003	0	XP_021864143.1	uncharacterized protein LOC110802995 isoform X2	Spinacia oleracea	1846	2021	0	K07052	CAAX protease family protein	carboxylic ester hydrolase activity [GO:0052689]		carboxylic ester hydrolase activity [GO:0052689]		GO:0052689	IPR029058	Alpha/Beta hydrolase fold		'33.99':'development.unspecified':'(at2g03140 : 1057.0) alpha/beta-Hydrolases superfamily protein; CONTAINS InterPro DOMAIN/s: Abortive infection protein (InterPro:IPR003675); BEST Arabidopsis thaliana protein match is: esterase/lipase/thioesterase family protein (TAIR:AT3G50790.1). & (gnl|cdd|37049 : 285.0) no description available & (gnl|cdd|30778 : 138.0) no description available & (reliabilit…	'35.1':'not assigned.annotated':'Embryogenesis-associated protein EMB8 OS=Picea glauca (sp|q40863|emb8_picgl : 146.0)'
Sbi_jg8587.t1	ptg000001l	1949245	1949502	-	86	PME46_ARATH	Probable pectinesterase/pectinesterase inhibitor 46 [Includes: Pectinesterase inhibitor 46 (Pectin methylesterase inhibitor 46); Pectinesterase 46, PE 46, EC 3.1.1.11 (Pectin methylesterase 46, AtPME46) ]	Arabidopsis thaliana (Mouse-ear cress)	564	77.4	4.75e-17	A0A803MF96_CHEQI	Pectinesterase, EC 3.1.1.11	Chenopodium quinoa (Quinoa)	588	154	3.75e-42	XP_021756650.1	pectinesterase 1-like	Chenopodium quinoa	633	160	6.84e-44			integral component of membrane [GO:0016021]; aspartyl esterase activity [GO:0045330]; pectinesterase activity [GO:0030599]; pectinesterase inhibitor activity [GO:0046910]; cell wall modification [GO:0042545]; pectin catabolic process [GO:0045490]; regulation of cell wall pectin metabolic process [GO:1902066]	cell wall modification [GO:0042545]; pectin catabolic process [GO:0045490]; regulation of cell wall pectin metabolic process [GO:1902066]	aspartyl esterase activity [GO:0045330]; pectinesterase activity [GO:0030599]; pectinesterase inhibitor activity [GO:0046910]	integral component of membrane [GO:0016021]	GO:0016021; GO:0030599; GO:0042545; GO:0045330; GO:0045490; GO:0046910; GO:1902066	IPR011050;IPR012334;IPR000070	Pectin lyase fold/virulence factor;Pectin lyase fold;Pectinesterase, catalytic	GO:0030599;GO:0042545	'35.2':'not assigned.unknown':' (original description: no original description)'	'35.2':'not assigned.not annotated':' no hits & (original description: none)'
Sbi_jg8588.t1	ptg000001l	1949686	1951849	-	138	PME_DAUCA	Pectinesterase, PE, EC 3.1.1.11 (Pectin methylesterase)	Daucus carota (Wild carrot)	319	88.6	1.08e-20	A0A803MF96_CHEQI	Pectinesterase, EC 3.1.1.11	Chenopodium quinoa (Quinoa)	588	173	2.29e-48	XP_021750216.1	pectinesterase-like	Chenopodium quinoa	589	174	1.74e-48	K01051	pectinesterase [EC:3.1.1.11]	extracellular region [GO:0005576]; aspartyl esterase activity [GO:0045330]; pectinesterase activity [GO:0030599]; cell wall modification [GO:0042545]; pectin catabolic process [GO:0045490]	cell wall modification [GO:0042545]; pectin catabolic process [GO:0045490]	aspartyl esterase activity [GO:0045330]; pectinesterase activity [GO:0030599]	extracellular region [GO:0005576]	GO:0005576; GO:0030599; GO:0042545; GO:0045330; GO:0045490	IPR000070;IPR011050;IPR012334	Pectinesterase, catalytic;Pectin lyase fold/virulence factor;Pectin lyase fold	GO:0030599;GO:0042545	'10.8.1':'cell wall.pectin*esterases.PME':'(gnl|cdd|85238 : 102.0) no description available & (p83948|pme3_citsi : 82.4) Pectinesterase-3 precursor (EC 3.1.1.11) (Pectin methylesterase 3) (PE 3) - Citrus sinensis (Sweet orange) & (at2g26440 : 80.9) Plant invertase/pectin methylesterase inhibitor superfamily; FUNCTIONS IN: enzyme inhibitor activity, pectinesterase activity; INVOLVED IN: cell wall …	'35.1':'not assigned.annotated':'Pectinesterase 3 OS=Citrus sinensis (sp|p83948|pme3_citsi : 82.4)'
Sbi_jg8589.t1	ptg000001l	1952358	1952642	-	95							A0A803M8T3_CHEQI	Pectinesterase, EC 3.1.1.11	Chenopodium quinoa (Quinoa)	534	90.1	7.5e-19	XP_021750216.1	pectinesterase-like	Chenopodium quinoa	589	90.1	1.58e-18								IPR035513	Invertase/pectin methylesterase inhibitor domain superfamily		'35.2':'not assigned.unknown':' no hits & (original description: no original description)'	'35.2':'not assigned.not annotated':' no hits & (original description: none)'
Sbi_jg8590.t1	ptg000001l	1953988	1957786	+	164							A0A7C8ZN68_OPUST	Uncharacterized protein	Opuntia streptacantha (Prickly pear cactus) (Opuntia cardona)	229	50.8	0.000244	XP_021861451.1	uncharacterized protein LOC110800451	Spinacia oleracea	423	56.6	8.41e-06											'35.2':'not assigned.unknown':' no hits & (original description: no original description)'	'35.2':'not assigned.not annotated':' no hits & (original description: none)'
Sbi_jg8591.t1	ptg000001l	1960439	1965820	-	806	SUS_SOYBN	Sucrose synthase, EC 2.4.1.13 (Nodulin-100, N-100) (Sucrose-UDP glucosyltransferase)	Glycine max (Soybean) (Glycine hispida)	805	1411	0	J9WP95_9CARY	Sucrose synthase, EC 2.4.1.13	Amaranthus cruentus/Amaranthus hypocondriacus mixed library	803	1579	0	AFS17277.1	sucrose synthase 1	Amaranthus cruentus/Amaranthus hypocondriacus mixed library	803	1579	0	K00695	sucrose synthase [EC:2.4.1.13]	sucrose synthase activity [GO:0016157]; nodulation [GO:0009877]; sucrose metabolic process [GO:0005985]	nodulation [GO:0009877]; sucrose metabolic process [GO:0005985]	sucrose synthase activity [GO:0016157]		GO:0005985; GO:0009877; GO:0016157	IPR001296;IPR012820;IPR000368	Glycosyl transferase, family 1;Sucrose synthase, plant/cyanobacteria;Sucrose synthase	GO:0016757;GO:0005985;GO:0016157	'2.2.1.5':'major CHO metabolism.degradation.sucrose.Susy':'(p13708|susy_soybn : 1381.0) Sucrose synthase (EC 2.4.1.13) (Sucrose-UDP glucosyltransferase) (Nodulin-100) - Glycine max (Soybean) & (at3g43190 : 1301.0) Encodes a protein with sucrose synthase activity (SUS4).; sucrose synthase 4 (SUS4); FUNCTIONS IN: UDP-glycosyltransferase activity, sucrose synthase activity, transferase activity, tra…	'3.1.4.2':'Carbohydrate metabolism.sucrose metabolism.degradation.sucrose synthase':'sucrose synthase'
Sbi_jg8592.t1	ptg000001l	2012645	2015011	-	208	LTN1_ARATH	E3 ubiquitin-protein ligase listerin, EC 2.3.2.27 (RING-type E3 ubiquitin transferase listerin)	Arabidopsis thaliana (Mouse-ear cress)	1873	350	1.9e-110	A0A7C9AY02_OPUST	E3 ubiquitin-protein ligase listerin, EC 2.3.2.27 (RING-type E3 ubiquitin transferase listerin)	Opuntia streptacantha (Prickly pear cactus) (Opuntia cardona)	217	397	1.79e-139	XP_021756728.1	E3 ubiquitin-protein ligase listerin-like isoform X2	Chenopodium quinoa	1779	411	1.26e-129	K22377	E3 ubiquitin-protein ligase listerin [EC:2.3.2.27]	cytosol [GO:0005829]; RQC complex [GO:1990112]; ribosomal large subunit binding [GO:0043023]; ubiquitin protein ligase activity [GO:0061630]; zinc ion binding [GO:0008270]; rescue of stalled ribosome [GO:0072344]; ribosome-associated ubiquitin-dependent protein catabolic process [GO:1990116]	rescue of stalled ribosome [GO:0072344]; ribosome-associated ubiquitin-dependent protein catabolic process [GO:1990116]	ribosomal large subunit binding [GO:0043023]; ubiquitin protein ligase activity [GO:0061630]; zinc ion binding [GO:0008270]	cytosol [GO:0005829]; RQC complex [GO:1990112]	GO:0005829; GO:0008270; GO:0043023; GO:0061630; GO:0072344; GO:1990112; GO:1990116	IPR013083;IPR001841;IPR011016;IPR039804;IPR039795		GO:0008270;GO:0061630;GO:1990112;GO:1990116	'35.2':'not assigned.unknown':'(at5g58410 : 346.0) HEAT/U-box domain-containing protein; FUNCTIONS IN: binding, zinc ion binding; EXPRESSED IN: 25 plant structures; EXPRESSED DURING: 13 growth stages; CONTAINS InterPro DOMAIN/s: Zinc finger, RING-type (InterPro:IPR001841), Armadillo-type fold (InterPro:IPR016024); Has 1807 Blast hits to 1807 proteins in 277 species: Archae - 0; Bacteria - 0; Meta…	'16.4.7.2.1':'RNA processing.RNA homeostasis.NGD No-Go Decay.Ribosome-associated Quality Control (RQC) complex.E3 ubiquitin ligase component LTN1':'E3 ubiquitin ligase component LTN1 of Ribosome-associated Quality Control (RQC) complex'
Sbi_jg8593.t1	ptg000001l	2015098	2037891	-	1621	LTN1_ARATH	E3 ubiquitin-protein ligase listerin, EC 2.3.2.27 (RING-type E3 ubiquitin transferase listerin)	Arabidopsis thaliana (Mouse-ear cress)	1873	1145	0	A0A803MF98_CHEQI	E3 ubiquitin-protein ligase listerin, EC 2.3.2.27 (RING-type E3 ubiquitin transferase listerin)	Chenopodium quinoa (Quinoa)	1889	2336	0	XP_021756727.1	E3 ubiquitin-protein ligase listerin-like isoform X1	Chenopodium quinoa	1889	2336	0	K22377	E3 ubiquitin-protein ligase listerin [EC:2.3.2.27]	cytosol [GO:0005829]; RQC complex [GO:1990112]; ribosomal large subunit binding [GO:0043023]; ubiquitin protein ligase activity [GO:0061630]; zinc ion binding [GO:0008270]; rescue of stalled ribosome [GO:0072344]; ribosome-associated ubiquitin-dependent protein catabolic process [GO:1990116]	rescue of stalled ribosome [GO:0072344]; ribosome-associated ubiquitin-dependent protein catabolic process [GO:1990116]	ribosomal large subunit binding [GO:0043023]; ubiquitin protein ligase activity [GO:0061630]; zinc ion binding [GO:0008270]	cytosol [GO:0005829]; RQC complex [GO:1990112]	GO:0005829; GO:0008270; GO:0043023; GO:0061630; GO:0072344; GO:1990112; GO:1990116	IPR011989;IPR016024;IPR039795		GO:0061630;GO:1990112;GO:1990116	'35.2':'not assigned.unknown':'(at5g58410 : 996.0) HEAT/U-box domain-containing protein; FUNCTIONS IN: binding, zinc ion binding; EXPRESSED IN: 25 plant structures; EXPRESSED DURING: 13 growth stages; CONTAINS InterPro DOMAIN/s: Zinc finger, RING-type (InterPro:IPR001841), Armadillo-type fold (InterPro:IPR016024); Has 1807 Blast hits to 1807 proteins in 277 species: Archae - 0; Bacteria - 0; Meta…	'35.1':'not assigned.annotated':'E3 ubiquitin-protein ligase listerin OS=Arabidopsis thaliana (sp|q9fgi1|ltn1_arath : 996.0)'
Sbi_jg8594.t1	ptg000001l	2095339	2100590	+	948	KN7B_ARATH	Kinesin-like protein KIN-7B (NPK1-activating kinesin-2, AtNACK2) (Protein STUD) (Protein TETRASPORE)	Arabidopsis thaliana (Mouse-ear cress)	938	1204	0	A0A803MFA2_CHEQI	Kinesin-like protein	Chenopodium quinoa (Quinoa)	940	1659	0	XP_021756731.1	kinesin-like protein KIN-7B isoform X1	Chenopodium quinoa	946	1676	0	K11498	centromeric protein E	microtubule [GO:0005874]; phragmoplast [GO:0009524]; plasmodesma [GO:0009506]; ATP binding [GO:0005524]; microtubule binding [GO:0008017]; microtubule motor activity [GO:0003777]; cytokinesis by cell plate formation [GO:0000911]; embryo sac cellularization [GO:0009558]; gametophyte development [GO:0048229]; male meiosis cytokinesis [GO:0007112]; microtubule-based movement [GO:0007018]; pollen dev…	cytokinesis by cell plate formation [GO:0000911]; embryo sac cellularization [GO:0009558]; gametophyte development [GO:0048229]; male meiosis cytokinesis [GO:0007112]; microtubule-based movement [GO:0007018]; pollen development [GO:0009555]; radial microtubular system formation [GO:0010245]	ATP binding [GO:0005524]; microtubule binding [GO:0008017]; microtubule motor activity [GO:0003777]	microtubule [GO:0005874]; phragmoplast [GO:0009524]; plasmodesma [GO:0009506]	GO:0000911; GO:0003777; GO:0005524; GO:0005874; GO:0007018; GO:0007112; GO:0008017; GO:0009506; GO:0009524; GO:0009555; GO:0009558; GO:0010245; GO:0048229	IPR001752;IPR019821;IPR036961;IPR021881;IPR027417	Kinesin motor domain;Kinesin motor domain, conserved site;Kinesin motor domain superfamily	GO:0003777;GO:0005524;GO:0007018;GO:0008017	'31.1':'cell.organisation':'(at3g43210 : 1060.0) Encodes a kinesin TETRASPORE. Required for cytokinesis in pollen. In mutants, all four microspore nuclei remain within the same cytoplasm after meiosis.; TETRASPORE (TES); CONTAINS InterPro DOMAIN/s: Protein of unknown function DUF3490 (InterPro:IPR021881), Kinesin, motor region, conserved site (InterPro:IPR019821), Kinesin, motor domain (InterPro:…	'13.4.4.1.1':'Cell division.cytokinesis.phragmoplast disassembly.NACK-PQR signalling pathway.microtubule-destabilizing kinesin (NACK)':'microtubule-destabilizing kinesin (NACK)'| '20.1.3.6':'Cytoskeleton organisation.microtubular network.Kinesin microtubule-based motor protein activities.motor protein (Kinesin-7)':'motor protein (Kinesin-7)'
Sbi_jg8595.t1	ptg000001l	2103126	2111816	+	153	CCD12_MOUSE	Coiled-coil domain-containing protein 12	Mus musculus (Mouse)	166	82	3.18e-19	A0A0K9QZS1_SPIOL	Uncharacterized protein	Spinacia oleracea (Spinach)	153	234	9.92e-77	XP_010687588.1	coiled-coil domain-containing protein 12	Beta vulgaris subsp. vulgaris	153	254	4.01e-84	K12871	coiled-coil domain-containing protein 12	post-mRNA release spliceosomal complex [GO:0071014]; U2-type spliceosomal complex [GO:0005684]			post-mRNA release spliceosomal complex [GO:0071014]; U2-type spliceosomal complex [GO:0005684]	GO:0005684; GO:0071014	IPR013169			'35.2':'not assigned.unknown':' (original description: no original description)'	'35.2':'not assigned.not annotated':' no hits & (original description: none)'
Sbi_jg8596.t1	ptg000001l	2114590	2119950	+	1787	POL5_DROME	Retrovirus-related Pol polyprotein from transposon opus [Includes: Protease, EC 3.4.23.-; Reverse transcriptase, EC 2.7.7.49; Endonuclease ]	Drosophila melanogaster (Fruit fly)	1003	200	9.6e-51	A0A2N9F996_FAGSY	Uncharacterized protein	Fagus sylvatica (Beechnut)	1940	1440	0	XP_010693204.1	PREDICTED: uncharacterized protein LOC104906183	Beta vulgaris subsp. vulgaris	1809	2147	0			DNA polymerase complex [GO:0042575]; nucleus [GO:0005634]; DNA-directed DNA polymerase activity [GO:0003887]; endonuclease activity [GO:0004519]; nucleic acid binding [GO:0003676]; peptidase activity [GO:0008233]; RNA-directed DNA polymerase activity [GO:0003964]; DNA integration [GO:0015074]; proteolysis [GO:0006508]; transposition, DNA-mediated [GO:0006313]	DNA integration [GO:0015074]; proteolysis [GO:0006508]; transposition, DNA-mediated [GO:0006313]	DNA-directed DNA polymerase activity [GO:0003887]; endonuclease activity [GO:0004519]; nucleic acid binding [GO:0003676]; peptidase activity [GO:0008233]; RNA-directed DNA polymerase activity [GO:0003964]	DNA polymerase complex [GO:0042575]; nucleus [GO:0005634]	GO:0003676; GO:0003887; GO:0003964; GO:0004519; GO:0005634; GO:0006313; GO:0006508; GO:0008233; GO:0015074; GO:0042575	IPR021109;IPR002156;IPR001584;IPR043502;IPR041588;IPR000477;IPR012337;IPR036397;IPR043128;IPR041577;IPR005162	Aspartic peptidase domain superfamily;Ribonuclease H domain;Integrase, catalytic core;DNA/RNA polymerase superfamily;Reverse transcriptase domain;Ribonuclease H superfamily;Reverse transcriptase/Diguanylate cyclase domain;Retrotransposon gag domain	GO:0003676;GO:0004523;GO:0015074	'35.2':'not assigned.unknown':' (original description: no original description)'	'35.1':'not assigned.annotated':'RNA-directed DNA polymerase homolog OS=Oenothera berteroana (sp|p31843|rrpo_oenbe : 80.5)'
Sbi_jg8597.t1	ptg000001l	2128108	2143438	+	831	SAC4_ARATH	Phosphoinositide phosphatase SAC4, AtSAC4, EC 3.1.3.- (Phosphatidylinositol 3,5-bisphosphate 5-phosphatase SAC4) (Protein SUPPRESSOR OF ACTIN 4) (SAC domain protein 4)	Arabidopsis thaliana (Mouse-ear cress)	831	931	0	A0A803MFA4_CHEQI	SAC domain-containing protein	Chenopodium quinoa (Quinoa)	834	1385	0	XP_021749994.1	phosphoinositide phosphatase SAC3-like	Chenopodium quinoa	835	1393	0	K22913	phosphatidylinositol 3,5-bisphosphate 5-phosphatase [EC:3.1.3.-]	intracellular membrane-bounded organelle [GO:0043231]; plasmodesma [GO:0009506]; vacuolar membrane [GO:0005774]; phosphatidylinositol-3,5-bisphosphate 5-phosphatase activity [GO:0043813]; phosphatidylinositol dephosphorylation [GO:0046856]	phosphatidylinositol dephosphorylation [GO:0046856]	phosphatidylinositol-3,5-bisphosphate 5-phosphatase activity [GO:0043813]	intracellular membrane-bounded organelle [GO:0043231]; plasmodesma [GO:0009506]; vacuolar membrane [GO:0005774]	GO:0005774; GO:0009506; GO:0043231; GO:0043813; GO:0046856	IPR002013;IPR043573	SAC domain	GO:0016791;GO:0043813;GO:0046856	'11.9.3':'lipid metabolism.lipid degradation.lysophospholipases':'(at5g20840 : 919.0) Phosphoinositide phosphatase family protein; CONTAINS InterPro DOMAIN/s: Synaptojanin, N-terminal (InterPro:IPR002013); BEST Arabidopsis thaliana protein match is: Phosphoinositide phosphatase family protein (TAIR:AT3G43220.1); Has 1872 Blast hits to 1673 proteins in 232 species: Archae - 0; Bacteria - 12; Metaz…	'27.6.2.6.1':'Multi-process regulation.phosphatidylinositol and inositol phosphate system.degradation.SAC phosphoinositide phosphatase activities.SAC-group-I phosphoinositide 3,5-phosphatase':'SAC-group-I phosphoinositide 3,5-phosphatase'
Sbi_jg8598.t1	ptg000001l	2146213	2149125	-	238	EIF3K_ORYSJ	Eukaryotic translation initiation factor 3 subunit K, eIF3k (eIF-3 p25)	Oryza sativa subsp. japonica (Rice)	226	360	1.08e-126	A0A803MFA3_CHEQI	Eukaryotic translation initiation factor 3 subunit K, eIF3k (eIF-3 p25)	Chenopodium quinoa (Quinoa)	239	433	1.08e-152	XP_010687584.1	eukaryotic translation initiation factor 3 subunit K	Beta vulgaris subsp. vulgaris	237	435	3.83e-153	K15028	translation initiation factor 3 subunit K	eukaryotic 43S preinitiation complex [GO:0016282]; eukaryotic 48S preinitiation complex [GO:0033290]; eukaryotic translation initiation factor 3 complex [GO:0005852]; ribosome binding [GO:0043022]; RNA binding [GO:0003723]; translation initiation factor activity [GO:0003743]; formation of cytoplasmic translation initiation complex [GO:0001732]; regulation of translational initiation [GO:0006446]	formation of cytoplasmic translation initiation complex [GO:0001732]; regulation of translational initiation [GO:0006446]	ribosome binding [GO:0043022]; RNA binding [GO:0003723]; translation initiation factor activity [GO:0003743]	eukaryotic 43S preinitiation complex [GO:0016282]; eukaryotic 48S preinitiation complex [GO:0033290]; eukaryotic translation initiation factor 3 complex [GO:0005852]	GO:0001732; GO:0003723; GO:0003743; GO:0005852; GO:0006446; GO:0016282; GO:0033290; GO:0043022	IPR033464;IPR036388;IPR036390;IPR016024;IPR009374;IPR000717;IPR016020	CSN8/PSMD8/EIF3K;Eukaryotic translation initiation factor 3 subunit K;Proteasome component (PCI) domain	GO:0003743;GO:0005737;GO:0005852;GO:0006446;GO:0043022	'29.2.3':'protein.synthesis.initiation':'(q94hf1|if3c_orysa : 339.0) Eukaryotic translation initiation factor 3 subunit 12 (eIF-3 p25) (eIF3k) - Oryza sativa (Rice) & (at4g33250 : 333.0) Encodes initiation factor 3k (EIF3k).; eukaryotic translation initiation factor 3K (EIF3K); FUNCTIONS IN: translation initiation factor activity; INVOLVED IN: translational initiation, regulation of translational…	'17.3.1.3.11':'Protein biosynthesis.translation initiation.Pre-Initiation Complex (PIC) module.eIF3 mRNA-to-PIC binding complex.component eIF3k':'component eIF3k of eIF3 mRNA-to-PIC binding complex'
Sbi_jg8599.t1	ptg000001l	2155783	2161381	+	398	RGSL1_ARATH	E3 ubiquitin-protein ligase RSL1, EC 2.3.2.31 (Protein RING FINGER OF SEED LONGEVITY 1) (RING-type E3 ubiquitin transferase RSL1)	Arabidopsis thaliana (Mouse-ear cress)	398	114	4.35e-27	A0A0K9QV74_SPIOL	Uncharacterized protein	Spinacia oleracea (Spinach)	437	464	2.45e-159	XP_021750248.1	probable E3 ubiquitin-protein ligase ARI3	Chenopodium quinoa	438	479	1.36e-164	K11975	E3 ubiquitin-protein ligase RNF144 [EC:2.3.2.31]	cytoplasm [GO:0005737]; integral component of membrane [GO:0016021]; plant-type vacuole membrane [GO:0009705]; plasma membrane [GO:0005886]; ubiquitin ligase complex [GO:0000151]; metal ion binding [GO:0046872]; nucleic acid binding [GO:0003676]; RNA-DNA hybrid ribonuclease activity [GO:0004523]; ubiquitin conjugating enzyme binding [GO:0031624]; ubiquitin protein ligase activity [GO:0061630]; ab…	abscisic acid-activated signaling pathway [GO:0009738]; acquisition of seed longevity [GO:0140547]; gibberellic acid mediated signaling pathway [GO:0009740]; gibberellin mediated signaling pathway [GO:0010476]; negative regulation of abscisic acid-activated signaling pathway [GO:0009788]; positive regulation of proteasomal ubiquitin-dependent protein catabolic process [GO:0032436]; protein polyub…	metal ion binding [GO:0046872]; nucleic acid binding [GO:0003676]; RNA-DNA hybrid ribonuclease activity [GO:0004523]; ubiquitin conjugating enzyme binding [GO:0031624]; ubiquitin protein ligase activity [GO:0061630]	cytoplasm [GO:0005737]; integral component of membrane [GO:0016021]; plant-type vacuole membrane [GO:0009705]; plasma membrane [GO:0005886]; ubiquitin ligase complex [GO:0000151]	GO:0000151; GO:0000209; GO:0003676; GO:0004523; GO:0005737; GO:0005886; GO:0006511; GO:0009705; GO:0009738; GO:0009740; GO:0009788; GO:0010431; GO:0010476; GO:0016021; GO:0031624; GO:0032436; GO:0046872; GO:0061630; GO:0140547	IPR002867;IPR031127;IPR001841;IPR013083;IPR044066;IPR017907	IBR domain;E3 ubiquitin ligase RBR family;TRIAD supradomain	GO:0004842;GO:0016567	'29.5.11.4.2':'protein.degradation.ubiquitin.E3.RING':'(at3g53690 : 238.0) RING/U-box superfamily protein; FUNCTIONS IN: zinc ion binding; EXPRESSED IN: 18 plant structures; EXPRESSED DURING: 10 growth stages; CONTAINS InterPro DOMAIN/s: Zinc finger, RING-type, conserved site (InterPro:IPR017907), Zinc finger, C6HC-type (InterPro:IPR002867), Zinc finger, RING-type (InterPro:IPR001841); BEST Arabi…	'19.2.2.1.4.4.4':'Protein homeostasis.ubiquitin-proteasome system.ubiquitin-fold protein conjugation.ubiquitin conjugation (ubiquitylation).ubiquitin-ligase E3 activities.RBR-type E3 ligase activities.plant-specific E3 ubiquitin ligase (RSL/RFA)':'plant-specific E3 ubiquitin ligase (RSL/RFA)'
Sbi_jg8600.t1	ptg000001l	2175553	2188834	+	1787	FAB1B_ARATH	1-phosphatidylinositol-3-phosphate 5-kinase FAB1B, Phosphatidylinositol 3-phosphate 5-kinase, EC 2.7.1.150 (FYVE finger-containing phosphoinositide kinase) (PIKfyve) (Phosphatidylinositol 3-phosphate 5-kinase type III, PIPkin-III, Type III PIP kinase) (Protein FORMS APLOID AND BINUCLEATE CELLS 1B)	Arabidopsis thaliana (Mouse-ear cress)	1791	1817	0	A0A803MFB0_CHEQI	1-phosphatidylinositol-3-phosphate 5-kinase, EC 2.7.1.150	Chenopodium quinoa (Quinoa)	1771	2744	0	XP_010687592.1	PREDICTED: 1-phosphatidylinositol-3-phosphate 5-kinase FAB1B isoform X1	Beta vulgaris subsp. vulgaris	1802	2786	0	K00921	1-phosphatidylinositol-3-phosphate 5-kinase [EC:2.7.1.150]	endosome [GO:0005768]; endosome membrane [GO:0010008]; mitochondrion [GO:0005739]; 1-phosphatidylinositol-3-phosphate 5-kinase activity [GO:0000285]; ATP binding [GO:0005524]; metal ion binding [GO:0046872]; endomembrane system organization [GO:0010256]; phosphatidylinositol phosphate biosynthetic process [GO:0046854]; phosphorylation [GO:0016310]; pollen development [GO:0009555]; stomatal closur…	endomembrane system organization [GO:0010256]; phosphatidylinositol phosphate biosynthetic process [GO:0046854]; phosphorylation [GO:0016310]; pollen development [GO:0009555]; stomatal closure [GO:0090332]; vacuole organization [GO:0007033]	1-phosphatidylinositol-3-phosphate 5-kinase activity [GO:0000285]; ATP binding [GO:0005524]; metal ion binding [GO:0046872]	endosome [GO:0005768]; endosome membrane [GO:0010008]; mitochondrion [GO:0005739]	GO:0000285; GO:0005524; GO:0005739; GO:0005768; GO:0007033; GO:0009555; GO:0010008; GO:0010256; GO:0016310; GO:0046854; GO:0046872; GO:0090332	IPR000306;IPR017455;IPR044769;IPR002498;IPR013083;IPR002423;IPR027409;IPR011011;IPR027484	FYVE zinc finger	GO:0046872;GO:0000285;GO:0016307;GO:0046488;GO:0005524	'30.4.1':'signalling.phosphinositides.phosphatidylinositol-4-phosphate 5-kinase':'(at3g14270 : 1704.0) Encodes a protein that is predicted to act as a 1-phosphatidylinositol-3-phosphate (PtdIns3P) 5-kinase based on its homology to Fab1 from yeast. It contains an FYVE domain required for binding to PtdIns3P-containing membranes in yeast, as well as a Cpn60_TCP1 homology domain plus a kinase domain…	'27.6.3.1':'Multi-process regulation.phosphatidylinositol and inositol phosphate system.phosphatidylinositol 3,5-bisphosphate signalling.phosphatidylinositol 3-phosphate 5-kinase (FAB1)':'phosphatidylinositol 3-phosphate 5-kinase (FAB1)'
Sbi_jg8601.t1	ptg000001l	2190881	2203960	-	784	COG3_ARATH	Conserved oligomeric Golgi complex subunit 3, COG complex subunit 3 (Component of oligomeric Golgi complex 3)	Arabidopsis thaliana (Mouse-ear cress)	784	1250	0	A0A0K9RBS4_SPIOL	Conserved oligomeric Golgi complex subunit 3 (Component of oligomeric Golgi complex 3)	Spinacia oleracea (Spinach)	784	1431	0	XP_010687595.1	PREDICTED: conserved oligomeric Golgi complex subunit 3	Beta vulgaris subsp. vulgaris	784	1435	0	K20290	conserved oligomeric Golgi complex subunit 3	cis-Golgi network [GO:0005801]; Golgi membrane [GO:0000139]; Golgi transport complex [GO:0017119]; protein homodimerization activity [GO:0042803]; Golgi organization [GO:0007030]; Golgi vesicle transport [GO:0048193]; intra-Golgi vesicle-mediated transport [GO:0006891]; intracellular protein transport [GO:0006886]; pollen tube growth [GO:0009860]	Golgi organization [GO:0007030]; Golgi vesicle transport [GO:0048193]; intra-Golgi vesicle-mediated transport [GO:0006891]; intracellular protein transport [GO:0006886]; pollen tube growth [GO:0009860]	protein homodimerization activity [GO:0042803]	cis-Golgi network [GO:0005801]; Golgi membrane [GO:0000139]; Golgi transport complex [GO:0017119]	GO:0000139; GO:0005801; GO:0006886; GO:0006891; GO:0007030; GO:0009860; GO:0017119; GO:0042803; GO:0048193	IPR007265;IPR016159	Conserved oligomeric Golgi complex, subunit 3	GO:0005801;GO:0006886;GO:0016020	'29.3.4.2':'protein.targeting.secretory pathway.golgi':'(at1g73430 : 1105.0) sec34-like family protein; FUNCTIONS IN: molecular_function unknown; INVOLVED IN: intracellular protein transport; LOCATED IN: chloroplast, cis-Golgi network, membrane; EXPRESSED IN: 21 plant structures; EXPRESSED DURING: 13 growth stages; CONTAINS InterPro DOMAIN/s: Sec34-like protein (InterPro:IPR007265); Has 30201 Bla…	'22.2.3.1.3':'Vesicle trafficking.retrograde trafficking.vesicle tethering.COG tethering complex.component COG3':'component COG3 of COG (Conserved-Oligomeric Golgi) complex'
Sbi_jg8602.t1	ptg000001l	2206527	2210871	-	343	RAD51_SOLLC	DNA repair protein RAD51 homolog	Solanum lycopersicum (Tomato) (Lycopersicon esculentum)	342	655	0	A0A803M8V5_CHEQI	DNA repair protein RAD51 homolog	Chenopodium quinoa (Quinoa)	342	673	0	XP_021750240.1	DNA repair protein RAD51 homolog	Chenopodium quinoa	342	673	0	K04482	DNA repair protein RAD51	condensed nuclear chromosome [GO:0000794]; ATP binding [GO:0005524]; ATP-dependent activity, acting on DNA [GO:0008094]; ATP-dependent DNA damage sensor activity [GO:0140664]; DNA strand exchange activity [GO:0000150]; double-stranded DNA binding [GO:0003690]; single-stranded DNA binding [GO:0003697]; chromosome organization involved in meiotic cell cycle [GO:0070192]; DNA recombinase assembly [G…	chromosome organization involved in meiotic cell cycle [GO:0070192]; DNA recombinase assembly [GO:0000730]; mitotic recombination [GO:0006312]; mitotic recombination-dependent replication fork processing [GO:1990426]; reciprocal meiotic recombination [GO:0007131]; strand invasion [GO:0042148]	ATP binding [GO:0005524]; ATP-dependent activity, acting on DNA [GO:0008094]; ATP-dependent DNA damage sensor activity [GO:0140664]; DNA strand exchange activity [GO:0000150]; double-stranded DNA binding [GO:0003690]; single-stranded DNA binding [GO:0003697]	condensed nuclear chromosome [GO:0000794]	GO:0000150; GO:0000730; GO:0000794; GO:0003690; GO:0003697; GO:0005524; GO:0006312; GO:0007131; GO:0008094; GO:0042148; GO:0070192; GO:0140664; GO:1990426	IPR016467;IPR020587;IPR027417;IPR033925;IPR010995;IPR003593;IPR011941;IPR013632;IPR020588	Rad51/DMC1/RadA;AAA+ ATPase domain;DNA recombination/repair protein Rad51	GO:0003677;GO:0005524;GO:0006259;GO:0008094;GO:0000166;GO:0000150;GO:0000724;GO:0003690;GO:0003697;GO:1990426;GO:0006281;GO:0140664	'28.2':'DNA.repair':'(at5g20850 : 585.0) Encodes a homolog of yeast RAD51. Its mRNA is most abundant in early flower buds and is expressed at high levels in exponentially growing cells in suspension cultures and is induced in response to gamma radiation.; RAS associated with diabetes protein 51 (RAD51); FUNCTIONS IN: in 6 functions; INVOLVED IN: DNA repair, double-strand break repair, response to…	'14.3.1.5':'DNA damage response.homologous recombination repair (HR).BRCC regulatory holo-complex.component RAD51':'component RAD51 of BRCC regulatory deubiquination complex'
Sbi_jg8603.t1	ptg000001l	2214140	2217244	-	559	PME13_ARATH	Probable pectinesterase/pectinesterase inhibitor 13 [Includes: Pectinesterase inhibitor 13 (Pectin methylesterase inhibitor 13); Pectinesterase 13, PE 13, EC 3.1.1.11 (Pectin methylesterase 13, AtPME13) ]	Arabidopsis thaliana (Mouse-ear cress)	614	508	4.59e-174	A0A803MFB3_CHEQI	Pectinesterase, EC 3.1.1.11	Chenopodium quinoa (Quinoa)	604	941	0	XP_010687597.1	PREDICTED: pectinesterase	Beta vulgaris subsp. vulgaris	602	978	0	K01051	pectinesterase [EC:3.1.1.11]	integral component of membrane [GO:0016021]; aspartyl esterase activity [GO:0045330]; pectinesterase activity [GO:0030599]; pectinesterase inhibitor activity [GO:0046910]; cell wall modification [GO:0042545]; pectin catabolic process [GO:0045490]	cell wall modification [GO:0042545]; pectin catabolic process [GO:0045490]	aspartyl esterase activity [GO:0045330]; pectinesterase activity [GO:0030599]; pectinesterase inhibitor activity [GO:0046910]	integral component of membrane [GO:0016021]	GO:0016021; GO:0030599; GO:0042545; GO:0045330; GO:0045490; GO:0046910	IPR035513;IPR011050;IPR006501;IPR000070;IPR033131;IPR012334	Invertase/pectin methylesterase inhibitor domain superfamily;Pectin lyase fold/virulence factor;Pectinesterase inhibitor domain;Pectinesterase, catalytic;Pectinesterase, Asp active site;Pectin lyase fold	GO:0004857;GO:0030599;GO:0042545	'10.8.1':'cell wall.pectin*esterases.PME':'(at2g26450 : 487.0) Plant invertase/pectin methylesterase inhibitor superfamily; FUNCTIONS IN: enzyme inhibitor activity, pectinesterase activity; INVOLVED IN: cell wall modification; LOCATED IN: cell wall, plant-type cell wall; EXPRESSED IN: 9 plant structures; EXPRESSED DURING: L mature pollen stage, M germinated pollen stage, 4 anthesis, C globular st…	'21.3.1.2.1':'Cell wall organisation.pectin.homogalacturonan.modification and degradation.pectin methylesterase':'pectin methylesterase'
Sbi_jg8604.t1	ptg000001l	2218927	2228056	-	612	PME12_ARATH	Probable pectinesterase/pectinesterase inhibitor 12 [Includes: Pectinesterase inhibitor 12 (Pectin methylesterase inhibitor 12); Pectinesterase 12, PE 12, EC 3.1.1.11 (Pectin methylesterase 12, AtPME12) ]	Arabidopsis thaliana (Mouse-ear cress)	547	543	0	A0A0K9QJ53_SPIOL	Pectinesterase, EC 3.1.1.11	Spinacia oleracea (Spinach)	530	667	0	XP_010687598.1	PREDICTED: probable pectinesterase/pectinesterase inhibitor 12	Beta vulgaris subsp. vulgaris	539	676	0	K01051	pectinesterase [EC:3.1.1.11]	extracellular region [GO:0005576]; aspartyl esterase activity [GO:0045330]; pectinesterase activity [GO:0030599]; pectinesterase inhibitor activity [GO:0046910]; cell wall modification [GO:0042545]; pectin catabolic process [GO:0045490]; response to bacterium [GO:0009617]	cell wall modification [GO:0042545]; pectin catabolic process [GO:0045490]; response to bacterium [GO:0009617]	aspartyl esterase activity [GO:0045330]; pectinesterase activity [GO:0030599]; pectinesterase inhibitor activity [GO:0046910]	extracellular region [GO:0005576]	GO:0005576; GO:0009617; GO:0030599; GO:0042545; GO:0045330; GO:0045490; GO:0046910	IPR035513;IPR012334;IPR033131;IPR011050;IPR006501;IPR000070	Invertase/pectin methylesterase inhibitor domain superfamily;Pectin lyase fold;Pectinesterase, Asp active site;Pectin lyase fold/virulence factor;Pectinesterase inhibitor domain;Pectinesterase, catalytic	GO:0004857;GO:0030599;GO:0042545	'10.8.1':'cell wall.pectin*esterases.PME':'(at2g26440 : 541.0) Plant invertase/pectin methylesterase inhibitor superfamily; FUNCTIONS IN: enzyme inhibitor activity, pectinesterase activity; INVOLVED IN: cell wall modification; LOCATED IN: endomembrane system, cell wall, plant-type cell wall; EXPRESSED IN: 20 plant structures; EXPRESSED DURING: 13 growth stages; CONTAINS InterPro DOMAIN/s: Pectine…	'21.3.1.2.1':'Cell wall organisation.pectin.homogalacturonan.modification and degradation.pectin methylesterase':'pectin methylesterase'
Sbi_jg8605.t1	ptg000001l	2246308	2246571	-	88	PME_PRUPE	Pectinesterase/pectinesterase inhibitor PPE8B [Includes: Pectinesterase inhibitor PPE8B (Pectin methylesterase inhibitor PPE8B); Pectinesterase PPE8B, PE PPE8B, EC 3.1.1.11 (Pectin methylesterase PPE8B) ]	Prunus persica (Peach) (Amygdalus persica)	522	130	3.92e-36	A0A803MFB5_CHEQI	Pectinesterase, EC 3.1.1.11	Chenopodium quinoa (Quinoa)	526	163	6.3e-46	XP_021756750.1	pectinesterase/pectinesterase inhibitor PPE8B-like	Chenopodium quinoa	540	163	1.83e-45	K01051	pectinesterase [EC:3.1.1.11]	extracellular region [GO:0005576]; aspartyl esterase activity [GO:0045330]; enzyme inhibitor activity [GO:0004857]; pectinesterase activity [GO:0030599]; cell wall modification [GO:0042545]; pectin catabolic process [GO:0045490]	cell wall modification [GO:0042545]; pectin catabolic process [GO:0045490]	aspartyl esterase activity [GO:0045330]; enzyme inhibitor activity [GO:0004857]; pectinesterase activity [GO:0030599]	extracellular region [GO:0005576]	GO:0004857; GO:0005576; GO:0030599; GO:0042545; GO:0045330; GO:0045490	IPR000070;IPR012334;IPR011050	Pectinesterase, catalytic;Pectin lyase fold;Pectin lyase fold/virulence factor	GO:0030599;GO:0042545	'10.8.1':'cell wall.pectin*esterases.PME':'(q43062|pme_prupe : 131.0) Pectinesterase PPE8B precursor (EC 3.1.1.11) (Pectin methylesterase) (PE) - Prunus persica (Peach) & (at4g33220 : 128.0) pectin methylesterase 44 (PME44); FUNCTIONS IN: enzyme inhibitor activity, pectinesterase activity; INVOLVED IN: cell wall modification; LOCATED IN: endomembrane system, cell wall, plant-type cell wall; EXPRE…	'35.1':'not assigned.annotated':'Pectinesterase/pectinesterase inhibitor PPE8B OS=Prunus persica (sp|q43062|pme_prupe : 131.0)'
Sbi_jg8606.t1	ptg000001l	2251034	2258738	-	235	PME_PRUPE	Pectinesterase/pectinesterase inhibitor PPE8B [Includes: Pectinesterase inhibitor PPE8B (Pectin methylesterase inhibitor PPE8B); Pectinesterase PPE8B, PE PPE8B, EC 3.1.1.11 (Pectin methylesterase PPE8B) ]	Prunus persica (Peach) (Amygdalus persica)	522	219	1.54e-67	A0A803MFB5_CHEQI	Pectinesterase, EC 3.1.1.11	Chenopodium quinoa (Quinoa)	526	295	2.57e-94	XP_021756750.1	pectinesterase/pectinesterase inhibitor PPE8B-like	Chenopodium quinoa	540	295	8.32e-94			extracellular region [GO:0005576]; aspartyl esterase activity [GO:0045330]; enzyme inhibitor activity [GO:0004857]; pectinesterase activity [GO:0030599]; cell wall modification [GO:0042545]; pectin catabolic process [GO:0045490]	cell wall modification [GO:0042545]; pectin catabolic process [GO:0045490]	aspartyl esterase activity [GO:0045330]; enzyme inhibitor activity [GO:0004857]; pectinesterase activity [GO:0030599]	extracellular region [GO:0005576]	GO:0004857; GO:0005576; GO:0030599; GO:0042545; GO:0045330; GO:0045490	IPR006501;IPR035513;IPR012334;IPR011050;IPR000070	Pectinesterase inhibitor domain;Invertase/pectin methylesterase inhibitor domain superfamily;Pectin lyase fold;Pectin lyase fold/virulence factor;Pectinesterase, catalytic	GO:0004857;GO:0030599;GO:0042545	'10.8.1':'cell wall.pectin*esterases.PME':'(q43062|pme_prupe : 188.0) Pectinesterase PPE8B precursor (EC 3.1.1.11) (Pectin methylesterase) (PE) - Prunus persica (Peach) & (at4g33220 : 164.0) pectin methylesterase 44 (PME44); FUNCTIONS IN: enzyme inhibitor activity, pectinesterase activity; INVOLVED IN: cell wall modification; LOCATED IN: endomembrane system, cell wall, plant-type cell wall; EXPRE…	'35.1':'not assigned.annotated':'Pectinesterase/pectinesterase inhibitor PPE8B OS=Prunus persica (sp|q43062|pme_prupe : 188.0)'
Sbi_jg8607.t1	ptg000001l	2270101	2283782	+	1055	AASS_ARATH	Alpha-aminoadipic semialdehyde synthase (cAt-LKR/SDH, LKR/SDH) [Includes: Lysine ketoglutarate reductase, LKR, EC 1.5.1.8; Saccharopine dehydrogenase, EC 1.5.1.9 (cAt-SDH, SDH) ]	Arabidopsis thaliana (Mouse-ear cress)	1064	1477	0	A0A0K9QY91_SPIOL	Uncharacterized protein	Spinacia oleracea (Spinach)	1054	1879	0	XP_021860504.1	alpha-aminoadipic semialdehyde synthase	Spinacia oleracea	1054	1883	0	K14157	alpha-aminoadipic semialdehyde synthase [EC:1.5.1.8 1.5.1.9]	cytoplasm [GO:0005737]; saccharopine dehydrogenase (NAD+, L-glutamate-forming) activity [GO:0047131]; saccharopine dehydrogenase (NADP+, L-lysine-forming) activity [GO:0047130]; saccharopine dehydrogenase activity [GO:0004753]; L-lysine catabolic process to acetyl-CoA via saccharopine [GO:0033512]; lysine biosynthetic process via aminoadipic acid [GO:0019878]	L-lysine catabolic process to acetyl-CoA via saccharopine [GO:0033512]; lysine biosynthetic process via aminoadipic acid [GO:0019878]	saccharopine dehydrogenase (NAD+, L-glutamate-forming) activity [GO:0047131]; saccharopine dehydrogenase (NADP+, L-lysine-forming) activity [GO:0047130]; saccharopine dehydrogenase activity [GO:0004753]	cytoplasm [GO:0005737]	GO:0004753; GO:0005737; GO:0019878; GO:0033512; GO:0047130; GO:0047131	IPR007886;IPR043009;IPR007545;IPR032095;IPR007698;IPR036291;IPR005097	LOR/SDH bifunctional enzyme, conserved domain superfamily;LOR/SDH bifunctional enzyme, conserved domain;Saccharopine dehydrogenase, NADP binding domain	GO:0016491	'13.2.3.5':'amino acid metabolism.degradation.aspartate family.lysine':'(at4g33150 : 1426.0) lysine-ketoglutarate reductase/saccharopine dehydrogenase bifunctional enzyme; CONTAINS InterPro DOMAIN/s: Saccharopine dehydrogenase / Homospermidine synthase (InterPro:IPR005097); Has 1125 Blast hits to 1121 proteins in 331 species: Archae - 40; Bacteria - 296; Metazoa - 110; Fungi - 190; Plants - 55; V…	'4.6.4.1':'Amino acid metabolism.amino acid degradation.lysine.bifunctional lysine ketoglutarate reductase and saccharopine dehydrogenase':'bifunctional lysine ketoglutarate reductase and saccharopine dehydrogenase'
Sbi_jg8608.t1	ptg000001l	2290926	2294727	+	144							G9FIF5_BETVU	Uncharacterized protein	Beta vulgaris (Sugar beet)	1396	75.1	8.16e-13	AEV42261.1	hypothetical protein	Beta vulgaris	1396	75.1	1.82e-12											'35.2':'not assigned.unknown':' no hits & (original description: no original description)'	'35.2':'not assigned.not annotated':' no hits & (original description: none)'
Sbi_jg8609.t1	ptg000001l	2297425	2301433	+	379	AASS_ARATH	Alpha-aminoadipic semialdehyde synthase (cAt-LKR/SDH, LKR/SDH) [Includes: Lysine ketoglutarate reductase, LKR, EC 1.5.1.8; Saccharopine dehydrogenase, EC 1.5.1.9 (cAt-SDH, SDH) ]	Arabidopsis thaliana (Mouse-ear cress)	1064	447	1.85e-147	A0A0K9QY91_SPIOL	Uncharacterized protein	Spinacia oleracea (Spinach)	1054	517	4.1e-172	XP_010687603.1	PREDICTED: alpha-aminoadipic semialdehyde synthase	Beta vulgaris subsp. vulgaris	495	508	1.39e-175			cytoplasm [GO:0005737]; saccharopine dehydrogenase (NAD+, L-glutamate-forming) activity [GO:0047131]; saccharopine dehydrogenase (NADP+, L-lysine-forming) activity [GO:0047130]; saccharopine dehydrogenase activity [GO:0004753]; L-lysine catabolic process to acetyl-CoA via saccharopine [GO:0033512]; lysine biosynthetic process via aminoadipic acid [GO:0019878]	L-lysine catabolic process to acetyl-CoA via saccharopine [GO:0033512]; lysine biosynthetic process via aminoadipic acid [GO:0019878]	saccharopine dehydrogenase (NAD+, L-glutamate-forming) activity [GO:0047131]; saccharopine dehydrogenase (NADP+, L-lysine-forming) activity [GO:0047130]; saccharopine dehydrogenase activity [GO:0004753]	cytoplasm [GO:0005737]	GO:0004753; GO:0005737; GO:0019878; GO:0033512; GO:0047130; GO:0047131	IPR007886			'13.2.3.5':'amino acid metabolism.degradation.aspartate family.lysine':'(at4g33150 : 383.0) lysine-ketoglutarate reductase/saccharopine dehydrogenase bifunctional enzyme; CONTAINS InterPro DOMAIN/s: Saccharopine dehydrogenase / Homospermidine synthase (InterPro:IPR005097); Has 1125 Blast hits to 1121 proteins in 331 species: Archae - 40; Bacteria - 296; Metazoa - 110; Fungi - 190; Plants - 55; Vi…	'50.1.5':'Enzyme classification.EC_1 oxidoreductases.EC_1.5 oxidoreductase acting on CH-NH group of donor':'Enzyme classification.EC_1 oxidoreductases.EC_1.5 oxidoreductase acting on CH-NH group of donor(50.1.5 : 401.9) & Alpha-aminoadipic semialdehyde synthase OS=Arabidopsis thaliana (sp|q9smz4|aass_arath : 377.0)'
Sbi_jg8610.t1	ptg000001l	2303889	2306209	+	227	AASS_ARATH	Alpha-aminoadipic semialdehyde synthase (cAt-LKR/SDH, LKR/SDH) [Includes: Lysine ketoglutarate reductase, LKR, EC 1.5.1.8; Saccharopine dehydrogenase, EC 1.5.1.9 (cAt-SDH, SDH) ]	Arabidopsis thaliana (Mouse-ear cress)	1064	278	3.17e-86	A0A0K9QY91_SPIOL	Uncharacterized protein	Spinacia oleracea (Spinach)	1054	388	7.28e-125	KNA11663.1	hypothetical protein SOVF_133240	Spinacia oleracea	1054	388	1.63e-124			cytoplasm [GO:0005737]; saccharopine dehydrogenase (NAD+, L-glutamate-forming) activity [GO:0047131]; saccharopine dehydrogenase (NADP+, L-lysine-forming) activity [GO:0047130]; saccharopine dehydrogenase activity [GO:0004753]; L-lysine catabolic process to acetyl-CoA via saccharopine [GO:0033512]; lysine biosynthetic process via aminoadipic acid [GO:0019878]	L-lysine catabolic process to acetyl-CoA via saccharopine [GO:0033512]; lysine biosynthetic process via aminoadipic acid [GO:0019878]	saccharopine dehydrogenase (NAD+, L-glutamate-forming) activity [GO:0047131]; saccharopine dehydrogenase (NADP+, L-lysine-forming) activity [GO:0047130]; saccharopine dehydrogenase activity [GO:0004753]	cytoplasm [GO:0005737]	GO:0004753; GO:0005737; GO:0019878; GO:0033512; GO:0047130; GO:0047131	IPR005097;IPR036291;IPR032095	Saccharopine dehydrogenase, NADP binding domain	GO:0016491	'13.2.3.5':'amino acid metabolism.degradation.aspartate family.lysine':'(at4g33150 : 249.0) lysine-ketoglutarate reductase/saccharopine dehydrogenase bifunctional enzyme; CONTAINS InterPro DOMAIN/s: Saccharopine dehydrogenase / Homospermidine synthase (InterPro:IPR005097); Has 1125 Blast hits to 1121 proteins in 331 species: Archae - 40; Bacteria - 296; Metazoa - 110; Fungi - 190; Plants - 55; Vi…	'50.1.5':'Enzyme classification.EC_1 oxidoreductases.EC_1.5 oxidoreductase acting on CH-NH group of donor':'Alpha-aminoadipic semialdehyde synthase OS=Arabidopsis thaliana (sp|q9smz4|aass_arath : 249.0) & Enzyme classification.EC_1 oxidoreductases.EC_1.5 oxidoreductase acting on CH-NH group of donor(50.1.5 : 221.8)'
Sbi_jg8611.t1	ptg000001l	2315118	2322235	+	351	AASS_ARATH	Alpha-aminoadipic semialdehyde synthase (cAt-LKR/SDH, LKR/SDH) [Includes: Lysine ketoglutarate reductase, LKR, EC 1.5.1.8; Saccharopine dehydrogenase, EC 1.5.1.9 (cAt-SDH, SDH) ]	Arabidopsis thaliana (Mouse-ear cress)	1064	317	1.09e-98	A0A0K9QY91_SPIOL	Uncharacterized protein	Spinacia oleracea (Spinach)	1054	417	6.21e-134	KNA11663.1	hypothetical protein SOVF_133240	Spinacia oleracea	1054	417	1.39e-133			cytoplasm [GO:0005737]; saccharopine dehydrogenase (NAD+, L-glutamate-forming) activity [GO:0047131]; saccharopine dehydrogenase (NADP+, L-lysine-forming) activity [GO:0047130]; saccharopine dehydrogenase activity [GO:0004753]; L-lysine catabolic process to acetyl-CoA via saccharopine [GO:0033512]; lysine biosynthetic process via aminoadipic acid [GO:0019878]	L-lysine catabolic process to acetyl-CoA via saccharopine [GO:0033512]; lysine biosynthetic process via aminoadipic acid [GO:0019878]	saccharopine dehydrogenase (NAD+, L-glutamate-forming) activity [GO:0047131]; saccharopine dehydrogenase (NADP+, L-lysine-forming) activity [GO:0047130]; saccharopine dehydrogenase activity [GO:0004753]	cytoplasm [GO:0005737]	GO:0004753; GO:0005737; GO:0019878; GO:0033512; GO:0047130; GO:0047131	IPR032095			'13.2.3.5':'amino acid metabolism.degradation.aspartate family.lysine':'(at4g33150 : 289.0) lysine-ketoglutarate reductase/saccharopine dehydrogenase bifunctional enzyme; CONTAINS InterPro DOMAIN/s: Saccharopine dehydrogenase / Homospermidine synthase (InterPro:IPR005097); Has 1125 Blast hits to 1121 proteins in 331 species: Archae - 40; Bacteria - 296; Metazoa - 110; Fungi - 190; Plants - 55; Vi…	'50.1.5':'Enzyme classification.EC_1 oxidoreductases.EC_1.5 oxidoreductase acting on CH-NH group of donor':'Alpha-aminoadipic semialdehyde synthase OS=Arabidopsis thaliana (sp|q9smz4|aass_arath : 289.0) & Enzyme classification.EC_1 oxidoreductases.EC_1.5 oxidoreductase acting on CH-NH group of donor(50.1.5 : 193.1)'
Sbi_jg8612.t1	ptg000001l	2323190	2326985	-	339	Y3379_CLOAB	Nucleotidase CA_C3379, EC 3.1.3.- (Sugar phosphatase, EC 3.1.3.23)	Clostridium acetobutylicum (strain ATCC 824 / DSM 792 / JCM 1419 / LMG 5710 / VKM B-1787)	192	43.5	0.000898	A0A0K9RAA8_SPIOL	Uncharacterized protein	Spinacia oleracea (Spinach)	308	520	0	XP_021756754.1	uncharacterized protein LOC110721853 isoform X1	Chenopodium quinoa	332	558	0			metal ion binding [GO:0046872]; sugar-phosphatase activity [GO:0050308]		metal ion binding [GO:0046872]; sugar-phosphatase activity [GO:0050308]		GO:0046872; GO:0050308	IPR023214;IPR036412;IPR010708	HAD superfamily	GO:0008253;GO:0009264	'35.2':'not assigned.unknown':'(at4g33140 : 342.0) Haloacid dehalogenase-like hydrolase (HAD) superfamily protein; FUNCTIONS IN: phosphatase activity; EXPRESSED IN: 24 plant structures; EXPRESSED DURING: 15 growth stages; CONTAINS InterPro DOMAIN/s: 5&apos;(3&apos;)-deoxyribonucleotidase (InterPro:IPR010708); Has 30201 Blast hits to 17322 proteins in 780 species: Archae - 12; Bacteria - 1396; Met…	'35.2':'not assigned.not annotated':' no hits & (original description: none)'
Sbi_jg8613.t1	ptg000001l	2349955	2354629	-	285	VPS27_ASHGO	Vacuolar protein sorting-associated protein 27	Ashbya gossypii (strain ATCC 10895 / CBS 109.51 / FGSC 9923 / NRRL Y-1056) (Yeast) (Eremothecium gossypii)	604	74.3	1.29e-13	A0A0K9R427_SPIOL	FYVE-type domain-containing protein	Spinacia oleracea (Spinach)	287	459	2.07e-161	XP_021860500.1	hepatocyte growth factor-regulated tyrosine kinase substrate isoform X1	Spinacia oleracea	287	459	4.63e-161			endosome membrane [GO:0010008]; ESCRT-0 complex [GO:0033565]; vacuolar membrane [GO:0005774]; metal ion binding [GO:0046872]; phosphatidylinositol-3-phosphate binding [GO:0032266]; protein domain specific binding [GO:0019904]; protein heterodimerization activity [GO:0046982]; ubiquitin binding [GO:0043130]; ATP export [GO:1904669]; microlipophagy [GO:0140504]; positive regulation of protein matur…	ATP export [GO:1904669]; microlipophagy [GO:0140504]; positive regulation of protein maturation [GO:1903319]; protein retention in Golgi apparatus [GO:0045053]; protein secretion [GO:0009306]; protein targeting to vacuole [GO:0006623]; protein transport to vacuole involved in ubiquitin-dependent protein catabolic process via the multivesicular body sorting pathway [GO:0043328]	metal ion binding [GO:0046872]; phosphatidylinositol-3-phosphate binding [GO:0032266]; protein domain specific binding [GO:0019904]; protein heterodimerization activity [GO:0046982]; ubiquitin binding [GO:0043130]	endosome membrane [GO:0010008]; ESCRT-0 complex [GO:0033565]; vacuolar membrane [GO:0005774]	GO:0005774; GO:0006623; GO:0009306; GO:0010008; GO:0019904; GO:0032266; GO:0033565; GO:0043130; GO:0043328; GO:0045053; GO:0046872; GO:0046982; GO:0140504; GO:1903319; GO:1904669	IPR011011;IPR002110;IPR000306;IPR013083;IPR036770;IPR017455	Ankyrin repeat;FYVE zinc finger	GO:0005515;GO:0046872	'31.1':'cell.organisation':'(at2g26210 : 152.0) Ankyrin repeat family protein; INVOLVED IN: biological_process unknown; LOCATED IN: cellular_component unknown; EXPRESSED IN: 20 plant structures; EXPRESSED DURING: 10 growth stages; CONTAINS InterPro DOMAIN/s: Ankyrin repeat-containing domain (InterPro:IPR020683), Ankyrin repeat (InterPro:IPR002110). & (reliability: 304.0) & (original description: …	'35.2':'not assigned.not annotated':' no hits & (original description: none)'
Sbi_jg8613.t2	ptg000001l	2349955	2354629	-	284	VPS27_ASHGO	Vacuolar protein sorting-associated protein 27	Ashbya gossypii (strain ATCC 10895 / CBS 109.51 / FGSC 9923 / NRRL Y-1056) (Yeast) (Eremothecium gossypii)	604	73.9	1.34e-13	A0A803M8U8_CHEQI	FYVE-type domain-containing protein	Chenopodium quinoa (Quinoa)	284	462	7.95e-163	XP_021750045.1	vacuolar protein sorting-associated protein 27-like	Chenopodium quinoa	284	462	1.78e-162			endosome membrane [GO:0010008]; ESCRT-0 complex [GO:0033565]; vacuolar membrane [GO:0005774]; metal ion binding [GO:0046872]; phosphatidylinositol-3-phosphate binding [GO:0032266]; protein domain specific binding [GO:0019904]; protein heterodimerization activity [GO:0046982]; ubiquitin binding [GO:0043130]; ATP export [GO:1904669]; microlipophagy [GO:0140504]; positive regulation of protein matur…	ATP export [GO:1904669]; microlipophagy [GO:0140504]; positive regulation of protein maturation [GO:1903319]; protein retention in Golgi apparatus [GO:0045053]; protein secretion [GO:0009306]; protein targeting to vacuole [GO:0006623]; protein transport to vacuole involved in ubiquitin-dependent protein catabolic process via the multivesicular body sorting pathway [GO:0043328]	metal ion binding [GO:0046872]; phosphatidylinositol-3-phosphate binding [GO:0032266]; protein domain specific binding [GO:0019904]; protein heterodimerization activity [GO:0046982]; ubiquitin binding [GO:0043130]	endosome membrane [GO:0010008]; ESCRT-0 complex [GO:0033565]; vacuolar membrane [GO:0005774]	GO:0005774; GO:0006623; GO:0009306; GO:0010008; GO:0019904; GO:0032266; GO:0033565; GO:0043130; GO:0043328; GO:0045053; GO:0046872; GO:0046982; GO:0140504; GO:1903319; GO:1904669	IPR002110;IPR036770;IPR011011;IPR013083;IPR000306;IPR017455	Ankyrin repeat;FYVE zinc finger	GO:0005515;GO:0046872	'31.1':'cell.organisation':'(at2g26210 : 151.0) Ankyrin repeat family protein; INVOLVED IN: biological_process unknown; LOCATED IN: cellular_component unknown; EXPRESSED IN: 20 plant structures; EXPRESSED DURING: 10 growth stages; CONTAINS InterPro DOMAIN/s: Ankyrin repeat-containing domain (InterPro:IPR020683), Ankyrin repeat (InterPro:IPR002110). & (reliability: 302.0) & (original description: …	'35.2':'not assigned.not annotated':' no hits & (original description: none)'
Sbi_jg8614.t1	ptg000001l	2357492	2360452	-	531							A0A803MFC1_CHEQI	Uncharacterized protein	Chenopodium quinoa (Quinoa)	514	349	5.64e-111	XP_010687611.1	PREDICTED: uncharacterized protein LOC104901709	Beta vulgaris subsp. vulgaris	475	351	7.2e-112								IPR036236;IPR013087;IPR003604	Zinc finger C2H2 superfamily	GO:0003676;GO:0008270	'35.2':'not assigned.unknown':' no hits & (original description: no original description)'	'35.2':'not assigned.not annotated':' no hits & (original description: none)'
Sbi_jg8615.t1	ptg000001l	2365433	2367022	+	73	RC23_ARATH	UPF0057 membrane protein At4g30650	Arabidopsis thaliana (Mouse-ear cress)	73	85.5	7.97e-23	A0A6P6SIX7_COFAR	UPF0057 membrane protein At4g30650-like	Coffea arabica (Arabian coffee)	71	92	6.55e-23	KAH9605534.1	hypothetical protein KSS87_001388	Heliosperma pusillum	76	94.7	1.59e-23			integral component of membrane [GO:0016021]; defense response to fungus [GO:0050832]	defense response to fungus [GO:0050832]		integral component of membrane [GO:0016021]	GO:0016021; GO:0050832	IPR000612	Proteolipid membrane potential modulator	GO:0016021	'35.2':'not assigned.unknown':' no hits & (original description: no original description)'	'35.2':'not assigned.not annotated':' no hits & (original description: none)'
Sbi_jg8616.t1	ptg000001l	2368669	2369102	+	75	RC24_ARATH	UPF0057 membrane protein At4g30660	Arabidopsis thaliana (Mouse-ear cress)	74	97.1	2.22e-27	A0A803MFC3_CHEQI	Uncharacterized protein	Chenopodium quinoa (Quinoa)	73	120	5.95e-34	XP_010687613.1	hydrophobic protein OSR8	Beta vulgaris subsp. vulgaris	74	135	1.12e-39			integral component of membrane [GO:0016021]			integral component of membrane [GO:0016021]	GO:0016021	IPR000612	Proteolipid membrane potential modulator	GO:0016021	'35.2':'not assigned.unknown':' no hits & (original description: no original description)'	'35.2':'not assigned.not annotated':' no hits & (original description: none)'
Sbi_jg8617.t1	ptg000001l	2371338	2374535	-	92																													'35.2':'not assigned.unknown':' no hits & (original description: no original description)'	'35.2':'not assigned.not annotated':' no hits & (original description: none)'
Sbi_jg8618.t1	ptg000001l	2374791	2377412	-	874	PPR45_ARATH	Pentatricopeptide repeat-containing protein At1g15510, chloroplastic (Protein EARLY CHLOROPLAST BIOGENESIS 2, AtECB2) (Protein VANILLA CREAM 1)	Arabidopsis thaliana (Mouse-ear cress)	866	1078	0	A0A0J8B432_BETVV	DYW_deaminase domain-containing protein	Beta vulgaris subsp. vulgaris (Beet)	881	1487	0	XP_010666645.1	pentatricopeptide repeat-containing protein At1g15510, chloroplastic	Beta vulgaris subsp. vulgaris	881	1487	0	K23541	Ca2+/H+ antiporter, TMEM165/GDT1 family	chloroplast [GO:0009507]; intracellular membrane-bounded organelle [GO:0043231]; RNA binding [GO:0003723]; zinc ion binding [GO:0008270]; chloroplast organization [GO:0009658]; response to light stimulus [GO:0009416]; RNA modification [GO:0009451]	chloroplast organization [GO:0009658]; response to light stimulus [GO:0009416]; RNA modification [GO:0009451]	RNA binding [GO:0003723]; zinc ion binding [GO:0008270]	chloroplast [GO:0009507]; intracellular membrane-bounded organelle [GO:0043231]	GO:0003723; GO:0008270; GO:0009416; GO:0009451; GO:0009507; GO:0009658; GO:0043231	IPR002885;IPR011990;IPR032867	Pentatricopeptide repeat;DYW domain	GO:0005515;GO:0008270	'35.1.5':'not assigned.no ontology.pentatricopeptide (PPR) repeat-containing protein':'(at1g15510 : 1063.0) Encodes a pentatricopeptide repeat protein required for chloroplast transcript accD RNA editing and early chloroplast biogenesis.; EARLY CHLOROPLAST BIOGENESIS2 (ECB2); CONTAINS InterPro DOMAIN/s: Pentatricopeptide repeat (InterPro:IPR002885); BEST Arabidopsis thaliana protein match is: Pen…	'16.6.2.2.4.42':'RNA processing.organelle machinery.RNA modification.C-to-U RNA editing.PPR-type RNA editing factor activities.RNA editing factor (ECB2/VAC1)':'RNA editing factor (ECB2/VAC1)'
Sbi_jg8619.t1	ptg000001l	2393633	2397200	+	309	SKIP1_ARATH	F-box protein SKIP1 (SKP1-interacting partner 1)	Arabidopsis thaliana (Mouse-ear cress)	300	352	4.31e-121	A0A0K9RCD5_SPIOL	Uncharacterized protein	Spinacia oleracea (Spinach)	308	533	0	XP_021756767.1	F-box protein SKIP1-like	Chenopodium quinoa	348	534	0			nucleus [GO:0005634]; SCF ubiquitin ligase complex [GO:0019005]; protein ubiquitination [GO:0016567]; SCF-dependent proteasomal ubiquitin-dependent protein catabolic process [GO:0031146]	protein ubiquitination [GO:0016567]; SCF-dependent proteasomal ubiquitin-dependent protein catabolic process [GO:0031146]		nucleus [GO:0005634]; SCF ubiquitin ligase complex [GO:0019005]	GO:0005634; GO:0016567; GO:0019005; GO:0031146	IPR032675;IPR006553;IPR036047;IPR001810		GO:0005515	'29.5.11.4.3.1':'protein.degradation.ubiquitin.E3.SCF.SKP':'(at5g57900 : 312.0) F-box protein, interacts with SKP1/ASK1 subunit of SCF ubiquitin ligase in a glucose-dependent manner; SKP1 interacting partner 1 (SKIP1); CONTAINS InterPro DOMAIN/s: F-box domain, Skp2-like (InterPro:IPR022364); BEST Arabidopsis thaliana protein match is: RNI-like superfamily protein (TAIR:AT4G30640.1); Has 30201 Bla…	'19.2.2.8.1.4.3':'Protein homeostasis.ubiquitin-proteasome system.ubiquitin-fold protein conjugation.Cullin-based ubiquitylation complexes.SKP1-CUL1-FBX (SCF) E3 ubiquitin ligase complexes.F-BOX substrate adaptor activities.substrate adaptor (FBX)':'substrate adaptor FBX of SCF E3 ubiquitin ligase complex'
Sbi_jg8620.t1	ptg000001l	2399899	2402314	+	123							A0A803MB59_CHEQI	RNase H type-1 domain-containing protein	Chenopodium quinoa (Quinoa)	177	78.2	1.8e-15	XP_021770747.1	uncharacterized protein LOC110734931	Chenopodium quinoa	205	90.5	1.32e-19								IPR002156	Ribonuclease H domain	GO:0003676;GO:0004523	'35.2':'not assigned.unknown':' no hits & (original description: no original description)'	'35.2':'not assigned.not annotated':' no hits & (original description: none)'
Sbi_jg8621.t1	ptg000001l	2402370	2402678	+	103	MOC2A_ARATH	Molybdopterin synthase sulfur carrier subunit (Molybdenum cofactor synthesis protein 2 small subunit) (Molybdenum cofactor synthesis protein 2A, MOCS2A) (Sulfur carrier protein MOCS2A)	Arabidopsis thaliana (Mouse-ear cress)	96	122	1.14e-36	A0A803M8W6_CHEQI	Molybdopterin synthase sulfur carrier subunit (Molybdenum cofactor synthesis protein 2 small subunit) (Molybdenum cofactor synthesis protein 2A, MOCS2A) (Sulfur carrier protein MOCS2A)	Chenopodium quinoa (Quinoa)	102	180	7.96e-57	XP_021750135.1	molybdopterin synthase sulfur carrier subunit-like	Chenopodium quinoa	102	180	1.78e-56	K03636	sulfur-carrier protein	cytosol [GO:0005829]; molybdopterin synthase complex [GO:0019008]; molybdopterin synthase activity [GO:0030366]; nucleotide binding [GO:0000166]; auxin-activated signaling pathway [GO:0009734]; Mo-molybdopterin cofactor biosynthetic process [GO:0006777]; molybdenum incorporation into molybdenum-molybdopterin complex [GO:0018315]	auxin-activated signaling pathway [GO:0009734]; Mo-molybdopterin cofactor biosynthetic process [GO:0006777]; molybdenum incorporation into molybdenum-molybdopterin complex [GO:0018315]	molybdopterin synthase activity [GO:0030366]; nucleotide binding [GO:0000166]	cytosol [GO:0005829]; molybdopterin synthase complex [GO:0019008]	GO:0000166; GO:0005829; GO:0006777; GO:0009734; GO:0018315; GO:0019008; GO:0030366	IPR003749;IPR012675;IPR044672;IPR028887;IPR016155	Molybdopterin synthase sulfur carrier subunit;Molybdopterin synthase sulfur carrier subunit, eukaryote	GO:0006777;GO:0005829	'18.1':'Co-factor and vitamine metabolism.molybdenum cofactor':'(at4g10100 : 113.0) molybdenum cofactor synthesis family protein, similar to Molybdenum cofactor synthesis protein 2 small subunit (Molybdopterin- synthase small subunit) (MOCS2A) (MOCO1-A) (Swiss-Prot:O96033) (Homo sapiens); contains TIGRFAM TIGR01682: molybdopterin converting factor, subunit 1; sir loss-of-function mutants are resi…	'7.1.2.2.2':'Coenzyme metabolism.molybdenum cofactor biosynthesis.molybdopterin biosynthesis.molybdopterin synthase complex.sulfur carrier component CNX7':'sulfur carrier component CNX7 of molybdopterin synthase complex'
Sbi_jg8622.t1	ptg000001l	2403273	2403617	-	115							A0A0K9R6R2_SPIOL	Uncharacterized protein	Spinacia oleracea (Spinach)	99	47.8	0.000153	KMT03451.1	hypothetical protein BVRB_8g191350	Beta vulgaris subsp. vulgaris	114	51.6	1.49e-05											'35.2':'not assigned.unknown':' no hits & (original description: no original description)'	'35.2':'not assigned.not annotated':' no hits & (original description: none)'
Sbi_jg8623.t1	ptg000001l	2404618	2408604	-	369	MUPS1_ARATH	Protein MULTIPOLAR SPINDLE 1 (Protein PUTATIVE RECOMBINATION INITIATION DEFECTS 2, AtPRD2)	Arabidopsis thaliana (Mouse-ear cress)	377	310	1.76e-102	A0A0K9R6R4_SPIOL	Uncharacterized protein	Spinacia oleracea (Spinach)	376	510	7.99e-179	XP_010687618.1	PREDICTED: uncharacterized protein LOC104901715 isoform X1	Beta vulgaris subsp. vulgaris	372	550	0			cytoplasm [GO:0005737]; nucleus [GO:0005634]; spindle [GO:0005819]; chiasma assembly [GO:0051026]; chromosome segregation [GO:0007059]; embryo sac development [GO:0009553]; male meiotic nuclear division [GO:0007140]; meiotic DNA double-strand break formation [GO:0042138]; meiotic spindle organization [GO:0000212]; plant-type sporogenesis [GO:0048236]; pollen development [GO:0009555]	chiasma assembly [GO:0051026]; chromosome segregation [GO:0007059]; embryo sac development [GO:0009553]; male meiotic nuclear division [GO:0007140]; meiotic DNA double-strand break formation [GO:0042138]; meiotic spindle organization [GO:0000212]; plant-type sporogenesis [GO:0048236]; pollen development [GO:0009555]		cytoplasm [GO:0005737]; nucleus [GO:0005634]; spindle [GO:0005819]	GO:0000212; GO:0005634; GO:0005737; GO:0005819; GO:0007059; GO:0007140; GO:0009553; GO:0009555; GO:0042138; GO:0048236; GO:0051026	IPR037500	Protein MULTIPOLAR SPINDLE 1	GO:0000212;GO:0042138	'35.2':'not assigned.unknown':'(at5g57880 : 291.0) Encodes MULTIPOLAR SPINDLE 1 (MPS1), involved in meiotic spindle organization.; MULTIPOLAR SPINDLE 1 (MPS1); Has 30201 Blast hits to 17322 proteins in 780 species: Archae - 12; Bacteria - 1396; Metazoa - 17338; Fungi - 3422; Plants - 5037; Viruses - 0; Other Eukaryotes - 2996 (source: NCBI BLink). & (reliability: 582.0) & (original description: n…	'13.3.2.3':'Cell division.meiotic recombination.meiotic double strand break initiation.accessory protein (PRD2/MEI4)':'meiotic double strand break initiation accessory protein (PRD2/MEI4)'
Sbi_jg8624.t1	ptg000001l	2409386	2412484	+	510							A0A803M8W9_CHEQI	Uncharacterized protein	Chenopodium quinoa (Quinoa)	498	566	0	XP_021756773.1	uncharacterized protein LOC110721864	Chenopodium quinoa	504	593	0											'35.2':'not assigned.unknown':'(at2g37960 : 191.0) unknown protein; FUNCTIONS IN: molecular_function unknown; INVOLVED IN: biological_process unknown; LOCATED IN: cellular_component unknown; BEST Arabidopsis thaliana protein match is: unknown protein (TAIR:AT3G54060.2); Has 30201 Blast hits to 17322 proteins in 780 species: Archae - 12; Bacteria - 1396; Metazoa - 17338; Fungi - 3422; Plants - 503…	'35.2':'not assigned.not annotated':' no hits & (original description: none)'
Sbi_jg8625.t1	ptg000001l	2427045	2432388	-	777	IF4G1_ARATH	Eukaryotic translation initiation factor isoform 4G-1, eIF(iso)4G-1	Arabidopsis thaliana (Mouse-ear cress)	780	900	0	A0A0K9R6R3_SPIOL	MI domain-containing protein	Spinacia oleracea (Spinach)	779	1182	0	XP_010687620.1	PREDICTED: eukaryotic translation initiation factor	Beta vulgaris subsp. vulgaris	782	1237	0	K03260	translation initiation factor 4G	cytoplasm [GO:0005737]; eukaryotic translation initiation factor 4F complex [GO:0016281]; nucleus [GO:0005634]; plastid [GO:0009536]; mRNA binding [GO:0003729]; translation initiation factor activity [GO:0003743]		mRNA binding [GO:0003729]; translation initiation factor activity [GO:0003743]	cytoplasm [GO:0005737]; eukaryotic translation initiation factor 4F complex [GO:0016281]; nucleus [GO:0005634]; plastid [GO:0009536]	GO:0003729; GO:0003743; GO:0005634; GO:0005737; GO:0009536; GO:0016281	IPR003891;IPR016024;IPR003890;IPR045208	Initiation factor 4G	GO:0003723;GO:0005515;GO:0003743	'29.2.3':'protein.synthesis.initiation':'(at5g57870 : 781.0) Encodes a putative eukaryotic translation initiation factor.; eukaryotic translation Initiation Factor isoform 4G1 (eIFiso4G1); FUNCTIONS IN: RNA binding, binding, translation initiation factor activity; INVOLVED IN: translational initiation, translation, RNA metabolic process; LOCATED IN: nucleus, cytoplasm; EXPRESSED IN: 25 plant stru…	'17.3.2.4.2':'Protein biosynthesis.translation initiation.mRNA loading.eIF-iso4F unwinding complex.component eIF-iso4G':'component eIF-iso4G of eIF-iso4F unwinding complex'
Sbi_jg8626.t1	ptg000001l	2442860	2446997	+	388	HSP7E_SPIOL	Chloroplast envelope membrane 70 kDa heat shock-related protein	Spinacia oleracea (Spinach)	653	569	0	A0A453IDA8_AEGTS	Uncharacterized protein	Aegilops tauschii subsp. strangulata (Goatgrass)	575	634	0	OWM81878.1	hypothetical protein CDL15_Pgr007916	Punica granatum	583	615	0			chloroplast membrane [GO:0031969]; ATP binding [GO:0005524]; ATP-dependent protein folding chaperone [GO:0140662]		ATP binding [GO:0005524]; ATP-dependent protein folding chaperone [GO:0140662]	chloroplast membrane [GO:0031969]	GO:0005524; GO:0031969; GO:0140662	IPR018181;IPR013126;IPR043129	Heat shock protein 70, conserved site;Heat shock protein 70 family;ATPase, nucleotide binding domain	GO:0005524;GO:0140662	'20.2.1':'stress.abiotic.heat':'(p29357|hsp7e_spiol : 503.0) Chloroplast envelope membrane 70 kDa heat shock-related protein - Spinacia oleracea (Spinach) & (at3g09440 : 489.0) Heat shock protein 70 (Hsp 70) family protein; FUNCTIONS IN: ATP binding; INVOLVED IN: protein folding, response to karrikin, response to heat; LOCATED IN: cytosol; EXPRESSED IN: 24 plant structures; EXPRESSED DURING: 13 g…	'35.1':'not assigned.annotated':'Chloroplast envelope membrane 70 kDa heat shock-related protein OS=Spinacia oleracea (sp|p29357|hsp7e_spiol : 503.0)'
Sbi_jg8627.t1	ptg000001l	2451070	2454279	+	284	IF34_ARATH	Translation initiation factor IF3-4, chloroplastic, AtIF3-4 (AtINFC-4) (Protein SVR9-LIKE 1)	Arabidopsis thaliana (Mouse-ear cress)	281	251	6.45e-82	A0A0K9QTU5_SPIOL	Uncharacterized protein	Spinacia oleracea (Spinach)	345	378	1.42e-128	XP_021756778.1	translation initiation factor IF3-4, chloroplastic-like isoform X1	Chenopodium quinoa	299	409	5.24e-141	K02520	translation initiation factor IF-3	chloroplast [GO:0009507]; plasma membrane [GO:0005886]; mRNA binding [GO:0003729]; ribosome binding [GO:0043022]; translation initiation factor activity [GO:0003743]; ribosome disassembly [GO:0032790]	ribosome disassembly [GO:0032790]	mRNA binding [GO:0003729]; ribosome binding [GO:0043022]; translation initiation factor activity [GO:0003743]	chloroplast [GO:0009507]; plasma membrane [GO:0005886]	GO:0003729; GO:0003743; GO:0005886; GO:0009507; GO:0032790; GO:0043022	IPR036787;IPR001288;IPR036788;IPR019814;IPR019815	Translation initiation factor 3	GO:0003743;GO:0006413	'29.2.3':'protein.synthesis.initiation':'(at4g30690 : 192.0) Translation initiation factor 3 protein; FUNCTIONS IN: translation initiation factor activity; INVOLVED IN: translational initiation; EXPRESSED IN: 23 plant structures; EXPRESSED DURING: 15 growth stages; CONTAINS InterPro DOMAIN/s: Translation initiation factor 3, N-terminal (InterPro:IPR019814), Translation initiation factor 3, C-term…	'17.6.3.4':'Protein biosynthesis.organelle machinery.translation initiation.initiation factor (IF-3)':'translation initiation factor (IF-3)'
Sbi_jg8627.t2	ptg000001l	2451070	2454279	+	282	IF34_ARATH	Translation initiation factor IF3-4, chloroplastic, AtIF3-4 (AtINFC-4) (Protein SVR9-LIKE 1)	Arabidopsis thaliana (Mouse-ear cress)	281	256	4.06e-84	A0A0K9QTU5_SPIOL	Uncharacterized protein	Spinacia oleracea (Spinach)	345	368	1.2e-124	XP_021756778.1	translation initiation factor IF3-4, chloroplastic-like isoform X1	Chenopodium quinoa	299	399	3.84e-137	K02520	translation initiation factor IF-3	chloroplast [GO:0009507]; plasma membrane [GO:0005886]; mRNA binding [GO:0003729]; ribosome binding [GO:0043022]; translation initiation factor activity [GO:0003743]; ribosome disassembly [GO:0032790]	ribosome disassembly [GO:0032790]	mRNA binding [GO:0003729]; ribosome binding [GO:0043022]; translation initiation factor activity [GO:0003743]	chloroplast [GO:0009507]; plasma membrane [GO:0005886]	GO:0003729; GO:0003743; GO:0005886; GO:0009507; GO:0032790; GO:0043022	IPR036788;IPR019815;IPR001288;IPR036787;IPR019814	Translation initiation factor 3	GO:0006413;GO:0003743	'29.2.3':'protein.synthesis.initiation':'(at4g30690 : 198.0) Translation initiation factor 3 protein; FUNCTIONS IN: translation initiation factor activity; INVOLVED IN: translational initiation; EXPRESSED IN: 23 plant structures; EXPRESSED DURING: 15 growth stages; CONTAINS InterPro DOMAIN/s: Translation initiation factor 3, N-terminal (InterPro:IPR019814), Translation initiation factor 3, C-term…	'17.6.3.4':'Protein biosynthesis.organelle machinery.translation initiation.initiation factor (IF-3)':'translation initiation factor (IF-3)'
Sbi_jg8628.t1	ptg000001l	2456197	2462620	+	1026	CESA7_ARATH	Cellulose synthase A catalytic subunit 7 [UDP-forming], AtCesA7, EC 2.4.1.12 (Protein FRAGILE FIBER 5) (Protein IRREGULAR XYLEM 3, AtIRX3)	Arabidopsis thaliana (Mouse-ear cress)	1026	1732	0	A0A803MFD4_CHEQI	Cellulose synthase, EC 2.4.1.12	Chenopodium quinoa (Quinoa)	1036	1940	0	XP_010687624.1	PREDICTED: cellulose synthase A catalytic subunit 7	UDP-forming	1036	1944	0	K10999	cellulose synthase A [EC:2.4.1.12]	cellulose synthase complex [GO:0010330]; chloroplast [GO:0009507]; integral component of membrane [GO:0016021]; plasma membrane [GO:0005886]; cellulose synthase (UDP-forming) activity [GO:0016760]; cellulose synthase activity [GO:0016759]; metal ion binding [GO:0046872]; cellulose biosynthetic process [GO:0030244]; plant-type cell wall biogenesis [GO:0009832]; plant-type primary cell wall biogene…	cellulose biosynthetic process [GO:0030244]; plant-type cell wall biogenesis [GO:0009832]; plant-type primary cell wall biogenesis [GO:0009833]; plant-type secondary cell wall biogenesis [GO:0009834]; rhamnogalacturonan I side chain metabolic process [GO:0010400]	cellulose synthase (UDP-forming) activity [GO:0016760]; cellulose synthase activity [GO:0016759]; metal ion binding [GO:0046872]	cellulose synthase complex [GO:0010330]; chloroplast [GO:0009507]; integral component of membrane [GO:0016021]; plasma membrane [GO:0005886]	GO:0005886; GO:0009507; GO:0009832; GO:0009833; GO:0009834; GO:0010330; GO:0010400; GO:0016021; GO:0016759; GO:0016760; GO:0030244; GO:0046872	IPR001841;IPR005150;IPR027934;IPR013083;IPR029044	Cellulose synthase	GO:0016020;GO:0016760;GO:0030244	'10.2.1':'cell wall.cellulose synthesis.cellulose synthase':'(at5g17420 : 1723.0) Encodes a xylem-specific cellulose synthase that is phosphorylated on one or more serine residues (on either S185 or one of S180 or S181).; IRREGULAR XYLEM 3 (IRX3); FUNCTIONS IN: cellulose synthase activity; INVOLVED IN: cellulose biosynthetic process, plant-type cell wall biogenesis, secondary cell wall biogenesis…	'21.1.1.1.1':'Cell wall organisation.cellulose.cellulose synthase complex (CSC).CSC components.cellulose synthase (CesA)':'catalytic component CesA of cellulose synthase complex'
Sbi_jg8629.t1	ptg000001l	2463367	2465739	-	791	PP341_ARATH	Pentatricopeptide repeat-containing protein At4g30700 (Protein DYW9)	Arabidopsis thaliana (Mouse-ear cress)	792	1027	0	A0A803MFD5_CHEQI	DYW_deaminase domain-containing protein	Chenopodium quinoa (Quinoa)	789	1399	0	XP_021756781.1	pentatricopeptide repeat-containing protein At4g30700-like	Chenopodium quinoa	789	1399	0	K23541	Ca2+/H+ antiporter, TMEM165/GDT1 family	chloroplast [GO:0009507]; intracellular membrane-bounded organelle [GO:0043231]; mitochondrion [GO:0005739]; RNA binding [GO:0003723]; zinc ion binding [GO:0008270]; cytidine to uridine editing [GO:0016554]; mitochondrial mRNA modification [GO:0080156]; mitochondrial RNA processing [GO:0000963]; RNA modification [GO:0009451]	cytidine to uridine editing [GO:0016554]; mitochondrial mRNA modification [GO:0080156]; mitochondrial RNA processing [GO:0000963]; RNA modification [GO:0009451]	RNA binding [GO:0003723]; zinc ion binding [GO:0008270]	chloroplast [GO:0009507]; intracellular membrane-bounded organelle [GO:0043231]; mitochondrion [GO:0005739]	GO:0000963; GO:0003723; GO:0005739; GO:0008270; GO:0009451; GO:0009507; GO:0016554; GO:0043231; GO:0080156	IPR002885;IPR011990;IPR032867	Pentatricopeptide repeat;DYW domain	GO:0005515;GO:0008270	'35.1.5':'not assigned.no ontology.pentatricopeptide (PPR) repeat-containing protein':'(at4g30700 : 998.0) Pentatricopeptide repeat (PPR) superfamily protein; CONTAINS InterPro DOMAIN/s: Pentatricopeptide repeat (InterPro:IPR002885); BEST Arabidopsis thaliana protein match is: Tetratricopeptide repeat (TPR)-like superfamily protein (TAIR:AT4G33990.1); Has 41014 Blast hits to 14356 proteins in 276…	'16.6.2.2.4.22':'RNA processing.organelle machinery.RNA modification.C-to-U RNA editing.PPR-type RNA editing factor activities.RNA editing factor (MEF29)':'RNA editing factor (MEF29)'
Sbi_jg8630.t1	ptg000001l	2469596	2475864	-	622	AUG8_ARATH	AUGMIN subunit 8 (QWRF motif-containing protein 8) (ROP1 enhancer 2)	Arabidopsis thaliana (Mouse-ear cress)	644	503	1.14e-170	A0A0K9RJ56_SPIOL	Uncharacterized protein	Spinacia oleracea (Spinach)	626	969	0	XP_010687625.1	PREDICTED: AUGMIN subunit 8	Beta vulgaris subsp. vulgaris	614	974	0			cytoplasm [GO:0005737]; nuclear microtubule [GO:0005880]; microtubule binding [GO:0008017]; cell division [GO:0051301]; spindle assembly [GO:0051225]	cell division [GO:0051301]; spindle assembly [GO:0051225]	microtubule binding [GO:0008017]	cytoplasm [GO:0005737]; nuclear microtubule [GO:0005880]	GO:0005737; GO:0005880; GO:0008017; GO:0051225; GO:0051301	IPR007573	QWRF family		'35.2':'not assigned.unknown':'(at4g30710 : 227.0) Family of unknown function (DUF566) ; CONTAINS InterPro DOMAIN/s: Protein of unknown function DUF566 (InterPro:IPR007573); BEST Arabidopsis thaliana protein match is: Family of unknown function (DUF566) (TAIR:AT2G24070.2); Has 35333 Blast hits to 34131 proteins in 2444 species: Archae - 798; Bacteria - 22429; Metazoa - 974; Fungi - 991; Plants - …	'20.1.2.2.8':'Cytoskeleton organisation.microtubular network.microtubule Tubulin heterodimer formation.Augmin gamma-Tubulin Ring Complex recruiting complex.component AUG8':'component AUG8 of Augmin gamma-TuRC recruiting complex'
Sbi_jg8631.t1	ptg000001l	2497310	2508060	-	702	Y202_CLOB8	Uncharacterized protein Cbei_0202 (ORF1)	Clostridium beijerinckii (strain ATCC 51743 / NCIMB 8052) (Clostridium acetobutylicum)	533	332	9.15e-105	A0A803MFD8_CHEQI	FAD_binding_3 domain-containing protein	Chenopodium quinoa (Quinoa)	695	1214	0	XP_021756786.1	uncharacterized protein LOC110721875	Chenopodium quinoa	700	1230	0	K07137	uncharacterized protein						IPR036188;IPR023753;IPR028348	FAD dependent protein	GO:0016491	'35.2':'not assigned.unknown':'(at4g30720 : 900.0) Encodes a putative oxidoreductase/electron carrier detected in the chloroplast stroma that is essential to ensure a correct electron flow through the photosynthetic chain and, hence, photosynthesis efficiency and normal growth. Mutations in the Col-0 allele result in pale green pigmentation and defective growth.; FAD/NAD(P)-binding oxidoreductase…	'35.2':'not assigned.not annotated':' no hits & (original description: none)'
Sbi_jg8632.t1	ptg000001l	2510416	2512761	+	134	RL321_ARATH	60S ribosomal protein L32-1	Arabidopsis thaliana (Mouse-ear cress)	133	241	8.3e-83	A0A6N2KPW5_SALVM	Uncharacterized protein	Salix viminalis (Common osier) (Basket willow)	133	266	5.62e-90	KAF3449853.1	hypothetical protein FNV43_RR05932	Rhamnella rubrinervis	133	266	1.45e-89	K02912	large subunit ribosomal protein L32e	cytosol [GO:0005829]; cytosolic large ribosomal subunit [GO:0022625]; cytosolic ribosome [GO:0022626]; nucleolus [GO:0005730]; polysomal ribosome [GO:0042788]; mRNA binding [GO:0003729]; structural constituent of ribosome [GO:0003735]; translation [GO:0006412]	translation [GO:0006412]	mRNA binding [GO:0003729]; structural constituent of ribosome [GO:0003735]	cytosol [GO:0005829]; cytosolic large ribosomal subunit [GO:0022625]; cytosolic ribosome [GO:0022626]; nucleolus [GO:0005730]; polysomal ribosome [GO:0042788]	GO:0003729; GO:0003735; GO:0005730; GO:0005829; GO:0006412; GO:0022625; GO:0022626; GO:0042788	IPR001515;IPR036351	Ribosomal protein L32e;Ribosomal protein L32e superfamily	GO:0003735;GO:0005840;GO:0006412	'29.2.1.2.2.32':'protein.synthesis.ribosomal protein.eukaryotic.60S subunit.L32':'(at4g18100 : 199.0) Ribosomal protein L32e; FUNCTIONS IN: structural constituent of ribosome; INVOLVED IN: translation, ribosome biogenesis; LOCATED IN: cytosolic ribosome, ribosome, cytosolic large ribosomal subunit, nucleolus; EXPRESSED IN: callus, pollen tube, leaf; CONTAINS InterPro DOMAIN/s: Ribosomal protein L…	'17.1.2.1.35':'Protein biosynthesis.ribosome biogenesis.large ribosomal subunit (LSU).LSU proteome.component eL32':'component eL32 of LSU proteome component'
Sbi_jg8633.t1	ptg000001l	2517375	2520725	+	478	MYOB7_ARATH	Myosin-binding protein 7	Arabidopsis thaliana (Mouse-ear cress)	518	112	1.66e-25	A0A0K9QEU7_SPIOL	GTD-binding domain-containing protein	Spinacia oleracea (Spinach)	472	564	0	XP_010687632.1	PREDICTED: uncharacterized protein LOC104901730	Beta vulgaris subsp. vulgaris	470	622	0			integral component of membrane [GO:0016021]; transport vesicle [GO:0030133]; myosin binding [GO:0017022]; myosin XI tail binding [GO:0080115]		myosin binding [GO:0017022]; myosin XI tail binding [GO:0080115]	integral component of membrane [GO:0016021]; transport vesicle [GO:0030133]	GO:0016021; GO:0017022; GO:0030133; GO:0080115	IPR007656			'35.2':'not assigned.unknown':'(at5g57830 : 153.0) Protein of unknown function, DUF593; FUNCTIONS IN: molecular_function unknown; INVOLVED IN: biological_process unknown; LOCATED IN: cellular_component unknown; EXPRESSED IN: 18 plant structures; EXPRESSED DURING: 8 growth stages; CONTAINS InterPro DOMAIN/s: Protein of unknown function DUF593 (InterPro:IPR007656); BEST Arabidopsis thaliana protein…	'35.1':'not assigned.annotated':'Myosin-binding protein 7 OS=Arabidopsis thaliana (sp|q9fg14|myob7_arath : 107.0)'
Sbi_jg8634.t1	ptg000001l	2522556	2527098	-	274	RUK_ARATH	Serine/threonine-protein kinase RUNKEL (Protein EMBRYO DEFECTIVE 3013) (Protein RUNKEL, EC 2.7.11.1)	Arabidopsis thaliana (Mouse-ear cress)	1366	393	1.57e-126	A0A1J7G5L7_LUPAN	Protein kinase domain-containing protein	Lupinus angustifolius (Narrow-leaved blue lupine)	367	421	2.23e-145	XP_021857206.1	serine/threonine-protein kinase RUNKEL	Spinacia oleracea	750	443	1.72e-148	K17545	serine/threonine-protein kinase ULK4 [EC:2.7.11.1]	microtubule [GO:0005874]; phragmoplast [GO:0009524]; plasmodesma [GO:0009506]; preprophase band [GO:0009574]; spindle [GO:0005819]; ATP binding [GO:0005524]; microtubule binding [GO:0008017]; transferase activity [GO:0016740]; cellularization [GO:0007349]; cytokinesis by cell plate formation [GO:0000911]; endosperm cellularization [GO:0010342]; microsporogenesis [GO:0009556]; phragmoplast assembl…	cellularization [GO:0007349]; cytokinesis by cell plate formation [GO:0000911]; endosperm cellularization [GO:0010342]; microsporogenesis [GO:0009556]; phragmoplast assembly [GO:0000914]; pollen development [GO:0009555]; protein phosphorylation [GO:0006468]; radial microtubular system formation [GO:0010245]	ATP binding [GO:0005524]; microtubule binding [GO:0008017]; transferase activity [GO:0016740]	microtubule [GO:0005874]; phragmoplast [GO:0009524]; plasmodesma [GO:0009506]; preprophase band [GO:0009574]; spindle [GO:0005819]	GO:0000911; GO:0000914; GO:0005524; GO:0005819; GO:0005874; GO:0006468; GO:0007349; GO:0008017; GO:0009506; GO:0009524; GO:0009555; GO:0009556; GO:0009574; GO:0010245; GO:0010342; GO:0016740	IPR000719;IPR011009;IPR044591;IPR008271	Protein kinase domain	GO:0004672;GO:0005524;GO:0006468;GO:0000911;GO:0000914;GO:0008017	'29.4':'protein.postranslational modification':'(at5g18700 : 400.0) Encodes a microtubule-associated kinase-like protein RUNKEL (RUK). Contains a putative serine/threonine kinase domain and a microtubule-binding domain. RUK directly binds to microtubules in vitro and colocalizes with mitotic preprophase band, spindle, and phragmoplast in vivo. Required for cell plate expansion in cytokinesis.; Pr…	'18.4.17':'Protein modification.phosphorylation.protein kinase (ULK)':'protein kinase (ULK)'
Sbi_jg8635.t1	ptg000001l	2529690	2546750	+	991	RPOT3_ARATH	DNA-directed RNA polymerase 3, chloroplastic, EC 2.7.7.6 (Protein SCABRA 3)	Arabidopsis thaliana (Mouse-ear cress)	993	1349	0	A0A803MFE3_CHEQI	DNA-directed RNA polymerase, EC 2.7.7.6	Chenopodium quinoa (Quinoa)	987	1843	0	XP_010687637.1	DNA-directed RNA polymerase 3, chloroplastic	Beta vulgaris subsp. vulgaris	991	1864	0	K10908	DNA-directed RNA polymerase, mitochondrial [EC:2.7.7.6]	chloroplast [GO:0009507]; mitochondrial DNA-directed RNA polymerase complex [GO:0034245]; mitochondrion [GO:0005739]; DNA binding [GO:0003677]; DNA-directed 5'-3' RNA polymerase activity [GO:0003899]; mitochondrial transcription [GO:0006390]	mitochondrial transcription [GO:0006390]	DNA binding [GO:0003677]; DNA-directed 5'-3' RNA polymerase activity [GO:0003899]	chloroplast [GO:0009507]; mitochondrial DNA-directed RNA polymerase complex [GO:0034245]; mitochondrion [GO:0005739]	GO:0003677; GO:0003899; GO:0005739; GO:0006390; GO:0009507; GO:0034245	IPR024075;IPR002092;IPR037159;IPR043502;IPR029262	DNA/RNA polymerase superfamily	GO:0003899;GO:0003677;GO:0006351	'27.2':'RNA.transcription':'(at2g24120 : 1330.0) SCABRA 3 (SCA3); FUNCTIONS IN: DNA-directed RNA polymerase activity, protein binding, DNA binding; INVOLVED IN: transcription; LOCATED IN: mitochondrion; EXPRESSED IN: 21 plant structures; EXPRESSED DURING: 13 growth stages; CONTAINS InterPro DOMAIN/s: DNA-directed RNA polymerase, bacteriophage type (InterPro:IPR002092); BEST Arabidopsis thaliana p…	'15.6.1.1':'RNA biosynthesis.organelle machinery.RNA polymerase activities.nuclear-encoded organellar RNA polymerase (NEP)':'nuclear-encoded organellar RNA polymerase (NEP)'
Sbi_jg8636.t1	ptg000001l	2548763	2548963	-	67																													'35.2':'not assigned.unknown':' no hits & (original description: no original description)'	'35.2':'not assigned.not annotated':' no hits & (original description: none)'
Sbi_jg8637.t1	ptg000001l	2550631	2551833	+	401	MED4_ARATH	Mediator of RNA polymerase II transcription subunit 4	Arabidopsis thaliana (Mouse-ear cress)	426	356	2.88e-119	A0A803MFE4_CHEQI	Mediator of RNA polymerase II transcription subunit 4 (Mediator complex subunit 4)	Chenopodium quinoa (Quinoa)	405	608	0	XP_010683624.1	PREDICTED: mediator of RNA polymerase II transcription subunit 4	Beta vulgaris subsp. vulgaris	403	626	0	K15146	mediator of RNA polymerase II transcription subunit 4	core mediator complex [GO:0070847]; mediator complex [GO:0016592]; transcription coregulator activity [GO:0003712]; regulation of transcription by RNA polymerase II [GO:0006357]	regulation of transcription by RNA polymerase II [GO:0006357]	transcription coregulator activity [GO:0003712]	core mediator complex [GO:0070847]; mediator complex [GO:0016592]	GO:0003712; GO:0006357; GO:0016592; GO:0070847	IPR019258	Mediator complex, subunit Med4	GO:0003712;GO:0006357;GO:0016592	'35.1.41':'not assigned.no ontology.hydroxyproline rich proteins':'(at5g02850 : 219.0) hydroxyproline-rich glycoprotein family protein; FUNCTIONS IN: RNA polymerase II transcription mediator activity; INVOLVED IN: regulation of transcription from RNA polymerase II promoter; LOCATED IN: mediator complex; EXPRESSED IN: 22 plant structures; EXPRESSED DURING: 13 growth stages; CONTAINS InterPro DOMAI…	'15.3.4.4.2.1':'RNA biosynthesis.RNA polymerase II-dependent transcription.transcription co-activation.MEDIATOR complex.middle module.component MED4':'component MED4 of middle module of MEDIATOR transcription co-activator complex'
Sbi_jg8638.t1	ptg000001l	2553999	2558380	-	391	BC10_ORYSJ	Glycosyltransferase BC10, EC 2.4.-.- (Protein BRITTLE CULM 10) (Protein FRAGILE CULM 116)	Oryza sativa subsp. japonica (Rice)	399	181	7.92e-52	A0A803MFE5_CHEQI	Uncharacterized protein	Chenopodium quinoa (Quinoa)	390	745	0	XP_021756796.1	uncharacterized protein LOC110721882	Chenopodium quinoa	390	745	0			Golgi membrane [GO:0000139]; integral component of membrane [GO:0016021]; glycosyltransferase activity [GO:0016757]; cellulose biosynthetic process [GO:0030244]; plant-type cell wall organization [GO:0009664]	cellulose biosynthetic process [GO:0030244]; plant-type cell wall organization [GO:0009664]	glycosyltransferase activity [GO:0016757]	Golgi membrane [GO:0000139]; integral component of membrane [GO:0016021]	GO:0000139; GO:0009664; GO:0016021; GO:0016757; GO:0030244	IPR003406;IPR044174	Glycosyl transferase, family 14	GO:0016020;GO:0016757	'35.2':'not assigned.unknown':'(at2g19160 : 499.0) Core-2/I-branching beta-1,6-N-acetylglucosaminyltransferase family protein; CONTAINS InterPro DOMAIN/s: Core-2/I-Branching enzyme (InterPro:IPR021141); BEST Arabidopsis thaliana protein match is: Core-2/I-branching beta-1,6-N-acetylglucosaminyltransferase family protein (TAIR:AT4G30060.1); Has 601 Blast hits to 601 proteins in 26 species: Archae …	'35.1':'not assigned.annotated':'Glycosyltransferase BC10 OS=Oryza sativa subsp. japonica (sp|q65xs5|bc10_orysj : 182.0)'
Sbi_jg8639.t1	ptg000001l	2565524	2566671	-	330	PP434_ARATH	Pentatricopeptide repeat-containing protein At5g57250, mitochondrial	Arabidopsis thaliana (Mouse-ear cress)	971	217	1.3e-62	A0A803MFE6_CHEQI	Uncharacterized protein	Chenopodium quinoa (Quinoa)	385	499	9.85e-175	XP_021750223.1	pentatricopeptide repeat-containing protein At5g57250, mitochondrial-like	Chenopodium quinoa	430	499	1.09e-173			mitochondrion [GO:0005739]			mitochondrion [GO:0005739]	GO:0005739	IPR011990;IPR002885	Pentatricopeptide repeat	GO:0005515	'35.1.5':'not assigned.no ontology.pentatricopeptide (PPR) repeat-containing protein':'(at5g57250 : 214.0) Pentatricopeptide repeat (PPR) superfamily protein; CONTAINS InterPro DOMAIN/s: Pentatricopeptide repeat (InterPro:IPR002885); BEST Arabidopsis thaliana protein match is: Pentatricopeptide repeat (PPR) superfamily protein (TAIR:AT5G59900.1); Has 71706 Blast hits to 14592 proteins in 301 spec…	'35.1':'not assigned.annotated':'Pentatricopeptide repeat-containing protein At5g57250, mitochondrial OS=Arabidopsis thaliana (sp|q9lvd3|pp434_arath : 214.0)'
Sbi_jg8640.t1	ptg000001l	2568127	2570904	-	926	PP342_ARATH	Pentatricopeptide repeat-containing protein At4g30825, chloroplastic	Arabidopsis thaliana (Mouse-ear cress)	904	1013	0	A0A803M8Y8_CHEQI	Uncharacterized protein	Chenopodium quinoa (Quinoa)	929	1472	0	XP_021750024.1	pentatricopeptide repeat-containing protein At4g30825, chloroplastic-like	Chenopodium quinoa	929	1472	0			chloroplast stroma [GO:0009570]; transcription factor TFIIH holo complex [GO:0005675]; DNA binding [GO:0003677]; mRNA binding [GO:0003729]; DNA repair [GO:0006281]; regulation of cyclin-dependent protein serine/threonine kinase activity [GO:0000079]; regulation of transcription by RNA polymerase II [GO:0006357]	DNA repair [GO:0006281]; regulation of cyclin-dependent protein serine/threonine kinase activity [GO:0000079]; regulation of transcription by RNA polymerase II [GO:0006357]	DNA binding [GO:0003677]; mRNA binding [GO:0003729]	chloroplast stroma [GO:0009570]; transcription factor TFIIH holo complex [GO:0005675]	GO:0000079; GO:0003677; GO:0003729; GO:0005675; GO:0006281; GO:0006357; GO:0009570	IPR002885;IPR011990;IPR033443	Pentatricopeptide repeat	GO:0005515	'35.1.5':'not assigned.no ontology.pentatricopeptide (PPR) repeat-containing protein':'(at4g30825 : 1003.0) Tetratricopeptide repeat (TPR)-like superfamily protein; FUNCTIONS IN: molecular_function unknown; INVOLVED IN: cell cycle; LOCATED IN: nucleus; EXPRESSED IN: 21 plant structures; EXPRESSED DURING: 13 growth stages; CONTAINS InterPro DOMAIN/s: Pentatricopeptide repeat (InterPro:IPR002885), …	'35.1':'not assigned.annotated':'Pentatricopeptide repeat-containing protein At4g30825, chloroplastic OS=Arabidopsis thaliana (sp|o65567|pp342_arath : 1003.0)'
Sbi_jg8641.t1	ptg000001l	2594744	2596471	-	576	FBL4_ARATH	F-box/LRR-repeat protein 4, AtFBL4	Arabidopsis thaliana (Mouse-ear cress)	610	107	2.23e-23	A0A803L761_CHEQI	Uncharacterized protein	Chenopodium quinoa (Quinoa)	577	921	0	KMT06388.1	hypothetical protein BVRB_7g160670	Beta vulgaris subsp. vulgaris	575	939	0			SCF ubiquitin ligase complex [GO:0019005]; nucleotide-excision repair [GO:0006289]; response to UV-C [GO:0010225]; SCF-dependent proteasomal ubiquitin-dependent protein catabolic process [GO:0031146]	nucleotide-excision repair [GO:0006289]; response to UV-C [GO:0010225]; SCF-dependent proteasomal ubiquitin-dependent protein catabolic process [GO:0031146]		SCF ubiquitin ligase complex [GO:0019005]	GO:0006289; GO:0010225; GO:0019005; GO:0031146	IPR032675;IPR001611;IPR006553		GO:0005515	'35.1':'not assigned.no ontology':'(at1g80630 : 375.0) RNI-like superfamily protein; BEST Arabidopsis thaliana protein match is: F-box/RNI-like superfamily protein (TAIR:AT4G15475.1); Has 30201 Blast hits to 17322 proteins in 780 species: Archae - 12; Bacteria - 1396; Metazoa - 17338; Fungi - 3422; Plants - 5037; Viruses - 0; Other Eukaryotes - 2996 (source: NCBI BLink). & (gnl|cdd|39542 : 94.3) …	'35.1':'not assigned.annotated':'F-box/LRR-repeat protein 4 OS=Arabidopsis thaliana (sp|q9c5d2|fbl4_arath : 96.3)'
Sbi_jg8642.t1	ptg000001l	2598245	2601234	+	106	MAT1_XENLA	CDK-activating kinase assembly factor MAT1 (CDK7/cyclin-H assembly factor) (Menage a trois) (RING finger protein MAT1)	Xenopus laevis (African clawed frog)	309	77.8	3.53e-17	A0A803M8Z1_CHEQI	MAT1 domain-containing protein	Chenopodium quinoa (Quinoa)	83	149	1.21e-44	XP_010687640.1	PREDICTED: uncharacterized protein LOC104901737	Beta vulgaris subsp. vulgaris	190	164	5.79e-49	K10842	CDK-activating kinase assembly factor MAT1	transcription factor TFIIH holo complex [GO:0005675]; cyclin-dependent protein serine/threonine kinase activator activity [GO:0061575]; metal ion binding [GO:0046872]; cell cycle [GO:0007049]; cell division [GO:0051301]; nucleotide-excision repair [GO:0006289]	cell cycle [GO:0007049]; cell division [GO:0051301]; nucleotide-excision repair [GO:0006289]	cyclin-dependent protein serine/threonine kinase activator activity [GO:0061575]; metal ion binding [GO:0046872]	transcription factor TFIIH holo complex [GO:0005675]	GO:0005675; GO:0006289; GO:0007049; GO:0046872; GO:0051301; GO:0061575	IPR004575;IPR015877		GO:0005675;GO:0006289;GO:0045737;GO:0061575	'31.3':'cell.cycle':'(at4g30820 : 92.4) cyclin-dependent kinase-activating kinase assembly factor-related / CDK-activating kinase assembly factor-related; FUNCTIONS IN: molecular_function unknown; INVOLVED IN: cell cycle; LOCATED IN: nucleus; EXPRESSED IN: 22 plant structures; EXPRESSED DURING: 13 growth stages; CONTAINS InterPro DOMAIN/s: Cdk-activating kinase assembly factor (MAT1) (InterPro:IP…	'14.6.3.1.1':'DNA damage response.nucleotide excision repair (NER).multi-functional TFIIh complex.CAK kinase module.scaffolding subunit TFB3':'scaffolding subunit TFB3 of CAK kinase module'| '15.3.3.5.2.1':'RNA biosynthesis.RNA polymerase II-dependent transcription.transcription initiation.TFIIh basal transcription factor complex.CAK kinase module.scaffolding component TFB3':'component TFB3 of TF…
Sbi_jg8643.t1	ptg000001l	2602097	2602492	-	132	ARFI_ARATH	Auxin response factor 9	Arabidopsis thaliana (Mouse-ear cress)	638	162	6.07e-47	A0A0K9RYM0_SPIOL	Auxin response factor	Spinacia oleracea (Spinach)	638	225	9.21e-68	XP_021864622.1	auxin response factor 9-like	Spinacia oleracea	638	225	2.06e-67			nucleus [GO:0005634]; DNA-binding transcription factor activity [GO:0003700]; transcription cis-regulatory region binding [GO:0000976]; auxin-activated signaling pathway [GO:0009734]	auxin-activated signaling pathway [GO:0009734]	DNA-binding transcription factor activity [GO:0003700]; transcription cis-regulatory region binding [GO:0000976]	nucleus [GO:0005634]	GO:0000976; GO:0003700; GO:0005634; GO:0009734	IPR033389;IPR000270;IPR044835	AUX/IAA domain;PB1 domain;Auxin response factor	GO:0005515;GO:0003677;GO:0006355;GO:0009725	'27.3.4':'RNA.regulation of transcription.ARF, Auxin Response Factor family':'(at4g23980 : 127.0) Encodes auxin response factor 9 (ARF9).; auxin response factor 9 (ARF9); FUNCTIONS IN: sequence-specific DNA binding transcription factor activity; INVOLVED IN: regulation of transcription, DNA-dependent; LOCATED IN: nucleus; EXPRESSED IN: 22 plant structures; EXPRESSED DURING: 13 growth stages; CONT…	'35.1':'not assigned.annotated':'Auxin response factor 9 OS=Arabidopsis thaliana (sp|q9xed8|arfi_arath : 127.0)'
Sbi_jg8644.t1	ptg000001l	2602541	2602957	-	99							A0A0K9RYM0_SPIOL	Auxin response factor	Spinacia oleracea (Spinach)	638	60.5	2.85e-08	XP_021754396.1	auxin response factor 9-like isoform X1	Chenopodium quinoa	638	62.4	1.3e-08											'35.2':'not assigned.unknown':' no hits & (original description: no original description)'	'35.2':'not assigned.not annotated':' no hits & (original description: none)'
Sbi_jg8645.t1	ptg000001l	2610500	2611054	+	185	DMP2_ARATH	Protein DMP2, AtDMP2	Arabidopsis thaliana (Mouse-ear cress)	184	201	1.94e-65	A0A0K9QG24_SPIOL	Uncharacterized protein	Spinacia oleracea (Spinach)	188	256	1.94e-84	XP_010687641.1	PREDICTED: uncharacterized protein LOC104901738	Beta vulgaris subsp. vulgaris	179	272	2.48e-90			endoplasmic reticulum [GO:0005783]; endoplasmic reticulum membrane [GO:0005789]; integral component of membrane [GO:0016021]; plant-type vacuole membrane [GO:0009705]; abscission [GO:0009838]; endomembrane system organization [GO:0010256]	abscission [GO:0009838]; endomembrane system organization [GO:0010256]		endoplasmic reticulum [GO:0005783]; endoplasmic reticulum membrane [GO:0005789]; integral component of membrane [GO:0016021]; plant-type vacuole membrane [GO:0009705]	GO:0005783; GO:0005789; GO:0009705; GO:0009838; GO:0010256; GO:0016021	IPR007770	Protein DMP		'35.2':'not assigned.unknown':'(gnl|cdd|68643 : 201.0) no description available & (at3g21550 : 157.0) DUF679 domain membrane protein 2 (DMP2); CONTAINS InterPro DOMAIN/s: Protein of unknown function DUF679 (InterPro:IPR007770); BEST Arabidopsis thaliana protein match is: DUF679 domain membrane protein 1 (TAIR:AT3G21520.1); Has 265 Blast hits to 257 proteins in 17 species: Archae - 0; Bacteria - 0…	'35.1':'not assigned.annotated':'Protein DMP2 OS=Arabidopsis thaliana (sp|q9lvf1|dmp2_arath : 157.0)'
Sbi_jg8646.t1	ptg000001l	2639207	2646596	-	413	CBP22_HORVU	Serine carboxypeptidase II-2, EC 3.4.16.6 (CP-MII.2) [Cleaved into: Serine carboxypeptidase II-2 chain A; Serine carboxypeptidase II-2 chain B ]	Hordeum vulgare (Barley)	436	523	0	A0A0K9REQ4_SPIOL	Carboxypeptidase, EC 3.4.16.-	Spinacia oleracea (Spinach)	475	627	0	XP_021756823.1	serine carboxypeptidase II-2-like	Chenopodium quinoa	474	629	0	K16297	serine carboxypeptidase-like clade II [EC:3.4.16.-]	serine-type carboxypeptidase activity [GO:0004185]; proteolysis [GO:0006508]	proteolysis [GO:0006508]	serine-type carboxypeptidase activity [GO:0004185]		GO:0004185; GO:0006508	IPR001563;IPR018202;IPR033124;IPR029058	Peptidase S10, serine carboxypeptidase;Serine carboxypeptidase, serine active site;Serine carboxypeptidases, histidine active site;Alpha/Beta hydrolase fold	GO:0004185;GO:0006508	'29.5.5':'protein.degradation.serine protease':'(p55748|cbp22_horvu : 533.0) Serine carboxypeptidase II-2 precursor (EC 3.4.16.6) (CP-MII.2) [Contains: Serine carboxypeptidase II-2 chain A; Serine carboxypeptidase II-2 chain B] (Fragment) - Hordeum vulgare (Barley) & (at4g30810 : 523.0) serine carboxypeptidase-like 29 (scpl29); FUNCTIONS IN: serine-type carboxypeptidase activity; INVOLVED IN: pro…	'19.4.2.2':'Protein homeostasis.proteolysis.serine-type peptidase activities.S10-class serine carboxypeptidase (SCPL)':'serine carboxypeptidase'
Sbi_jg8647.t1	ptg000001l	2655581	2671516	+	1129	ATG11_ARATH	Autophagy-related protein 11	Arabidopsis thaliana (Mouse-ear cress)	1148	1244	0	A0A0K9RS58_SPIOL	Uncharacterized protein	Spinacia oleracea (Spinach)	1110	1824	0	KNA21627.1	hypothetical protein SOVF_041340 isoform A	Spinacia oleracea	1110	1824	0	K08330	autophagy-related protein 11	Atg1/ULK1 kinase complex [GO:1990316]; autophagosome [GO:0005776]; cytoplasmic vesicle [GO:0031410]; extrinsic component of membrane [GO:0019898]; phagophore assembly site membrane [GO:0034045]; plasmodesma [GO:0009506]; molecular adaptor activity [GO:0060090]; protein homodimerization activity [GO:0042803]; protein kinase binding [GO:0019901]; autophagosome assembly [GO:0000045]; autophagy [GO:0…	autophagosome assembly [GO:0000045]; autophagy [GO:0006914]; autophagy of mitochondrion [GO:0000422]; autophagy of peroxisome [GO:0030242]; leaf senescence [GO:0010150]; piecemeal microautophagy of the nucleus [GO:0034727]; positive regulation of protein phosphorylation [GO:0001934]; protein transport [GO:0015031]; reticulophagy [GO:0061709]	molecular adaptor activity [GO:0060090]; protein homodimerization activity [GO:0042803]; protein kinase binding [GO:0019901]	Atg1/ULK1 kinase complex [GO:1990316]; autophagosome [GO:0005776]; cytoplasmic vesicle [GO:0031410]; extrinsic component of membrane [GO:0019898]; phagophore assembly site membrane [GO:0034045]; plasmodesma [GO:0009506]	GO:0000045; GO:0000422; GO:0001934; GO:0005776; GO:0006914; GO:0009506; GO:0010150; GO:0015031; GO:0019898; GO:0019901; GO:0030242; GO:0031410; GO:0034045; GO:0034727; GO:0042803; GO:0060090; GO:0061709; GO:1990316	IPR029071;IPR040040;IPR045326;IPR019460		GO:0000045;GO:0000422	'35.2':'not assigned.unknown':'(at4g30790 : 1106.0) INVOLVED IN: autophagy; EXPRESSED IN: 24 plant structures; EXPRESSED DURING: 15 growth stages; CONTAINS InterPro DOMAIN/s: Autophagy-related protein 17 (InterPro:IPR007240), Autophagy-related protein 11 (InterPro:IPR019460); Has 8793 Blast hits to 6268 proteins in 570 species: Archae - 89; Bacteria - 657; Metazoa - 4844; Fungi - 808; Plants - 44…	'19.3.1.3':'Protein homeostasis.autophagy.initiation complex.multifunctional scaffold component ATG11':'multifunctional scaffold component ATG11 of ATG1-13 autophagosome assembly control complex'
Sbi_jg8648.t1	ptg000001l	2675661	2677651	+	313							A0A803MFG1_CHEQI	RING-type domain-containing protein	Chenopodium quinoa (Quinoa)	324	130	1.02e-31	XP_021756820.1	uncharacterized protein LOC110721897 isoform X2	Chenopodium quinoa	324	130	2.27e-31								IPR001841;IPR013083			'35.2':'not assigned.unknown':' no hits & (original description: no original description)'	'35.2':'not assigned.not annotated':' no hits & (original description: none)'
Sbi_jg8649.t1	ptg000001l	2679484	2685175	-	553							A0A0K9RQ37_SPIOL	Uncharacterized protein	Spinacia oleracea (Spinach)	587	815	0	XP_010687648.1	PREDICTED: uncharacterized protein LOC104901744	Beta vulgaris subsp. vulgaris	546	867	0											'35.2':'not assigned.unknown':'(at2g24100 : 382.0) unknown protein; BEST Arabidopsis thaliana protein match is: unknown protein (TAIR:AT4G30780.1); Has 101 Blast hits to 101 proteins in 16 species: Archae - 0; Bacteria - 0; Metazoa - 0; Fungi - 0; Plants - 95; Viruses - 0; Other Eukaryotes - 6 (source: NCBI BLink). & (reliability: 764.0) & (original description: no original description)'	'35.2':'not assigned.not annotated':' no hits & (original description: none)'
Sbi_jg8650.t1	ptg000001l	2687615	2690327	-	156	RK35_SPIOL	50S ribosomal protein L35, chloroplastic (CL35) (Chloroplastic large ribosomal subunit protein bL35c)	Spinacia oleracea (Spinach)	159	185	9.52e-60	A0A803M8Z7_CHEQI	50S ribosomal protein L35	Chenopodium quinoa (Quinoa)	156	185	2.6e-57	XP_019106914.1	50S ribosomal protein L35, chloroplastic	Beta vulgaris subsp. vulgaris	162	197	1.15e-61	K02916	large subunit ribosomal protein L35	chloroplast [GO:0009507]; large ribosomal subunit [GO:0015934]; structural constituent of ribosome [GO:0003735]; translation [GO:0006412]	translation [GO:0006412]	structural constituent of ribosome [GO:0003735]	chloroplast [GO:0009507]; large ribosomal subunit [GO:0015934]	GO:0003735; GO:0006412; GO:0009507; GO:0015934	IPR001706;IPR037229;IPR021137;IPR018265	Ribosomal protein L35 superfamily;Ribosomal protein L35;Ribosomal protein L35, conserved site	GO:0003735;GO:0005840;GO:0006412	'29.2.1.1.3.2.35':'protein.synthesis.ribosomal protein.prokaryotic.unknown organellar.50S subunit.L35':'(p23326|rk35_spiol : 135.0) 50S ribosomal protein L35, chloroplast precursor (CL35) - Spinacia oleracea (Spinach) & (at2g24090 : 107.0) Ribosomal protein L35; FUNCTIONS IN: structural constituent of ribosome; INVOLVED IN: translation; LOCATED IN: ribosome, chloroplast; EXPRESSED IN: 22 plant st…	'17.6.2.2.30':'Protein biosynthesis.organelle machinery.plastidial ribosome biogenesis.large ribosomal subunit proteome.component bL35c':'component bL35c of large ribosomal subunit proteome'
Sbi_jg8651.t1	ptg000001l	2693536	2700007	-	746	CAF1P_ARATH	CRS2-associated factor 1, chloroplastic (Chloroplastic group IIA intron splicing facilitator CRS2-associated factor 1)	Arabidopsis thaliana (Mouse-ear cress)	701	676	0	A0A803MFA6_CHEQI	Uncharacterized protein	Chenopodium quinoa (Quinoa)	746	992	0	XP_021756735.1	CRS2-associated factor 1, chloroplastic-like	Chenopodium quinoa	779	1016	0	K07574	RNA-binding protein	chloroplast stroma [GO:0009570]; mRNA binding [GO:0003729]; Group II intron splicing [GO:0000373]; mRNA processing [GO:0006397]	Group II intron splicing [GO:0000373]; mRNA processing [GO:0006397]	mRNA binding [GO:0003729]	chloroplast stroma [GO:0009570]	GO:0000373; GO:0003729; GO:0006397; GO:0009570	IPR001890;IPR035920;IPR044599		GO:0003723;GO:0000373	'35.2':'not assigned.unknown':'(at2g20020 : 488.0) Promotes the splicing of chloroplast group II introns. Splices clpP-1 and ropC1 introns.; CAF1; FUNCTIONS IN: RNA binding; INVOLVED IN: Group II intron splicing; LOCATED IN: chloroplast; EXPRESSED IN: 22 plant structures; EXPRESSED DURING: 13 growth stages; CONTAINS InterPro DOMAIN/s: RNA-binding, CRM domain (InterPro:IPR001890); BEST Arabidopsis…	'16.6.1.1.1.2.2':'RNA processing.organelle machinery.pre-RNA splicing.plastidial RNA splicing.CFM-type splicing factor families.CRS2-CAF splicing factor complexes.component CAF':'component CAF of CRS2-CAF plastidial RNA splicing factor complexes'
Sbi_jg8652.t1	ptg000001l	2703374	2710436	-	404	NUP43_ARATH	Nuclear pore complex protein NUP43 (Nucleoporin 43)	Arabidopsis thaliana (Mouse-ear cress)	361	365	1.28e-123	A0A0K9QNQ0_SPIOL	Uncharacterized protein	Spinacia oleracea (Spinach)	362	573	0	XP_019106912.1	PREDICTED: nuclear pore complex protein NUP43 isoform X1	Beta vulgaris subsp. vulgaris	361	590	0	K14305	nuclear pore complex protein Nup43	nuclear envelope [GO:0005635]; nuclear pore outer ring [GO:0031080]; mRNA transport [GO:0051028]; protein transport [GO:0015031]	mRNA transport [GO:0051028]; protein transport [GO:0015031]		nuclear envelope [GO:0005635]; nuclear pore outer ring [GO:0031080]	GO:0005635; GO:0015031; GO:0031080; GO:0051028	IPR015943;IPR036322		GO:0005515	'33.99':'development.unspecified':'(at4g30840 : 315.0) Transducin/WD40 repeat-like superfamily protein; FUNCTIONS IN: molecular_function unknown; INVOLVED IN: biological_process unknown; LOCATED IN: chloroplast; EXPRESSED IN: 21 plant structures; EXPRESSED DURING: 13 growth stages; CONTAINS InterPro DOMAIN/s: WD40 repeat-like-containing domain (InterPro:IPR011046), WD40 repeat (InterPro:IPR001680…	'23.5.1.1.6':'Protein translocation.nucleus.nuclear pore complex (NPC).outer ring.scaffold nucleoporin (NUP43)':'scaffold nucleoporin of nuclear pore complex (NUP43)'
Sbi_jg8653.t1	ptg000001l	2713929	2735669	+	1822	REC2_ARATH	Protein REDUCED CHLOROPLAST COVERAGE 2 (Protein TPR-domain suppressor of STIMPY)	Arabidopsis thaliana (Mouse-ear cress)	1819	2033	0	A0A0K9RMR5_SPIOL	Clu domain-containing protein	Spinacia oleracea (Spinach)	1824	2626	0	XP_010687650.1	PREDICTED: protein TSS isoform X1	Beta vulgaris subsp. vulgaris	1798	2711	0	K03255	protein TIF31	cytoplasm [GO:0005737]; cytosol [GO:0005829]; nucleus [GO:0005634]; plasma membrane [GO:0005886]; mRNA binding [GO:0003729]; cell cycle [GO:0007049]; chloroplast localization [GO:0019750]; organelle organization [GO:0006996]	cell cycle [GO:0007049]; chloroplast localization [GO:0019750]; organelle organization [GO:0006996]	mRNA binding [GO:0003729]	cytoplasm [GO:0005737]; cytosol [GO:0005829]; nucleus [GO:0005634]; plasma membrane [GO:0005886]	GO:0003729; GO:0005634; GO:0005737; GO:0005829; GO:0005886; GO:0006996; GO:0007049; GO:0019750	IPR027523;IPR011990;IPR033646;IPR019734;IPR025697;IPR028275	CLU domain containing protein;CLU central domain;Tetratricopeptide repeat;CLU domain	GO:0006996;GO:0005515	'35.2':'not assigned.unknown':'(at4g28080 : 1749.0) Tetratricopeptide repeat (TPR)-like superfamily protein; FUNCTIONS IN: binding; EXPRESSED IN: 22 plant structures; EXPRESSED DURING: 13 growth stages; CONTAINS InterPro DOMAIN/s: Tetratricopeptide-like helical (InterPro:IPR011990), Tetratricopeptide repeat-containing (InterPro:IPR013026), Tetratricopeptide repeat (InterPro:IPR019734); BEST Arabi…	'35.1':'not assigned.annotated':'Protein TSS OS=Arabidopsis thaliana (sp|f4jkh6|tss_arath : 1749.0)'
Sbi_jg8654.t1	ptg000001l	2736458	2742465	-	367	HHP2_ARATH	Heptahelical transmembrane protein 2 (PAQR family protein HHP2)	Arabidopsis thaliana (Mouse-ear cress)	358	411	1.16e-142	A0A803MFF7_CHEQI	Uncharacterized protein	Chenopodium quinoa (Quinoa)	355	543	0	XP_010687652.1	PREDICTED: heptahelical transmembrane protein 2	Beta vulgaris subsp. vulgaris	367	565	0	K07297	adiponectin receptor	integral component of membrane [GO:0016021]; signaling receptor activity [GO:0038023]; response to hormone [GO:0009725]; response to sucrose [GO:0009744]	response to hormone [GO:0009725]; response to sucrose [GO:0009744]	signaling receptor activity [GO:0038023]	integral component of membrane [GO:0016021]	GO:0009725; GO:0009744; GO:0016021; GO:0038023	IPR004254		GO:0016021	'35.2':'not assigned.unknown':'(at4g30850 : 360.0) heptahelical transmembrane protein homologous to human adiponectin receptors and progestin receptors; heptahelical transmembrane protein2 (HHP2); FUNCTIONS IN: receptor activity; INVOLVED IN: response to hormone stimulus, response to sucrose stimulus; LOCATED IN: integral to membrane; EXPRESSED IN: 6 plant structures; EXPRESSED DURING: L mature p…	'35.1':'not assigned.annotated':'Heptahelical transmembrane protein 2 OS=Arabidopsis thaliana (sp|q84n34|hhp2_arath : 360.0)'
Sbi_jg8655.t1	ptg000001l	2770765	2777694	+	386	AP2L1_ARATH	AP2-like ethylene-responsive transcription factor At1g16060	Arabidopsis thaliana (Mouse-ear cress)	345	293	5.97e-96	A0A0K9QHQ5_SPIOL	Uncharacterized protein	Spinacia oleracea (Spinach)	348	468	3.74e-162	XP_021849481.1	AP2-like ethylene-responsive transcription factor At1g79700 isoform X1	Spinacia oleracea	348	468	8.36e-162	K09285	AP2-like factor, ANT lineage	nucleus [GO:0005634]; DNA binding [GO:0003677]; DNA-binding transcription factor activity [GO:0003700]; DNA-binding transcription factor activity, RNA polymerase II-specific [GO:0000981]; ethylene-activated signaling pathway [GO:0009873]; negative regulation of seed germination [GO:0010187]; positive regulation of cutin biosynthetic process [GO:1901959]; positive regulation of fatty acid biosynth…	ethylene-activated signaling pathway [GO:0009873]; negative regulation of seed germination [GO:0010187]; positive regulation of cutin biosynthetic process [GO:1901959]; positive regulation of fatty acid biosynthetic process [GO:0045723]; regulation of growth [GO:0040008]; response to abscisic acid [GO:0009737]; response to salt stress [GO:0009651]; response to water deprivation [GO:0009414]	DNA binding [GO:0003677]; DNA-binding transcription factor activity [GO:0003700]; DNA-binding transcription factor activity, RNA polymerase II-specific [GO:0000981]	nucleus [GO:0005634]	GO:0000981; GO:0003677; GO:0003700; GO:0005634; GO:0009414; GO:0009651; GO:0009737; GO:0009873; GO:0010187; GO:0040008; GO:0045723; GO:1901959	IPR001471;IPR036955;IPR016177	AP2/ERF domain;AP2/ERF domain superfamily	GO:0003700;GO:0006355;GO:0003677	'27.3.3':'RNA.regulation of transcription.AP2/EREBP, APETALA2/Ethylene-responsive element binding protein family':'(at1g16060 : 277.0) Encodes ADAP, an AP2-domain protein that interacts with ARIA. ADAP is a positive regulator of the ABA response and is also involved in regulating seedling growth.; ARIA-interacting double AP2 domain protein (ADAP); CONTAINS InterPro DOMAIN/s: DNA-binding, integras…	'15.5.7.3':'RNA biosynthesis.transcriptional regulation.AP2/ERF transcription factor superfamily.transcription factor (AP2)':'transcription factor (AP2)'
Sbi_jg8656.t1	ptg000001l	2799787	2817140	+	490	ASHR3_ARATH	Histone-lysine N-methyltransferase ASHR3, EC 2.1.1.- (ASH1-related protein 3) (Protein SET DOMAIN GROUP 4) (Protein stamen loss)	Arabidopsis thaliana (Mouse-ear cress)	497	533	0	A0A0K9RV18_SPIOL	Uncharacterized protein	Spinacia oleracea (Spinach)	520	779	0	XP_010687654.1	PREDICTED: histone-lysine N-methyltransferase ASHR3	Beta vulgaris subsp. vulgaris	520	845	0			chromatin [GO:0000785]; nucleus [GO:0005634]; histone methyltransferase activity (H3-K36 specific) [GO:0046975]; metal ion binding [GO:0046872]; chromatin organization [GO:0006325]; regulation of transcription, DNA-templated [GO:0006355]	chromatin organization [GO:0006325]; regulation of transcription, DNA-templated [GO:0006355]	histone methyltransferase activity (H3-K36 specific) [GO:0046975]; metal ion binding [GO:0046872]	chromatin [GO:0000785]; nucleus [GO:0005634]	GO:0000785; GO:0005634; GO:0006325; GO:0006355; GO:0046872; GO:0046975	IPR003616;IPR013083;IPR046341;IPR001214;IPR006560;IPR001965;IPR025787	SET domain superfamily;SET domain;AWS domain	GO:0005515;GO:0005634;GO:0018024	'27.3.69':'RNA.regulation of transcription.SET-domain transcriptional regulator family':'(at4g30860 : 504.0) Encodes a member of the trxG protein family. Contains a SET domain which is known to be involved in modification of histone tails by methylation. Interacts physically with AMS, but the implications of this interaction are unknown.Overexpression results in plieotrophic developmental defects…	'12.3.1.1.3':'Chromatin organisation.post-translational histone modification.histone methylation.lysine methylation.class-II histone methyltransferase (ASH)':'class-II histone methyltransferase (ASH)'
Sbi_jg8657.t1	ptg000001l	2834286	2842791	-	145	PXG4_ARATH	Probable peroxygenase 4, AtPXG4, EC 1.11.2.3 (Caleosin-4)	Arabidopsis thaliana (Mouse-ear cress)	195	147	1.06e-44	A0A803MFE9_CHEQI	Uncharacterized protein	Chenopodium quinoa (Quinoa)	197	204	1.8e-64	XP_010687657.1	PREDICTED: probable peroxygenase 4	Beta vulgaris subsp. vulgaris	202	233	3.77e-75	K17991	peroxygenase [EC:1.11.2.3]	lipid droplet [GO:0005811]; 18-hydroxyoleate peroxygenase activity [GO:0102070]; calcium ion binding [GO:0005509]; monooxygenase activity [GO:0004497]; plant seed peroxidase activity [GO:1990137]; drought recovery [GO:0009819]; response to abscisic acid [GO:0009737]	drought recovery [GO:0009819]; response to abscisic acid [GO:0009737]	18-hydroxyoleate peroxygenase activity [GO:0102070]; calcium ion binding [GO:0005509]; monooxygenase activity [GO:0004497]; plant seed peroxidase activity [GO:1990137]	lipid droplet [GO:0005811]	GO:0004497; GO:0005509; GO:0005811; GO:0009737; GO:0009819; GO:0102070; GO:1990137	IPR007736			'33.99':'development.unspecified':'(gnl|cdd|68610 : 162.0) no description available & (at1g70670 : 146.0) Caleosin-related family protein; CONTAINS InterPro DOMAIN/s: Caleosin related (InterPro:IPR007736); BEST Arabidopsis thaliana protein match is: Caleosin-related family protein (TAIR:AT1G70680.1); Has 341 Blast hits to 336 proteins in 61 species: Archae - 0; Bacteria - 0; Metazoa - 0; Fungi - …	'5.8.3':'Lipid metabolism.lipid droplet-associated activities.peroxygenase (CALEOSIN/CLO/PXG)':'peroxygenase (CALEOSIN)'
Sbi_jg8657.t2	ptg000001l	2834415	2842791	-	204	PXG4_ARATH	Probable peroxygenase 4, AtPXG4, EC 1.11.2.3 (Caleosin-4)	Arabidopsis thaliana (Mouse-ear cress)	195	241	8.42e-81	A0A803MFE9_CHEQI	Uncharacterized protein	Chenopodium quinoa (Quinoa)	197	318	1.32e-108	XP_010687657.1	PREDICTED: probable peroxygenase 4	Beta vulgaris subsp. vulgaris	202	340	7.44e-117	K17991	peroxygenase [EC:1.11.2.3]	lipid droplet [GO:0005811]; 18-hydroxyoleate peroxygenase activity [GO:0102070]; calcium ion binding [GO:0005509]; monooxygenase activity [GO:0004497]; plant seed peroxidase activity [GO:1990137]; drought recovery [GO:0009819]; response to abscisic acid [GO:0009737]	drought recovery [GO:0009819]; response to abscisic acid [GO:0009737]	18-hydroxyoleate peroxygenase activity [GO:0102070]; calcium ion binding [GO:0005509]; monooxygenase activity [GO:0004497]; plant seed peroxidase activity [GO:1990137]	lipid droplet [GO:0005811]	GO:0004497; GO:0005509; GO:0005811; GO:0009737; GO:0009819; GO:0102070; GO:1990137	IPR007736;IPR011992			'33.99':'development.unspecified':'(gnl|cdd|68610 : 250.0) no description available & (at1g70670 : 237.0) Caleosin-related family protein; CONTAINS InterPro DOMAIN/s: Caleosin related (InterPro:IPR007736); BEST Arabidopsis thaliana protein match is: Caleosin-related family protein (TAIR:AT1G70680.1); Has 341 Blast hits to 336 proteins in 61 species: Archae - 0; Bacteria - 0; Metazoa - 0; Fungi - …	'5.8.3':'Lipid metabolism.lipid droplet-associated activities.peroxygenase (CALEOSIN/CLO/PXG)':'peroxygenase (CALEOSIN)'
Sbi_jg8658.t1	ptg000001l	2861545	2870598	-	139	NAKR2_ARATH	Protein SODIUM POTASSIUM ROOT DEFECTIVE 2, NaKR2 (Heavy metal-associated plant protein 3, AtHPP03)	Arabidopsis thaliana (Mouse-ear cress)	259	90.5	9.55e-22	A0A0K9R532_SPIOL	HMA domain-containing protein	Spinacia oleracea (Spinach)	139	243	6.81e-81	XP_021839333.1	heavy metal-associated isoprenylated plant protein 35	Spinacia oleracea	139	243	1.52e-80			metal ion binding [GO:0046872]		metal ion binding [GO:0046872]		GO:0046872	IPR036163;IPR006121;IPR044526	Protein SODIUM POTASSIUM ROOT DEFECTIVE 1/2/3	GO:0046872	'15.2':'metal handling.binding, chelation and storage':'(at3g24450 : 105.0) Heavy metal transport/detoxification superfamily protein ; FUNCTIONS IN: copper ion binding, metal ion binding; INVOLVED IN: copper ion transport, metal ion transport; LOCATED IN: endomembrane system; EXPRESSED IN: 15 plant structures; EXPRESSED DURING: 8 growth stages; CONTAINS InterPro DOMAIN/s: Heavy metal transport/de…	'35.2':'not assigned.not annotated':' no hits & (original description: none)'
Sbi_jg8659.t1	ptg000001l	2910074	2911130	-	323	FCL2_ARATH	Putative GDP-L-fucose synthase 2, EC 1.1.1.271 (GDP-4-keto-6-deoxy-D-mannose-3,5-epimerase-4-reductase 2, AtGER2)	Arabidopsis thaliana (Mouse-ear cress)	328	564	0	A0A803M908_CHEQI	GDP-L-fucose synthase, EC 1.1.1.271	Chenopodium quinoa (Quinoa)	322	637	0	XP_021750112.1	putative GDP-L-fucose synthase 2	Chenopodium quinoa	322	637	0	K02377	GDP-L-fucose synthase [EC:1.1.1.271]	GDP-L-fucose synthase activity [GO:0050577]; isomerase activity [GO:0016853]; 'de novo' GDP-L-fucose biosynthetic process [GO:0042351]	'de novo' GDP-L-fucose biosynthetic process [GO:0042351]	GDP-L-fucose synthase activity [GO:0050577]; isomerase activity [GO:0016853]		GO:0016853; GO:0042351; GO:0050577	IPR036291;IPR028614;IPR001509		GO:0009226;GO:0016491	'10.1.8':'cell wall.precursor synthesis.GER':'(at1g17890 : 564.0) GER2; FUNCTIONS IN: coenzyme binding, binding, catalytic activity; INVOLVED IN: GDP-L-fucose biosynthetic process, cellular metabolic process, metabolic process; LOCATED IN: cellular_component unknown; EXPRESSED IN: 23 plant structures; EXPRESSED DURING: 13 growth stages; CONTAINS InterPro DOMAIN/s: NAD-dependent epimerase/dehydrat…	'3.13.2.1.2':'Carbohydrate metabolism.nucleotide sugar biosynthesis.GDP-L-fucose biosynthesis.de novo biosynthesis.GDP-L-fucose synthase':'GDP-L-fucose synthase'
Sbi_jg8660.t1	ptg000001l	2911217	2912157	-	78																													'35.2':'not assigned.unknown':' no hits & (original description: no original description)'	'35.2':'not assigned.not annotated':' no hits & (original description: none)'
Sbi_jg8661.t1	ptg000001l	2955491	2956769	+	324	DCAM_ORYSJ	S-adenosylmethionine decarboxylase proenzyme, AdoMetDC, SAMDC, EC 4.1.1.50 [Cleaved into: S-adenosylmethionine decarboxylase alpha chain; S-adenosylmethionine decarboxylase beta chain ]	Oryza sativa subsp. japonica (Rice)	398	394	4.65e-136	A0A803MFG8_CHEQI	Adenosylmethionine decarboxylase, EC 4.1.1.50	Chenopodium quinoa (Quinoa)	433	513	6.63e-180	XP_010687659.1	PREDICTED: S-adenosylmethionine decarboxylase proenzyme	Beta vulgaris subsp. vulgaris	434	520	0	K01611	S-adenosylmethionine decarboxylase [EC:4.1.1.50]	cytosol [GO:0005829]; adenosylmethionine decarboxylase activity [GO:0004014]; S-adenosylmethioninamine biosynthetic process [GO:0006557]; spermidine biosynthetic process [GO:0008295]; spermine biosynthetic process [GO:0006597]	S-adenosylmethioninamine biosynthetic process [GO:0006557]; spermidine biosynthetic process [GO:0008295]; spermine biosynthetic process [GO:0006597]	adenosylmethionine decarboxylase activity [GO:0004014]	cytosol [GO:0005829]	GO:0004014; GO:0005829; GO:0006557; GO:0006597; GO:0008295	IPR016067;IPR001985;IPR018166		GO:0004014;GO:0008295;GO:0006597	'22.1.2':'polyamine metabolism.synthesis.SAM decarboxylase':'(o24215|dcam_orysa : 393.0) S-adenosylmethionine decarboxylase proenzyme (EC 4.1.1.50) (AdoMetDC) (SamDC) [Contains: S-adenosylmethionine decarboxylase alpha chain; S-adenosylmethionine decarboxylase beta chain] - Oryza sativa (Rice) & (gnl|cdd|85518 : 369.0) no description available & (gnl|cdd|36007 : 337.0) no description available & …	'8.2.1':'Polyamine metabolism.spermidine biosynthesis.S-adenosyl methionine decarboxylase':'S-adenosyl methionine decarboxylase'
Sbi_jg8662.t1	ptg000001l	2970037	2975160	+	578	ACEA_CUCMA	Isocitrate lyase, ICL, EC 4.1.3.1 (Isocitrase) (Isocitratsysase)	Cucurbita maxima (Pumpkin) (Winter squash)	576	1026	0	A0A803MFH0_CHEQI	Isocitrate lyase	Chenopodium quinoa (Quinoa)	578	1085	0	XP_010687663.1	PREDICTED: isocitrate lyase	Beta vulgaris subsp. vulgaris	577	1090	0	K01637	isocitrate lyase [EC:4.1.3.1]	glyoxysome [GO:0009514]; isocitrate lyase activity [GO:0004451]; metal ion binding [GO:0046872]; glyoxylate cycle [GO:0006097]; tricarboxylic acid cycle [GO:0006099]	glyoxylate cycle [GO:0006097]; tricarboxylic acid cycle [GO:0006099]	isocitrate lyase activity [GO:0004451]; metal ion binding [GO:0046872]	glyoxysome [GO:0009514]	GO:0004451; GO:0006097; GO:0006099; GO:0009514; GO:0046872	IPR039556;IPR040442;IPR006254;IPR018523;IPR015813	ICL/PEPM domain;Isocitrate lyase;Isocitrate lyase/phosphorylmutase, conserved site	GO:0003824;GO:0004451;GO:0019752	'6.9':'gluconeogenesis / glyoxylate cycle.isocitrate lyase':'(p17069|acea_goshi : 942.0) Isocitrate lyase (EC 4.1.3.1) (Isocitrase) (Isocitratase) (ICL) - Gossypium hirsutum (Upland cotton) & (at3g21720 : 919.0) Encodes a glyoxylate cycle enzyme isocitrate lyase (ICL).; isocitrate lyase (ICL); FUNCTIONS IN: isocitrate lyase activity, catalytic activity; INVOLVED IN: carboxylic acid metabolic proc…	'5.1.9.6.3':'Lipid metabolism.fatty acid metabolism.fatty acid degradation.glyoxylate cycle.isocitrate lyase':'isocitrate lyase'
Sbi_jg8663.t1	ptg000001l	2979693	2980088	-	132							A0A803MVI4_CHEQI	Uncharacterized protein	Chenopodium quinoa (Quinoa)	621	87.8	2.27e-17	XP_010683805.1	PREDICTED: uncharacterized protein LOC104898417	Beta vulgaris subsp. vulgaris	293	95.1	1.68e-20								IPR012337;IPR044730;IPR002156;IPR036397	Ribonuclease H domain;Ribonuclease H superfamily	GO:0003676;GO:0004523	'35.2':'not assigned.unknown':' no hits & (original description: no original description)'	'35.2':'not assigned.not annotated':' no hits & (original description: none)'
Sbi_jg8664.t1	ptg000001l	2980757	2996655	+	340	POLR1_ARATH	Retrovirus-related Pol polyprotein from transposon RE1 (Retro element 1, AtRE1) [Includes: Protease RE1, EC 3.4.23.-; Reverse transcriptase RE1, EC 2.7.7.49; Endonuclease RE1 ]	Arabidopsis thaliana (Mouse-ear cress)	1466	157	2.4e-41	A0A438ING9_VITVI	Retrovirus-related Pol polyprotein from transposon RE1	Vitis vinifera (Grape)	392	261	6.66e-81	XP_021742700.1	uncharacterized protein LOC110708784	Chenopodium quinoa	374	353	8.26e-117			aspartic-type endopeptidase activity [GO:0004190]; endonuclease activity [GO:0004519]; metal ion binding [GO:0046872]; nucleic acid binding [GO:0003676]; RNA-directed DNA polymerase activity [GO:0003964]; DNA integration [GO:0015074]; DNA recombination [GO:0006310]; proteolysis [GO:0006508]	DNA integration [GO:0015074]; DNA recombination [GO:0006310]; proteolysis [GO:0006508]	aspartic-type endopeptidase activity [GO:0004190]; endonuclease activity [GO:0004519]; metal ion binding [GO:0046872]; nucleic acid binding [GO:0003676]; RNA-directed DNA polymerase activity [GO:0003964]		GO:0003676; GO:0003964; GO:0004190; GO:0004519; GO:0006310; GO:0006508; GO:0015074; GO:0046872				'35.2':'not assigned.unknown':' no hits & (original description: no original description)'	'35.1':'not assigned.annotated':'Retrovirus-related Pol polyprotein from transposon RE1 OS=Arabidopsis thaliana (sp|q94hw2|polr1_arath : 124.0)'
Sbi_jg8665.t1	ptg000001l	2997102	2997884	+	261	POLR1_ARATH	Retrovirus-related Pol polyprotein from transposon RE1 (Retro element 1, AtRE1) [Includes: Protease RE1, EC 3.4.23.-; Reverse transcriptase RE1, EC 2.7.7.49; Endonuclease RE1 ]	Arabidopsis thaliana (Mouse-ear cress)	1466	213	1.3e-61	A0A438CQ44_VITVI	Retrovirus-related Pol polyprotein from transposon RE1	Vitis vinifera (Grape)	509	243	6.78e-74	RVW25344.1	Retrovirus-related Pol polyprotein from transposon RE1	Vitis vinifera	509	243	1.51e-73			aspartic-type endopeptidase activity [GO:0004190]; endonuclease activity [GO:0004519]; metal ion binding [GO:0046872]; nucleic acid binding [GO:0003676]; RNA-directed DNA polymerase activity [GO:0003964]; DNA integration [GO:0015074]; DNA recombination [GO:0006310]; proteolysis [GO:0006508]	DNA integration [GO:0015074]; DNA recombination [GO:0006310]; proteolysis [GO:0006508]	aspartic-type endopeptidase activity [GO:0004190]; endonuclease activity [GO:0004519]; metal ion binding [GO:0046872]; nucleic acid binding [GO:0003676]; RNA-directed DNA polymerase activity [GO:0003964]		GO:0003676; GO:0003964; GO:0004190; GO:0004519; GO:0006310; GO:0006508; GO:0015074; GO:0046872	IPR012337;IPR001584;IPR036397	Integrase, catalytic core;Ribonuclease H superfamily	GO:0015074;GO:0003676	'35.2':'not assigned.unknown':' (original description: no original description)'	'35.1':'not assigned.annotated':'Retrovirus-related Pol polyprotein from transposon RE2 OS=Arabidopsis thaliana (sp|q9zt94|polr2_arath : 202.0)'
Sbi_jg8666.t1	ptg000001l	3015062	3020079	+	640	Y2239_ARATH	Probable LRR receptor-like serine/threonine-protein kinase At2g23950, EC 2.7.11.1	Arabidopsis thaliana (Mouse-ear cress)	634	892	0	A0A0K9QWT0_SPIOL	Protein kinase domain-containing protein	Spinacia oleracea (Spinach)	644	1111	0	XP_010687666.1	PREDICTED: probable LRR receptor-like serine/threonine-protein kinase At2g23950 isoform X2	Beta vulgaris subsp. vulgaris	642	1132	0			integral component of membrane [GO:0016021]; plasma membrane [GO:0005886]; ATP binding [GO:0005524]; coreceptor activity [GO:0015026]; protein serine kinase activity [GO:0106310]; protein serine/threonine kinase activity [GO:0004674]; anther development [GO:0048653]; cellular response to peptide [GO:1901653]; homeostasis of number of meristem cells [GO:0007639]; protein phosphorylation [GO:000646…	anther development [GO:0048653]; cellular response to peptide [GO:1901653]; homeostasis of number of meristem cells [GO:0007639]; protein phosphorylation [GO:0006468]	ATP binding [GO:0005524]; coreceptor activity [GO:0015026]; protein serine kinase activity [GO:0106310]; protein serine/threonine kinase activity [GO:0004674]	integral component of membrane [GO:0016021]; plasma membrane [GO:0005886]	GO:0004674; GO:0005524; GO:0005886; GO:0006468; GO:0007639; GO:0015026; GO:0016021; GO:0048653; GO:0106310; GO:1901653	IPR000719;IPR001611;IPR008271;IPR001245;IPR032675;IPR013210;IPR017441;IPR011009	Protein kinase domain;Protein kinase, ATP binding site	GO:0004672;GO:0005524;GO:0006468;GO:0005515	'30.2.2':'signalling.receptor kinases.leucine rich repeat II':'(at2g23950 : 834.0) Leucine-rich repeat protein kinase family protein; FUNCTIONS IN: kinase activity; INVOLVED IN: protein amino acid phosphorylation; LOCATED IN: endomembrane system; EXPRESSED IN: hypocotyl, flower; EXPRESSED DURING: petal differentiation and expansion stage; CONTAINS InterPro DOMAIN/s: Protein kinase, ATP binding si…	'18.4.1.2':'Protein modification.phosphorylation.TKL protein kinase superfamily.protein kinase (LRR-II)':'protein kinase (LRR-II)'
Sbi_jg8667.t1	ptg000001l	3022450	3031893	+	100	AT18B_ARATH	Autophagy-related protein 18b, AtATG18b	Arabidopsis thaliana (Mouse-ear cress)	366	112	3.7e-30	A0A0K9QQG4_SPIOL	Uncharacterized protein	Spinacia oleracea (Spinach)	214	150	1.47e-43	KNA08923.1	hypothetical protein SOVF_158320, partial	Spinacia oleracea	214	150	3.28e-43			cytosol [GO:0005829]; extrinsic component of membrane [GO:0019898]; phagophore assembly site membrane [GO:0034045]; vacuolar membrane [GO:0005774]; phosphatidylinositol-3,5-bisphosphate binding [GO:0080025]; phosphatidylinositol-3-phosphate binding [GO:0032266]; autophagy of mitochondrion [GO:0000422]; autophagy of nucleus [GO:0044804]; protein lipidation [GO:0006497]; protein localization to pha…	autophagy of mitochondrion [GO:0000422]; autophagy of nucleus [GO:0044804]; protein lipidation [GO:0006497]; protein localization to phagophore assembly site [GO:0034497]; protein transport [GO:0015031]	phosphatidylinositol-3,5-bisphosphate binding [GO:0080025]; phosphatidylinositol-3-phosphate binding [GO:0032266]	cytosol [GO:0005829]; extrinsic component of membrane [GO:0019898]; phagophore assembly site membrane [GO:0034045]; vacuolar membrane [GO:0005774]	GO:0000422; GO:0005774; GO:0005829; GO:0006497; GO:0015031; GO:0019898; GO:0032266; GO:0034045; GO:0034497; GO:0044804; GO:0080025				'35.2':'not assigned.unknown':' no hits & (original description: no original description)'	'35.1':'not assigned.annotated':'Autophagy-related protein 18b OS=Arabidopsis thaliana (sp|q8h1q8|at18b_arath : 109.0)'
Sbi_jg8668.t1	ptg000001l	3031961	3036184	+	204	AT18B_ARATH	Autophagy-related protein 18b, AtATG18b	Arabidopsis thaliana (Mouse-ear cress)	366	224	8.54e-72	A0A803MFH2_CHEQI	Uncharacterized protein	Chenopodium quinoa (Quinoa)	343	250	1.5e-79	XP_021854155.1	autophagy-related protein 18b isoform X2	Spinacia oleracea	312	317	7.41e-106			cytosol [GO:0005829]; extrinsic component of membrane [GO:0019898]; phagophore assembly site membrane [GO:0034045]; vacuolar membrane [GO:0005774]; phosphatidylinositol-3,5-bisphosphate binding [GO:0080025]; phosphatidylinositol-3-phosphate binding [GO:0032266]; autophagy of mitochondrion [GO:0000422]; autophagy of nucleus [GO:0044804]; protein lipidation [GO:0006497]; protein localization to pha…	autophagy of mitochondrion [GO:0000422]; autophagy of nucleus [GO:0044804]; protein lipidation [GO:0006497]; protein localization to phagophore assembly site [GO:0034497]; protein transport [GO:0015031]	phosphatidylinositol-3,5-bisphosphate binding [GO:0080025]; phosphatidylinositol-3-phosphate binding [GO:0032266]	cytosol [GO:0005829]; extrinsic component of membrane [GO:0019898]; phagophore assembly site membrane [GO:0034045]; vacuolar membrane [GO:0005774]	GO:0000422; GO:0005774; GO:0005829; GO:0006497; GO:0015031; GO:0019898; GO:0032266; GO:0034045; GO:0034497; GO:0044804; GO:0080025	IPR015943;IPR036322		GO:0005515	'34.99':'transport.misc':'(at4g30510 : 211.0) ARABIDOPSIS THALIANA HOMOLOG OF YEAST AUTOPHAGY 18 (ATG18) B (ATATG18B); CONTAINS InterPro DOMAIN/s: WD40 repeat-like-containing domain (InterPro:IPR011046), WD40 repeat (InterPro:IPR001680), WD40/YVTN repeat-like-containing domain (InterPro:IPR015943), WD40 repeat, subgroup (InterPro:IPR019781); BEST Arabidopsis thaliana protein match is: Transducin/…	'35.1':'not assigned.annotated':'Autophagy-related protein 18b OS=Arabidopsis thaliana (sp|q8h1q8|at18b_arath : 211.0)'
Sbi_jg8669.t1	ptg000001l	3061804	3065929	+	496	AFG1L_HUMAN	AFG1-like ATPase (Lactation elevated protein 1, EC 3.6.-.-) (Protein AFG1 homolog)	Homo sapiens (Human)	481	247	3.56e-75	A0A0K9R4P5_SPIOL	Uncharacterized protein	Spinacia oleracea (Spinach)	495	783	0	XP_021756837.1	AFG1-like ATPase isoform X1	Chenopodium quinoa	501	814	0			cytoplasm [GO:0005737]; mitochondrial membrane [GO:0031966]; mitochondrion [GO:0005739]; ATP binding [GO:0005524]; ATP hydrolysis activity [GO:0016887]; mitochondrial electron transport, cytochrome c to oxygen [GO:0006123]; mitochondrial protein catabolic process [GO:0035694]; mitochondrion organization [GO:0007005]	mitochondrial electron transport, cytochrome c to oxygen [GO:0006123]; mitochondrial protein catabolic process [GO:0035694]; mitochondrion organization [GO:0007005]	ATP binding [GO:0005524]; ATP hydrolysis activity [GO:0016887]	cytoplasm [GO:0005737]; mitochondrial membrane [GO:0031966]; mitochondrion [GO:0005739]	GO:0005524; GO:0005737; GO:0005739; GO:0006123; GO:0007005; GO:0016887; GO:0031966; GO:0035694	IPR005654;IPR027417		GO:0005524;GO:0016887	'35.1':'not assigned.no ontology':'(at4g28070 : 640.0) AFG1-like ATPase family protein; FUNCTIONS IN: ATPase activity, ATP binding; INVOLVED IN: biological_process unknown; LOCATED IN: cellular_component unknown; CONTAINS InterPro DOMAIN/s: ATPase, AFG1-like (InterPro:IPR005654); BEST Arabidopsis thaliana protein match is: AFG1-like ATPase family protein (TAIR:AT4G30490.1); Has 35333 Blast hits t…	'35.2':'not assigned.not annotated':' no hits & (original description: none)'
Sbi_jg8670.t1	ptg000001l	3069518	3075648	-	278	TTC1_HUMAN	Tetratricopeptide repeat protein 1, TPR repeat protein 1	Homo sapiens (Human)	292	150	1.97e-42	A0A803MFH4_CHEQI	Uncharacterized protein	Chenopodium quinoa (Quinoa)	281	400	3.58e-138	XP_010687671.1	PREDICTED: tetratricopeptide repeat protein 1	Beta vulgaris subsp. vulgaris	284	415	1.03e-143	K24926	tetratricopeptide repeat protein 1	cytosol [GO:0005829]; peroxisomal membrane [GO:0005778]; unfolded protein binding [GO:0051082]; protein folding [GO:0006457]	protein folding [GO:0006457]	unfolded protein binding [GO:0051082]	cytosol [GO:0005829]; peroxisomal membrane [GO:0005778]	GO:0005778; GO:0005829; GO:0006457; GO:0051082	IPR019734;IPR011990;IPR001440	Tetratricopeptide repeat;Tetratricopeptide repeat 1	GO:0005515	'35.1.27':'not assigned.no ontology.tetratricopeptide repeat (TPR)':'(at4g30480 : 226.0) Tetratricopeptide repeat (TPR)-like superfamily protein; FUNCTIONS IN: binding; LOCATED IN: cellular_component unknown; EXPRESSED IN: 23 plant structures; EXPRESSED DURING: 13 growth stages; CONTAINS InterPro DOMAIN/s: Tetratricopeptide-like helical (InterPro:IPR011990); Has 35333 Blast hits to 34131 proteins…	'11.5.2.3':'Phytohormone action.ethylene.perception and signal transduction.regulatory protein (TRP1) of receptor activity':'regulatory protein (TRP1) of ethylene receptor activity'
Sbi_jg8671.t1	ptg000001l	3081807	3091082	-	339	SWC2_ARATH	SWR1 complex subunit 2	Arabidopsis thaliana (Mouse-ear cress)	365	386	4.52e-133	A0A0K9RDC4_SPIOL	YL1_C domain-containing protein	Spinacia oleracea (Spinach)	374	505	2.54e-177	XP_021856562.1	SWR1 complex subunit 2 isoform X1	Spinacia oleracea	374	505	5.67e-177	K11664	vacuolar protein sorting-associated protein 72	nucleus [GO:0005634]; Swr1 complex [GO:0000812]; cell differentiation [GO:0030154]; flower development [GO:0009908]; histone exchange [GO:0043486]; regulation of transcription, DNA-templated [GO:0006355]	cell differentiation [GO:0030154]; flower development [GO:0009908]; histone exchange [GO:0043486]; regulation of transcription, DNA-templated [GO:0006355]		nucleus [GO:0005634]; Swr1 complex [GO:0000812]	GO:0000812; GO:0005634; GO:0006355; GO:0009908; GO:0030154; GO:0043486	IPR013272;IPR008895	Vps72/YL1 family	GO:0005634;GO:0006338;GO:0006355;GO:0043486	'27.3.67':'RNA.regulation of transcription.putative transcription regulator':'(at2g36740 : 261.0) SWC2; FUNCTIONS IN: DNA binding, sequence-specific DNA binding transcription factor activity; INVOLVED IN: regulation of transcription; LOCATED IN: nucleus; EXPRESSED IN: 21 plant structures; EXPRESSED DURING: 13 growth stages; CONTAINS InterPro DOMAIN/s: YL1 nuclear, C-terminal (InterPro:IPR013272),…	'12.4.4.2':'Chromatin organisation.nucleosome remodeling.SWR1 chromatin remodeling complex.component SWC2':'component SWC2 of SWR1 chromatin remodeling complex'
Sbi_jg8672.t1	ptg000001l	3100429	3119448	-	542	NT5D_DICDI	5'-nucleotidase domain-containing protein DDB_G0275467, EC 3.1.3.-	Dictyostelium discoideum (Slime mold)	591	361	3.59e-117	A0A803MFH6_CHEQI	Uncharacterized protein	Chenopodium quinoa (Quinoa)	543	970	0	XP_010687674.1	PREDICTED: 5'-nucleotidase domain-containing protein DDB_G0275467	Beta vulgaris subsp. vulgaris	540	1003	0			5'-nucleotidase activity [GO:0008253]; metal ion binding [GO:0046872]		5'-nucleotidase activity [GO:0008253]; metal ion binding [GO:0046872]		GO:0008253; GO:0046872	IPR008380;IPR023214;IPR016695;IPR036412	HAD superfamily		'35.1':'not assigned.no ontology':'(at2g23890 : 788.0) HAD-superfamily hydrolase, subfamily IG, 5'-nucleotidase; FUNCTIONS IN: 5'-nucleotidase activity; INVOLVED IN: biological_process unknown; LOCATED IN: mitochondrion; EXPRESSED IN: 23 plant structures; EXPRESSED DURING: 13 growth stages; CONTAINS InterPro DOMAIN/s: HAD-superfamily hydrolase, subfamily IG, 5&apos;-nucleotidase (InterPro:IPR0083…	'35.2':'not assigned.not annotated':' no hits & (original description: none)'
Sbi_jg8673.t1	ptg000001l	3121505	3128006	+	216	HDD1_SCHPO	5'-deoxynucleotidase hdd1, EC 3.1.3.89	Schizosaccharomyces pombe (strain 972 / ATCC 24843) (Fission yeast)	198	82.8	1.75e-18	A0A803MFH7_CHEQI	5'-deoxynucleotidase, EC 3.1.3.89	Chenopodium quinoa (Quinoa)	220	167	2.98e-48	XP_021731399.1	HD domain-containing protein 2-like	Chenopodium quinoa	262	172	2.36e-49	K07023	5'-deoxynucleotidase [EC:3.1.3.89]	cytosol [GO:0005829]; nucleus [GO:0005634]; 5'-deoxynucleotidase activity [GO:0002953]; GMP 5'-nucleotidase activity [GO:0050484]; metal ion binding [GO:0046872]; deoxyribonucleoside monophosphate catabolic process [GO:0009159]	deoxyribonucleoside monophosphate catabolic process [GO:0009159]	5'-deoxynucleotidase activity [GO:0002953]; GMP 5'-nucleotidase activity [GO:0050484]; metal ion binding [GO:0046872]	cytosol [GO:0005829]; nucleus [GO:0005634]	GO:0002953; GO:0005634; GO:0005829; GO:0009159; GO:0046872; GO:0050484	IPR039356;IPR006674	HD domain	GO:0002953	'35.1':'not assigned.no ontology':'(gnl|cdd|38407 : 114.0) no description available & (at1g26160 : 106.0) Metal-dependent phosphohydrolase; FUNCTIONS IN: catalytic activity; INVOLVED IN: biological_process unknown; LOCATED IN: chloroplast; EXPRESSED IN: 22 plant structures; EXPRESSED DURING: 13 growth stages; CONTAINS InterPro DOMAIN/s: Metal-dependent phosphohydrolase, HD subdomain (InterPro:IPR…	'35.2':'not assigned.not annotated':' no hits & (original description: none)'
Sbi_jg8674.t1	ptg000001l	3128764	3136701	-	333							A0A0K9RNH8_SPIOL	Uncharacterized protein	Spinacia oleracea (Spinach)	195	221	4.64e-68	XP_021836674.1	diacylglycerol kinase theta-like	Spinacia oleracea	195	249	9.56e-79								IPR046349;IPR004146	DC1		'27.3.99':'RNA.regulation of transcription.unclassified':'(at2g37820 : 108.0) Cysteine/Histidine-rich C1 domain family protein; FUNCTIONS IN: zinc ion binding; INVOLVED IN: biological_process unknown; LOCATED IN: cellular_component unknown; EXPRESSED IN: root; CONTAINS InterPro DOMAIN/s: Zinc finger, RING-type (InterPro:IPR001841), C1-like (InterPro:IPR011424); BEST Arabidopsis thaliana protein m…	'35.2':'not assigned.not annotated':' no hits & (original description: none)'
Sbi_jg8675.t1	ptg000001l	3151658	3153672	-	187							A0A803LNC3_CHEQI	Reverse transcriptase Ty1/copia-type domain-containing protein	Chenopodium quinoa (Quinoa)	343	75.5	1.3e-12	XP_021721224.1	uncharacterized protein LOC110688768	Chenopodium quinoa	407	82.4	1.31e-14											'35.2':'not assigned.unknown':' no hits & (original description: no original description)'	'35.2':'not assigned.not annotated':' no hits & (original description: none)'
Sbi_jg8676.t1	ptg000001l	3157104	3158408	-	435	GAE1_ARATH	UDP-glucuronate 4-epimerase 1, EC 5.1.3.6 (UDP-glucuronic acid epimerase 1, AtUGlcAE3)	Arabidopsis thaliana (Mouse-ear cress)	429	764	0	A0A803MFI1_CHEQI	Epimerase domain-containing protein	Chenopodium quinoa (Quinoa)	434	874	0	XP_021731398.1	UDP-glucuronate 4-epimerase 1	Chenopodium quinoa	448	877	0	K08679	UDP-glucuronate 4-epimerase [EC:5.1.3.6]	endosome [GO:0005768]; Golgi apparatus [GO:0005794]; Golgi cisterna membrane [GO:0032580]; Golgi trans cisterna [GO:0000138]; integral component of membrane [GO:0016021]; trans-Golgi network [GO:0005802]; UDP-glucuronate 4-epimerase activity [GO:0050378]; carbohydrate metabolic process [GO:0005975]; cellular response to hypoxia [GO:0071456]; defense response to fungus [GO:0050832]; defense respon…	carbohydrate metabolic process [GO:0005975]; cellular response to hypoxia [GO:0071456]; defense response to fungus [GO:0050832]; defense response to Gram-negative bacterium [GO:0050829]; galacturonate biosynthetic process [GO:0033481]	UDP-glucuronate 4-epimerase activity [GO:0050378]	endosome [GO:0005768]; Golgi apparatus [GO:0005794]; Golgi cisterna membrane [GO:0032580]; Golgi trans cisterna [GO:0000138]; integral component of membrane [GO:0016021]; trans-Golgi network [GO:0005802]	GO:0000138; GO:0005768; GO:0005794; GO:0005802; GO:0005975; GO:0016021; GO:0032580; GO:0033481; GO:0050378; GO:0050829; GO:0050832; GO:0071456	IPR036291;IPR001509			'10.1.6':'cell wall.precursor synthesis.GAE':'(at4g30440 : 751.0) UDP-D-glucuronate 4-epimerase; UDP-D-glucuronate 4-epimerase 1 (GAE1); FUNCTIONS IN: UDP-glucuronate 4-epimerase activity, catalytic activity; INVOLVED IN: cellular metabolic process, carbohydrate metabolic process, nucleotide-sugar metabolic process, metabolic process; LOCATED IN: cellular_component unknown; EXPRESSED IN: 24 plant…	'3.13.4.1':'Carbohydrate metabolism.nucleotide sugar biosynthesis.UDP-D-galacturonic acid biosynthesis.UDP-D-glucuronic acid 4-epimerase':'UDP-D-glucuronic acid 4-epimerase'
Sbi_jg8677.t1	ptg000001l	3187861	3188292	-	144							A0A0K9R023_SPIOL	Uncharacterized protein	Spinacia oleracea (Spinach)	157	50.1	0.000138	XP_021756850.1	glycine-rich protein 5-like	Chenopodium quinoa	152	50.8	0.000122											'35.2':'not assigned.unknown':' no hits & (original description: no original description)'	'35.2':'not assigned.not annotated':' no hits & (original description: none)'
Sbi_jg8678.t1	ptg000001l	3204642	3205085	-	148							A0A178USH6_ARATH	Uncharacterized protein	Arabidopsis thaliana (Mouse-ear cress)	162	49.3	0.000315	KAG7622365.1	hypothetical protein ISN44_As04g031710	Arabidopsis suecica	162	49.3	0.000704											'35.2':'not assigned.unknown':' no hits & (original description: no original description)'	'35.2':'not assigned.not annotated':' no hits & (original description: none)'
Sbi_jg8679.t1	ptg000001l	3211039	3217720	+	284	FLXL2_ARATH	Protein FLX-like 2, AtFLXL2	Arabidopsis thaliana (Mouse-ear cress)	359	124	4.67e-32	A0A803MFI3_CHEQI	Uncharacterized protein	Chenopodium quinoa (Quinoa)	274	310	7.17e-103	XP_010687686.1	PREDICTED: protein FLX-like 4 isoform X2	Beta vulgaris subsp. vulgaris	284	323	1.62e-107			nuclear body [GO:0016604]; cell differentiation [GO:0030154]; flower development [GO:0009908]	cell differentiation [GO:0030154]; flower development [GO:0009908]		nuclear body [GO:0016604]	GO:0009908; GO:0016604; GO:0030154	IPR040353			'35.1':'not assigned.no ontology':'(at1g67170 : 118.0) unknown protein; BEST Arabidopsis thaliana protein match is: unknown protein (TAIR:AT3G14750.1); Has 5478 Blast hits to 4354 proteins in 533 species: Archae - 87; Bacteria - 653; Metazoa - 2554; Fungi - 380; Plants - 418; Viruses - 16; Other Eukaryotes - 1370 (source: NCBI BLink). & (reliability: 236.0) & (original description: no original de…	'35.1':'not assigned.annotated':'Protein FLX-like 2 OS=Arabidopsis thaliana (sp|q84td8|flxl2_arath : 118.0)'
Sbi_jg8680.t1	ptg000001l	3220849	3227897	+	510	CDKC1_ARATH	Cyclin-dependent kinase C-1, CDKC;1, EC 2.7.11.22, EC 2.7.11.23	Arabidopsis thaliana (Mouse-ear cress)	505	774	0	A0A803MFI4_CHEQI	Protein kinase domain-containing protein	Chenopodium quinoa (Quinoa)	512	936	0	XP_021731390.1	cyclin-dependent kinase C-2-like	Chenopodium quinoa	512	939	0	K00916	CTD kinase subunit alpha [EC:2.7.11.22 2.7.11.23]	cyclin-dependent protein kinase holoenzyme complex [GO:0000307]; nucleus [GO:0005634]; ATP binding [GO:0005524]; cyclin-dependent protein serine/threonine kinase activity [GO:0004693]; kinase activity [GO:0016301]; protein serine kinase activity [GO:0106310]; RNA polymerase II CTD heptapeptide repeat kinase activity [GO:0008353]; phosphorylation of RNA polymerase II C-terminal domain [GO:0070816]…	phosphorylation of RNA polymerase II C-terminal domain [GO:0070816]; positive regulation of transcription elongation from RNA polymerase II promoter [GO:0032968]; protein phosphorylation [GO:0006468]; response to virus [GO:0009615]	ATP binding [GO:0005524]; cyclin-dependent protein serine/threonine kinase activity [GO:0004693]; kinase activity [GO:0016301]; protein serine kinase activity [GO:0106310]; RNA polymerase II CTD heptapeptide repeat kinase activity [GO:0008353]	cyclin-dependent protein kinase holoenzyme complex [GO:0000307]; nucleus [GO:0005634]	GO:0000307; GO:0004693; GO:0005524; GO:0005634; GO:0006468; GO:0008353; GO:0009615; GO:0016301; GO:0032968; GO:0070816; GO:0106310	IPR011009;IPR017441;IPR000719;IPR008271	Protein kinase, ATP binding site;Protein kinase domain	GO:0005524;GO:0004672;GO:0006468	'31.3':'cell.cycle':'(at5g10270 : 663.0) Encodes CDKC;1, part of a CDKC kinase complex that is targeted by Cauliflower mosaic virus (CaMV) for transcriptional activation of viral genes. Also regulates plant growth and development.; cyclin-dependent kinase C;1 (CDKC;1); FUNCTIONS IN: kinase activity; INVOLVED IN: response to virus, leaf development; LOCATED IN: cytosol; EXPRESSED IN: 23 plant stru…	'13.2.1.2.3':'Cell division.cell cycle organisation.cell cycle control.CYCLIN-dependent protein kinase complex.catalytic component CDKC':'catalytic component CDKC of cyclin-dependent kinase complex'| '15.3.2.1.1':'RNA biosynthesis.RNA polymerase II-dependent transcription.RNA polymerase-II phosphorylation/dephosphorylation.CTDK-I protein kinase complex.catalytic component CDKC-1/CTK1':'catalytic …
Sbi_jg8681.t1	ptg000001l	3230612	3235350	+	78	CX6B2_ARATH	Cytochrome c oxidase subunit 6b-2, AtCOX6b-2	Arabidopsis thaliana (Mouse-ear cress)	78	146	7.57e-47	A0A803MFI5_CHEQI	Cytochrome c oxidase subunit	Chenopodium quinoa (Quinoa)	77	150	5.27e-46	KAG9143717.1	hypothetical protein Leryth_018885	Lithospermum erythrorhizon	77	154	6.49e-47	K02267	cytochrome c oxidase subunit 6b	mitochondrion [GO:0005739]; plastid [GO:0009536]; respiratory chain complex IV [GO:0045277]			mitochondrion [GO:0005739]; plastid [GO:0009536]; respiratory chain complex IV [GO:0045277]	GO:0005739; GO:0009536; GO:0045277	IPR036549;IPR003213	Cytochrome c oxidase, subunit VIb superfamily;Cytochrome c oxidase, subunit VIb	GO:0005739;GO:0045277	'9.7':'mitochondrial electron transport / ATP synthesis.cytochrome c oxidase':'(at5g57815 : 134.0) Cytochrome c oxidase, subunit Vib family protein; FUNCTIONS IN: cytochrome-c oxidase activity; LOCATED IN: mitochondrion; EXPRESSED IN: 24 plant structures; EXPRESSED DURING: 15 growth stages; CONTAINS InterPro DOMAIN/s: Cytochrome c oxidase, subunit VIb (InterPro:IPR003213); BEST Arabidopsis thalia…	'2.4.5.1.7':'Cellular respiration.oxidative phosphorylation.cytochrome c oxidase complex.core components.component COX6b':'component COX6b of cytochrome c oxidase complex'
Sbi_jg8682.t1	ptg000001l	3258577	3261327	+	269	TET8_ARATH	Tetraspanin-8	Arabidopsis thaliana (Mouse-ear cress)	273	363	1.74e-126	A0A803MFI6_CHEQI	Uncharacterized protein	Chenopodium quinoa (Quinoa)	269	464	4.17e-164	XP_021731388.1	tetraspanin-8-like	Chenopodium quinoa	269	469	1.17e-165			Golgi apparatus [GO:0005794]; integral component of membrane [GO:0016021]; plasma membrane [GO:0005886]; plasmodesma [GO:0009506]; vacuole [GO:0005773]; auxin-activated signaling pathway [GO:0009734]; defense response to Gram-negative bacterium [GO:0050829]	auxin-activated signaling pathway [GO:0009734]; defense response to Gram-negative bacterium [GO:0050829]		Golgi apparatus [GO:0005794]; integral component of membrane [GO:0016021]; plasma membrane [GO:0005886]; plasmodesma [GO:0009506]; vacuole [GO:0005773]	GO:0005773; GO:0005794; GO:0005886; GO:0009506; GO:0009734; GO:0016021; GO:0050829	IPR044991;IPR018503;IPR018499	Tetraspani, plant;Tetraspanin, conserved site;Tetraspanin/Peripherin	GO:0009734;GO:0016021	'33.99':'development.unspecified':'(at2g23810 : 308.0) Member of TETRASPANIN family; tetraspanin8 (TET8); FUNCTIONS IN: molecular_function unknown; INVOLVED IN: aging; LOCATED IN: plasma membrane, membrane; EXPRESSED IN: 25 plant structures; EXPRESSED DURING: 14 growth stages; CONTAINS InterPro DOMAIN/s: Tetraspanin (InterPro:IPR018499), Tetraspanin, conserved site (InterPro:IPR018503), Tetraspan…	'22.4.4.1':'Vesicle trafficking.exocytic trafficking.cross-kingdom extracellular vesicle trafficking.regulatory protein (TET8/9)':'regulatory protein (TET8/9) of extracellular vesicle trafficking'
Sbi_jg8683.t1	ptg000001l	3262133	3270663	-	328	WTR37_ARATH	WAT1-related protein At4g30420	Arabidopsis thaliana (Mouse-ear cress)	373	254	3.5e-81	A0A0K9RDS6_SPIOL	WAT1-related protein	Spinacia oleracea (Spinach)	369	485	9.52e-170	KNA17615.1	hypothetical protein SOVF_077790	Spinacia oleracea	369	485	2.13e-169			integral component of membrane [GO:0016021]; plasma membrane [GO:0005886]; transmembrane transporter activity [GO:0022857]		transmembrane transporter activity [GO:0022857]	integral component of membrane [GO:0016021]; plasma membrane [GO:0005886]	GO:0005886; GO:0016021; GO:0022857	IPR030184;IPR000620	EamA domain	GO:0016021;GO:0022857;GO:0016020	'33.99':'development.unspecified':'(at4g30420 : 235.0) nodulin MtN21 /EamA-like transporter family protein; FUNCTIONS IN: molecular_function unknown; INVOLVED IN: biological_process unknown; LOCATED IN: membrane; EXPRESSED IN: 19 plant structures; EXPRESSED DURING: 6 growth stages; CONTAINS InterPro DOMAIN/s: Protein of unknown function DUF6, transmembrane (InterPro:IPR000620); BEST Arabidopsis t…	'24.2.1.5':'Solute transport.carrier-mediated transport.DMT superfamily.solute transporter (UmamiT)':'solute transporter (UmamiT)'
Sbi_jg8684.t1	ptg000001l	3273912	3280517	-	366	WTR37_ARATH	WAT1-related protein At4g30420	Arabidopsis thaliana (Mouse-ear cress)	373	335	1.24e-112	A0A0K9RDS6_SPIOL	WAT1-related protein	Spinacia oleracea (Spinach)	369	478	3.21e-166	XP_010687695.1	PREDICTED: WAT1-related protein At4g30420	Beta vulgaris subsp. vulgaris	371	559	0			integral component of membrane [GO:0016021]; plasma membrane [GO:0005886]; transmembrane transporter activity [GO:0022857]		transmembrane transporter activity [GO:0022857]	integral component of membrane [GO:0016021]; plasma membrane [GO:0005886]	GO:0005886; GO:0016021; GO:0022857	IPR030184;IPR000620	EamA domain	GO:0016021;GO:0022857;GO:0016020	'33.99':'development.unspecified':'(at4g30420 : 271.0) nodulin MtN21 /EamA-like transporter family protein; FUNCTIONS IN: molecular_function unknown; INVOLVED IN: biological_process unknown; LOCATED IN: membrane; EXPRESSED IN: 19 plant structures; EXPRESSED DURING: 6 growth stages; CONTAINS InterPro DOMAIN/s: Protein of unknown function DUF6, transmembrane (InterPro:IPR000620); BEST Arabidopsis t…	'24.2.1.5':'Solute transport.carrier-mediated transport.DMT superfamily.solute transporter (UmamiT)':'solute transporter (UmamiT)'
Sbi_jg8685.t1	ptg000001l	3288688	3297559	+	195							A0A0K9QYK4_SPIOL	Uncharacterized protein	Spinacia oleracea (Spinach)	193	191	1.44e-58	XP_010687697.1	PREDICTED: uncharacterized protein LOC104901782	Beta vulgaris subsp. vulgaris	200	198	1.11e-60											'35.2':'not assigned.unknown':' no hits & (original description: no original description)'	'35.2':'not assigned.not annotated':' no hits & (original description: none)'
Sbi_jg8686.t1	ptg000001l	3303091	3303708	+	206	IBL1_ARATH	Transcription factor IBH1-like 1, AtIBL1 (BHLH transcription factor eta, bHLH eta) (Basic helix-loop-helix protein 159, AtbHLH159, bHLH 159) (bHLH transcription factor bHLH159)	Arabidopsis thaliana (Mouse-ear cress)	180	103	1.25e-26	A0A803MFJ1_CHEQI	Uncharacterized protein	Chenopodium quinoa (Quinoa)	151	175	1.35e-52	XP_010687698.1	PREDICTED: uncharacterized protein LOC104901783	Beta vulgaris subsp. vulgaris	199	216	1.39e-67			nucleus [GO:0005634]; DNA-binding transcription factor activity [GO:0003700]; protein dimerization activity [GO:0046983]; transcription cis-regulatory region binding [GO:0000976]; brassinosteroid mediated signaling pathway [GO:0009742]; gibberellic acid mediated signaling pathway [GO:0009740]; regulation of growth [GO:0040008]	brassinosteroid mediated signaling pathway [GO:0009742]; gibberellic acid mediated signaling pathway [GO:0009740]; regulation of growth [GO:0040008]	DNA-binding transcription factor activity [GO:0003700]; protein dimerization activity [GO:0046983]; transcription cis-regulatory region binding [GO:0000976]	nucleus [GO:0005634]	GO:0000976; GO:0003700; GO:0005634; GO:0009740; GO:0009742; GO:0040008; GO:0046983	IPR044660		GO:0006355	'27.3.99':'RNA.regulation of transcription.unclassified':'(at5g57780 : 92.8) EXPRESSED IN: 18 plant structures; EXPRESSED DURING: 12 growth stages; BEST Arabidopsis thaliana protein match is: sequence-specific DNA binding transcription factors (TAIR:AT4G30410.1); Has 123 Blast hits to 123 proteins in 11 species: Archae - 0; Bacteria - 0; Metazoa - 0; Fungi - 0; Plants - 123; Viruses - 0; Other Eu…	'15.5.30':'RNA biosynthesis.transcriptional regulation.transcription factor (bHLH)':'transcription factor (bHLH)'
Sbi_jg8687.t1	ptg000001l	3333477	3337997	+	409	VAB_ARATH	VAN3-binding protein (Protein FORKED 1)	Arabidopsis thaliana (Mouse-ear cress)	498	67.4	8.03e-11	A0A803MFJ2_CHEQI	Uncharacterized protein	Chenopodium quinoa (Quinoa)	373	526	0	XP_010687699.1	PREDICTED: VAN3-binding protein	Beta vulgaris subsp. vulgaris	403	621	0			auxin-activated signaling pathway [GO:0009734]; leaf vascular tissue pattern formation [GO:0010305]; phloem or xylem histogenesis [GO:0010087]; post-Golgi vesicle-mediated transport [GO:0006892]; response to auxin [GO:0009733]	auxin-activated signaling pathway [GO:0009734]; leaf vascular tissue pattern formation [GO:0010305]; phloem or xylem histogenesis [GO:0010087]; post-Golgi vesicle-mediated transport [GO:0006892]; response to auxin [GO:0009733]			GO:0006892; GO:0009733; GO:0009734; GO:0010087; GO:0010305	IPR008546;IPR013666;IPR040269	Domain of unknown function DUF828		'35.2':'not assigned.unknown':'(at5g57770 : 238.0) CONTAINS InterPro DOMAIN/s: Pleckstrin-like, plant (InterPro:IPR013666), Protein of unknown function DUF828 (InterPro:IPR008546); BEST Arabidopsis thaliana protein match is: Plant protein of unknown function (DUF828) with plant pleckstrin homology-like region (TAIR:AT3G22810.1); Has 171 Blast hits to 171 proteins in 15 species: Archae - 0; Bacter…	'35.2':'not assigned.not annotated':' no hits & (original description: none)'
Sbi_jg8688.t1	ptg000001l	3343451	3352900	-	279							A0A0K9QM13_SPIOL	N-acetyltransferase domain-containing protein	Spinacia oleracea (Spinach)	281	420	5e-146	XP_021731381.1	uncharacterized protein LOC110698288	Chenopodium quinoa	283	434	3.29e-151								IPR016181;IPR000182	GNAT domain	GO:0008080	'26.24':'misc.GCN5-related N-acetyltransferase':'(at4g28030 : 324.0) Acyl-CoA N-acyltransferases (NAT) superfamily protein; FUNCTIONS IN: N-acetyltransferase activity; INVOLVED IN: metabolic process; LOCATED IN: chloroplast; EXPRESSED IN: 22 plant structures; EXPRESSED DURING: 13 growth stages; CONTAINS InterPro DOMAIN/s: Acyl-CoA N-acyltransferase (InterPro:IPR016181); BEST Arabidopsis thaliana …	'35.2':'not assigned.not annotated':' no hits & (original description: none)'
Sbi_jg8689.t1	ptg000001l	3362305	3363267	-	321							A0A803MTB6_CHEQI	Retrotrans_gag domain-containing protein	Chenopodium quinoa (Quinoa)	280	280	3.19e-90	XP_010666250.1	PREDICTED: uncharacterized protein LOC104883423	Beta vulgaris subsp. vulgaris	431	338	8.84e-111								IPR001878;IPR036875;IPR005162	Retrotransposon gag domain	GO:0003676;GO:0008270	'35.2':'not assigned.unknown':' no hits & (original description: no original description)'	'35.2':'not assigned.not annotated':' no hits & (original description: none)'
Sbi_jg8690.t1	ptg000001l	3365983	3366945	-	321							A0A803MTB6_CHEQI	Retrotrans_gag domain-containing protein	Chenopodium quinoa (Quinoa)	280	280	3.19e-90	XP_010666250.1	PREDICTED: uncharacterized protein LOC104883423	Beta vulgaris subsp. vulgaris	431	338	8.84e-111								IPR001878;IPR036875;IPR005162	Retrotransposon gag domain	GO:0003676;GO:0008270	'35.2':'not assigned.unknown':' no hits & (original description: no original description)'	'35.2':'not assigned.not annotated':' no hits & (original description: none)'
Sbi_jg8691.t1	ptg000001l	3423448	3429189	-	513	XB32_ARATH	E3 ubiquitin-protein ligase XBAT32, EC 2.3.2.27 (Ankyrin repeat domain and RING finger-containing protein XBAT32) (Protein XB3 homolog 2) (RING-type E3 ubiquitin transferase XBAT32)	Arabidopsis thaliana (Mouse-ear cress)	508	620	0	A0A0K9QNZ5_SPIOL	RING-type domain-containing protein	Spinacia oleracea (Spinach)	512	867	0	XP_010687703.1	PREDICTED: probable E3 ubiquitin-protein ligase XBOS32	Beta vulgaris subsp. vulgaris	510	906	0	K19044	E3 ubiquitin-protein ligase XBAT32/33 [EC:2.3.2.27]	metal ion binding [GO:0046872]; ubiquitin-protein transferase activity [GO:0004842]; lateral root formation [GO:0010311]; negative regulation of ethylene biosynthetic process [GO:0010366]; protein autoubiquitination [GO:0051865]; protein ubiquitination [GO:0016567]; response to auxin [GO:0009733]; ubiquitin-dependent protein catabolic process [GO:0006511]	lateral root formation [GO:0010311]; negative regulation of ethylene biosynthetic process [GO:0010366]; protein autoubiquitination [GO:0051865]; protein ubiquitination [GO:0016567]; response to auxin [GO:0009733]; ubiquitin-dependent protein catabolic process [GO:0006511]	metal ion binding [GO:0046872]; ubiquitin-protein transferase activity [GO:0004842]		GO:0004842; GO:0006511; GO:0009733; GO:0010311; GO:0010366; GO:0016567; GO:0046872; GO:0051865	IPR036770;IPR002110;IPR017907;IPR001841	Ankyrin repeat	GO:0005515	'17.5.1.20':'hormone metabolism.ethylene.synthesis-degradation.XBAT32':'(at5g57740 : 585.0) ubiquitin ligase; XB3 ortholog 2 in Arabidopsis thaliana (XBAT32); FUNCTIONS IN: zinc ion binding; EXPRESSED IN: 23 plant structures; EXPRESSED DURING: 15 growth stages; CONTAINS InterPro DOMAIN/s: Zinc finger, RING-type, conserved site (InterPro:IPR017907), Zinc finger, RING-type (InterPro:IPR001841), Ank…	'19.2.2.1.4.3.2':'Protein homeostasis.ubiquitin-proteasome system.ubiquitin-fold protein conjugation.ubiquitin conjugation (ubiquitylation).ubiquitin-ligase E3 activities.RING-domain E3 ligase activities.RING-HC-class E3 ligase':'RING-HC-class E3 ligase'
Sbi_jg8692.t1	ptg000001l	3440725	3442113	+	463	ATL13_ARATH	RING-H2 finger protein ATL13, EC 2.3.2.27 (RING-type E3 ubiquitin transferase ATL13)	Arabidopsis thaliana (Mouse-ear cress)	472	286	1.13e-90	A0A0K9RFI4_SPIOL	RING-type domain-containing protein	Spinacia oleracea (Spinach)	506	480	2.15e-163	XP_021755344.1	RING-H2 finger protein ATL13-like	Chenopodium quinoa	498	540	0	K10663	E3 ubiquitin-protein ligase ATL4 [EC:2.3.2.27]	integral component of membrane [GO:0016021]; plasma membrane [GO:0005886]; metal ion binding [GO:0046872]; transferase activity [GO:0016740]; ubiquitin protein ligase binding [GO:0031625]; protein ubiquitination [GO:0016567]	protein ubiquitination [GO:0016567]	metal ion binding [GO:0046872]; transferase activity [GO:0016740]; ubiquitin protein ligase binding [GO:0031625]	integral component of membrane [GO:0016021]; plasma membrane [GO:0005886]	GO:0005886; GO:0016021; GO:0016567; GO:0016740; GO:0031625; GO:0046872	IPR001841;IPR013083			'29.5.11.4.2':'protein.degradation.ubiquitin.E3.RING':'(at2g18650 : 169.0) maternal effect embryo arrest 16 (MEE16); FUNCTIONS IN: zinc ion binding; INVOLVED IN: embryo development ending in seed dormancy; LOCATED IN: chloroplast; CONTAINS InterPro DOMAIN/s: Zinc finger, RING-type (InterPro:IPR001841), Zinc finger, C3HC4 RING-type (InterPro:IPR018957); BEST Arabidopsis thaliana protein match is: …	'19.2.2.1.4.3.3.1':'Protein homeostasis.ubiquitin-proteasome system.ubiquitin-fold protein conjugation.ubiquitin conjugation (ubiquitylation).ubiquitin-ligase E3 activities.RING-domain E3 ligase activities.RING-H2-class ligase activities.ATL-subclass ligase':'RING-H2-class E3 ATL-subclass ubiquitin ligase'
Sbi_jg8693.t1	ptg000001l	3465032	3466103	-	71																													'35.2':'not assigned.unknown':' no hits & (original description: no original description)'	'35.2':'not assigned.not annotated':' no hits & (original description: none)'
Sbi_jg8694.t1	ptg000001l	3469802	3473602	+	200	ATL56_ARATH	RING-H2 finger protein ATL56, EC 2.3.2.27 (RING-type E3 ubiquitin transferase ATL56)	Arabidopsis thaliana (Mouse-ear cress)	181	83.2	7.37e-19	A0A0K9QI42_SPIOL	RING-type domain-containing protein	Spinacia oleracea (Spinach)	186	234	1.62e-75	KMT03549.1	hypothetical protein BVRB_8g192260	Beta vulgaris subsp. vulgaris	182	245	1.91e-79			integral component of membrane [GO:0016021]; metal ion binding [GO:0046872]; transferase activity [GO:0016740]; cellular response to hypoxia [GO:0071456]; protein ubiquitination [GO:0016567]	cellular response to hypoxia [GO:0071456]; protein ubiquitination [GO:0016567]	metal ion binding [GO:0046872]; transferase activity [GO:0016740]	integral component of membrane [GO:0016021]	GO:0016021; GO:0016567; GO:0016740; GO:0046872; GO:0071456	IPR001841;IPR013083			'35.2':'not assigned.unknown':' no hits & (original description: no original description)'	'25.4.1.1.3':'Nutrient uptake.transition metal homeostasis.uptake systems.reduction-based strategy.regulatory ubiquitin ligase targeted to IRT1 (IDF1)':'regulatory ubiquitin ligase targeted to IRT1 (IDF1)'
Sbi_jg8695.t1	ptg000001l	3478844	3479821	+	326							A0A0K9RGZ1_SPIOL	Uncharacterized protein	Spinacia oleracea (Spinach)	328	370	6.03e-125	XP_021755878.1	uncharacterized protein LOC110721071	Chenopodium quinoa	327	420	2.32e-144											'35.2':'not assigned.unknown':'(at4g16850 : 98.6) unknown protein; BEST Arabidopsis thaliana protein match is: unknown protein (TAIR:AT1G31130.1); Has 30201 Blast hits to 17322 proteins in 780 species: Archae - 12; Bacteria - 1396; Metazoa - 17338; Fungi - 3422; Plants - 5037; Viruses - 0; Other Eukaryotes - 2996 (source: NCBI BLink). & (reliability: 197.2) & (original description: no original de…	'35.2':'not assigned.not annotated':' no hits & (original description: none)'
Sbi_jg8696.t1	ptg000001l	3489264	3495023	+	146							A0A0K9RU45_SPIOL	Uncharacterized protein	Spinacia oleracea (Spinach)	144	186	4.28e-58	XP_021755349.1	uncharacterized protein LOC110720615 isoform X2	Chenopodium quinoa	144	201	2.48e-63											'35.2':'not assigned.unknown':'(at4g28025 : 112.0) unknown protein. & (reliability: 224.0) & (original description: no original description)'	'1.1.1.5.5.3':'Photosynthesis.photophosphorylation.photosystem II.photosynthetic acclimation.acclimation factor activities.light-responsive regulatory protein (SEP)':'light-responsive regulatory protein (SEP)'
Sbi_jg8697.t1	ptg000001l	3521414	3525022	+	861	TPS11_ARATH	Probable alpha,alpha-trehalose-phosphate synthase [UDP-forming] 11, EC 2.4.1.15 (Trehalose-6-phosphate synthase 11, AtTPS11)	Arabidopsis thaliana (Mouse-ear cress)	862	1087	0	A0A0K9RBC5_SPIOL	Uncharacterized protein	Spinacia oleracea (Spinach)	857	1494	0	XP_010687711.1	PREDICTED: probable alpha,alpha-trehalose-phosphate synthase	UDP-forming 11	857	1546	0	K16055	trehalose 6-phosphate synthase/phosphatase [EC:2.4.1.15 3.1.3.12]	mitochondrion [GO:0005739]; glycosyltransferase activity [GO:0016757]; trehalose biosynthetic process [GO:0005992]; trehalose metabolism in response to stress [GO:0070413]	trehalose biosynthetic process [GO:0005992]; trehalose metabolism in response to stress [GO:0070413]	glycosyltransferase activity [GO:0016757]	mitochondrion [GO:0005739]	GO:0005739; GO:0005992; GO:0016757; GO:0070413	IPR003337;IPR036412;IPR001830;IPR006379;IPR023214	Glycosyl transferase, family 20;HAD superfamily	GO:0003824;GO:0005992	'3.2.3':'minor CHO metabolism.trehalose.potential TPS/TPP':'(at2g18700 : 1103.0) Encodes an enzyme putatively involved in trehalose biosynthesis. The protein has a trehalose synthase (TPS)-like domain that may or may not be active as well as a trehalose phosphatase (TPP)-like domain.; trehalose phosphatase/synthase 11 (TPS11); FUNCTIONS IN: transferase activity, transferring glycosyl groups; INVO…	'50.2.4':'Enzyme classification.EC_2 transferases.EC_2.4 glycosyltransferase':'Probable alpha,alpha-trehalose-phosphate synthase [UDP-forming] 11 OS=Arabidopsis thaliana (sp|q9zv48|tps11_arath : 1103.0) & Enzyme classification.EC_2 transferases.EC_2.4 glycosyltransferase(50.2.4 : 520.9)'
Sbi_jg8698.t1	ptg000001l	3530807	3531937	+	377	GONS3_ARATH	GDP-mannose transporter GONST3 (Protein GOLGI NUCLEOTIDE SUGAR TRANSPORTER 3)	Arabidopsis thaliana (Mouse-ear cress)	372	565	0	A0A803M3Z2_CHEQI	TPT domain-containing protein	Chenopodium quinoa (Quinoa)	376	669	0	XP_021732534.1	GDP-mannose transporter GONST3-like	Chenopodium quinoa	376	669	0			Golgi apparatus [GO:0005794]; Golgi membrane [GO:0000139]; integral component of membrane [GO:0016021]; antiporter activity [GO:0015297]; GDP-fucose transmembrane transporter activity [GO:0005457]; nucleotide-sugar transmembrane transporter activity [GO:0005338]; carbohydrate transport [GO:0008643]; nucleotide-sugar transmembrane transport [GO:0015780]	carbohydrate transport [GO:0008643]; nucleotide-sugar transmembrane transport [GO:0015780]	antiporter activity [GO:0015297]; GDP-fucose transmembrane transporter activity [GO:0005457]; nucleotide-sugar transmembrane transporter activity [GO:0005338]	Golgi apparatus [GO:0005794]; Golgi membrane [GO:0000139]; integral component of membrane [GO:0016021]	GO:0000139; GO:0005338; GO:0005457; GO:0005794; GO:0008643; GO:0015297; GO:0015780; GO:0016021	IPR029665;IPR004853	Sugar phosphate transporter domain	GO:0005794;GO:0015780	'35.1':'not assigned.no ontology':'(at1g76340 : 489.0) Encodes a nucleotide-sugar transporter.; golgi nucleotide sugar transporter 3 (GONST3); CONTAINS InterPro DOMAIN/s: Protein of unknown function DUF250 (InterPro:IPR004853); BEST Arabidopsis thaliana protein match is: golgi nucleotide sugar transporter 4 (TAIR:AT5G19980.1); Has 1377 Blast hits to 1372 proteins in 233 species: Archae - 0; Bacte…	'24.2.1.1.4':'Solute transport.carrier-mediated transport.DMT superfamily.NST-TPT group.nucleotide sugar transporter (GONST1/2/3/4)':'nucleotide sugar transporter (GONST1/2/3/4)'
Sbi_jg8698.t2	ptg000001l	3531332	3531937	+	202	GONS3_ARATH	GDP-mannose transporter GONST3 (Protein GOLGI NUCLEOTIDE SUGAR TRANSPORTER 3)	Arabidopsis thaliana (Mouse-ear cress)	372	306	1.46e-103	A0A803M3Z2_CHEQI	TPT domain-containing protein	Chenopodium quinoa (Quinoa)	376	348	8.13e-118	KAH9625343.1	hypothetical protein KSS87_022741	Heliosperma pusillum	376	362	1.33e-122			Golgi apparatus [GO:0005794]; Golgi membrane [GO:0000139]; integral component of membrane [GO:0016021]; antiporter activity [GO:0015297]; GDP-fucose transmembrane transporter activity [GO:0005457]; nucleotide-sugar transmembrane transporter activity [GO:0005338]; carbohydrate transport [GO:0008643]; nucleotide-sugar transmembrane transport [GO:0015780]	carbohydrate transport [GO:0008643]; nucleotide-sugar transmembrane transport [GO:0015780]	antiporter activity [GO:0015297]; GDP-fucose transmembrane transporter activity [GO:0005457]; nucleotide-sugar transmembrane transporter activity [GO:0005338]	Golgi apparatus [GO:0005794]; Golgi membrane [GO:0000139]; integral component of membrane [GO:0016021]	GO:0000139; GO:0005338; GO:0005457; GO:0005794; GO:0008643; GO:0015297; GO:0015780; GO:0016021	IPR029665		GO:0005794;GO:0015780	'35.1':'not assigned.no ontology':'(at1g76340 : 241.0) Encodes a nucleotide-sugar transporter.; golgi nucleotide sugar transporter 3 (GONST3); CONTAINS InterPro DOMAIN/s: Protein of unknown function DUF250 (InterPro:IPR004853); BEST Arabidopsis thaliana protein match is: golgi nucleotide sugar transporter 4 (TAIR:AT5G19980.1); Has 1377 Blast hits to 1372 proteins in 233 species: Archae - 0; Bacte…	'24.2.1.1.4':'Solute transport.carrier-mediated transport.DMT superfamily.NST-TPT group.nucleotide sugar transporter (GONST1/2/3/4)':'nucleotide sugar transporter (GONST1/2/3/4)'
Sbi_jg8699.t1	ptg000001l	3536537	3545444	+	671	CNG17_ARATH	Cyclic nucleotide-gated ion channel 17 (Cyclic nucleotide- and calmodulin-regulated ion channel 17)	Arabidopsis thaliana (Mouse-ear cress)	720	920	0	V4U1L9_CITCL	Cyclic nucleotide-binding domain-containing protein	Citrus clementina (Clementine) (Citrus deliciosa x Citrus sinensis)	722	1041	0	XP_006453463.1	cyclic nucleotide-gated ion channel 17 isoform X1	Citrus clementina	722	1041	0	K05391	cyclic nucleotide gated channel, plant	integral component of membrane [GO:0016021]; plasma membrane [GO:0005886]; calmodulin binding [GO:0005516]; cAMP binding [GO:0030552]; cGMP binding [GO:0030553]; voltage-gated potassium channel activity [GO:0005249]		calmodulin binding [GO:0005516]; cAMP binding [GO:0030552]; cGMP binding [GO:0030553]; voltage-gated potassium channel activity [GO:0005249]	integral component of membrane [GO:0016021]; plasma membrane [GO:0005886]	GO:0005249; GO:0005516; GO:0005886; GO:0016021; GO:0030552; GO:0030553	IPR000595;IPR003938;IPR014710;IPR018490;IPR005821	Ion transport domain	GO:0005249;GO:0006813;GO:0016020;GO:0005216;GO:0006811;GO:0055085	'34.22':'transport.cyclic nucleotide or calcium regulated channels':'(at4g30360 : 917.0) member of Cyclic nucleotide gated channel family; cyclic nucleotide-gated channel 17 (CNGC17); FUNCTIONS IN: ion channel activity, cyclic nucleotide binding, calmodulin binding; INVOLVED IN: potassium ion transport, ion transport, transmembrane transport; LOCATED IN: membrane; EXPRESSED IN: 22 plant structure…	'24.3.2.4':'Solute transport.channels.VIC superfamily.cyclic nucleotide-gated cation channel (CNGC)':'cyclic nucleotide-gated cation channel (CNGC)'
Sbi_jg8700.t1	ptg000001l	3545521	3545730	+	70																													'35.2':'not assigned.unknown':' no hits & (original description: no original description)'	'35.2':'not assigned.not annotated':' no hits & (original description: none)'
Sbi_jg8701.t1	ptg000001l	3549039	3561154	+	405	SYWC_ARATH	Tryptophan--tRNA ligase, cytoplasmic, EC 6.1.1.2 (Tryptophanyl-tRNA synthetase, TrpRS)	Arabidopsis thaliana (Mouse-ear cress)	402	681	0	A0A0K9RDD8_SPIOL	Tryptophan--tRNA ligase, EC 6.1.1.2 (Tryptophanyl-tRNA synthetase)	Spinacia oleracea (Spinach)	402	749	0	XP_021739050.1	tryptophan--tRNA ligase, cytoplasmic-like	Chenopodium quinoa	404	774	0	K01867	tryptophanyl-tRNA synthetase [EC:6.1.1.2]	cytoplasm [GO:0005737]; cytosol [GO:0005829]; ATP binding [GO:0005524]; tryptophan-tRNA ligase activity [GO:0004830]; post-embryonic development [GO:0009791]; reproductive structure development [GO:0048608]; tryptophanyl-tRNA aminoacylation [GO:0006436]	post-embryonic development [GO:0009791]; reproductive structure development [GO:0048608]; tryptophanyl-tRNA aminoacylation [GO:0006436]	ATP binding [GO:0005524]; tryptophan-tRNA ligase activity [GO:0004830]	cytoplasm [GO:0005737]; cytosol [GO:0005829]	GO:0004830; GO:0005524; GO:0005737; GO:0005829; GO:0006436; GO:0009791; GO:0048608	IPR002305;IPR014729;IPR002306;IPR001412		GO:0000166;GO:0004812;GO:0005524;GO:0006418;GO:0004830;GO:0006436	'29.1':'protein.aa activation':'(at3g04600 : 676.0) Nucleotidylyl transferase superfamily protein; FUNCTIONS IN: nucleotide binding, tryptophan-tRNA ligase activity, aminoacyl-tRNA ligase activity, ATP binding; INVOLVED IN: tRNA aminoacylation for protein translation, tryptophanyl-tRNA aminoacylation; LOCATED IN: cytosol; EXPRESSED IN: 24 plant structures; EXPRESSED DURING: 14 growth stages; CONT…	'17.2.20':'Protein biosynthesis.aminoacyl-tRNA synthetase activities.tryptophan-tRNA ligase':'tryptophan-tRNA ligase'
Sbi_jg8702.t1	ptg000001l	3563421	3569812	+	541	SECY_SPIOL	Preprotein translocase subunit SECY, chloroplastic (CpSecY)	Spinacia oleracea (Spinach)	545	899	0	A0A7C9DCF7_OPUST	CpSecY	Opuntia streptacantha (Prickly pear cactus) (Opuntia cardona)	540	878	0	XP_021852116.1	preprotein translocase subunit SECY, chloroplastic isoform X2	Spinacia oleracea	545	899	0	K03076	preprotein translocase subunit SecY	chloroplast thylakoid membrane [GO:0009535]; integral component of membrane [GO:0016021]; protein transport [GO:0015031]	protein transport [GO:0015031]		chloroplast thylakoid membrane [GO:0009535]; integral component of membrane [GO:0016021]	GO:0009535; GO:0015031; GO:0016021	IPR026593;IPR002208;IPR023201;IPR030659	Protein translocase subunit SecY;SecY domain superfamily;SecY conserved site	GO:0015031;GO:0016020	'29.3.3':'protein.targeting.chloroplast':'(p93690|secy_spiol : 772.0) Preprotein translocase secY subunit, chloroplast precursor (CpSecY) - Spinacia oleracea (Spinach) & (at2g18710 : 711.0) Encodes a component of the thylakoid-localized Sec system involved in the translocation of cytoplasmic proteins into plastid.; SECY homolog 1 (SCY1); FUNCTIONS IN: P-P-bond-hydrolysis-driven protein transmembr…	'23.1.5.2':'Protein translocation.chloroplast.thylakoid membrane Sec1 translocation system.component SecY1':'component SecY1 of thylakoid membrane Sec1 translocation system'
Sbi_jg8703.t1	ptg000001l	3606739	3610488	-	1060	SMAX1_ARATH	Protein SUPPRESSOR OF MAX2 1, AtSMXL1	Arabidopsis thaliana (Mouse-ear cress)	990	957	0	A0A803N4H1_CHEQI	Clp R domain-containing protein	Chenopodium quinoa (Quinoa)	1011	1589	0	XP_021755354.1	protein SUPPRESSOR OF MAX2 1-like	Chenopodium quinoa	1047	1652	0			ATP binding [GO:0005524]; ATP hydrolysis activity [GO:0016887]; response to karrikin [GO:0080167]; response to strigolactone [GO:1902347]; seed germination [GO:0009845]; seedling development [GO:0090351]	response to karrikin [GO:0080167]; response to strigolactone [GO:1902347]; seed germination [GO:0009845]; seedling development [GO:0090351]	ATP binding [GO:0005524]; ATP hydrolysis activity [GO:0016887]		GO:0005524; GO:0009845; GO:0016887; GO:0080167; GO:0090351; GO:1902347	IPR036628;IPR027417;IPR004176	Clp, repeat (R) domain		'20.2.1':'stress.abiotic.heat':'(at5g57710 : 865.0) Double Clp-N motif-containing P-loop nucleoside triphosphate hydrolases superfamily protein; FUNCTIONS IN: ATP binding; INVOLVED IN: response to karrikin; EXPRESSED IN: 22 plant structures; EXPRESSED DURING: 13 growth stages; CONTAINS InterPro DOMAIN/s: ATPase, AAA-2 (InterPro:IPR013093); BEST Arabidopsis thaliana protein match is: Double Clp-N …	'11.9.2.3':'Phytohormone action.strigolactone.perception and signal transduction.signal modulator (SMXL)':'strigolactone signal modulator (SMXL)'
Sbi_jg8704.t1	ptg000001l	3653027	3655884	+	131																													'35.2':'not assigned.unknown':' no hits & (original description: no original description)'	'35.2':'not assigned.not annotated':' no hits & (original description: none)'
Sbi_jg8705.t1	ptg000001l	3687152	3690507	-	800	Y5005_ARATH	Probable receptor-like protein kinase At5g20050, EC 2.7.11.1	Arabidopsis thaliana (Mouse-ear cress)	452	383	3.21e-124	A0A0K9R019_SPIOL	Protein kinase domain-containing protein	Spinacia oleracea (Spinach)	438	685	0	XP_021861711.1	probable receptor-like protein kinase At5g20050	Spinacia oleracea	438	685	0			integral component of membrane [GO:0016021]; ATP binding [GO:0005524]; protein serine kinase activity [GO:0106310]; protein serine/threonine kinase activity [GO:0004674]; protein phosphorylation [GO:0006468]	protein phosphorylation [GO:0006468]	ATP binding [GO:0005524]; protein serine kinase activity [GO:0106310]; protein serine/threonine kinase activity [GO:0004674]	integral component of membrane [GO:0016021]	GO:0004674; GO:0005524; GO:0006468; GO:0016021; GO:0106310	IPR000719;IPR008271;IPR011009;IPR017441	Protein kinase domain;Protein kinase, ATP binding site	GO:0004672;GO:0005524;GO:0006468	'30.2.99':'signalling.receptor kinases.misc':'(at5g20050 : 337.0) Protein kinase superfamily protein; FUNCTIONS IN: kinase activity; INVOLVED IN: protein amino acid phosphorylation; LOCATED IN: endomembrane system; EXPRESSED IN: 23 plant structures; EXPRESSED DURING: 13 growth stages; CONTAINS InterPro DOMAIN/s: Protein kinase, ATP binding site (InterPro:IPR017441), Protein kinase, catalytic doma…	'50.2.7':'Enzyme classification.EC_2 transferases.EC_2.7 transferase transferring phosphorus-containing group':'Probable receptor-like protein kinase At5g20050 OS=Arabidopsis thaliana (sp|q94c25|y5005_arath : 337.0) & Enzyme classification.EC_2 transferases.EC_2.7 transferase transferring phosphorus-containing group(50.2.7 : 149.8)'
Sbi_jg8706.t1	ptg000001l	3699773	3706318	+	381	ANM10_ARATH	Protein arginine N-methyltransferase PRMT10, EC 2.1.1.319	Arabidopsis thaliana (Mouse-ear cress)	383	544	0	A0A803MQA5_CHEQI	Uncharacterized protein	Chenopodium quinoa (Quinoa)	379	683	0	XP_021764536.1	protein arginine N-methyltransferase PRMT10-like	Chenopodium quinoa	379	683	0			[myelin basic protein]-arginine N-methyltransferase activity [GO:0016277]; histone-arginine N-methyltransferase activity [GO:0008469]; protein-arginine omega-N asymmetric methyltransferase activity [GO:0035242]; protein-arginine omega-N monomethyltransferase activity [GO:0035241]; peptidyl-arginine methylation, to asymmetrical-dimethyl arginine [GO:0019919]; vegetative to reproductive phase trans…	peptidyl-arginine methylation, to asymmetrical-dimethyl arginine [GO:0019919]; vegetative to reproductive phase transition of meristem [GO:0010228]	[myelin basic protein]-arginine N-methyltransferase activity [GO:0016277]; histone-arginine N-methyltransferase activity [GO:0008469]; protein-arginine omega-N asymmetric methyltransferase activity [GO:0035242]; protein-arginine omega-N monomethyltransferase activity [GO:0035241]		GO:0008469; GO:0010228; GO:0016277; GO:0019919; GO:0035241; GO:0035242	IPR025799;IPR029063		GO:0016274;GO:0018216	'26.6':'misc.O-methyl transferases':'(at1g04870 : 540.0) Encodes a type I protein arginine methyltransferase based on the At1g04870.2 gene model. PRMT10 can catalyze the asymmetric dimethylation of arginine 3 on histone 4 and can also methylate myelin basic protein in vitro. Mutants lacking PRMT10 flower late due to defects in the autonomous pathway and they have elevated levels of FLC transcript…	'18.10.2.1':'Protein modification.methylation.arginine N-methyltransferase activities.type-I arginine N-methyltransferase (PRMT10)':'type-I arginine N-methyltransferase (PRMT10)'
Sbi_jg8707.t1	ptg000001l	3709146	3713286	-	423	Y1341_ORYSJ	B3 domain-containing protein Os01g0234100	Oryza sativa subsp. japonica (Rice)	495	255	5.07e-79	A0A0K9RF49_SPIOL	TF-B3 domain-containing protein	Spinacia oleracea (Spinach)	509	422	2.97e-141	XP_010688083.1	PREDICTED: B3 domain-containing protein Os01g0234100 isoform X2	Beta vulgaris subsp. vulgaris	508	458	3.85e-155			nucleus [GO:0005634]; DNA binding [GO:0003677]		DNA binding [GO:0003677]	nucleus [GO:0005634]	GO:0003677; GO:0005634	IPR015300;IPR003340;IPR044837	B3 DNA binding domain	GO:0003677	'28.99':'DNA.unspecified':'(at3g19184 : 135.0) AP2/B3-like transcriptional factor family protein; FUNCTIONS IN: DNA binding; INVOLVED IN: regulation of transcription, DNA-dependent; LOCATED IN: cellular_component unknown; EXPRESSED IN: 7 plant structures; EXPRESSED DURING: F mature embryo stage, petal differentiation and expansion stage, E expanded cotyledon stage, D bilateral stage; CONTAINS Int…	'15.5.5.2':'RNA biosynthesis.transcriptional regulation.B3 transcription factor superfamily.transcription factor (REM)':'transcription factor (REM)'
Sbi_jg8708.t1	ptg000001l	3725068	3726256	+	94							A0A803MQA2_CHEQI	Uncharacterized protein	Chenopodium quinoa (Quinoa)	91	67.8	1.16e-12	KMT02945.1	hypothetical protein BVRB_8g195170	Beta vulgaris subsp. vulgaris	74	67	2.8e-12											'35.2':'not assigned.unknown':' no hits & (original description: no original description)'	'35.2':'not assigned.not annotated':' no hits & (original description: none)'
Sbi_jg8709.t1	ptg000001l	3730832	3742238	+	98	POLR2_ARATH	Retrovirus-related Pol polyprotein from transposon RE2 (Retro element 2, AtRE2) [Includes: Protease RE2, EC 3.4.23.-; Reverse transcriptase RE2, EC 2.7.7.49; Endonuclease RE2 ]	Arabidopsis thaliana (Mouse-ear cress)	1456	65.1	1.3e-12	A0A438FV17_VITVI	Retrovirus-related Pol polyprotein from transposon RE2	Vitis vinifera (Grape)	100	108	1.39e-28	XP_021746812.1	uncharacterized protein LOC110712647	Chenopodium quinoa	386	128	4.92e-33			aspartic-type endopeptidase activity [GO:0004190]; endonuclease activity [GO:0004519]; metal ion binding [GO:0046872]; nucleic acid binding [GO:0003676]; RNA-directed DNA polymerase activity [GO:0003964]; DNA integration [GO:0015074]; DNA recombination [GO:0006310]; proteolysis [GO:0006508]	DNA integration [GO:0015074]; DNA recombination [GO:0006310]; proteolysis [GO:0006508]	aspartic-type endopeptidase activity [GO:0004190]; endonuclease activity [GO:0004519]; metal ion binding [GO:0046872]; nucleic acid binding [GO:0003676]; RNA-directed DNA polymerase activity [GO:0003964]		GO:0003676; GO:0003964; GO:0004190; GO:0004519; GO:0006310; GO:0006508; GO:0015074; GO:0046872				'35.2':'not assigned.unknown':' no hits & (original description: no original description)'	'35.2':'not assigned.not annotated':' no hits & (original description: none)'
Sbi_jg8710.t1	ptg000001l	3742266	3745870	+	470	DUF6_ARATH	DUF724 domain-containing protein 6, AtDUF6	Arabidopsis thaliana (Mouse-ear cress)	701	47.8	0.000172	A0A0K9QV47_SPIOL	ENT domain-containing protein	Spinacia oleracea (Spinach)	415	553	0	XP_021860983.1	uncharacterized protein LOC110799999	Spinacia oleracea	415	556	0			nucleus [GO:0005634]; regulation of growth [GO:0040008]	regulation of growth [GO:0040008]		nucleus [GO:0005634]	GO:0005634; GO:0040008	IPR005491;IPR014002;IPR036142;IPR008395	ENT domain;Agenet domain, plant type		'35.1.2':'not assigned.no ontology.agenet domain-containing protein':'(at4g32440 : 180.0) Plant Tudor-like RNA-binding protein; FUNCTIONS IN: RNA binding; INVOLVED IN: biological_process unknown; EXPRESSED IN: 21 plant structures; EXPRESSED DURING: 10 growth stages; CONTAINS InterPro DOMAIN/s: Tudor-like, plant (InterPro:IPR014002), Agenet (InterPro:IPR008395); BEST Arabidopsis thaliana protein m…	'35.2':'not assigned.not annotated':' no hits & (original description: none)'
Sbi_jg8711.t1	ptg000001l	3766104	3771066	-	95																													'35.2':'not assigned.unknown':' no hits & (original description: no original description)'	'35.2':'not assigned.not annotated':' no hits & (original description: none)'
Sbi_jg8712.t1	ptg000001l	3781342	3781734	-	131							A0A0K9S2U2_SPIOL	Uncharacterized protein	Spinacia oleracea (Spinach)	123	169	6.21e-52	XP_021861985.1	uncharacterized protein LOC110800984	Spinacia oleracea	123	170	7.19e-52											'35.2':'not assigned.unknown':'(at1g52720 : 80.5) unknown protein; BEST Arabidopsis thaliana protein match is: unknown protein (TAIR:AT3G15630.1); Has 61 Blast hits to 61 proteins in 13 species: Archae - 0; Bacteria - 0; Metazoa - 0; Fungi - 0; Plants - 61; Viruses - 0; Other Eukaryotes - 0 (source: NCBI BLink). & (reliability: 161.0) & (original description: no original description)'	'35.2':'not assigned.not annotated':' no hits & (original description: none)'
Sbi_jg8713.t1	ptg000001l	3789274	3799281	-	875	AKT1_ARATH	Potassium channel AKT1	Arabidopsis thaliana (Mouse-ear cress)	857	1028	0	A0A221LB24_SESPO	Potassium channel	Sesuvium portulacastrum (Shoreline sea purslane) (Portulaca portulacastrum)	904	1273	0	XP_010688091.1	PREDICTED: potassium channel AKT1	Beta vulgaris subsp. vulgaris	912	1408	0	K06867	uncharacterized protein	integral component of membrane [GO:0016021]; plasma membrane [GO:0005886]; identical protein binding [GO:0042802]; inward rectifier potassium channel activity [GO:0005242]; potassium ion import across plasma membrane [GO:1990573]; potassium ion transport [GO:0006813]; regulation of ion transmembrane transport [GO:0034765]; regulation of stomatal closure [GO:0090333]; response to salt stress [GO:0…	potassium ion import across plasma membrane [GO:1990573]; potassium ion transport [GO:0006813]; regulation of ion transmembrane transport [GO:0034765]; regulation of stomatal closure [GO:0090333]; response to salt stress [GO:0009651]; response to water deprivation [GO:0009414]; root hair elongation [GO:0048767]	identical protein binding [GO:0042802]; inward rectifier potassium channel activity [GO:0005242]	integral component of membrane [GO:0016021]; plasma membrane [GO:0005886]	GO:0005242; GO:0005886; GO:0006813; GO:0009414; GO:0009651; GO:0016021; GO:0034765; GO:0042802; GO:0048767; GO:0090333; GO:1990573	IPR002110;IPR000595;IPR021789;IPR018490;IPR014710;IPR045319;IPR036770;IPR005821	Ankyrin repeat;KHA domain;Potassium channel KAT/AKT;Ion transport domain	GO:0005515;GO:0005249;GO:0006813;GO:0005216;GO:0006811;GO:0016020;GO:0055085	'34.15':'transport.potassium':'(at2g26650 : 1037.0) Encodes AKT1, a member of the Shaker family inward rectifying potassium channel predominantly expressed in predominantly in root hairs and root endodermis. This family includes five groups based on phylogenetic analysis (FEBS Letters (2007) 581: 2357): I (inward rectifying channel): AKT1 (AT2G26650), AKT5 (AT4G32500) and SPIK (also known as AKT6…	'24.3.2.2':'Solute transport.channels.VIC superfamily.voltage-gated potassium cation channel (AKT/SKOR/GORK)':'voltage-gated potassium cation channel (AKT/SKOR/GORK)'
Sbi_jg8714.t1	ptg000001l	3803132	3805240	+	217							K4Q1D7_BETVU	Uncharacterized protein	Beta vulgaris (Sugar beet)	2403	189	1.24e-51	BAM64827.1	hypothetical protein	Beta vulgaris	2403	189	2.77e-51											'35.2':'not assigned.unknown':' no hits & (original description: no original description)'	'35.2':'not assigned.not annotated':' no hits & (original description: none)'
Sbi_jg8715.t1	ptg000001l	3805269	3806931	+	517							A0A803L232_CHEQI	Uncharacterized protein	Chenopodium quinoa (Quinoa)	1621	489	4e-154	XP_021762221.1	trichohyalin-like	Chenopodium quinoa	1433	488	9.42e-155											'35.2':'not assigned.unknown':' no hits & (original description: no original description)'	'35.2':'not assigned.not annotated':' no hits & (original description: none)'
Sbi_jg8716.t1	ptg000001l	3806967	3807962	+	241							A0A0K9R8P5_SPIOL	Uncharacterized protein	Spinacia oleracea (Spinach)	1653	271	1.06e-79	KNA15928.1	hypothetical protein SOVF_093920	Spinacia oleracea	1653	271	2.36e-79											'35.2':'not assigned.unknown':' no hits & (original description: no original description)'	'35.2':'not assigned.not annotated':' no hits & (original description: none)'
Sbi_jg8717.t1	ptg000001l	3819268	3821963	+	492							A0A0K9R8P5_SPIOL	Uncharacterized protein	Spinacia oleracea (Spinach)	1653	595	0	XP_021725755.1	nucleoprotein TPR-like isoform X1	Chenopodium quinoa	1619	597	0											'31.2':'cell.division':'(at2g34780 : 145.0) Encodes a novel protein of unknown function that is essential for embryonic development. Severe loss of function alleles are embryo lethal. Analysis of a partial loss of function allele indicates a role for EMB1611 in regulation of endoreduplication and maintenance of meristem cell fate. It appears to be required for maintaining the CLV-WUS regulatory p…	'35.2':'not assigned.not annotated':' no hits & (original description: none)'
Sbi_jg8718.t1	ptg000001l	3826455	3841970	-	330	MARH8_MOUSE	E3 ubiquitin-protein ligase MARCHF8, EC 2.3.2.27 (Cellular modulator of immune recognition, c-MIR) (Membrane-associated RING finger protein 8) (Membrane-associated RING-CH protein VIII, MARCH-VIII) (RING-type E3 ubiquitin transferase MARCHF8)	Mus musculus (Mouse)	286	62.4	8.14e-10	A0A803MQ91_CHEQI	RING-CH-type domain-containing protein	Chenopodium quinoa (Quinoa)	332	556	0	XP_010688092.1	uncharacterized protein LOC104902110	Beta vulgaris subsp. vulgaris	329	582	0			cytoplasm [GO:0005737]; early endosome membrane [GO:0031901]; endosome [GO:0005768]; integral component of membrane [GO:0016021]; late endosome membrane [GO:0031902]; lysosomal membrane [GO:0005765]; lysosome [GO:0005764]; MHC class II protein binding [GO:0042289]; MHC protein binding [GO:0042287]; ubiquitin protein ligase activity [GO:0061630]; ubiquitin-protein transferase activity [GO:0004842]…	adaptive immune response [GO:0002250]; antigen processing and presentation of peptide antigen via MHC class II [GO:0002495]; immune response [GO:0006955]; negative regulation of MHC class II biosynthetic process [GO:0045347]; protein polyubiquitination [GO:0000209]; protein ubiquitination [GO:0016567]	MHC class II protein binding [GO:0042289]; MHC protein binding [GO:0042287]; ubiquitin protein ligase activity [GO:0061630]; ubiquitin-protein transferase activity [GO:0004842]; zinc ion binding [GO:0008270]	cytoplasm [GO:0005737]; early endosome membrane [GO:0031901]; endosome [GO:0005768]; integral component of membrane [GO:0016021]; late endosome membrane [GO:0031902]; lysosomal membrane [GO:0005765]; lysosome [GO:0005764]	GO:0000209; GO:0002250; GO:0002495; GO:0004842; GO:0005737; GO:0005764; GO:0005765; GO:0005768; GO:0006955; GO:0008270; GO:0016021; GO:0016567; GO:0031901; GO:0031902; GO:0042287; GO:0042289; GO:0045347; GO:0061630	IPR011016;IPR013083		GO:0008270	'29.5.11.4.2':'protein.degradation.ubiquitin.E3.RING':'(at1g11020 : 422.0) RING/FYVE/PHD zinc finger superfamily protein; FUNCTIONS IN: zinc ion binding; EXPRESSED IN: 24 plant structures; EXPRESSED DURING: 15 growth stages; CONTAINS InterPro DOMAIN/s: Zinc finger, C3HC4 RING-type (InterPro:IPR018957), Zinc finger, RING-CH-type (InterPro:IPR011016); BEST Arabidopsis thaliana protein match is: RIN…	'35.2':'not assigned.not annotated':' no hits & (original description: none)'
Sbi_jg8719.t1	ptg000001l	3841997	3844823	-	85																													'35.2':'not assigned.unknown':' no hits & (original description: no original description)'	'35.2':'not assigned.not annotated':' no hits & (original description: none)'
Sbi_jg8720.t1	ptg000001l	3845102	3874182	-	895	TNPO1_ARATH	Transportin-1, AtTRN1 (Importin beta-2) (Karyopherin beta-2)	Arabidopsis thaliana (Mouse-ear cress)	891	1357	0	A0A0K9R2G1_SPIOL	Importin N-terminal domain-containing protein	Spinacia oleracea (Spinach)	894	1657	0	XP_021835637.1	transportin-1	Spinacia oleracea	894	1657	0	K18752	transportin-1	cytoplasm [GO:0005737]; nucleoplasm [GO:0005654]; nucleus [GO:0005634]; nuclear import signal receptor activity [GO:0061608]; nuclear localization sequence binding [GO:0008139]; small GTPase binding [GO:0031267]; import into nucleus [GO:0051170]; protein import into nucleus [GO:0006606]; RISC complex assembly [GO:0070922]	import into nucleus [GO:0051170]; protein import into nucleus [GO:0006606]; RISC complex assembly [GO:0070922]	nuclear import signal receptor activity [GO:0061608]; nuclear localization sequence binding [GO:0008139]; small GTPase binding [GO:0031267]	cytoplasm [GO:0005737]; nucleoplasm [GO:0005654]; nucleus [GO:0005634]	GO:0005634; GO:0005654; GO:0005737; GO:0006606; GO:0008139; GO:0031267; GO:0051170; GO:0061608; GO:0070922	IPR040122;IPR001494;IPR016024;IPR011989	Importin beta family	GO:0006606;GO:0006886;GO:0031267	'29.3.1':'protein.targeting.nucleus':'(at2g16950 : 1268.0) Nuclear import receptor for AtGRP7.; transportin 1 (TRN1); CONTAINS InterPro DOMAIN/s: HEAT (InterPro:IPR000357), Importin-beta, N-terminal (InterPro:IPR001494), Armadillo-like helical (InterPro:IPR011989), Armadillo-type fold (InterPro:IPR016024); BEST Arabidopsis thaliana protein match is: ARM repeat superfamily protein (TAIR:AT2G16960.…	'16.5.2.2.3':'RNA processing.mRNA silencing.miRNA pathway.RNA-induced silencing complex (RISC) assembly and export.assembly factor (TRN1)':'assembly factor (TRN1) of RNA-induced silencing complex (RISC) assembly'| '23.5.2.1.2':'Protein translocation.nucleus.nucleocytoplasmic transport.nuclear transport receptor activities.import karyopherin (IMB2)':'nucleocytoplasmic import karyopherin (IMB2)'
Sbi_jg8721.t1	ptg000001l	3879373	3887420	-	406	PRS8A_ARATH	26S proteasome regulatory subunit 8 homolog A (26S proteasome AAA-ATPase subunit RPT6a) (26S proteasome subunit 8 homolog A) (Regulatory particle triple-A ATPase subunit 6a)	Arabidopsis thaliana (Mouse-ear cress)	419	754	0	A0A0K9QG12_SPIOL	AAA domain-containing protein	Spinacia oleracea (Spinach)	404	773	0	XP_010688096.1	PREDICTED: 26S protease regulatory subunit 8 homolog A	Beta vulgaris subsp. vulgaris	404	782	0	K03066	26S proteasome regulatory subunit T6	nucleus [GO:0005634]; plastid [GO:0009536]; proteasome complex [GO:0000502]; proteasome regulatory particle, base subcomplex [GO:0008540]; ATP binding [GO:0005524]; ATP hydrolysis activity [GO:0016887]; proteasome-activating activity [GO:0036402]; proteasome-mediated ubiquitin-dependent protein catabolic process [GO:0043161]	proteasome-mediated ubiquitin-dependent protein catabolic process [GO:0043161]	ATP binding [GO:0005524]; ATP hydrolysis activity [GO:0016887]; proteasome-activating activity [GO:0036402]	nucleus [GO:0005634]; plastid [GO:0009536]; proteasome complex [GO:0000502]; proteasome regulatory particle, base subcomplex [GO:0008540]	GO:0000502; GO:0005524; GO:0005634; GO:0008540; GO:0009536; GO:0016887; GO:0036402; GO:0043161	IPR003959;IPR041569;IPR003593;IPR027417;IPR012340;IPR035261;IPR032501;IPR005937;IPR003960	AAA ATPase, AAA+ lid domain;AAA+ ATPase domain;26S proteasome regulatory subunit 8	GO:0005524;GO:0016887;GO:0036402;GO:0005737;GO:0030163	'29.5.11.20':'protein.degradation.ubiquitin.proteasom':'(at5g19990 : 706.0) 26S proteasome AAA-ATPase subunit; regulatory particle triple-A ATPase 6A (RPT6A); FUNCTIONS IN: ATPase activity; INVOLVED IN: ubiquitin-dependent protein catabolic process; LOCATED IN: proteasome regulatory particle, base subcomplex, proteasome complex, nucleus, plasma membrane; EXPRESSED IN: guard cell; CONTAINS InterPr…	'19.2.5.2.1.6':'Protein homeostasis.ubiquitin-proteasome system.26S proteasome.19S regulatory particle.base subcomplex.regulatory component RPT6':'regulatory component RPT6 of 26S proteasome'
Sbi_jg8722.t1	ptg000001l	3897867	3905806	+	347	STRAP_DICDI	Serine-threonine kinase receptor-associated protein (WD40 repeat-containing protein strap)	Dictyostelium discoideum (Slime mold)	293	297	4.59e-99	A0A0K9RG64_SPIOL	Uncharacterized protein	Spinacia oleracea (Spinach)	350	656	0	XP_021835632.1	serine-threonine kinase receptor-associated protein-like	Spinacia oleracea	350	656	0	K13137	serine-threonine kinase receptor-associated protein	mRNA processing [GO:0006397]; negative regulation of transforming growth factor beta receptor signaling pathway [GO:0030512]; RNA splicing [GO:0008380]	mRNA processing [GO:0006397]; negative regulation of transforming growth factor beta receptor signaling pathway [GO:0030512]; RNA splicing [GO:0008380]			GO:0006397; GO:0008380; GO:0030512	IPR001680;IPR036322;IPR015943	WD40 repeat	GO:0005515	'29.4':'protein.postranslational modification':'(at3g15610 : 515.0) Transducin/WD40 repeat-like superfamily protein; CONTAINS InterPro DOMAIN/s: WD40 repeat 2 (InterPro:IPR019782), WD40 repeat-like-containing domain (InterPro:IPR011046), WD40 repeat, conserved site (InterPro:IPR019775), WD40-repeat-containing domain (InterPro:IPR017986), WD40/YVTN repeat-like-containing domain (InterPro:IPR015943…	'35.1':'not assigned.annotated':'Eukaryotic translation initiation factor 3 subunit I OS=Arabidopsis thaliana (sp|q38884|eif3i_arath : 110.0)'
Sbi_jg8723.t1	ptg000001l	3944288	3945847	-	520	KCS11_ARATH	3-ketoacyl-CoA synthase 11, KCS-11, EC 2.3.1.199 (Very long-chain fatty acid condensing enzyme 11, VLCFA condensing enzyme 11)	Arabidopsis thaliana (Mouse-ear cress)	509	841	0	A0A803MQ87_CHEQI	3-ketoacyl-CoA synthase, EC 2.3.1.-	Chenopodium quinoa (Quinoa)	518	987	0	XP_021764519.1	3-ketoacyl-CoA synthase 11-like	Chenopodium quinoa	518	987	0	K15397	3-ketoacyl-CoA synthase [EC:2.3.1.199]	integral component of membrane [GO:0016021]; very-long-chain 3-ketoacyl-CoA synthase activity [GO:0102756]; fatty acid biosynthetic process [GO:0006633]; response to cold [GO:0009409]; response to light stimulus [GO:0009416]	fatty acid biosynthetic process [GO:0006633]; response to cold [GO:0009409]; response to light stimulus [GO:0009416]	very-long-chain 3-ketoacyl-CoA synthase activity [GO:0102756]	integral component of membrane [GO:0016021]	GO:0006633; GO:0009409; GO:0009416; GO:0016021; GO:0102756	IPR013747;IPR012392;IPR013601;IPR016039		GO:0006633;GO:0016020;GO:0016747;GO:0016746	'11.1.10':'lipid metabolism.FA synthesis and FA elongation.beta ketoacyl CoA synthase':'(at2g26640 : 844.0) Encodes KCS11, a member of the 3-ketoacyl-CoA synthase family involved in the biosynthesis of VLCFA (very long chain fatty acids).; 3-ketoacyl-CoA synthase 11 (KCS11); FUNCTIONS IN: transferase activity, transferring acyl groups other than amino-acyl groups, catalytic activity; INVOLVED IN:…	'5.1.6.1.1.1':'Lipid metabolism.fatty acid metabolism.endoplasmic reticulum-localized fatty acid elongase (FAE) system.fatty acid elongation complex.condensing enzyme activities.3-ketoacyl-CoA synthase (KCS)':'3-ketoacyl-CoA synthase (KCS)'
Sbi_jg8724.t1	ptg000001l	3952076	3959249	-	390	HBPL1_ARATH	Heme-binding-like protein At3g10130, chloroplastic	Arabidopsis thaliana (Mouse-ear cress)	309	73.2	3.58e-13	A0A803MQ86_CHEQI	Uncharacterized protein	Chenopodium quinoa (Quinoa)	406	647	0	XP_010688101.1	PREDICTED: uncharacterized protein LOC104902117	Beta vulgaris subsp. vulgaris	390	678	0			chloroplast [GO:0009507]; chloroplast thylakoid membrane [GO:0009535]; plastoglobule [GO:0010287]; heme binding [GO:0020037]		heme binding [GO:0020037]	chloroplast [GO:0009507]; chloroplast thylakoid membrane [GO:0009535]; plastoglobule [GO:0010287]	GO:0009507; GO:0009535; GO:0010287; GO:0020037	IPR018790;IPR011256;IPR032710;IPR006917	Protein of unknown function DUF2358;Regulatory factor, effector binding domain superfamily		'21.3':'redox.heme':'(at5g20140 : 506.0) SOUL heme-binding family protein; CONTAINS InterPro DOMAIN/s: Protein of unknown function DUF2358 (InterPro:IPR018790), SOUL haem-binding protein (InterPro:IPR006917); BEST Arabidopsis thaliana protein match is: SOUL heme-binding family protein (TAIR:AT3G10130.1). & (gnl|cdd|68407 : 100.0) no description available & (reliability: 1012.0) & (original descri…	'35.2':'not assigned.not annotated':' no hits & (original description: none)'
[truncated: 67,058 more rows]
