# Supplementary material for: SOS1 tonoplast neo-localization and the RGG protein SALTY are important in the extreme salinity tolerance of Salicornia bigelovii
Source: Nat Commun. 2024 May 20;15:4279. doi: 10.1038/s41467-024-48595-5 (PMC11106269; doi:10.1038/s41467-024-48595-5)
Supplement: Supplementary file 5 — Supplementary Dataset 2 [file 41467_2024_48595_MOESM5_ESM.xlsx]

## Sheet: Salicornia europaea annotation
Salicornia europaea annotation
Gene_ID	contig	start	end	strand	length (aa)	hit_name (Swiss-Prot)	hit_description (Swiss-Prot)	organism (Swiss-Prot)	hit_length (Swiss-Prot)	hit_bitscore (Swiss-Prot)	hit_evalue (Swiss-Prot)	hit_name (TrEMBL)	hit_description (TrEMBL)	organism (TrEMBL)	hit_length (TrEMBL)	hit_bitscore (TrEMBL)	hit_evalue (TrEMBL)	hit_name (NCBI NR)	hit_description (NCBI NR)	organism (NCBI NR)	hit_length (NCBI NR)	hit_bitscore (NCBI NR)	hit_evalue (NCBI NR)	KEGG (KOFAM)	KO_definition	GO terms (Swiss-Prot)	GO biological function (Swiss-Prot)	GO Molecular function (Swiss-Prot)	GO Cellular component (Swiss-Prot)	GO IDs (Swiss-Prot)	InterPro ID	InterPro Annotation	GO terms (InterPro)	Mercator 3 as Bin:Name:Description	Mercator 4 as Bin:Name:Description
Seu_jg24552.t1	ptg000001l	5069	7355	-	77																													'35.2':'not assigned.unknown':' no hits & (original description: no original description)'	'35.2':'not assigned.not annotated':' no hits & (original description: none)'
Seu_jg24553.t1	ptg000001l	17904	22905	+	301							A0A0K9RH02_SPIOL	Uncharacterized protein	Spinacia oleracea (Spinach)	291	364	1.47e-123	XP_021715293.1	uncharacterized protein LOC110683257	Chenopodium quinoa	289	375	2.23e-127											'35.2':'not assigned.unknown':'(at3g09430 : 213.0) unknown protein; Has 17 Blast hits to 17 proteins in 7 species: Archae - 0; Bacteria - 0; Metazoa - 0; Fungi - 0; Plants - 17; Viruses - 0; Other Eukaryotes - 0 (source: NCBI BLink). & (reliability: 426.0) & (original description: no original description)'	'35.2':'not assigned.not annotated':' no hits & (original description: none)'
Seu_jg24554.t1	ptg000001l	23932	25905	-	658	PP417_ARATH	Pentatricopeptide repeat-containing protein At5g44230	Arabidopsis thaliana (Mouse-ear cress)	657	722	0	A0A803L6X8_CHEQI	DYW_deaminase domain-containing protein	Chenopodium quinoa (Quinoa)	649	1001	0	XP_010689314.1	PREDICTED: pentatricopeptide repeat-containing protein At5g44230	Beta vulgaris subsp. vulgaris	658	1033	0	K23541	Ca2+/H+ antiporter, TMEM165/GDT1 family	intracellular membrane-bounded organelle [GO:0043231]; RNA binding [GO:0003723]; zinc ion binding [GO:0008270]; RNA modification [GO:0009451]	RNA modification [GO:0009451]	RNA binding [GO:0003723]; zinc ion binding [GO:0008270]	intracellular membrane-bounded organelle [GO:0043231]	GO:0003723; GO:0008270; GO:0009451; GO:0043231	IPR011990;IPR032867;IPR002885	DYW domain;Pentatricopeptide repeat	GO:0005515;GO:0008270	'35.1.5':'not assigned.no ontology.pentatricopeptide (PPR) repeat-containing protein':'(at5g44230 : 728.0) Pentatricopeptide repeat (PPR) superfamily protein; EXPRESSED IN: embryo, leaf; EXPRESSED DURING: D bilateral stage; CONTAINS InterPro DOMAIN/s: Pentatricopeptide repeat (InterPro:IPR002885); BEST Arabidopsis thaliana protein match is: Tetratricopeptide repeat (TPR)-like superfamily protein …	'35.1':'not assigned.annotated':'Pentatricopeptide repeat-containing protein At5g44230 OS=Arabidopsis thaliana (sp|q9ffg8|pp417_arath : 728.0)'
Seu_jg24555.t1	ptg000001l	50404	51076	+	195																													'35.2':'not assigned.unknown':' no hits & (original description: no original description)'	'35.2':'not assigned.not annotated':' no hits & (original description: none)'
Seu_jg24556.t1	ptg000001l	52017	57587	+	832	MCM6_ARATH	DNA replication licensing factor MCM6, EC 3.6.4.12 (Minichromosome maintenance protein 6, AtMCM6)	Arabidopsis thaliana (Mouse-ear cress)	831	1257	0	A0A803N8D8_CHEQI	DNA replication licensing factor MCM6, EC 3.6.4.12	Chenopodium quinoa (Quinoa)	833	1543	0	XP_021715291.1	DNA replication licensing factor MCM6-like	Chenopodium quinoa	833	1543	0	K02542	DNA replication licensing factor MCM6 [EC:5.6.2.3]	MCM complex [GO:0042555]; nucleus [GO:0005634]; THO complex [GO:0000347]; ATP binding [GO:0005524]; ATP hydrolysis activity [GO:0016887]; DNA helicase activity [GO:0003678]; metal ion binding [GO:0046872]; single-stranded DNA binding [GO:0003697]; DNA replication initiation [GO:0006270]; DNA unwinding involved in DNA replication [GO:0006268]; double-strand break repair via break-induced replicati…	DNA replication initiation [GO:0006270]; DNA unwinding involved in DNA replication [GO:0006268]; double-strand break repair via break-induced replication [GO:0000727]; mitotic DNA replication [GO:1902969]	ATP binding [GO:0005524]; ATP hydrolysis activity [GO:0016887]; DNA helicase activity [GO:0003678]; metal ion binding [GO:0046872]; single-stranded DNA binding [GO:0003697]	MCM complex [GO:0042555]; nucleus [GO:0005634]; THO complex [GO:0000347]	GO:0000347; GO:0000727; GO:0003678; GO:0003697; GO:0005524; GO:0005634; GO:0006268; GO:0006270; GO:0016887; GO:0042555; GO:0046872; GO:1902969	IPR031327;IPR027925;IPR018525;IPR012340;IPR041562;IPR008049;IPR027417;IPR033762;IPR001208;IPR041024	DNA replication licensing factor Mcm6;MCM OB domain;MCM domain	GO:0003677;GO:0005524;GO:0032508;GO:0006260;GO:0003678;GO:0005634;GO:0006270;GO:0042555	'28.1':'DNA.synthesis/chromatin structure':'(at5g44635 : 1176.0) MINICHROMOSOME MAINTENANCE 6 (MCM6); FUNCTIONS IN: DNA-dependent ATPase activity, DNA binding, ATP binding; INVOLVED IN: cell proliferation, DNA-dependent DNA replication initiation, DNA unwinding involved in replication; LOCATED IN: nuclear chromatin; EXPRESSED IN: shoot apex; EXPRESSED DURING: IL.00 inflorescence just visible; CON…	'13.1.1.2.5':'Cell division.DNA replication.preinitiation.MCM replicative DNA helicase complex.component MCM6':'component MCM6 of MCM replicative DNA helicase complex'
Seu_jg24557.t1	ptg000001l	62768	67966	-	295							A0A0K9QEK6_SPIOL	Uncharacterized protein	Spinacia oleracea (Spinach)	392	315	7.05e-103	XP_021745501.1	asparagine-rich protein-like	Chenopodium quinoa	395	383	2.61e-129								IPR012438	Protein of unknown function DUF1639		'35.2':'not assigned.unknown':'(at4g20300 : 127.0) Protein of unknown function (DUF1639); CONTAINS InterPro DOMAIN/s: Protein of unknown function DUF1639 (InterPro:IPR012438); BEST Arabidopsis thaliana protein match is: Protein of unknown function (DUF1639) (TAIR:AT1G55340.1); Has 598 Blast hits to 583 proteins in 86 species: Archae - 0; Bacteria - 10; Metazoa - 190; Fungi - 42; Plants - 277; Vir…	'35.2':'not assigned.not annotated':' no hits & (original description: none)'
Seu_jg24557.t2	ptg000001l	62768	67966	-	296							A0A0K9QEK6_SPIOL	Uncharacterized protein	Spinacia oleracea (Spinach)	392	310	4.67e-101	XP_021745501.1	asparagine-rich protein-like	Chenopodium quinoa	395	379	2e-127								IPR012438	Protein of unknown function DUF1639		'35.2':'not assigned.unknown':'(at4g20300 : 134.0) Protein of unknown function (DUF1639); CONTAINS InterPro DOMAIN/s: Protein of unknown function DUF1639 (InterPro:IPR012438); BEST Arabidopsis thaliana protein match is: Protein of unknown function (DUF1639) (TAIR:AT1G55340.1); Has 598 Blast hits to 583 proteins in 86 species: Archae - 0; Bacteria - 10; Metazoa - 190; Fungi - 42; Plants - 277; Vir…	'35.2':'not assigned.not annotated':' no hits & (original description: none)'
Seu_jg24558.t1	ptg000001l	68191	78229	-	192																													'35.2':'not assigned.unknown':' no hits & (original description: no original description)'	'35.2':'not assigned.not annotated':' no hits & (original description: none)'
Seu_jg24559.t1	ptg000001l	78503	79648	+	307							A0A0K9QAK6_SPIOL	Uncharacterized protein	Spinacia oleracea (Spinach)	285	55.5	5.31e-05	KNA03556.1	hypothetical protein SOVF_208000, partial	Spinacia oleracea	285	55.5	0.000119								IPR036691	Endonuclease/exonuclease/phosphatase superfamily		'35.2':'not assigned.unknown':' no hits & (original description: no original description)'	'35.2':'not assigned.not annotated':' no hits & (original description: none)'
Seu_jg24560.t1	ptg000001l	80777	82494	-	133							A0A0J8B6X5_BETVV	Uncharacterized protein	Beta vulgaris subsp. vulgaris (Beet)	115	71.2	3.08e-13	KMS95708.1	hypothetical protein BVRB_005790	Beta vulgaris subsp. vulgaris	115	71.2	6.88e-13											'35.2':'not assigned.unknown':' no hits & (original description: no original description)'	'35.2':'not assigned.not annotated':' no hits & (original description: none)'
Seu_jg24561.t1	ptg000001l	82593	83305	-	196																													'35.2':'not assigned.unknown':' no hits & (original description: no original description)'	'35.2':'not assigned.not annotated':' no hits & (original description: none)'
Seu_jg24562.t1	ptg000001l	96980	97710	-	193							A0A0K9QRG4_SPIOL	ATPase_AAA_core domain-containing protein	Spinacia oleracea (Spinach)	705	133	1.77e-32	XP_019104275.1	PREDICTED: uncharacterized protein LOC104890896	Beta vulgaris subsp. vulgaris	441	152	2.52e-40											'35.2':'not assigned.unknown':' no hits & (original description: no original description)'	'35.2':'not assigned.not annotated':' no hits & (original description: none)'
Seu_jg24563.t1	ptg000001l	100348	115278	+	236	POLX_TOBAC	Retrovirus-related Pol polyprotein from transposon TNT 1-94 [Includes: Protease, EC 3.4.23.-; Reverse transcriptase, EC 2.7.7.49; Endonuclease ]	Nicotiana tabacum (Common tobacco)	1328	68.9	3.7e-12	A0A6A6MU67_HEVBR	Uncharacterized protein	Hevea brasiliensis (Para rubber tree) (Siphonia brasiliensis)	556	138	4.46e-34	KAF2315489.1	hypothetical protein GH714_039930	Hevea brasiliensis	556	138	9.97e-34			aspartic-type endopeptidase activity [GO:0004190]; endonuclease activity [GO:0004519]; nucleic acid binding [GO:0003676]; RNA-directed DNA polymerase activity [GO:0003964]; zinc ion binding [GO:0008270]; DNA integration [GO:0015074]; proteolysis [GO:0006508]	DNA integration [GO:0015074]; proteolysis [GO:0006508]	aspartic-type endopeptidase activity [GO:0004190]; endonuclease activity [GO:0004519]; nucleic acid binding [GO:0003676]; RNA-directed DNA polymerase activity [GO:0003964]; zinc ion binding [GO:0008270]		GO:0003676; GO:0003964; GO:0004190; GO:0004519; GO:0006508; GO:0008270; GO:0015074				'35.2':'not assigned.unknown':' no hits & (original description: no original description)'	'35.2':'not assigned.not annotated':' no hits & (original description: none)'
Seu_jg24564.t1	ptg000001l	140346	148487	-	285							A0A803Q9B4_CANSA	zf-RVT domain-containing protein	Cannabis sativa (Hemp) (Marijuana)	275	80.9	5.66e-14	XP_021837814.1	uncharacterized protein LOC110777512	Spinacia oleracea	281	79.3	4.61e-13											'35.2':'not assigned.unknown':' no hits & (original description: no original description)'	'35.2':'not assigned.not annotated':' no hits & (original description: none)'
Seu_jg24565.t1	ptg000001l	175097	179014	+	631	ITN1_ARATH	Ankyrin repeat-containing protein ITN1 (Protein INCREASED TOLERANCE TO NACL)	Arabidopsis thaliana (Mouse-ear cress)	590	715	0	A0A0K9S020_SPIOL	PGG domain-containing protein	Spinacia oleracea (Spinach)	658	912	0	XP_010684192.1	ankyrin repeat-containing protein ITN1	Beta vulgaris subsp. vulgaris	678	979	0			integral component of membrane [GO:0016021]; membrane [GO:0016020]; nucleus [GO:0005634]; plasma membrane [GO:0005886]; response to salt stress [GO:0009651]	response to salt stress [GO:0009651]		integral component of membrane [GO:0016021]; membrane [GO:0016020]; nucleus [GO:0005634]; plasma membrane [GO:0005886]	GO:0005634; GO:0005886; GO:0009651; GO:0016020; GO:0016021	IPR036770;IPR002110;IPR026961	Ankyrin repeat;PGG domain	GO:0005515	'20.2.3':'stress.abiotic.drought/salt':'(at3g09550 : 578.0) Ankyrin repeat family protein; CONTAINS InterPro DOMAIN/s: Ankyrin repeat-containing domain (InterPro:IPR020683), Ankyrin repeat (InterPro:IPR002110); BEST Arabidopsis thaliana protein match is: Ankyrin repeat family protein (TAIR:AT3G12360.1); Has 55803 Blast hits to 24932 proteins in 1099 species: Archae - 58; Bacteria - 5470; Metazoa …	'35.1':'not assigned.annotated':'Ankyrin repeat-containing protein ITN1 OS=Arabidopsis thaliana (sp|q9c7a2|itn1_arath : 538.0)'
Seu_jg24566.t1	ptg000001l	227091	241639	+	995	LNG1_ARATH	Protein LONGIFOLIA 1 (Protein TON1 RECRUITING MOTIF 2)	Arabidopsis thaliana (Mouse-ear cress)	927	52.4	2.02e-05	A0A803N5W5_CHEQI	Uncharacterized protein	Chenopodium quinoa (Quinoa)	970	1181	0	XP_021745523.1	uncharacterized protein LOC110711457 isoform X1	Chenopodium quinoa	970	1181	0			cytosol [GO:0005829]; nucleus [GO:0005634]; regulation of monopolar cell growth [GO:0051513]; unidimensional cell growth [GO:0009826]	regulation of monopolar cell growth [GO:0051513]; unidimensional cell growth [GO:0009826]		cytosol [GO:0005829]; nucleus [GO:0005634]	GO:0005634; GO:0005829; GO:0009826; GO:0051513	IPR025486;IPR022212;IPR032795	Domain of unknown function DUF4378;Domain of unknown function DUF3741		'35.2':'not assigned.unknown':'(at3g53540 : 350.0) unknown protein; LOCATED IN: plasma membrane; EXPRESSED IN: 24 plant structures; EXPRESSED DURING: 14 growth stages; CONTAINS InterPro DOMAIN/s: Protein of unknown function DUF3741 (InterPro:IPR022212); BEST Arabidopsis thaliana protein match is: Protein of unknown function (DUF3741) (TAIR:AT4G28760.2); Has 1710 Blast hits to 868 proteins in 206 …	'35.2':'not assigned.not annotated':' no hits & (original description: none)'
Seu_jg24567.t1	ptg000001l	285421	288650	-	383	RFA1_CRIFA	Replication factor A 51 kDa subunit (RP-A p51) (Replication factor-A protein 1, RF-A protein 1) (Single-stranded DNA-binding protein P51 subunit)	Crithidia fasciculata	467	48.9	5.04e-05	A0A803NA61_CHEQI	ATP-dependent DNA helicase, EC 3.6.4.12	Chenopodium quinoa (Quinoa)	807	272	1.99e-80	XP_021761437.1	uncharacterized protein LOC110726293	Chenopodium quinoa	202	191	3.55e-55			DNA replication factor A complex [GO:0005662]; nucleus [GO:0005634]; metal ion binding [GO:0046872]; single-stranded DNA binding [GO:0003697]; DNA recombination [GO:0006310]; DNA repair [GO:0006281]; DNA replication [GO:0006260]	DNA recombination [GO:0006310]; DNA repair [GO:0006281]; DNA replication [GO:0006260]	metal ion binding [GO:0046872]; single-stranded DNA binding [GO:0003697]	DNA replication factor A complex [GO:0005662]; nucleus [GO:0005634]	GO:0003697; GO:0005634; GO:0005662; GO:0006260; GO:0006281; GO:0006310; GO:0046872	IPR012340;IPR010285		GO:0000723;GO:0003678;GO:0006281	'35.2':'not assigned.unknown':' (original description: no original description)'	'35.2':'not assigned.not annotated':' no hits & (original description: none)'
Seu_jg24568.t1	ptg000001l	289068	289898	-	277							A0A803NA61_CHEQI	ATP-dependent DNA helicase, EC 3.6.4.12	Chenopodium quinoa (Quinoa)	807	381	9.46e-124	XP_021729317.1	uncharacterized protein LOC110696333	Chenopodium quinoa	1093	418	4.59e-135								IPR010285		GO:0000723;GO:0003678;GO:0006281	'35.2':'not assigned.unknown':' (original description: no original description)'	'35.2':'not assigned.not annotated':' no hits & (original description: none)'
Seu_jg24569.t1	ptg000001l	318161	330982	-	197							A0A803N417_CHEQI	ATP-dependent DNA helicase, EC 3.6.4.12	Chenopodium quinoa (Quinoa)	770	186	2.3e-51	XP_021771182.1	uncharacterized protein LOC110735317	Chenopodium quinoa	963	200	1.15e-55											'35.2':'not assigned.unknown':' no hits & (original description: no original description)'	'35.2':'not assigned.not annotated':' no hits & (original description: none)'
Seu_jg24570.t1	ptg000001l	353745	372483	-	303	Y283_ALKHC	Uncharacterized isomerase BH0283, EC 5.1.-.-	Alkalihalobacillus halodurans (strain ATCC BAA-125 / DSM 18197 / FERM 7344 / JCM 9153 / C-125) (Bacillus halodurans)	265	186	2.31e-56	A0A803N3N1_CHEQI	Uncharacterized protein	Chenopodium quinoa (Quinoa)	298	428	1.2e-148	XP_010684252.1	uncharacterized isomerase BH0283	Beta vulgaris subsp. vulgaris	298	435	6.77e-151	K06998	trans-2,3-dihydro-3-hydroxyanthranilate isomerase [EC:5.3.3.17]	isomerase activity [GO:0016853]; biosynthetic process [GO:0009058]	biosynthetic process [GO:0009058]	isomerase activity [GO:0016853]		GO:0009058; GO:0016853	IPR003719	Phenazine biosynthesis PhzF protein	GO:0003824;GO:0009058	'35.1':'not assigned.no ontology':'(at4g02860 : 312.0) Phenazine biosynthesis PhzC/PhzF protein; FUNCTIONS IN: catalytic activity; INVOLVED IN: biosynthetic process; LOCATED IN: cellular_component unknown; EXPRESSED IN: 23 plant structures; EXPRESSED DURING: 13 growth stages; CONTAINS InterPro DOMAIN/s: Phenazine biosynthesis PhzC/PhzF protein (InterPro:IPR003719); BEST Arabidopsis thaliana prote…	'4.7.2':'Amino acid metabolism.amino acid racemization.PLP-independent amino acid racemase':'PLP-independent amino acid racemase'
Seu_jg24571.t1	ptg000001l	435801	453149	-	302	Y283_ALKHC	Uncharacterized isomerase BH0283, EC 5.1.-.-	Alkalihalobacillus halodurans (strain ATCC BAA-125 / DSM 18197 / FERM 7344 / JCM 9153 / C-125) (Bacillus halodurans)	265	183	2.11e-55	A0A803N3N1_CHEQI	Uncharacterized protein	Chenopodium quinoa (Quinoa)	298	444	6.63e-155	XP_010684252.1	uncharacterized isomerase BH0283	Beta vulgaris subsp. vulgaris	298	447	9.79e-156	K06998	trans-2,3-dihydro-3-hydroxyanthranilate isomerase [EC:5.3.3.17]	isomerase activity [GO:0016853]; biosynthetic process [GO:0009058]	biosynthetic process [GO:0009058]	isomerase activity [GO:0016853]		GO:0009058; GO:0016853	IPR003719	Phenazine biosynthesis PhzF protein	GO:0003824;GO:0009058	'35.1':'not assigned.no ontology':'(at4g02860 : 318.0) Phenazine biosynthesis PhzC/PhzF protein; FUNCTIONS IN: catalytic activity; INVOLVED IN: biosynthetic process; LOCATED IN: cellular_component unknown; EXPRESSED IN: 23 plant structures; EXPRESSED DURING: 13 growth stages; CONTAINS InterPro DOMAIN/s: Phenazine biosynthesis PhzC/PhzF protein (InterPro:IPR003719); BEST Arabidopsis thaliana prote…	'4.7.2':'Amino acid metabolism.amino acid racemization.PLP-independent amino acid racemase':'PLP-independent amino acid racemase'
Seu_jg24572.t1	ptg000001l	475579	475962	-	128							A0A803LTV6_CHEQI	Uncharacterized protein	Chenopodium quinoa (Quinoa)	221	71.6	1.63e-12	XP_021726677.1	uncharacterized protein LOC110693833	Chenopodium quinoa	326	62	3.5e-08											'35.2':'not assigned.unknown':' no hits & (original description: no original description)'	'35.2':'not assigned.not annotated':' no hits & (original description: none)'
Seu_jg24573.t1	ptg000001l	476044	476685	-	214							A0A0K9Q8Q3_SPIOL	Uncharacterized protein	Spinacia oleracea (Spinach)	344	61.6	1.82e-07	KMT06832.1	hypothetical protein BVRB_7g159870	Beta vulgaris subsp. vulgaris	188	62	8.46e-08											'35.2':'not assigned.unknown':' no hits & (original description: no original description)'	'35.2':'not assigned.not annotated':' no hits & (original description: none)'
Seu_jg24574.t1	ptg000001l	484182	504781	-	530							A0A803MR83_CHEQI	Uncharacterized protein	Chenopodium quinoa (Quinoa)	637	220	2.91e-60	XP_019104275.1	PREDICTED: uncharacterized protein LOC104890896	Beta vulgaris subsp. vulgaris	441	266	1.78e-79											'35.2':'not assigned.unknown':' no hits & (original description: no original description)'	'35.2':'not assigned.not annotated':' no hits & (original description: none)'
Seu_jg24575.t1	ptg000001l	524074	524337	+	88							A0A2J6K863_LACSA	Uncharacterized protein	Lactuca sativa (Garden lettuce)	85	98.2	6.9e-25	CAE5979087.1	unnamed protein product	Arabidopsis arenosa	85	99.8	4.47e-25											'35.2':'not assigned.unknown':' no hits & (original description: no original description)'	'35.2':'not assigned.not annotated':' no hits & (original description: none)'
Seu_jg24576.t1	ptg000001l	542748	543082	+	77																													'35.2':'not assigned.unknown':' no hits & (original description: no original description)'	'35.2':'not assigned.not annotated':' no hits & (original description: none)'
Seu_jg24577.t1	ptg000001l	562507	562722	+	72																													'35.2':'not assigned.unknown':' no hits & (original description: no original description)'	'35.2':'not assigned.not annotated':' no hits & (original description: none)'
Seu_jg24578.t1	ptg000001l	567675	582327	+	438	UXS1_ARATH	UDP-glucuronic acid decarboxylase 1, EC 4.1.1.35 (UDP-XYL synthase 1) (UDP-glucuronate decarboxylase 1, UGD, UXS-1)	Arabidopsis thaliana (Mouse-ear cress)	435	728	0	A0A0K9RYD2_SPIOL	UDP-glucuronate decarboxylase, EC 4.1.1.35	Spinacia oleracea (Spinach)	430	823	0	XP_021745528.1	UDP-glucuronic acid decarboxylase 1-like	Chenopodium quinoa	437	832	0	K08678	UDP-glucuronate decarboxylase [EC:4.1.1.35]	cytoplasm [GO:0005737]; Golgi cisterna membrane [GO:0032580]; integral component of membrane [GO:0016021]; NAD+ binding [GO:0070403]; UDP-glucuronate decarboxylase activity [GO:0048040]; D-xylose metabolic process [GO:0042732]; UDP-D-xylose biosynthetic process [GO:0033320]	D-xylose metabolic process [GO:0042732]; UDP-D-xylose biosynthetic process [GO:0033320]	NAD+ binding [GO:0070403]; UDP-glucuronate decarboxylase activity [GO:0048040]	cytoplasm [GO:0005737]; Golgi cisterna membrane [GO:0032580]; integral component of membrane [GO:0016021]	GO:0005737; GO:0016021; GO:0032580; GO:0033320; GO:0042732; GO:0048040; GO:0070403	IPR016040;IPR044516;IPR036291		GO:0042732;GO:0048040;GO:0070403	'10.1.5':'cell wall.precursor synthesis.UXS':'(at3g53520 : 724.0) Encodes an isoform of UDP-glucuronic acid decarboxylase, which is predicted to be membrane-bound by PSORT analysis. This enzyme produces UDP-xylose, which is a substrate for many cell wall carbohydrates including hemicellulose and pectin. UDP-xylose is also known to feedback regulate several cell wall biosynthetic enzymes.; UDP-glu…	'3.13.5.1':'Carbohydrate metabolism.nucleotide sugar biosynthesis.UDP-D-xylose biosynthesis.UDP-D-glucuronic acid decarboxylase':'UDP-D-glucuronic acid decarboxylase'
Seu_jg24579.t1	ptg000001l	587743	592543	+	115																													'35.2':'not assigned.unknown':' no hits & (original description: no original description)'	'35.2':'not assigned.not annotated':' no hits & (original description: none)'
Seu_jg24580.t1	ptg000001l	592852	601105	+	1061	KN5B_ARATH	Kinesin-like protein KIN-5B (AtKRP125a)	Arabidopsis thaliana (Mouse-ear cress)	1039	1038	0	A0A0K9QW84_SPIOL	Kinesin motor domain-containing protein	Spinacia oleracea (Spinach)	1058	1552	0	XP_021745533.1	kinesin-like protein KIN-5B	Chenopodium quinoa	1056	1583	0	K10398	kinesin family member 11	cytoplasm [GO:0005737]; mitotic spindle [GO:0072686]; spindle microtubule [GO:0005876]; ATP binding [GO:0005524]; microtubule binding [GO:0008017]; plus-end-directed microtubule motor activity [GO:0008574]; microtubule-based movement [GO:0007018]; mitotic sister chromatid segregation [GO:0000070]; mitotic spindle assembly [GO:0090307]; spindle elongation [GO:0051231]	microtubule-based movement [GO:0007018]; mitotic sister chromatid segregation [GO:0000070]; mitotic spindle assembly [GO:0090307]; spindle elongation [GO:0051231]	ATP binding [GO:0005524]; microtubule binding [GO:0008017]; plus-end-directed microtubule motor activity [GO:0008574]	cytoplasm [GO:0005737]; mitotic spindle [GO:0072686]; spindle microtubule [GO:0005876]	GO:0000070; GO:0005524; GO:0005737; GO:0005876; GO:0007018; GO:0008017; GO:0008574; GO:0051231; GO:0072686; GO:0090307	IPR027417;IPR001752;IPR019821;IPR036961	Kinesin motor domain;Kinesin motor domain, conserved site;Kinesin motor domain superfamily	GO:0003777;GO:0005524;GO:0007018;GO:0008017	'31.1':'cell.organisation':'(at2g37420 : 905.0) ATP binding microtubule motor family protein; FUNCTIONS IN: microtubule motor activity, ATP binding; INVOLVED IN: microtubule-based movement; LOCATED IN: chloroplast; EXPRESSED IN: 19 plant structures; EXPRESSED DURING: 9 growth stages; CONTAINS InterPro DOMAIN/s: Kinesin, motor region, conserved site (InterPro:IPR019821), Kinesin, motor domain (Int…	'20.1.3.4':'Cytoskeleton organisation.microtubular network.Kinesin microtubule-based motor protein activities.motor protein (Kinesin-5)':'motor protein (Kinesin-5)'
Seu_jg24581.t1	ptg000001l	602084	609330	-	502	GALS3_ARATH	Galactan beta-1,4-galactosyltransferase GALS3, EC 2.4.1.- (Beta-1,4-galactan synthase) (Galactan synthase 3)	Arabidopsis thaliana (Mouse-ear cress)	504	496	1.45e-171	A0A0K9R1S7_SPIOL	Glycosyltransferase family 92 protein, EC 2.4.1.-	Spinacia oleracea (Spinach)	487	632	0	XP_010684201.1	galactan beta-1,4-galactosyltransferase GALS3	Beta vulgaris subsp. vulgaris	506	703	0	K23869	galactan beta-1,4-galactosyltransferase [EC:2.4.1.-]	Golgi membrane [GO:0000139]; integral component of membrane [GO:0016021]; glycosyltransferase activity [GO:0016757]; cell wall biogenesis [GO:0042546]; cell wall organization [GO:0071555]	cell wall biogenesis [GO:0042546]; cell wall organization [GO:0071555]	glycosyltransferase activity [GO:0016757]	Golgi membrane [GO:0000139]; integral component of membrane [GO:0016021]	GO:0000139; GO:0016021; GO:0016757; GO:0042546; GO:0071555	IPR008166	Glycosyltransferase family 92		'35.2':'not assigned.unknown':'(at4g20170 : 485.0) Domain of unknown function (DUF23); CONTAINS InterPro DOMAIN/s: Protein of unknown function DUF23 (InterPro:IPR008166); BEST Arabidopsis thaliana protein match is: Domain of unknown function (DUF23) (TAIR:AT5G44670.1); Has 199 Blast hits to 199 proteins in 36 species: Archae - 0; Bacteria - 27; Metazoa - 44; Fungi - 2; Plants - 116; Viruses - 0; …	'21.3.2.1.3':'Cell wall organisation.pectin.rhamnogalacturonan I.biosynthesis.beta-1,4-galactosyltransferase (GALS)':'beta-1,4-galactosyltransferase (GALS)'
Seu_jg24582.t1	ptg000001l	616679	624173	+	72																													'35.2':'not assigned.unknown':' no hits & (original description: no original description)'	'35.2':'not assigned.not annotated':' no hits & (original description: none)'
Seu_jg24583.t1	ptg000001l	630651	645793	-	211	SYGM1_ARATH	Glycine--tRNA ligase, mitochondrial 1, EC 6.1.1.14 (Diadenosine tetraphosphate synthetase, Ap4A synthetase, EC 2.7.7.-) (Glycyl-tRNA synthetase 1, GlyRS-1)	Arabidopsis thaliana (Mouse-ear cress)	729	103	2.67e-24	A0A7C9E9W7_OPUST	Glycine--tRNA ligase, EC 6.1.1.14	Opuntia streptacantha (Prickly pear cactus) (Opuntia cardona)	173	105	1.07e-24	XP_021715310.1	glycine--tRNA ligase, mitochondrial 1-like	Chenopodium quinoa	744	111	3.12e-24			chloroplast [GO:0009507]; cytoplasm [GO:0005737]; cytosol [GO:0005829]; endosome [GO:0005768]; Golgi apparatus [GO:0005794]; mitochondrion [GO:0005739]; nucleus [GO:0005634]; trans-Golgi network [GO:0005802]; ATP binding [GO:0005524]; glycine-tRNA ligase activity [GO:0004820]; protein dimerization activity [GO:0046983]; transferase activity [GO:0016740]; diadenosine tetraphosphate biosynthetic pr…	diadenosine tetraphosphate biosynthetic process [GO:0015966]; glycyl-tRNA aminoacylation [GO:0006426]; mitochondrial glycyl-tRNA aminoacylation [GO:0070150]	ATP binding [GO:0005524]; glycine-tRNA ligase activity [GO:0004820]; protein dimerization activity [GO:0046983]; transferase activity [GO:0016740]	chloroplast [GO:0009507]; cytoplasm [GO:0005737]; cytosol [GO:0005829]; endosome [GO:0005768]; Golgi apparatus [GO:0005794]; mitochondrion [GO:0005739]; nucleus [GO:0005634]; trans-Golgi network [GO:0005802]	GO:0004820; GO:0005524; GO:0005634; GO:0005737; GO:0005739; GO:0005768; GO:0005794; GO:0005802; GO:0005829; GO:0006426; GO:0009507; GO:0015966; GO:0016740; GO:0046983; GO:0070150	IPR045864;IPR027031			'29.1.14':'protein.aa activation.glycine-tRNA ligase':'(at1g29880 : 102.0) glycyl-tRNA synthetase / glycine--tRNA ligase; FUNCTIONS IN: glycine-tRNA ligase activity, nucleotide binding, aminoacyl-tRNA ligase activity, ATP binding; INVOLVED IN: response to cadmium ion, glycyl-tRNA aminoacylation; LOCATED IN: mitochondrion; EXPRESSED IN: 24 plant structures; EXPRESSED DURING: 14 growth stages; CONT…	'35.1':'not assigned.annotated':'Glycine--tRNA ligase, mitochondrial 1 OS=Arabidopsis thaliana (sp|o23627|sygm1_arath : 102.0)'
Seu_jg24584.t1	ptg000001l	660113	674943	+	481	GPDH1_ORYSJ	Probable glycerol-3-phosphate dehydrogenase [NAD(+)] 1, cytosolic, EC 1.1.1.8	Oryza sativa subsp. japonica (Rice)	456	776	0	A0A0K9QDC0_SPIOL	Glycerol-3-phosphate dehydrogenase [NAD(+)], EC 1.1.1.8	Spinacia oleracea (Spinach)	460	844	0	XP_021866266.1	probable glycerol-3-phosphate dehydrogenase	NAD(+) 1, cytosolic	460	844	0			cytosol [GO:0005829]; glycerol-3-phosphate dehydrogenase complex [GO:0009331]; glycerol-3-phosphate dehydrogenase [NAD+] activity [GO:0004367]; NAD binding [GO:0051287]; carbohydrate metabolic process [GO:0005975]; glycerol-3-phosphate catabolic process [GO:0046168]; glycerol-3-phosphate metabolic process [GO:0006072]; NADH oxidation [GO:0006116]	carbohydrate metabolic process [GO:0005975]; glycerol-3-phosphate catabolic process [GO:0046168]; glycerol-3-phosphate metabolic process [GO:0006072]; NADH oxidation [GO:0006116]	glycerol-3-phosphate dehydrogenase [NAD+] activity [GO:0004367]; NAD binding [GO:0051287]	cytosol [GO:0005829]; glycerol-3-phosphate dehydrogenase complex [GO:0009331]	GO:0004367; GO:0005829; GO:0005975; GO:0006072; GO:0006116; GO:0009331; GO:0046168; GO:0051287	IPR006109;IPR006168;IPR036291;IPR011128;IPR013328;IPR008927		GO:0004367;GO:0005975;GO:0006072;GO:0009331;GO:0016616;GO:0046168;GO:0051287;GO:0016491	'11.5.2':'lipid metabolism.glyceral metabolism.Glycerol-3-phosphate dehydrogenase (NAD+)':'(at3g07690 : 771.0) 6-phosphogluconate dehydrogenase family protein; FUNCTIONS IN: in 8 functions; INVOLVED IN: oxidation reduction, glycerol-3-phosphate catabolic process, glycerol-3-phosphate metabolic process, carbohydrate metabolic process, metabolic process; LOCATED IN: glycerol-3-phosphate dehydrogena…	'5.2.1.2.1':'Lipid metabolism.glycerolipid metabolism.phosphatidate biosynthesis.endoplasmic reticulum phosphatidate biosynthesis.NAD-dependent glycerol-3-phosphate dehydrogenase':'NAD-dependent glycerol-3-phosphate dehydrogenase'| '5.2.10.3.3':'Lipid metabolism.glycerolipid metabolism.glycerolipid degradation.glycerol metabolism.NAD-dependent glycerol-3-phosphate dehydrogenase':'NAD-dependent gl…
Seu_jg24585.t1	ptg000001l	743533	750033	-	489	GALS2_ARATH	Galactan beta-1,4-galactosyltransferase GALS2, EC 2.4.1.- (Beta-1,4-galactan synthase) (Galactan synthase 2)	Arabidopsis thaliana (Mouse-ear cress)	519	500	2.48e-173	A0A0K9R3D9_SPIOL	Glycosyltransferase family 92 protein, EC 2.4.1.-	Spinacia oleracea (Spinach)	490	621	0	XP_021745502.1	galactan beta-1,4-galactosyltransferase GALS3-like	Chenopodium quinoa	481	654	0	K23869	galactan beta-1,4-galactosyltransferase [EC:2.4.1.-]	cytoplasm [GO:0005737]; Golgi membrane [GO:0000139]; integral component of membrane [GO:0016021]; vacuole [GO:0005773]; glycosyltransferase activity [GO:0016757]; cell wall biogenesis [GO:0042546]; cell wall organization [GO:0071555]	cell wall biogenesis [GO:0042546]; cell wall organization [GO:0071555]	glycosyltransferase activity [GO:0016757]	cytoplasm [GO:0005737]; Golgi membrane [GO:0000139]; integral component of membrane [GO:0016021]; vacuole [GO:0005773]	GO:0000139; GO:0005737; GO:0005773; GO:0016021; GO:0016757; GO:0042546; GO:0071555	IPR008166	Glycosyltransferase family 92		'35.2':'not assigned.unknown':'(at5g44670 : 457.0) Domain of unknown function (DUF23); CONTAINS InterPro DOMAIN/s: Protein of unknown function DUF23 (InterPro:IPR008166); BEST Arabidopsis thaliana protein match is: Domain of unknown function (DUF23) (TAIR:AT4G20170.1); Has 204 Blast hits to 204 proteins in 35 species: Archae - 0; Bacteria - 27; Metazoa - 39; Fungi - 0; Plants - 129; Viruses - 0; …	'21.3.2.1.3':'Cell wall organisation.pectin.rhamnogalacturonan I.biosynthesis.beta-1,4-galactosyltransferase (GALS)':'beta-1,4-galactosyltransferase (GALS)'
Seu_jg24586.t1	ptg000001l	860869	875482	-	274	Y3IP1_TOBAC	Ycf3-interacting protein 1, chloroplastic	Nicotiana tabacum (Common tobacco)	263	270	5.36e-90	A0A7C9D3B4_OPUST	Uncharacterized protein	Opuntia streptacantha (Prickly pear cactus) (Opuntia cardona)	270	345	8.74e-117	XP_010673934.1	ycf3-interacting protein 1, chloroplastic isoform X2	Beta vulgaris subsp. vulgaris	268	371	1.27e-126			chloroplast thylakoid membrane [GO:0009535]; integral component of membrane [GO:0016021]; photosystem I assembly [GO:0048564]; response to photooxidative stress [GO:0080183]	photosystem I assembly [GO:0048564]; response to photooxidative stress [GO:0080183]		chloroplast thylakoid membrane [GO:0009535]; integral component of membrane [GO:0016021]	GO:0009535; GO:0016021; GO:0048564; GO:0080183	IPR040340	Chloroplast enhancing stress tolerance protein	GO:0009535;GO:0048564;GO:0080183	'35.2':'not assigned.unknown':'(at5g44650 : 209.0) Encodes a chloroplast protein that induces tolerance to multiple environmental stresses and reduces photooxidative damage.; CHLOROPLAST PROTEIN-ENHANCING STRESS TOLERANCE (CEST); FUNCTIONS IN: molecular_function unknown; INVOLVED IN: response to water deprivation, chloroplast organization, hyperosmotic salinity response, response to photooxidativ…	'1.1.4.3.6':'Photosynthesis.photophosphorylation.photosystem I.assembly and maintenance.assembly factor (Y3IP1)':'protein involved in PS-I assembly (Y3IP1)'
Seu_jg24587.t1	ptg000001l	902864	927644	-	643							A0A0J8BAH0_BETVV	Uncharacterized protein	Beta vulgaris subsp. vulgaris (Beet)	635	388	4.57e-123	XP_010696455.1	PREDICTED: uncharacterized protein LOC104908980	Beta vulgaris subsp. vulgaris	834	409	2.74e-128											'35.2':'not assigned.unknown':'(at4g20160 : 87.0) LOCATED IN: chloroplast; EXPRESSED IN: 6 plant structures; EXPRESSED DURING: L mature pollen stage, M germinated pollen stage, 4 anthesis, petal differentiation and expansion stage; BEST Arabidopsis thaliana protein match is: RING/U-box superfamily protein (TAIR:AT1G30860.1); Has 64917 Blast hits to 39974 proteins in 1949 species: Archae - 279; Ba…	'35.2':'not assigned.not annotated':' no hits & (original description: none)'
Seu_jg24588.t1	ptg000001l	960594	967894	-	81							A0A8B8QUR8_9MYRT	uncharacterized protein LOC115754982	Rhodamnia argentea	81	160	1.46e-49	XP_030550057.1	uncharacterized protein LOC115754982	Rhodamnia argentea	81	160	3.27e-49											'35.2':'not assigned.unknown':'(at4g20150 : 137.0) unknown protein; FUNCTIONS IN: molecular_function unknown; INVOLVED IN: biological_process unknown; LOCATED IN: mitochondrion, plasma membrane, mitochondrial respiratory chain complex I, respiratory chain complex I; EXPRESSED IN: 24 plant structures; EXPRESSED DURING: 15 growth stages; Has 30201 Blast hits to 17322 proteins in 780 species: Archae…	'2.4.1.4.7':'Cellular respiration.oxidative phosphorylation.NADH dehydrogenase complex.non-core modules.component NDUFC2/B14.5b':'component NDUFC2/B14.5b of NADH dehydrogenase complex'
Seu_jg24589.t1	ptg000001l	970224	978161	+	115							A0A803N658_CHEQI	Uncharacterized protein	Chenopodium quinoa (Quinoa)	101	53.5	9.61e-07	XP_010695273.1	PREDICTED: uncharacterized protein LOC104907944	Beta vulgaris subsp. vulgaris	143	70.9	1.2e-12											'35.2':'not assigned.unknown':' no hits & (original description: no original description)'	'35.2':'not assigned.not annotated':' no hits & (original description: none)'
Seu_jg24590.t1	ptg000001l	987707	989639	-	369							A0A803LVZ2_CHEQI	DBD_Tnp_Mut domain-containing protein	Chenopodium quinoa (Quinoa)	423	120	6.94e-27	XP_010684134.1	PREDICTED: uncharacterized protein LOC104898729	Beta vulgaris subsp. vulgaris	1090	229	3.98e-63								IPR004332	Transposase, MuDR, plant		'35.2':'not assigned.unknown':' no hits & (original description: no original description)'	'35.2':'not assigned.not annotated':' no hits & (original description: none)'
Seu_jg24591.t1	ptg000001l	1001112	1001568	-	121																													'35.2':'not assigned.unknown':' no hits & (original description: no original description)'	'35.2':'not assigned.not annotated':' no hits & (original description: none)'
Seu_jg24592.t1	ptg000001l	1023538	1025163	+	142	SCO3_ARATH	Protein SNOWY COTYLEDON 3 (QWRF motif-containing protein 1)	Arabidopsis thaliana (Mouse-ear cress)	644	131	3.07e-35	A0A0K9RAY9_SPIOL	Uncharacterized protein	Spinacia oleracea (Spinach)	637	197	6.54e-57	XP_021860620.1	QWRF motif-containing protein 2	Spinacia oleracea	637	197	1.46e-56			cytoplasm [GO:0005737]; microtubule [GO:0005874]; nuclear microtubule [GO:0005880]; peroxisome [GO:0005777]; microtubule binding [GO:0008017]; chloroplast organization [GO:0009658]; spindle assembly [GO:0051225]	chloroplast organization [GO:0009658]; spindle assembly [GO:0051225]	microtubule binding [GO:0008017]	cytoplasm [GO:0005737]; microtubule [GO:0005874]; nuclear microtubule [GO:0005880]; peroxisome [GO:0005777]	GO:0005737; GO:0005777; GO:0005874; GO:0005880; GO:0008017; GO:0009658; GO:0051225	IPR007573	QWRF family		'35.2':'not assigned.unknown':'(gnl|cdd|68069 : 134.0) no description available & (at1g49890 : 111.0) Family of unknown function (DUF566) ; LOCATED IN: chloroplast; EXPRESSED IN: 23 plant structures; EXPRESSED DURING: 13 growth stages; CONTAINS InterPro DOMAIN/s: Protein of unknown function DUF566 (InterPro:IPR007573); BEST Arabidopsis thaliana protein match is: Family of unknown function (DUF566…	'35.1':'not assigned.annotated':'QWRF motif-containing protein 2 OS=Arabidopsis thaliana (sp|q94ai1|qwrf2_arath : 111.0)'
Seu_jg24593.t1	ptg000001l	1056025	1058593	+	145																													'35.2':'not assigned.unknown':' no hits & (original description: no original description)'	'35.2':'not assigned.not annotated':' no hits & (original description: none)'
Seu_jg24594.t1	ptg000001l	1075200	1076894	+	324	PER7_ARATH	Peroxidase 7, Atperox P7, EC 1.11.1.7 (ATP30)	Arabidopsis thaliana (Mouse-ear cress)	349	330	1.65e-111	A0A0K9QEN0_SPIOL	Peroxidase, EC 1.11.1.7	Spinacia oleracea (Spinach)	325	499	6.36e-176	XP_021857014.1	peroxidase 7	Spinacia oleracea	325	500	5.42e-176	K00430	peroxidase [EC:1.11.1.7]	extracellular region [GO:0005576]; plant-type cell wall [GO:0009505]; heme binding [GO:0020037]; metal ion binding [GO:0046872]; peroxidase activity [GO:0004601]; hydrogen peroxide catabolic process [GO:0042744]; response to oxidative stress [GO:0006979]	hydrogen peroxide catabolic process [GO:0042744]; response to oxidative stress [GO:0006979]	heme binding [GO:0020037]; metal ion binding [GO:0046872]; peroxidase activity [GO:0004601]	extracellular region [GO:0005576]; plant-type cell wall [GO:0009505]	GO:0004601; GO:0005576; GO:0006979; GO:0009505; GO:0020037; GO:0042744; GO:0046872	IPR000823;IPR033905;IPR002016;IPR019793;IPR010255;IPR019794	Plant peroxidase;Secretory peroxidase;Haem peroxidase;Haem peroxidase superfamily;Peroxidase, active site	GO:0004601;GO:0006979;GO:0020037;GO:0042744	'26.12':'misc.peroxidases':'(gnl|cdd|29388 : 357.0) no description available & (at1g30870 : 327.0) Peroxidase superfamily protein; FUNCTIONS IN: peroxidase activity, heme binding; INVOLVED IN: oxidation reduction, response to oxidative stress; LOCATED IN: endomembrane system; EXPRESSED IN: root; CONTAINS InterPro DOMAIN/s: Haem peroxidase (InterPro:IPR010255), Plant peroxidase (InterPro:IPR000823…	'35.1':'not assigned.annotated':'Peroxidase 7 OS=Arabidopsis thaliana (sp|q9sy33|per7_arath : 327.0)'
Seu_jg24595.t1	ptg000001l	1084041	1086417	+	119							A0A0K9QLH4_SPIOL	Uncharacterized protein	Spinacia oleracea (Spinach)	422	80.1	6.19e-15	XP_010688168.1	probable serine incorporator	Beta vulgaris subsp. vulgaris	417	81.3	3.95e-15								IPR005016	Serine incorporator/TMS membrane protein	GO:0016020	'35.2':'not assigned.unknown':' no hits & (original description: no original description)'	'35.2':'not assigned.not annotated':' no hits & (original description: none)'
Seu_jg24596.t1	ptg000001l	1148518	1149416	-	103																													'35.2':'not assigned.unknown':' no hits & (original description: no original description)'	'35.2':'not assigned.not annotated':' no hits & (original description: none)'
Seu_jg24597.t1	ptg000001l	1247350	1250464	+	117							A0A067GPI8_CITSI	Uncharacterized protein	Citrus sinensis (Sweet orange) (Citrus aurantium var. sinensis)	115	123	6.05e-34	XP_006468587.1	uncharacterized protein LOC102611829 isoform X1	Citrus sinensis	115	123	1.35e-33											'35.2':'not assigned.unknown':' no hits & (original description: no original description)'	'35.2':'not assigned.not annotated':' no hits & (original description: none)'
Seu_jg24598.t1	ptg000001l	1317177	1318356	-	97																													'35.2':'not assigned.unknown':' no hits & (original description: no original description)'	'35.2':'not assigned.not annotated':' no hits & (original description: none)'
Seu_jg24599.t1	ptg000001l	1367703	1374620	-	134	EXEC2_ARATH	Protein EXECUTER 2, chloroplastic, AtEX2	Arabidopsis thaliana (Mouse-ear cress)	651	43.1	0.000221	A0A803L8N0_CHEQI	Uncharacterized protein	Chenopodium quinoa (Quinoa)	542	53.9	1.28e-05	XP_021733637.1	protein EXECUTER 2, chloroplastic-like	Chenopodium quinoa	661	53.5	4.8e-05			chloroplast [GO:0009507]; thylakoid membrane [GO:0042651]; response to singlet oxygen [GO:0000304]; singlet oxygen-mediated programmed cell death [GO:0010343]	response to singlet oxygen [GO:0000304]; singlet oxygen-mediated programmed cell death [GO:0010343]		chloroplast [GO:0009507]; thylakoid membrane [GO:0042651]	GO:0000304; GO:0009507; GO:0010343; GO:0042651				'35.2':'not assigned.unknown':' no hits & (original description: no original description)'	'35.2':'not assigned.not annotated':' no hits & (original description: none)'
Seu_jg24600.t1	ptg000001l	1415735	1418983	-	121																													'35.2':'not assigned.unknown':' no hits & (original description: no original description)'	'35.2':'not assigned.not annotated':' no hits & (original description: none)'
Seu_jg24601.t1	ptg000001l	1433523	1449476	-	851	PATH1_ARATH	Protein PAT1 homolog 1, AtPAT1H1 (Protein ROOT STEM CELL DEFECTIVE 2)	Arabidopsis thaliana (Mouse-ear cress)	782	662	0	A0A803N4X1_CHEQI	Uncharacterized protein	Chenopodium quinoa (Quinoa)	851	1358	0	XP_021730786.1	uncharacterized protein LOC110697711	Chenopodium quinoa	851	1358	0	K12617	DNA topoisomerase 2-associated protein PAT1	endoplasmic reticulum [GO:0005783]; Lsm1-7-Pat1 complex [GO:1990726]; nucleus [GO:0005634]; P-body [GO:0000932]; RNA binding [GO:0003723]; cell cycle [GO:0007049]; cell division [GO:0051301]; deadenylation-dependent decapping of nuclear-transcribed mRNA [GO:0000290]; mRNA processing [GO:0006397]; P-body assembly [GO:0033962]; stem cell population maintenance [GO:0019827]	cell cycle [GO:0007049]; cell division [GO:0051301]; deadenylation-dependent decapping of nuclear-transcribed mRNA [GO:0000290]; mRNA processing [GO:0006397]; P-body assembly [GO:0033962]; stem cell population maintenance [GO:0019827]	RNA binding [GO:0003723]	endoplasmic reticulum [GO:0005783]; Lsm1-7-Pat1 complex [GO:1990726]; nucleus [GO:0005634]; P-body [GO:0000932]	GO:0000290; GO:0000932; GO:0003723; GO:0005634; GO:0005783; GO:0006397; GO:0007049; GO:0019827; GO:0033962; GO:0051301; GO:1990726	IPR039900		GO:0000290	'35.2':'not assigned.unknown':'(at3g22270 : 495.0) Topoisomerase II-associated protein PAT1; BEST Arabidopsis thaliana protein match is: Topoisomerase II-associated protein PAT1 (TAIR:AT4G14990.1); Has 263 Blast hits to 260 proteins in 68 species: Archae - 0; Bacteria - 0; Metazoa - 98; Fungi - 15; Plants - 121; Viruses - 0; Other Eukaryotes - 29 (source: NCBI BLink). & (reliability: 990.0) & (or…	'16.4.3.5':'RNA processing.RNA homeostasis.mRNA deadenylation-dependent decay.mRNA decay factor (PAT1)':'mRNA decay factor (PAT1)'
Seu_jg24602.t1	ptg000001l	1493474	1507709	+	213	FKB13_ARATH	Peptidyl-prolyl cis-trans isomerase FKBP13, chloroplastic, PPIase FKBP13, EC 5.2.1.8 (FK506-binding protein 1) (FK506-binding protein 13, AtFKBP13) (Immunophilin FKBP13) (Rotamase)	Arabidopsis thaliana (Mouse-ear cress)	208	235	7.79e-78	A0A0F7H0E7_9ROSI	Peptidylprolyl isomerase, EC 5.2.1.8	Erodium gruinum	215	254	8.43e-83	XP_034213239.1	peptidyl-prolyl cis-trans isomerase FKBP13, chloroplastic	Prunus dulcis	219	252	1.63e-81	K01802	peptidylprolyl isomerase [EC:5.2.1.8]	chloroplast [GO:0009507]; chloroplast thylakoid lumen [GO:0009543]; endoplasmic reticulum [GO:0005783]; plastid [GO:0009536]; thylakoid lumen [GO:0031977]; peptidyl-prolyl cis-trans isomerase activity [GO:0003755]; chaperone-mediated protein folding [GO:0061077]; protein peptidyl-prolyl isomerization [GO:0000413]	chaperone-mediated protein folding [GO:0061077]; protein peptidyl-prolyl isomerization [GO:0000413]	peptidyl-prolyl cis-trans isomerase activity [GO:0003755]	chloroplast [GO:0009507]; chloroplast thylakoid lumen [GO:0009543]; endoplasmic reticulum [GO:0005783]; plastid [GO:0009536]; thylakoid lumen [GO:0031977]	GO:0000413; GO:0003755; GO:0005783; GO:0009507; GO:0009536; GO:0009543; GO:0031977; GO:0061077	IPR046357;IPR001179;IPR044609		GO:0003755;GO:0000413;GO:0061077	'29.8':'protein.assembly and cofactor ligation':'(at5g45680 : 207.0) Peptidyl-Prolyl Isomerase located in chloroplast thylakoid lumen; FK506-binding protein 13 (FKBP13); FUNCTIONS IN: FK506 binding, peptidyl-prolyl cis-trans isomerase activity; INVOLVED IN: protein folding; LOCATED IN: thylakoid lumen, chloroplast thylakoid lumen, chloroplast; EXPRESSED IN: 22 plant structures; EXPRESSED DURING: …	'18.13.2':'Protein modification.protein folding.protein folding catalyst (FKBP)':'protein folding catalyst (FKBP)'
Seu_jg24603.t1	ptg000001l	1511828	1522765	+	601	VSR7_ARATH	Vacuolar-sorting receptor 7, AtVSR7 (BP80-like protein f, AtBP80f) (Epidermal growth factor receptor-like protein 3, AtELP3)	Arabidopsis thaliana (Mouse-ear cress)	625	874	0	A0A0K9R7R4_SPIOL	EGF_CA domain-containing protein	Spinacia oleracea (Spinach)	634	1036	0	XP_021857022.1	vacuolar-sorting receptor 6-like	Spinacia oleracea	634	1040	0			endosome [GO:0005768]; Golgi membrane [GO:0000139]; Golgi transport complex [GO:0017119]; integral component of membrane [GO:0016021]; membrane [GO:0016020]; trans-Golgi network [GO:0005802]; calcium ion binding [GO:0005509]; ubiquitin protein ligase activity [GO:0061630]; Golgi to vacuole transport [GO:0006896]; protein targeting to vacuole [GO:0006623]; ubiquitin-dependent protein catabolic pro…	Golgi to vacuole transport [GO:0006896]; protein targeting to vacuole [GO:0006623]; ubiquitin-dependent protein catabolic process [GO:0006511]	calcium ion binding [GO:0005509]; ubiquitin protein ligase activity [GO:0061630]	endosome [GO:0005768]; Golgi membrane [GO:0000139]; Golgi transport complex [GO:0017119]; integral component of membrane [GO:0016021]; membrane [GO:0016020]; trans-Golgi network [GO:0005802]	GO:0000139; GO:0005509; GO:0005768; GO:0005802; GO:0006511; GO:0006623; GO:0006896; GO:0016020; GO:0016021; GO:0017119; GO:0061630	IPR003137;IPR018097;IPR001881	PA domain	GO:0005509	'29.3.4.3':'protein.targeting.secretory pathway.vacuole':'(at1g30900 : 824.0) VACUOLAR SORTING RECEPTOR 6 (VSR6); FUNCTIONS IN: calcium ion binding; INVOLVED IN: protein targeting to vacuole; LOCATED IN: integral to plasma membrane, Golgi transport complex; EXPRESSED IN: 20 plant structures; EXPRESSED DURING: 10 growth stages; CONTAINS InterPro DOMAIN/s: Protease-associated PA (InterPro:IPR003137…	'22.1.4.1':'Vesicle trafficking.anterograde trafficking.vacuolar protein sorting.lytic vacuole sorting receptor (VSR)':'lytic vacuole sorting receptor (VSR)'
Seu_jg24604.t1	ptg000001l	1524537	1547160	-	488	PTA14_ARATH	Protein PLASTID TRANSCRIPTIONALLY ACTIVE 14, pTAC14, EC 2.1.1.- (Plastid-encoded RNA polymerase-associated protein 7, PEP-associated protein 7)	Arabidopsis thaliana (Mouse-ear cress)	483	682	0	A0A0K9R691_SPIOL	SET domain-containing protein	Spinacia oleracea (Spinach)	483	822	0	XP_021770558.1	protein PLASTID TRANSCRIPTIONALLY ACTIVE 14-like	Chenopodium quinoa	483	829	0			chloroplast nucleoid [GO:0042644]; chloroplast thylakoid [GO:0009534]; plastid-encoded plastid RNA polymerase complex [GO:0000427]; protein-lysine N-methyltransferase activity [GO:0016279]; chloroplast organization [GO:0009658]; peptidyl-lysine monomethylation [GO:0018026]; plastid transcription [GO:0042793]; response to light stimulus [GO:0009416]; thylakoid membrane organization [GO:0010027]	chloroplast organization [GO:0009658]; peptidyl-lysine monomethylation [GO:0018026]; plastid transcription [GO:0042793]; response to light stimulus [GO:0009416]; thylakoid membrane organization [GO:0010027]	protein-lysine N-methyltransferase activity [GO:0016279]	chloroplast nucleoid [GO:0042644]; chloroplast thylakoid [GO:0009534]; plastid-encoded plastid RNA polymerase complex [GO:0000427]	GO:0000427; GO:0009416; GO:0009534; GO:0009658; GO:0010027; GO:0016279; GO:0018026; GO:0042644; GO:0042793	IPR001214;IPR036464;IPR046341;IPR015353	SET domain;SET domain superfamily	GO:0005515	'1.3.13':'PS.calvin cycle.rubisco interacting':'(at4g20130 : 633.0) plastid transcriptionally active 14 (PTAC14); LOCATED IN: plastid chromosome, chloroplast, nucleoid; EXPRESSED IN: 22 plant structures; EXPRESSED DURING: 13 growth stages; CONTAINS InterPro DOMAIN/s: SET domain (InterPro:IPR001214), Rubisco LSMT substrate-binding (InterPro:IPR015353); BEST Arabidopsis thaliana protein match is: R…	'15.6.1.2.2.7':'RNA biosynthesis.organelle machinery.RNA polymerase activities.plastid-encoded RNA polymerase (PEP) complex.essential co-factor components.lysine N-methyltransferase component PAP7/TAC14':'cofactor of plastid-encoded RNA polymerase (PAP7/TAC14)'
Seu_jg24604.t2	ptg000001l	1524537	1547160	-	489	PTA14_ARATH	Protein PLASTID TRANSCRIPTIONALLY ACTIVE 14, pTAC14, EC 2.1.1.- (Plastid-encoded RNA polymerase-associated protein 7, PEP-associated protein 7)	Arabidopsis thaliana (Mouse-ear cress)	483	679	0	A0A0K9R691_SPIOL	SET domain-containing protein	Spinacia oleracea (Spinach)	483	822	0	XP_021770558.1	protein PLASTID TRANSCRIPTIONALLY ACTIVE 14-like	Chenopodium quinoa	483	832	0			chloroplast nucleoid [GO:0042644]; chloroplast thylakoid [GO:0009534]; plastid-encoded plastid RNA polymerase complex [GO:0000427]; protein-lysine N-methyltransferase activity [GO:0016279]; chloroplast organization [GO:0009658]; peptidyl-lysine monomethylation [GO:0018026]; plastid transcription [GO:0042793]; response to light stimulus [GO:0009416]; thylakoid membrane organization [GO:0010027]	chloroplast organization [GO:0009658]; peptidyl-lysine monomethylation [GO:0018026]; plastid transcription [GO:0042793]; response to light stimulus [GO:0009416]; thylakoid membrane organization [GO:0010027]	protein-lysine N-methyltransferase activity [GO:0016279]	chloroplast nucleoid [GO:0042644]; chloroplast thylakoid [GO:0009534]; plastid-encoded plastid RNA polymerase complex [GO:0000427]	GO:0000427; GO:0009416; GO:0009534; GO:0009658; GO:0010027; GO:0016279; GO:0018026; GO:0042644; GO:0042793	IPR036464;IPR015353;IPR001214;IPR046341	SET domain;SET domain superfamily	GO:0005515	'1.3.13':'PS.calvin cycle.rubisco interacting':'(at4g20130 : 630.0) plastid transcriptionally active 14 (PTAC14); LOCATED IN: plastid chromosome, chloroplast, nucleoid; EXPRESSED IN: 22 plant structures; EXPRESSED DURING: 13 growth stages; CONTAINS InterPro DOMAIN/s: SET domain (InterPro:IPR001214), Rubisco LSMT substrate-binding (InterPro:IPR015353); BEST Arabidopsis thaliana protein match is: R…	'15.6.1.2.2.7':'RNA biosynthesis.organelle machinery.RNA polymerase activities.plastid-encoded RNA polymerase (PEP) complex.essential co-factor components.lysine N-methyltransferase component PAP7/TAC14':'cofactor of plastid-encoded RNA polymerase (PAP7/TAC14)'
Seu_jg24605.t1	ptg000001l	1554054	1559516	+	626							A0A0J8EXG2_BETVV	Uncharacterized protein	Beta vulgaris subsp. vulgaris (Beet)	457	152	2.32e-36	XP_019104275.1	PREDICTED: uncharacterized protein LOC104890896	Beta vulgaris subsp. vulgaris	441	182	7.52e-47											'35.2':'not assigned.unknown':' no hits & (original description: no original description)'	'35.2':'not assigned.not annotated':' no hits & (original description: none)'
Seu_jg24606.t1	ptg000001l	1570691	1571452	-	186																													'35.2':'not assigned.unknown':' no hits & (original description: no original description)'	'35.2':'not assigned.not annotated':' no hits & (original description: none)'
Seu_jg24607.t1	ptg000001l	1580355	1608322	-	491	SKL2_ARATH	Probable inactive shikimate kinase like 2, chloroplastic, AtSKL2	Arabidopsis thaliana (Mouse-ear cress)	387	411	4.42e-140	A0A0K9R684_SPIOL	CS domain-containing protein	Spinacia oleracea (Spinach)	378	530	0	XP_021857017.1	probable inactive shikimate kinase like 2, chloroplastic isoform X1	Spinacia oleracea	378	530	0			chloroplast [GO:0009507]			chloroplast [GO:0009507]	GO:0009507	IPR008978;IPR031322;IPR007052;IPR027417	Shikimate kinase/gluconokinase;CS domain		'13.1.6.1.5':'amino acid metabolism.synthesis.aromatic aa.chorismate.shikimate kinase':'(at2g35500 : 400.0) shikimate kinase like 2 (SKL2); FUNCTIONS IN: shikimate kinase activity, ATP binding; INVOLVED IN: aromatic amino acid family biosynthetic process; LOCATED IN: chloroplast; EXPRESSED IN: 20 plant structures; EXPRESSED DURING: 13 growth stages; CONTAINS InterPro DOMAIN/s: CS-like domain (Int…	'35.1':'not assigned.annotated':'Probable inactive shikimate kinase like 2, chloroplastic OS=Arabidopsis thaliana (sp|o82290|skl2_arath : 400.0)'
Seu_jg24608.t1	ptg000001l	1627837	1628142	+	102													KMT05972.1	hypothetical protein BVRB_7g164600	Beta vulgaris subsp. vulgaris	118	53.1	3.28e-06											'35.2':'not assigned.unknown':' no hits & (original description: no original description)'	'35.2':'not assigned.not annotated':' no hits & (original description: none)'
Seu_jg24609.t1	ptg000001l	1640383	1647105	-	80																													'35.2':'not assigned.unknown':' no hits & (original description: no original description)'	'35.2':'not assigned.not annotated':' no hits & (original description: none)'
Seu_jg24610.t1	ptg000001l	1674351	1699172	+	967	RRC1_ARATH	Protein RRC1 (Reduced red-light responses in cry1cry2 background 1)	Arabidopsis thaliana (Mouse-ear cress)	946	1224	0	A0A0J8B711_BETVV	Uncharacterized protein	Beta vulgaris subsp. vulgaris (Beet)	967	1598	0	XP_010696373.1	protein RRC1 isoform X1	Beta vulgaris subsp. vulgaris	971	1600	0	K12842	U2-associated protein SR140	nuclear speck [GO:0016607]; nucleus [GO:0005634]; RNA binding [GO:0003723]; mRNA processing [GO:0006397]; RNA splicing [GO:0008380]	mRNA processing [GO:0006397]; RNA splicing [GO:0008380]	RNA binding [GO:0003723]	nuclear speck [GO:0016607]; nucleus [GO:0005634]	GO:0003723; GO:0005634; GO:0006397; GO:0008380; GO:0016607	IPR000504;IPR008942;IPR000061;IPR035967;IPR006569;IPR012677;IPR013170;IPR035009;IPR035979	RNA recognition motif domain;ENTH/VHS;SWAP/Surp;SWAP/Surp superfamily;CID domain;mRNA splicing factor Cwf21 domain;SR140, RNA recognition motif	GO:0003723;GO:0006396;GO:0003676	'27.4':'RNA.RNA binding':'(at5g25060 : 970.0) RNA recognition motif (RRM)-containing protein; FUNCTIONS IN: RNA binding, nucleotide binding, nucleic acid binding; INVOLVED IN: RNA processing; EXPRESSED IN: 23 plant structures; EXPRESSED DURING: 13 growth stages; CONTAINS InterPro DOMAIN/s: RNA polymerase II, large subunit, CTD (InterPro:IPR006569), mRNA splicing factor, Cwf21 (InterPro:IPR013170)…	'16.1.1.2.9':'RNA processing.pre-RNA splicing.U2-type-intron-specific major spliceosome.U2 small nuclear ribonucleoprotein particle (snRNP).snRNP-associated protein (SR140)':'snRNP-associated protein (SR140)'
Seu_jg24611.t1	ptg000001l	1737257	1750304	+	326	TIC22_PEA	Protein TIC 22, chloroplastic (Translocon at the inner envelope membrane of chloroplasts 22, PsTIC22)	Pisum sativum (Garden pea)	252	333	3.65e-114	A0A0K9QBH7_SPIOL	Uncharacterized protein	Spinacia oleracea (Spinach)	285	427	6.73e-148	XP_010684246.1	PREDICTED: protein TIC 22, chloroplastic	Beta vulgaris subsp. vulgaris	280	429	2.02e-148			chloroplast intermembrane space [GO:0031972]; membrane [GO:0016020]; protein transport [GO:0015031]	protein transport [GO:0015031]		chloroplast intermembrane space [GO:0031972]; membrane [GO:0016020]	GO:0015031; GO:0016020; GO:0031972	IPR007378		GO:0015031	'29.3.3':'protein.targeting.chloroplast':'(at4g33350 : 296.0) Tic22-like family protein; LOCATED IN: chloroplast inner membrane; EXPRESSED IN: 22 plant structures; EXPRESSED DURING: 13 growth stages; CONTAINS InterPro DOMAIN/s: Chloroplast protein import component Tic22 (InterPro:IPR005692), Tic22-like (InterPro:IPR007378); BEST Arabidopsis thaliana protein match is: Tic22-like family protein (TA…	'23.1.3.6':'Protein translocation.chloroplast.inner envelope TIC translocation system.regulatory factor (Tic22)':'component Tic22 of inner envelope TIC translocation system'
Seu_jg24613.t1	ptg000001l	1757668	1757919	+	84																													'35.2':'not assigned.unknown':' no hits & (original description: no original description)'	'35.2':'not assigned.not annotated':' no hits & (original description: none)'
Seu_jg24612.t1	ptg000001l	1757826	1766090	-	106	NDS5B_ARATH	NADH dehydrogenase [ubiquinone] iron-sulfur protein 5-B	Arabidopsis thaliana (Mouse-ear cress)	83	144	3.15e-45	A0A0K9R7I7_SPIOL	Uncharacterized protein	Spinacia oleracea (Spinach)	82	159	1.18e-48	XP_021721727.1	NADH dehydrogenase	ubiquinone iron-sulfur protein 5-B-like	84	162	1.58e-49	K03938	NADH dehydrogenase (ubiquinone) Fe-S protein 5	cytosol [GO:0005829]; mitochondrial intermembrane space [GO:0005758]; mitochondrial respiratory chain complex I [GO:0005747]; mitochondrion [GO:0005739]; mitochondrial respiratory chain complex I assembly [GO:0032981]	mitochondrial respiratory chain complex I assembly [GO:0032981]		cytosol [GO:0005829]; mitochondrial intermembrane space [GO:0005758]; mitochondrial respiratory chain complex I [GO:0005747]; mitochondrion [GO:0005739]	GO:0005739; GO:0005747; GO:0005758; GO:0005829; GO:0032981	IPR019342			'9.1.2':'mitochondrial electron transport / ATP synthesis.NADH-DH.localisation not clear':'(at2g47690 : 127.0) NADH-ubiquinone oxidoreductase-related; FUNCTIONS IN: molecular_function unknown; INVOLVED IN: photorespiration; LOCATED IN: mitochondrion, mitochondrial membrane, mitochondrial respiratory chain complex I, respiratory chain complex I; EXPRESSED IN: 23 plant structures; EXPRESSED DURING:…	'2.4.1.4.4':'Cellular respiration.oxidative phosphorylation.NADH dehydrogenase complex.non-core modules.component NDUFS5/15kDa':'non-core component NDUFS5/15kDa of NADH dehydrogenase complex'
Seu_jg24612.t2	ptg000001l	1757826	1766090	-	100	NDS5B_ARATH	NADH dehydrogenase [ubiquinone] iron-sulfur protein 5-B	Arabidopsis thaliana (Mouse-ear cress)	83	143	2.7e-45	A0A5J5A8Q8_9ASTE	Uncharacterized protein	Nyssa sinensis	85	159	5.67e-49	KAA8527445.1	hypothetical protein F0562_034840	Nyssa sinensis	85	159	1.27e-48	K03938	NADH dehydrogenase (ubiquinone) Fe-S protein 5	cytosol [GO:0005829]; mitochondrial intermembrane space [GO:0005758]; mitochondrial respiratory chain complex I [GO:0005747]; mitochondrion [GO:0005739]; mitochondrial respiratory chain complex I assembly [GO:0032981]	mitochondrial respiratory chain complex I assembly [GO:0032981]		cytosol [GO:0005829]; mitochondrial intermembrane space [GO:0005758]; mitochondrial respiratory chain complex I [GO:0005747]; mitochondrion [GO:0005739]	GO:0005739; GO:0005747; GO:0005758; GO:0005829; GO:0032981	IPR019342			'9.1.2':'mitochondrial electron transport / ATP synthesis.NADH-DH.localisation not clear':'(at2g47690 : 128.0) NADH-ubiquinone oxidoreductase-related; FUNCTIONS IN: molecular_function unknown; INVOLVED IN: photorespiration; LOCATED IN: mitochondrion, mitochondrial membrane, mitochondrial respiratory chain complex I, respiratory chain complex I; EXPRESSED IN: 23 plant structures; EXPRESSED DURING:…	'2.4.1.4.4':'Cellular respiration.oxidative phosphorylation.NADH dehydrogenase complex.non-core modules.component NDUFS5/15kDa':'non-core component NDUFS5/15kDa of NADH dehydrogenase complex'
Seu_jg24614.t1	ptg000001l	1769600	1770577	-	326	IPT3_ARATH	Adenylate isopentenyltransferase 3, chloroplastic, AtIPT3, EC 2.5.1.112 (Adenylate dimethylallyltransferase 3) (Cytokinin synthase 3)	Arabidopsis thaliana (Mouse-ear cress)	336	315	1.05e-105	A0A7C9D9J6_OPUST	Uncharacterized protein	Opuntia streptacantha (Prickly pear cactus) (Opuntia cardona)	329	392	9.21e-134	XP_021727913.1	adenylate isopentenyltransferase 5, chloroplastic-like	Chenopodium quinoa	330	474	1.66e-165	K10760	adenylate dimethylallyltransferase (cytokinin synthase) [EC:2.5.1.27 2.5.1.112]	chloroplast [GO:0009507]; mitochondrion [GO:0005739]; nuclear membrane [GO:0031965]; nucleus [GO:0005634]; plastid [GO:0009536]; ADP dimethylallyltransferase activity [GO:0052623]; AMP dimethylallyltransferase activity [GO:0009824]; ATP binding [GO:0005524]; ATP dimethylallyltransferase activity [GO:0052622]; tRNA dimethylallyltransferase activity [GO:0052381]; cytokinin biosynthetic process [GO:…	cytokinin biosynthetic process [GO:0009691]; tRNA modification [GO:0006400]	ADP dimethylallyltransferase activity [GO:0052623]; AMP dimethylallyltransferase activity [GO:0009824]; ATP binding [GO:0005524]; ATP dimethylallyltransferase activity [GO:0052622]; tRNA dimethylallyltransferase activity [GO:0052381]	chloroplast [GO:0009507]; mitochondrion [GO:0005739]; nuclear membrane [GO:0031965]; nucleus [GO:0005634]; plastid [GO:0009536]	GO:0005524; GO:0005634; GO:0005739; GO:0006400; GO:0009507; GO:0009536; GO:0009691; GO:0009824; GO:0031965; GO:0052381; GO:0052622; GO:0052623	IPR027417;IPR039657	Dimethylallyltransferase		'17.4.1':'hormone metabolism.cytokinin.synthesis-degradation':'(at5g19040 : 312.0) Encodes cytokinin synthase.; isopentenyltransferase 5 (IPT5); CONTAINS InterPro DOMAIN/s: tRNA isopentenyltransferase (InterPro:IPR002627); BEST Arabidopsis thaliana protein match is: isopentenyltransferase 7 (TAIR:AT3G23630.1); Has 1807 Blast hits to 1807 proteins in 277 species: Archae - 0; Bacteria - 0; Metazoa …	'11.4.1.1':'Phytohormone action.cytokinin.biosynthesis.IP-type-cytokinin synthase (IPT)':'IP-type-cytokinin synthase (IPT)'
Seu_jg24615.t1	ptg000001l	1817002	1818584	+	171																													'35.2':'not assigned.unknown':' no hits & (original description: no original description)'	'35.2':'not assigned.not annotated':' no hits & (original description: none)'
Seu_jg24615.t2	ptg000001l	1817832	1818584	+	112																													'35.2':'not assigned.unknown':' no hits & (original description: no original description)'	'35.2':'not assigned.not annotated':' no hits & (original description: none)'
Seu_jg24616.t1	ptg000001l	1824290	1828730	-	311	LRL2_ARATH	Transcription factor LRL2 (Basic helix-loop-helix protein 69, AtbHLH69, bHLH 69) (Protein DEFECTIVE REGION OF POLLEN 2) (Protein LJRHL1- LIKE 2, AtLRL2) (Transcription factor EN 94) (Transcription factor bHLH69) (bHLH transcription factor bHLH069)	Arabidopsis thaliana (Mouse-ear cress)	310	61.2	2e-09	A0A803MX71_CHEQI	BHLH domain-containing protein	Chenopodium quinoa (Quinoa)	312	314	1.82e-103	XP_021727848.1	uncharacterized protein LOC110694971	Chenopodium quinoa	312	314	4.06e-103			nucleus [GO:0005634]; DNA-binding transcription factor activity [GO:0003700]; DNA-binding transcription factor activity, RNA polymerase II-specific [GO:0000981]; protein dimerization activity [GO:0046983]; RNA polymerase II cis-regulatory region sequence-specific DNA binding [GO:0000978]; microgametogenesis [GO:0055046]; pollen sperm cell differentiation [GO:0048235]; regulation of transcription …	microgametogenesis [GO:0055046]; pollen sperm cell differentiation [GO:0048235]; regulation of transcription by RNA polymerase II [GO:0006357]; regulation of transcription, DNA-templated [GO:0006355]; root hair cell development [GO:0080147]; root hair cell differentiation [GO:0048765]; root hair elongation [GO:0048767]	DNA-binding transcription factor activity [GO:0003700]; DNA-binding transcription factor activity, RNA polymerase II-specific [GO:0000981]; protein dimerization activity [GO:0046983]; RNA polymerase II cis-regulatory region sequence-specific DNA binding [GO:0000978]	nucleus [GO:0005634]	GO:0000978; GO:0000981; GO:0003700; GO:0005634; GO:0006355; GO:0006357; GO:0046983; GO:0048235; GO:0048765; GO:0048767; GO:0055046; GO:0080147	IPR036638;IPR011598;IPR045239		GO:0046983	'35.2':'not assigned.unknown':' no hits & (original description: no original description)'	'15.5.30':'RNA biosynthesis.transcriptional regulation.transcription factor (bHLH)':'transcription factor (bHLH)'
Seu_jg24617.t1	ptg000001l	1882102	1883779	+	257							A0A6C0T504_AMAPA	Transpos_assoc domain-containing protein	Amaranthus palmeri (Palmer amaranth)	329	123	1.44e-29	XP_021717050.1	uncharacterized protein LOC110684923 isoform X1	Chenopodium quinoa	385	214	6.65e-64								IPR029480			'35.2':'not assigned.unknown':' no hits & (original description: no original description)'	'35.2':'not assigned.not annotated':' no hits & (original description: none)'
Seu_jg24618.t1	ptg000001l	1911882	1913809	+	453							A0A803L0T7_CHEQI	DUF4216 domain-containing protein	Chenopodium quinoa (Quinoa)	450	321	4.76e-102	XP_021743321.1	uncharacterized protein LOC110709406 isoform X1	Chenopodium quinoa	375	372	1.01e-122								IPR004252	Probable transposase, Ptta/En/Spm, plant		'35.2':'not assigned.unknown':' no hits & (original description: no original description)'	'35.2':'not assigned.not annotated':' no hits & (original description: none)'
Seu_jg24619.t1	ptg000001l	1933617	1936983	+	247	CCZ1A_ARATH	Vacuolar fusion protein CCZ1 homolog A	Arabidopsis thaliana (Mouse-ear cress)	515	127	1.31e-32	A0A0K9QP14_SPIOL	Intu_longin_1 domain-containing protein	Spinacia oleracea (Spinach)	515	212	4.04e-62	XP_021733380.1	vacuolar fusion protein CCZ1 homolog B-like isoform X1	Chenopodium quinoa	522	221	3.17e-65			intracellular membrane-bounded organelle [GO:0043231]; Mon1-Ccz1 complex [GO:0035658]; guanyl-nucleotide exchange factor activity [GO:0005085]; vesicle-mediated transport [GO:0016192]	vesicle-mediated transport [GO:0016192]	guanyl-nucleotide exchange factor activity [GO:0005085]	intracellular membrane-bounded organelle [GO:0043231]; Mon1-Ccz1 complex [GO:0035658]	GO:0005085; GO:0016192; GO:0035658; GO:0043231	IPR013176	Vacuolar fusion protein Ccz1	GO:0016192;GO:0035658	'35.2':'not assigned.unknown':'(at1g16020 : 127.0) Protein of unknown function (DUF1712); CONTAINS InterPro DOMAIN/s: Protein of unknown function DUF1712, fungi (InterPro:IPR013176); BEST Arabidopsis thaliana protein match is: Protein of unknown function (DUF1712) (TAIR:AT1G80910.1); Has 188 Blast hits to 186 proteins in 75 species: Archae - 0; Bacteria - 0; Metazoa - 126; Fungi - 3; Plants - 43;…	'22.5.2.5.5.2':'Vesicle trafficking.multi-pathway trafficking regulation.vesicle tethering.RAB5-RAB7-dependent pathway.MON1-CCZ1 RAB7 nucleotide exchange factor complex.component CCZ1':'component CCZ1 of MON1-CCZ1 RAB7 guanine nucleotide exchange factor complex'
Seu_jg24620.t1	ptg000001l	1940302	1940613	-	104																										IPR005508		GO:0003677	'35.2':'not assigned.unknown':' no hits & (original description: no original description)'	'35.2':'not assigned.not annotated':' no hits & (original description: none)'
Seu_jg24621.t1	ptg000001l	1958230	1959708	+	175	CCZ1A_ARATH	Vacuolar fusion protein CCZ1 homolog A	Arabidopsis thaliana (Mouse-ear cress)	515	135	9.78e-37	A0A0K9QP14_SPIOL	Intu_longin_1 domain-containing protein	Spinacia oleracea (Spinach)	515	190	9.93e-55	XP_010689763.1	PREDICTED: vacuolar fusion protein CCZ1 homolog isoform X1	Beta vulgaris subsp. vulgaris	525	194	8.97e-56			intracellular membrane-bounded organelle [GO:0043231]; Mon1-Ccz1 complex [GO:0035658]; guanyl-nucleotide exchange factor activity [GO:0005085]; vesicle-mediated transport [GO:0016192]	vesicle-mediated transport [GO:0016192]	guanyl-nucleotide exchange factor activity [GO:0005085]	intracellular membrane-bounded organelle [GO:0043231]; Mon1-Ccz1 complex [GO:0035658]	GO:0005085; GO:0016192; GO:0035658; GO:0043231	IPR013176	Vacuolar fusion protein Ccz1	GO:0016192;GO:0035658	'35.2':'not assigned.unknown':'(at1g80910 : 137.0) Protein of unknown function (DUF1712); CONTAINS InterPro DOMAIN/s: Protein of unknown function DUF1712, fungi (InterPro:IPR013176); BEST Arabidopsis thaliana protein match is: Protein of unknown function (DUF1712) (TAIR:AT1G16020.2); Has 182 Blast hits to 182 proteins in 73 species: Archae - 0; Bacteria - 0; Metazoa - 125; Fungi - 0; Plants - 41;…	'22.5.2.5.5.2':'Vesicle trafficking.multi-pathway trafficking regulation.vesicle tethering.RAB5-RAB7-dependent pathway.MON1-CCZ1 RAB7 nucleotide exchange factor complex.component CCZ1':'component CCZ1 of MON1-CCZ1 RAB7 guanine nucleotide exchange factor complex'
Seu_jg24622.t1	ptg000001l	2054086	2055297	+	352							A0A803N2G4_CHEQI	Uncharacterized protein	Chenopodium quinoa (Quinoa)	139	132	5.94e-34	XP_010696524.2	PREDICTED: uncharacterized protein LOC104909040 isoform X2	Beta vulgaris subsp. vulgaris	679	101	3.19e-19											'35.2':'not assigned.unknown':' no hits & (original description: no original description)'	'35.2':'not assigned.not annotated':' no hits & (original description: none)'
Seu_jg24623.t1	ptg000001l	2056080	2057501	+	232							A0A0J8B8S0_BETVV	MULE domain-containing protein	Beta vulgaris subsp. vulgaris (Beet)	237	116	4.84e-28	XP_021768953.1	uncharacterized protein LOC110733245	Chenopodium quinoa	479	140	5.46e-35								IPR018289	MULE transposase domain		'35.2':'not assigned.unknown':' no hits & (original description: no original description)'	'35.2':'not assigned.not annotated':' no hits & (original description: none)'
Seu_jg24624.t1	ptg000001l	2081366	2088303	+	115	SMD1A_ARATH	Small nuclear ribonucleoprotein SmD1a, AtSmD1-a	Arabidopsis thaliana (Mouse-ear cress)	114	177	5.42e-58	A0A0K9S0E7_SPIOL	Small nuclear ribonucleoprotein Sm D1 (snRNP core protein D1)	Spinacia oleracea (Spinach)	114	221	5.44e-73	KAH9613051.1	hypothetical protein KSS87_000764	Heliosperma pusillum	114	224	1.46e-73	K11087	small nuclear ribonucleoprotein D1	catalytic step 2 spliceosome [GO:0071013]; commitment complex [GO:0000243]; nuclear speck [GO:0016607]; nucleolus [GO:0005730]; nucleus [GO:0005634]; pICln-Sm protein complex [GO:0034715]; plant-type vacuole [GO:0000325]; precatalytic spliceosome [GO:0071011]; SMN-Sm protein complex [GO:0034719]; spliceosomal tri-snRNP complex [GO:0097526]; U1 snRNP [GO:0005685]; U12-type spliceosomal complex [GO…	post-transcriptional gene silencing by RNA [GO:0035194]; spliceosomal snRNP assembly [GO:0000387]	RNA binding [GO:0003723]	catalytic step 2 spliceosome [GO:0071013]; commitment complex [GO:0000243]; nuclear speck [GO:0016607]; nucleolus [GO:0005730]; nucleus [GO:0005634]; pICln-Sm protein complex [GO:0034715]; plant-type vacuole [GO:0000325]; precatalytic spliceosome [GO:0071011]; SMN-Sm protein complex [GO:0034719]; spliceosomal tri-snRNP complex [GO:0097526]; U1 snRNP [GO:0005685]; U12-type spliceosomal complex [GO…	GO:0000243; GO:0000325; GO:0000387; GO:0003723; GO:0005634; GO:0005682; GO:0005685; GO:0005686; GO:0005687; GO:0005689; GO:0005730; GO:0016607; GO:0034715; GO:0034719; GO:0035194; GO:0071011; GO:0071013; GO:0097526	IPR034102;IPR027141;IPR001163;IPR010920	Small nuclear ribonucleoprotein D1;LSM domain superfamily	GO:0000387;GO:0006396	'27.1':'RNA.processing':'(at3g07590 : 153.0) Small nuclear ribonucleoprotein family protein; FUNCTIONS IN: molecular_function unknown; LOCATED IN: nucleus, small nucleolar ribonucleoprotein complex; EXPRESSED IN: 22 plant structures; EXPRESSED DURING: 13 growth stages; CONTAINS InterPro DOMAIN/s: Like-Sm ribonucleoprotein (LSM) domain (InterPro:IPR001163), Like-Sm ribonucleoprotein (LSM) domain, …	'16.1.1.6.2':'RNA processing.pre-RNA splicing.U2-type-intron-specific major spliceosome.U1/U2/U4/U5-associated Sm accessory ribonucleoprotein complex.component Sm-D1':'component Sm-D1 of U1/U2/U4/U5-associated Sm accessory ribonucleoprotein complex'
Seu_jg24625.t1	ptg000001l	2104301	2120057	-	474	Y4423_ARATH	DUF21 domain-containing protein At4g14230 (CBS domain-containing protein CBSDUF2)	Arabidopsis thaliana (Mouse-ear cress)	495	617	0	A0A0K9QJK2_SPIOL	CNNM transmembrane domain-containing protein	Spinacia oleracea (Spinach)	473	752	0	XP_021866398.1	DUF21 domain-containing protein At4g14240-like	Spinacia oleracea	486	755	0	K16302	metal transporter CNNM	cytosol [GO:0005829]; integral component of membrane [GO:0016021]; mitochondrion [GO:0005739]; magnesium ion homeostasis [GO:0010960]	magnesium ion homeostasis [GO:0010960]		cytosol [GO:0005829]; integral component of membrane [GO:0016021]; mitochondrion [GO:0005739]	GO:0005739; GO:0005829; GO:0010960; GO:0016021	IPR044751;IPR046342;IPR002550;IPR045095	CBS domain superfamily;CNNM, transmembrane domain;Ancient conserved domain protein family	GO:0010960	'35.1':'not assigned.no ontology':'(at4g14240 : 561.0) CONTAINS InterPro DOMAIN/s: Protein of unknown function DUF21 (InterPro:IPR002550), Cystathionine beta-synthase, core (InterPro:IPR000644); BEST Arabidopsis thaliana protein match is: CBS domain-containing protein with a domain of unknown function (DUF21) (TAIR:AT4G14230.1); Has 30201 Blast hits to 17322 proteins in 780 species: Archae - 12; …	'35.1':'not assigned.annotated':'DUF21 domain-containing protein At4g14240 OS=Arabidopsis thaliana (sp|q67xq0|y4424_arath : 561.0)'
Seu_jg24626.t1	ptg000001l	2126113	2127441	+	443	WTF1_ARATH	Protein WHAT'S THIS FACTOR 1 homolog, chloroplastic	Arabidopsis thaliana (Mouse-ear cress)	528	165	2.1e-44	A0A0K9QHL5_SPIOL	PORR domain-containing protein	Spinacia oleracea (Spinach)	407	595	0	XP_019106359.1	PREDICTED: protein ROOT PRIMORDIUM DEFECTIVE 1	Beta vulgaris subsp. vulgaris	398	595	0			chloroplast [GO:0009507]; mRNA binding [GO:0003729]; RNA binding [GO:0003723]; Group II intron splicing [GO:0000373]; mRNA processing [GO:0006397]; photosynthesis [GO:0015979]	Group II intron splicing [GO:0000373]; mRNA processing [GO:0006397]; photosynthesis [GO:0015979]	mRNA binding [GO:0003729]; RNA binding [GO:0003723]	chloroplast [GO:0009507]	GO:0000373; GO:0003723; GO:0003729; GO:0006397; GO:0009507; GO:0015979	IPR021099;IPR045040	Plant organelle RNA recognition domain;PORR family	GO:0003723	'35.2':'not assigned.unknown':'(at3g63090 : 468.0) Ubiquitin carboxyl-terminal hydrolase family protein; CONTAINS InterPro DOMAIN/s: RNA recognition domain, plant (InterPro:IPR021099); BEST Arabidopsis thaliana protein match is: Ubiquitin carboxyl-terminal hydrolase family protein (TAIR:AT2G31290.2); Has 411 Blast hits to 407 proteins in 16 species: Archae - 0; Bacteria - 0; Metazoa - 0; Fungi - …	'35.1':'not assigned.annotated':'Protein WHAT'S THIS FACTOR 1 homolog, chloroplastic OS=Arabidopsis thaliana (sp|a0mfs5|wtf1_arath : 161.0)'
Seu_jg24627.t1	ptg000001l	2128896	2129384	+	163							A0A0K9QHM5_SPIOL	Uncharacterized protein	Spinacia oleracea (Spinach)	165	185	4.48e-57	XP_010684244.1	PREDICTED: uncharacterized protein LOC104898831	Beta vulgaris subsp. vulgaris	165	200	1.43e-62								IPR036312	Bifunctional inhibitor/plant lipid transfer protein/seed storage helical domain superfamily		'35.2':'not assigned.unknown':' no hits & (original description: no original description)'	'19.5.1.1':'Protein homeostasis.protein storage.seed storage protein activities.2S albumin seed storage protein (SESA)':'2S albumin seed storage protein (SESA)'
Seu_jg24628.t1	ptg000001l	2134323	2148575	-	511	RGSL1_ARATH	E3 ubiquitin-protein ligase RSL1, EC 2.3.2.31 (Protein RING FINGER OF SEED LONGEVITY 1) (RING-type E3 ubiquitin transferase RSL1)	Arabidopsis thaliana (Mouse-ear cress)	398	113	4.81e-26	A0A0K9RZY8_SPIOL	Uncharacterized protein	Spinacia oleracea (Spinach)	510	726	0	XP_021846971.1	uncharacterized protein LOC110786708	Spinacia oleracea	510	726	0	K11975	E3 ubiquitin-protein ligase RNF144 [EC:2.3.2.31]	cytoplasm [GO:0005737]; integral component of membrane [GO:0016021]; plant-type vacuole membrane [GO:0009705]; plasma membrane [GO:0005886]; ubiquitin ligase complex [GO:0000151]; metal ion binding [GO:0046872]; nucleic acid binding [GO:0003676]; RNA-DNA hybrid ribonuclease activity [GO:0004523]; ubiquitin conjugating enzyme binding [GO:0031624]; ubiquitin protein ligase activity [GO:0061630]; ab…	abscisic acid-activated signaling pathway [GO:0009738]; acquisition of seed longevity [GO:0140547]; gibberellic acid mediated signaling pathway [GO:0009740]; gibberellin mediated signaling pathway [GO:0010476]; negative regulation of abscisic acid-activated signaling pathway [GO:0009788]; positive regulation of proteasomal ubiquitin-dependent protein catabolic process [GO:0032436]; protein polyub…	metal ion binding [GO:0046872]; nucleic acid binding [GO:0003676]; RNA-DNA hybrid ribonuclease activity [GO:0004523]; ubiquitin conjugating enzyme binding [GO:0031624]; ubiquitin protein ligase activity [GO:0061630]	cytoplasm [GO:0005737]; integral component of membrane [GO:0016021]; plant-type vacuole membrane [GO:0009705]; plasma membrane [GO:0005886]; ubiquitin ligase complex [GO:0000151]	GO:0000151; GO:0000209; GO:0003676; GO:0004523; GO:0005737; GO:0005886; GO:0006511; GO:0009705; GO:0009738; GO:0009740; GO:0009788; GO:0010431; GO:0010476; GO:0016021; GO:0031624; GO:0032436; GO:0046872; GO:0061630; GO:0140547	IPR013083;IPR017907;IPR001841;IPR002156;IPR044066;IPR031127;IPR036397;IPR002867	Ribonuclease H domain;TRIAD supradomain;E3 ubiquitin ligase RBR family;Ribonuclease H superfamily;IBR domain	GO:0003676;GO:0004523;GO:0004842;GO:0016567	'29.5.11.4.2':'protein.degradation.ubiquitin.E3.RING':'(at4g19670 : 451.0) RING/U-box superfamily protein; FUNCTIONS IN: zinc ion binding; EXPRESSED IN: 22 plant structures; EXPRESSED DURING: 13 growth stages; CONTAINS InterPro DOMAIN/s: Zinc finger, RING-type, conserved site (InterPro:IPR017907), Zinc finger, C6HC-type (InterPro:IPR002867), Zinc finger, RING-type (InterPro:IPR001841); BEST Arabi…	'19.2.2.1.4.4.4':'Protein homeostasis.ubiquitin-proteasome system.ubiquitin-fold protein conjugation.ubiquitin conjugation (ubiquitylation).ubiquitin-ligase E3 activities.RBR-type E3 ligase activities.plant-specific E3 ubiquitin ligase (RSL/RFA)':'plant-specific E3 ubiquitin ligase (RSL/RFA)'
Seu_jg24629.t1	ptg000001l	2163845	2164588	-	248							A0A803MSC7_CHEQI	Retrotrans_gag domain-containing protein	Chenopodium quinoa (Quinoa)	124	144	2.69e-40	XP_019102886.1	PREDICTED: uncharacterized protein LOC109133694	Beta vulgaris subsp. vulgaris	639	283	5.14e-88								IPR005162	Retrotransposon gag domain		'35.2':'not assigned.unknown':' no hits & (original description: no original description)'	'35.2':'not assigned.not annotated':' no hits & (original description: none)'
Seu_jg24630.t1	ptg000001l	2183458	2195635	-	183	YJBQ_ECOLI	UPF0047 protein YjbQ	Escherichia coli (strain K12)	138	151	2.56e-46	A0A7C8Z055_OPUST	Uncharacterized protein	Opuntia streptacantha (Prickly pear cactus) (Opuntia cardona)	183	320	1.54e-109	XP_010684296.1	PREDICTED: uncharacterized protein LOC104898864	Beta vulgaris subsp. vulgaris	180	327	4.1e-112								IPR001602;IPR035917	Uncharacterised protein family UPF0047		'35.2':'not assigned.unknown':'(at1g21065 : 253.0) unknown protein; INVOLVED IN: biological_process unknown; LOCATED IN: chloroplast; EXPRESSED IN: 22 plant structures; EXPRESSED DURING: 13 growth stages; CONTAINS InterPro DOMAIN/s: Uncharacterised protein family UPF0047 (InterPro:IPR001602); Has 3800 Blast hits to 3784 proteins in 1137 species: Archae - 215; Bacteria - 2154; Metazoa - 42; Fungi …	'35.2':'not assigned.not annotated':' no hits & (original description: none)'
Seu_jg24631.t1	ptg000001l	2199579	2206055	+	464																													'35.2':'not assigned.unknown':' no hits & (original description: no original description)'	'35.2':'not assigned.not annotated':' no hits & (original description: none)'
Seu_jg24632.t1	ptg000001l	2206433	2208850	-	199							A0A803LH79_CHEQI	Protein FAR1-RELATED SEQUENCE	Chenopodium quinoa (Quinoa)	351	85.9	3.42e-16	XP_010686164.1	PREDICTED: protein FAR1-RELATED SEQUENCE 5-like	Beta vulgaris subsp. vulgaris	834	156	3.48e-40											'35.2':'not assigned.unknown':' no hits & (original description: no original description)'	'35.2':'not assigned.not annotated':' no hits & (original description: none)'
Seu_jg24633.t1	ptg000001l	2208880	2210556	-	198	FRS6_ARATH	Protein FAR1-RELATED SEQUENCE 6	Arabidopsis thaliana (Mouse-ear cress)	703	47.8	2.62e-05	A0A803KXL8_CHEQI	Protein FAR1-RELATED SEQUENCE	Chenopodium quinoa (Quinoa)	389	134	3.34e-34	XP_010686164.1	PREDICTED: protein FAR1-RELATED SEQUENCE 5-like	Beta vulgaris subsp. vulgaris	834	163	1.81e-42			nucleus [GO:0005634]; zinc ion binding [GO:0008270]; regulation of transcription, DNA-templated [GO:0006355]	regulation of transcription, DNA-templated [GO:0006355]	zinc ion binding [GO:0008270]	nucleus [GO:0005634]	GO:0005634; GO:0006355; GO:0008270	IPR004330	FAR1 DNA binding domain		'35.2':'not assigned.unknown':' no hits & (original description: no original description)'	'35.2':'not assigned.not annotated':' no hits & (original description: none)'
Seu_jg24634.t1	ptg000001l	2218023	2225231	-	713	ARIA_ARATH	ARM REPEAT PROTEIN INTERACTING WITH ABF2, ARIA	Arabidopsis thaliana (Mouse-ear cress)	710	909	0	A0A803N4W8_CHEQI	BTB domain-containing protein	Chenopodium quinoa (Quinoa)	705	1111	0	XP_021857041.1	ARM REPEAT PROTEIN INTERACTING WITH ABF2-like	Spinacia oleracea	709	1111	0			nucleus [GO:0005634]; plasma membrane [GO:0005886]; negative regulation of seed germination [GO:0010187]; protein ubiquitination [GO:0016567]; response to abscisic acid [GO:0009737]; response to salt stress [GO:0009651]	negative regulation of seed germination [GO:0010187]; protein ubiquitination [GO:0016567]; response to abscisic acid [GO:0009737]; response to salt stress [GO:0009651]		nucleus [GO:0005634]; plasma membrane [GO:0005886]	GO:0005634; GO:0005886; GO:0009651; GO:0009737; GO:0010187; GO:0016567	IPR000225;IPR011333;IPR000210;IPR011989;IPR016024;IPR044282	Armadillo;SKP1/BTB/POZ domain superfamily;BTB/POZ domain;Armadillo repeat protein ABAP1/ARIA	GO:0005515	'35.1.3':'not assigned.no ontology.armadillo/beta-catenin repeat family protein':'(at5g19330 : 880.0) Encodes an armadillo repeat protein involved in the abscisic acid response. The protein interacts with a transcription factor, ABF2, which controls ABA-dependent gene expression via the G-box-type ABA-responsive elements.; ARM repeat protein interacting with ABF2 (ARIA); FUNCTIONS IN: protein bin…	'35.1':'not assigned.annotated':'ARM REPEAT PROTEIN INTERACTING WITH ABF2 OS=Arabidopsis thaliana (sp|b9dht4|aria_arath : 880.0)'
Seu_jg24635.t1	ptg000001l	2227831	2228129	+	67																													'35.2':'not assigned.unknown':' no hits & (original description: no original description)'	'35.2':'not assigned.not annotated':' no hits & (original description: none)'
Seu_jg24636.t1	ptg000001l	2232122	2236506	-	846							A0A6A2XQY9_HIBSY	Uncharacterized protein	Hibiscus syriacus (Rose of Sharon)	774	179	3.84e-43	XP_010695955.1	PREDICTED: uncharacterized protein LOC104908537	Beta vulgaris subsp. vulgaris	799	323	8.19e-94								IPR018289;IPR006564;IPR007527;IPR001878	MULE transposase domain	GO:0008270;GO:0003676	'35.2':'not assigned.unknown':' no hits & (original description: no original description)'	'35.2':'not assigned.not annotated':' no hits & (original description: none)'
Seu_jg24637.t1	ptg000001l	2236570	2252606	+	113																													'35.2':'not assigned.unknown':' no hits & (original description: no original description)'	'35.2':'not assigned.not annotated':' no hits & (original description: none)'
Seu_jg24638.t1	ptg000001l	2264020	2266487	+	203	SYVNB_XENLA	E3 ubiquitin-protein ligase synoviolin B, EC 2.3.2.27 (RING-type E3 ubiquitin transferase synoviolin B) (Synovial apoptosis inhibitor 1-B)	Xenopus laevis (African clawed frog)	595	43.1	0.000857	A0A0K9RN64_SPIOL	RING-type domain-containing protein	Spinacia oleracea (Spinach)	516	82.4	1.33e-14	XP_010684270.1	PREDICTED: uncharacterized protein LOC104898855 isoform X1	Beta vulgaris subsp. vulgaris	533	103	8.31e-22			Hrd1p ubiquitin ligase complex [GO:0000836]; integral component of membrane [GO:0016021]; metal ion binding [GO:0046872]; ubiquitin protein ligase activity [GO:0061630]; ubiquitin-dependent ERAD pathway [GO:0030433]; ubiquitin-dependent protein catabolic process [GO:0006511]	ubiquitin-dependent ERAD pathway [GO:0030433]; ubiquitin-dependent protein catabolic process [GO:0006511]	metal ion binding [GO:0046872]; ubiquitin protein ligase activity [GO:0061630]	Hrd1p ubiquitin ligase complex [GO:0000836]; integral component of membrane [GO:0016021]	GO:0000836; GO:0006511; GO:0016021; GO:0030433; GO:0046872; GO:0061630	IPR001841;IPR013083;IPR024766		GO:0008270	'35.2':'not assigned.unknown':' no hits & (original description: no original description)'	'35.2':'not assigned.not annotated':' no hits & (original description: none)'
Seu_jg24638.t2	ptg000001l	2264020	2266719	+	278							A0A0K9RN64_SPIOL	RING-type domain-containing protein	Spinacia oleracea (Spinach)	516	83.6	2.57e-14	XP_010684270.1	PREDICTED: uncharacterized protein LOC104898855 isoform X1	Beta vulgaris subsp. vulgaris	533	105	1.89e-21								IPR024766;IPR001841;IPR013083		GO:0008270	'35.2':'not assigned.unknown':' no hits & (original description: no original description)'	'35.2':'not assigned.not annotated':' no hits & (original description: none)'
Seu_jg24639.t1	ptg000001l	2268126	2277816	-	201	APX6_ORYSJ	Probable L-ascorbate peroxidase 6, chloroplastic/mitochondrial, EC 1.11.1.11 (OsAPx6)	Oryza sativa subsp. japonica (Rice)	309	127	7.85e-35	A0A2K3PNW4_TRIPR	L-ascorbate peroxidase chloroplastic-like	Trifolium pratense (Red clover)	91	134	1.91e-37	PNY16969.1	L-ascorbate peroxidase chloroplastic-like	Trifolium pratense	91	134	4.27e-37			chloroplast stroma [GO:0009570]; mitochondrion [GO:0005739]; heme binding [GO:0020037]; L-ascorbate peroxidase activity [GO:0016688]; metal ion binding [GO:0046872]; peroxidase activity [GO:0004601]; cellular response to oxidative stress [GO:0034599]; hydrogen peroxide catabolic process [GO:0042744]; response to reactive oxygen species [GO:0000302]	cellular response to oxidative stress [GO:0034599]; hydrogen peroxide catabolic process [GO:0042744]; response to reactive oxygen species [GO:0000302]	heme binding [GO:0020037]; L-ascorbate peroxidase activity [GO:0016688]; metal ion binding [GO:0046872]; peroxidase activity [GO:0004601]	chloroplast stroma [GO:0009570]; mitochondrion [GO:0005739]	GO:0000302; GO:0004601; GO:0005739; GO:0009570; GO:0016688; GO:0020037; GO:0034599; GO:0042744; GO:0046872	IPR044831;IPR010255;IPR002016	Haem peroxidase superfamily;Haem peroxidase	GO:0004601;GO:0034599;GO:0006979;GO:0020037	'21.2.1':'redox.ascorbate and glutathione.ascorbate':'(p0c0l1|apx6_orysa : 120.0) Probable L-ascorbate peroxidase 6, chloroplast precursor (EC 1.11.1.11) (OsAPx06) - Oryza sativa (Rice) & (at1g77490 : 119.0) Encodes a chloroplastic thylakoid ascorbate peroxidase tAPX. Ascorbate peroxidases are enzymes that scavenge hydrogen peroxide in plant cells. Eight types of APX have been described for Arabi…	'35.1':'not assigned.annotated':'Probable L-ascorbate peroxidase 6, chloroplastic/mitochondrial OS=Oryza sativa subsp. japonica (sp|p0c0l1|apx6_orysj : 120.0)'
Seu_jg24640.t1	ptg000001l	2317650	2365592	+	701	POLH_ARATH	DNA polymerase eta, EC 2.7.7.7 (Radiation-sensitive protein 30, AtRAD30) (Y-family DNA polymerase H, AtPOLH)	Arabidopsis thaliana (Mouse-ear cress)	672	751	0	A0A7C8ZK03_OPUST	DNA-directed DNA polymerase, EC 2.7.7.7	Opuntia streptacantha (Prickly pear cactus) (Opuntia cardona)	685	883	0	XP_021857030.1	DNA polymerase eta isoform X1	Spinacia oleracea	715	969	0	K03509	DNA polymerase eta [EC:2.7.7.7]	nucleus [GO:0005634]; replication fork [GO:0005657]; site of double-strand break [GO:0035861]; damaged DNA binding [GO:0003684]; DNA-directed DNA polymerase activity [GO:0003887]; metal ion binding [GO:0046872]; DNA replication [GO:0006260]; error-prone translesion synthesis [GO:0042276]; response to radiation [GO:0009314]; response to UV-B [GO:0010224]; UV protection [GO:0009650]	DNA replication [GO:0006260]; error-prone translesion synthesis [GO:0042276]; response to radiation [GO:0009314]; response to UV-B [GO:0010224]; UV protection [GO:0009650]	damaged DNA binding [GO:0003684]; DNA-directed DNA polymerase activity [GO:0003887]; metal ion binding [GO:0046872]	nucleus [GO:0005634]; replication fork [GO:0005657]; site of double-strand break [GO:0035861]	GO:0003684; GO:0003887; GO:0005634; GO:0005657; GO:0006260; GO:0009314; GO:0009650; GO:0010224; GO:0035861; GO:0042276; GO:0046872	IPR001126;IPR043128;IPR036775;IPR017961;IPR043502	UmuC domain;Reverse transcriptase/Diguanylate cyclase domain;DNA/RNA polymerase superfamily	GO:0006281;GO:0003684	'28.2':'DNA.repair':'(at5g44740 : 701.0) Y-family DNA polymerase. Catalyses translesion synthesis in response to UV damage. Functionally interacts with PCNA2. Has a ubiquitin binding motif.; Y-family DNA polymerase H (POLH); CONTAINS InterPro DOMAIN/s: DNA polymerase eta (InterPro:IPR017061), DNA-repair protein, UmuC-like (InterPro:IPR001126), DNA-repair protein, UmuC-like, N-terminal (InterPro:I…	'14.2.1':'DNA damage response.DNA repair polymerase activities.DNA polymerase eta (POLH)':'DNA polymerase eta (POLH)'
Seu_jg24641.t1	ptg000001l	2396205	2407715	-	293	TRB1_ARATH	Telomere repeat-binding factor 1, AtTRB1 (MYB transcription factor)	Arabidopsis thaliana (Mouse-ear cress)	300	219	4.5e-69	A0A803N4X3_CHEQI	MYB transcription factor	Chenopodium quinoa (Quinoa)	291	379	2.43e-129	XP_021730787.1	single myb histone 6-like	Chenopodium quinoa	291	382	3.57e-130			chromatin [GO:0000785]; nucleolus [GO:0005730]; nucleosome [GO:0000786]; nucleus [GO:0005634]; protein-containing complex [GO:0032991]; DNA-binding transcription factor activity [GO:0003700]; double-stranded telomeric DNA binding [GO:0003691]; promoter-specific chromatin binding [GO:1990841]; protein homodimerization activity [GO:0042803]; transcription cis-regulatory region binding [GO:0000976];…	nucleosome assembly [GO:0006334]; regulation of transcription by RNA polymerase II [GO:0006357]	DNA-binding transcription factor activity [GO:0003700]; double-stranded telomeric DNA binding [GO:0003691]; promoter-specific chromatin binding [GO:1990841]; protein homodimerization activity [GO:0042803]; transcription cis-regulatory region binding [GO:0000976]	chromatin [GO:0000785]; nucleolus [GO:0005730]; nucleosome [GO:0000786]; nucleus [GO:0005634]; protein-containing complex [GO:0032991]	GO:0000785; GO:0000786; GO:0000976; GO:0003691; GO:0003700; GO:0005634; GO:0005730; GO:0006334; GO:0006357; GO:0032991; GO:0042803; GO:1990841	IPR009057;IPR036390;IPR017930;IPR005818;IPR001005;IPR036388;IPR044597	Myb domain;Linker histone H1/H5, domain H15;SANT/Myb domain	GO:0000786;GO:0003677;GO:0006334;GO:0003691	'27.3.26':'RNA.regulation of transcription.MYB-related transcription factor family':'(at1g49950 : 200.0) Encodes a telomeric DNA binding protein. In vitro, an N-terminal Myb domain enables it to interact with double-stranded telomeric repeats.; telomere repeat binding factor 1 (TRB1); FUNCTIONS IN: DNA binding, protein homodimerization activity, sequence-specific DNA binding transcription factor …	'12.3.1.1.2.1.2.1':'Chromatin organisation.post-translational histone modification.histone methylation.lysine methylation.class-I histone methyltransferase activities.PRC2 histone methylation complex.associated protein factors.PRC2-recruiting factor (TRB)':'PRC2-recruiting factor (TRB) of PRC2 histone methylation complex'
Seu_jg24642.t1	ptg000001l	2453703	2454695	+	191							A0A1Q3ARZ7_CEPFO	Uncharacterized protein	Cephalotus follicularis (Albany pitcher plant)	143	63.9	1.59e-09	XP_010668403.1	PREDICTED: uncharacterized protein LOC104885405, partial	Beta vulgaris subsp. vulgaris	657	70.1	4.38e-10											'35.2':'not assigned.unknown':' no hits & (original description: no original description)'	'35.2':'not assigned.not annotated':' no hits & (original description: none)'
Seu_jg24643.t1	ptg000001l	2454778	2455404	-	77																													'35.2':'not assigned.unknown':' no hits & (original description: no original description)'	'35.2':'not assigned.not annotated':' no hits & (original description: none)'
Seu_jg24644.t1	ptg000001l	2460970	2478967	-	191	TRXO1_ARATH	Thioredoxin O1, mitochondrial, AtTrxo1	Arabidopsis thaliana (Mouse-ear cress)	194	144	1.07e-42	A0A0K9QAH7_SPIOL	Thioredoxin domain-containing protein	Spinacia oleracea (Spinach)	191	248	7.18e-81	XP_021730777.1	thioredoxin O2, mitochondrial-like isoform X2	Chenopodium quinoa	190	265	2.51e-87			cytosol [GO:0005829]; endoplasmic reticulum [GO:0005783]; mitochondrial matrix [GO:0005759]; mitochondrion [GO:0005739]; oxidoreductase activity, acting on a sulfur group of donors, disulfide as acceptor [GO:0016671]		oxidoreductase activity, acting on a sulfur group of donors, disulfide as acceptor [GO:0016671]	cytosol [GO:0005829]; endoplasmic reticulum [GO:0005783]; mitochondrial matrix [GO:0005759]; mitochondrion [GO:0005739]	GO:0005739; GO:0005759; GO:0005783; GO:0005829; GO:0016671	IPR036249;IPR013766	Thioredoxin domain		'21.1':'redox.thioredoxin':'(at2g35010 : 136.0) thioredoxin O1 (TO1); INVOLVED IN: cell redox homeostasis; EXPRESSED IN: 23 plant structures; EXPRESSED DURING: 13 growth stages; CONTAINS InterPro DOMAIN/s: Thioredoxin fold (InterPro:IPR012335), Thioredoxin-like subdomain (InterPro:IPR006662), Thioredoxin, core (InterPro:IPR015467), Thioredoxin-like (InterPro:IPR017936), Thioredoxin domain (InterP…	'10.4.3.3':'Redox homeostasis.thiol-based redox regulation.thioredoxin activities.O-type thioredoxin':'O-type thioredoxin'
Seu_jg24645.t1	ptg000001l	2492719	2493096	-	126																													'35.2':'not assigned.unknown':' no hits & (original description: no original description)'	'35.2':'not assigned.not annotated':' no hits & (original description: none)'
Seu_jg24646.t1	ptg000001l	2497839	2498183	-	115																													'35.2':'not assigned.unknown':' no hits & (original description: no original description)'	'35.2':'not assigned.not annotated':' no hits & (original description: none)'
Seu_jg24647.t1	ptg000001l	2599503	2627922	-	926	FZL_ARATH	Probable transmembrane GTPase FZO-like, chloroplastic, EC 3.6.5.-	Arabidopsis thaliana (Mouse-ear cress)	912	915	0	A0A0K9S320_SPIOL	G domain-containing protein	Spinacia oleracea (Spinach)	929	1342	0	XP_021866406.1	probable transmembrane GTPase FZO-like, chloroplastic	Spinacia oleracea	929	1342	0			chloroplast [GO:0009507]; chloroplast inner membrane [GO:0009706]; chloroplast membrane [GO:0031969]; chloroplast outer membrane [GO:0009707]; chloroplast thylakoid membrane [GO:0009535]; integral component of membrane [GO:0016021]; GTP binding [GO:0005525]; hydrolase activity [GO:0016787]; negative regulation of defense response to bacterium [GO:1900425]; negative regulation of plant-type hypers…	negative regulation of defense response to bacterium [GO:1900425]; negative regulation of plant-type hypersensitive response [GO:0034051]; thylakoid membrane organization [GO:0010027]; vegetative to reproductive phase transition of meristem [GO:0010228]	GTP binding [GO:0005525]; hydrolase activity [GO:0016787]	chloroplast [GO:0009507]; chloroplast inner membrane [GO:0009706]; chloroplast membrane [GO:0031969]; chloroplast outer membrane [GO:0009707]; chloroplast thylakoid membrane [GO:0009535]; integral component of membrane [GO:0016021]	GO:0005525; GO:0009507; GO:0009535; GO:0009706; GO:0009707; GO:0010027; GO:0010228; GO:0016021; GO:0016787; GO:0031969; GO:0034051; GO:1900425	IPR022998;IPR013785;IPR006073;IPR027417;IPR036206	Thiamine phosphate synthase/TenI;GTP binding domain;Thiamin phosphate synthase superfamily	GO:0005525	'30.5':'signalling.G-proteins':'(at1g03160 : 777.0) A new plant-specific member of the dynamin superfamily; defines a new protein class within the dynamin superfamily of membrane remodeling GTPases that regulates organization of the thylakoid network in plants. Targeted to chloroplasts and associated with thylakoid and envelope membranes as punctate structures. Knockout mutants have abnormalities…	'13.5.3.5':'Cell division.plastid division.thylakoid organisation.thylakoid membrane-remodeling GTPase (FZL)':'thylakoid membrane-remodeling GTPase (FZL)'
Seu_jg24648.t1	ptg000001l	2630999	2637237	+	70																													'35.2':'not assigned.unknown':' no hits & (original description: no original description)'	'35.2':'not assigned.not annotated':' no hits & (original description: none)'
Seu_jg24649.t1	ptg000001l	2643934	2644326	+	131							A0A0K9Q7R1_SPIOL	Retrotrans_gag domain-containing protein	Spinacia oleracea (Spinach)	101	149	4.94e-44	XP_021838242.1	uncharacterized protein LOC110777979	Spinacia oleracea	282	223	1.46e-70								IPR005162	Retrotransposon gag domain		'35.2':'not assigned.unknown':' no hits & (original description: no original description)'	'35.2':'not assigned.not annotated':' no hits & (original description: none)'
Seu_jg24650.t1	ptg000001l	2729245	2735519	+	121																													'35.2':'not assigned.unknown':' no hits & (original description: no original description)'	'35.2':'not assigned.not annotated':' no hits & (original description: none)'
Seu_jg24651.t1	ptg000001l	2763612	2764945	+	161							A0A2Z6PKI1_TRISU	Protein kinase domain-containing protein	Trifolium subterraneum (Subterranean clover)	862	54.3	2.77e-05	XP_010670276.1	PREDICTED: uncharacterized protein LOC104887359	Beta vulgaris subsp. vulgaris	478	142	7.49e-37											'35.2':'not assigned.unknown':' no hits & (original description: no original description)'	'35.2':'not assigned.not annotated':' no hits & (original description: none)'
Seu_jg24652.t1	ptg000001l	2815019	2815357	-	113	IF2G_SCHPO	Eukaryotic translation initiation factor 2 subunit gamma, eIF-2-gamma, EC 3.6.5.3	Schizosaccharomyces pombe (strain 972 / ATCC 24843) (Fission yeast)	446	108	4.31e-28	A0A7J9LFN8_GOSSC	Protein-synthesizing GTPase, EC 3.6.5.3	Gossypium schwendimanii (Cotton)	474	126	8.2e-32	MBA0857642.1	hypothetical protein Goshw_015096	Gossypium schwendimanii	474	126	1.83e-31			cytoplasm [GO:0005737]; cytosol [GO:0005829]; eukaryotic translation initiation factor 2 complex [GO:0005850]; GTP binding [GO:0005525]; GTPase activity [GO:0003924]; translation initiation factor activity [GO:0003743]; tRNA binding [GO:0000049]; formation of translation preinitiation complex [GO:0001731]; positive regulation of translational fidelity [GO:0045903]	formation of translation preinitiation complex [GO:0001731]; positive regulation of translational fidelity [GO:0045903]	GTP binding [GO:0005525]; GTPase activity [GO:0003924]; translation initiation factor activity [GO:0003743]; tRNA binding [GO:0000049]	cytoplasm [GO:0005737]; cytosol [GO:0005829]; eukaryotic translation initiation factor 2 complex [GO:0005850]	GO:0000049; GO:0001731; GO:0003743; GO:0003924; GO:0005525; GO:0005737; GO:0005829; GO:0005850; GO:0045903	IPR000795;IPR027417		GO:0003924;GO:0005525	'29.2.3':'protein.synthesis.initiation':'(gnl|cdd|35687 : 120.0) no description available & (at1g04170 : 119.0) protein synthesis initiation factor eIF2 gamma; eukaryotic translation initiation factor 2 gamma subunit (EIF2 GAMMA); CONTAINS InterPro DOMAIN/s: Translation elongation factor EFTu/EF1A, domain 2 (InterPro:IPR004161), Initiation factor eIF2 gamma, C-terminal (InterPro:IPR015256), Trans…	'35.2':'not assigned.not annotated':' no hits & (original description: none)'
Seu_jg24653.t1	ptg000001l	2815501	2817497	+	130																													'35.2':'not assigned.unknown':' no hits & (original description: no original description)'	'35.2':'not assigned.not annotated':' no hits & (original description: none)'
Seu_jg24654.t1	ptg000001l	2896876	2920621	+	602	THOC1_ARATH	THO complex subunit 1, AtTHO1 (HPR1 homolog, AtHPR1)	Arabidopsis thaliana (Mouse-ear cress)	599	886	0	A0A0K9RNQ7_SPIOL	Uncharacterized protein	Spinacia oleracea (Spinach)	603	1100	0	XP_010684229.1	THO complex subunit 1 isoform X1	Beta vulgaris subsp. vulgaris	607	1128	0	K12878	THO complex subunit 1	nucleus [GO:0005634]; THO complex [GO:0000347]; THO complex part of transcription export complex [GO:0000445]; RNA binding [GO:0003723]; defense response to fungus [GO:0050832]; ethylene-activated signaling pathway [GO:0009873]; gene silencing by RNA [GO:0031047]; mRNA export from nucleus [GO:0006406]; mRNA processing [GO:0006397]; regulation of DNA-templated transcription, elongation [GO:0032784…	defense response to fungus [GO:0050832]; ethylene-activated signaling pathway [GO:0009873]; gene silencing by RNA [GO:0031047]; mRNA export from nucleus [GO:0006406]; mRNA processing [GO:0006397]; regulation of DNA-templated transcription, elongation [GO:0032784]; RNA splicing [GO:0008380]; ta-siRNA processing [GO:0010267]	RNA binding [GO:0003723]	nucleus [GO:0005634]; THO complex [GO:0000347]; THO complex part of transcription export complex [GO:0000445]	GO:0000347; GO:0000445; GO:0003723; GO:0005634; GO:0006397; GO:0006406; GO:0008380; GO:0009873; GO:0010267; GO:0031047; GO:0032784; GO:0050832	IPR021861	THO complex, subunit THOC1		'35.1':'not assigned.no ontology':'(at5g09860 : 813.0) Encodes a component of the putative Arabidopsis THO/TREX complex: THO1 or HPR1 (At5g09860), THO2 (At1g24706), THO3 or TEX1 (At5g56130), THO5 (At5g42920, At1g45233), THO6 (At2g19430), and THO7 (At5g16790, At3g02950). THO/TREX complexes in animals have been implicated in the transport of mRNA precursors. Mutants of THO3/TEX1, THO1, THO6 accumul…	'16.3.2.1.1':'RNA processing.RNA export.TREX/THO ribonucleoparticle (RNP) trafficking complex.THO subcomplex.component THOC1/HPR1':'component THOC1/HPR1 of mRNP trafficking THO subcomplex'
Seu_jg24655.t1	ptg000001l	2921409	2926449	-	215							A0A0K9QRY6_SPIOL	Uncharacterized protein	Spinacia oleracea (Spinach)	206	75.5	5.05e-13	KNA09281.1	hypothetical protein SOVF_155060, partial	Spinacia oleracea	206	75.5	1.13e-12											'35.2':'not assigned.unknown':' no hits & (original description: no original description)'	'35.2':'not assigned.not annotated':' no hits & (original description: none)'
Seu_jg24656.t1	ptg000001l	2930424	2947228	+	233	HMA8_ARATH	Copper-transporting ATPase PAA2, chloroplastic, EC 7.2.2.9 (Protein HEAVY METAL ATPASE 8)	Arabidopsis thaliana (Mouse-ear cress)	883	60.1	3.2e-09	A0A445K566_GLYSO	Copper-transporting ATPase PAA2, chloroplastic isoform C	Glycine soja (Wild soybean)	859	88.6	2.2e-16	RZC05974.1	Copper-transporting ATPase PAA2, chloroplastic isoform C	Glycine soja	859	88.6	4.91e-16			chloroplast thylakoid membrane [GO:0009535]; integral component of membrane [GO:0016021]; membrane [GO:0016020]; ATP binding [GO:0005524]; ATP hydrolysis activity [GO:0016887]; copper ion binding [GO:0005507]; copper ion transmembrane transporter activity [GO:0005375]; P-type divalent copper transporter activity [GO:0043682]; copper ion homeostasis [GO:0055070]; copper ion transport [GO:0006825];…	copper ion homeostasis [GO:0055070]; copper ion transport [GO:0006825]; photosynthetic electron transport chain [GO:0009767]	ATP binding [GO:0005524]; ATP hydrolysis activity [GO:0016887]; copper ion binding [GO:0005507]; copper ion transmembrane transporter activity [GO:0005375]; P-type divalent copper transporter activity [GO:0043682]	chloroplast thylakoid membrane [GO:0009535]; integral component of membrane [GO:0016021]; membrane [GO:0016020]	GO:0005375; GO:0005507; GO:0005524; GO:0006825; GO:0009535; GO:0009767; GO:0016020; GO:0016021; GO:0016887; GO:0043682; GO:0055070				'35.2':'not assigned.unknown':' no hits & (original description: no original description)'	'35.2':'not assigned.not annotated':' no hits & (original description: none)'
Seu_jg24657.t2	ptg000001l	2958849	2967405	-	155																													'35.2':'not assigned.unknown':' no hits & (original description: no original description)'	'35.2':'not assigned.not annotated':' no hits & (original description: none)'
Seu_jg24657.t1	ptg000001l	2958853	2967405	-	144																													'35.2':'not assigned.unknown':' no hits & (original description: no original description)'	'35.2':'not assigned.not annotated':' no hits & (original description: none)'
Seu_jg24658.t1	ptg000001l	2967717	2970185	-	81																													'35.2':'not assigned.unknown':' no hits & (original description: no original description)'	'35.2':'not assigned.not annotated':' no hits & (original description: none)'
Seu_jg24659.t1	ptg000001l	2982657	2984834	+	86																													'35.2':'not assigned.unknown':' no hits & (original description: no original description)'	'35.2':'not assigned.not annotated':' no hits & (original description: none)'
Seu_jg24660.t1	ptg000001l	2985461	2993932	+	173																													'35.2':'not assigned.unknown':' no hits & (original description: no original description)'	'35.2':'not assigned.not annotated':' no hits & (original description: none)'
Seu_jg24661.t1	ptg000001l	2994230	2996351	-	189													XP_019104805.1	PREDICTED: uncharacterized protein LOC109134872	Beta vulgaris subsp. vulgaris	2501	52.8	0.000366											'35.2':'not assigned.unknown':' no hits & (original description: no original description)'	'35.2':'not assigned.not annotated':' no hits & (original description: none)'
Seu_jg24662.t1	ptg000001l	3029992	3030267	-	92																													'35.2':'not assigned.unknown':' no hits & (original description: no original description)'	'35.2':'not assigned.not annotated':' no hits & (original description: none)'
Seu_jg24663.t1	ptg000001l	3081648	3088487	-	333	TRM9_ARATH	tRNA (carboxymethyluridine(34)-5-O)-methyltransferase, EC 2.1.1.229 (tRNA methyltransferase 9 homolog, AtTRM9)	Arabidopsis thaliana (Mouse-ear cress)	404	330	9.64e-111	A0A0K9RLX8_SPIOL	Methyltransf_11 domain-containing protein	Spinacia oleracea (Spinach)	388	446	1.11e-153	XP_021835165.1	alkylated DNA repair protein alkB homolog 8	Spinacia oleracea	388	446	2.48e-153			cytoplasm [GO:0005737]; nucleus [GO:0005634]; tRNA (carboxymethyluridine(34)-5-O)-methyltransferase activity [GO:0106335]; tRNA binding [GO:0000049]; tRNA methyltransferase activity [GO:0008175]; tRNA wobble uridine modification [GO:0002098]	tRNA wobble uridine modification [GO:0002098]	tRNA (carboxymethyluridine(34)-5-O)-methyltransferase activity [GO:0106335]; tRNA binding [GO:0000049]; tRNA methyltransferase activity [GO:0008175]	cytoplasm [GO:0005737]; nucleus [GO:0005634]	GO:0000049; GO:0002098; GO:0005634; GO:0005737; GO:0008175; GO:0106335	IPR029063;IPR013216	Methyltransferase type 11	GO:0008168	'35.2':'not assigned.unknown':'(at1g36310 : 297.0) S-adenosyl-L-methionine-dependent methyltransferases superfamily protein; FUNCTIONS IN: methyltransferase activity; INVOLVED IN: metabolic process; EXPRESSED IN: 24 plant structures; EXPRESSED DURING: 13 growth stages; CONTAINS InterPro DOMAIN/s: Methyltransferase type 11 (InterPro:IPR013216); Has 35333 Blast hits to 34131 proteins in 2444 specie…	'16.2.4.12.4.1':'RNA processing.RNA modification.tRNA maturation.tRNA methylation.TRM9-TRM112 tRNA uridine-methyltransferase complex.component TRM9':'component TRM9 of TRM9-TRM112 tRNA uridine-methyltransferase complex'
Seu_jg24664.t1	ptg000001l	3094463	3096763	+	95							A0A803KXF1_CHEQI	MCAfunc domain-containing protein	Chenopodium quinoa (Quinoa)	409	56.6	4.31e-07	XP_021728241.1	protein MID1-COMPLEMENTING ACTIVITY 1-like	Chenopodium quinoa	411	57.4	5.42e-07											'35.2':'not assigned.unknown':' no hits & (original description: no original description)'	'35.2':'not assigned.not annotated':' no hits & (original description: none)'
Seu_jg24665.t1	ptg000001l	3107405	3107921	-	72							A0A803MBU6_CHEQI	Arp2/3 complex 34 kDa subunit	Chenopodium quinoa (Quinoa)	333	55.8	3.19e-07	XP_010682397.1	actin-related protein 2/3 complex subunit 2A	Beta vulgaris subsp. vulgaris	333	58.2	1.09e-07											'35.2':'not assigned.unknown':' no hits & (original description: no original description)'	'35.2':'not assigned.not annotated':' no hits & (original description: none)'
Seu_jg24666.t1	ptg000001l	3199751	3215908	-	172	GPX4_ARATH	Probable glutathione peroxidase 4, EC 1.11.1.9	Arabidopsis thaliana (Mouse-ear cress)	170	261	1.6e-89	A0A803MX58_CHEQI	Glutathione peroxidase	Chenopodium quinoa (Quinoa)	171	310	4.95e-106	XP_010684235.1	probable glutathione peroxidase 5	Beta vulgaris subsp. vulgaris	171	317	1.65e-108	K00432	glutathione peroxidase [EC:1.11.1.9]	cytosol [GO:0005829]; endomembrane system [GO:0012505]; glutathione peroxidase activity [GO:0004602]; peroxidase activity [GO:0004601]; response to oxidative stress [GO:0006979]	response to oxidative stress [GO:0006979]	glutathione peroxidase activity [GO:0004602]; peroxidase activity [GO:0004601]	cytosol [GO:0005829]; endomembrane system [GO:0012505]	GO:0004601; GO:0004602; GO:0005829; GO:0006979; GO:0012505	IPR000889;IPR036249;IPR029760;IPR013766;IPR029759	Glutathione peroxidase;Glutathione peroxidase conserved site;Thioredoxin domain;Glutathione peroxidase active site	GO:0004602;GO:0006979	'21.2.2':'redox.ascorbate and glutathione.glutathione':'(at2g48150 : 254.0) Encodes glutathione peroxidase.; glutathione peroxidase 4 (GPX4); FUNCTIONS IN: glutathione peroxidase activity; INVOLVED IN: oxidation reduction, response to oxidative stress, N-terminal protein myristoylation; LOCATED IN: cytosol; EXPRESSED IN: 6 plant structures; EXPRESSED DURING: L mature pollen stage, M germinated po…	'10.2.3':'Redox homeostasis.enzymatic reactive oxygen scavenging.glutathione peroxidase':'glutathione peroxidase'
Seu_jg24667.t1	ptg000001l	3248985	3249269	-	95							A0A0J8B2I6_BETVV	Uncharacterized protein	Beta vulgaris subsp. vulgaris (Beet)	333	67.8	4.55e-11	XP_010670385.1	PREDICTED: uncharacterized protein LOC104887452	Beta vulgaris subsp. vulgaris	142	72	2.22e-13											'35.2':'not assigned.unknown':' no hits & (original description: no original description)'	'35.2':'not assigned.not annotated':' no hits & (original description: none)'
Seu_jg24668.t1	ptg000001l	3249355	3249940	-	76							A0A6A3CBX2_HIBSY	Uncharacterized protein	Hibiscus syriacus (Rose of Sharon)	1852	46.6	0.000868	KAH7848240.1	hypothetical protein Vadar_001278	Vaccinium darrowii	419	49.7	0.000161											'35.2':'not assigned.unknown':' no hits & (original description: no original description)'	'35.2':'not assigned.not annotated':' no hits & (original description: none)'
Seu_jg24669.t1	ptg000001l	3255042	3255614	-	191							A0A0V0HL12_SOLCH	Putative ovule protein	Solanum chacoense (Chaco potato)	227	120	2.69e-30	XP_010681834.1	PREDICTED: uncharacterized protein LOC104896742	Beta vulgaris subsp. vulgaris	350	148	1.73e-39								IPR025558;IPR040256	Domain of unknown function DUF4283		'35.2':'not assigned.unknown':' no hits & (original description: no original description)'	'35.2':'not assigned.not annotated':' no hits & (original description: none)'
Seu_jg24670.t1	ptg000001l	3258623	3260474	-	153	ATPO_IPOBA	ATP synthase subunit O, mitochondrial (Oligomycin sensitivity conferral protein, OSCP)	Ipomoea batatas (Sweet potato) (Convolvulus batatas)	244	68.6	1.76e-13	A0A6I9S3X7_ELAGV	ATP synthase subunit O, mitochondrial	Elaeis guineensis var. tenera (Oil palm)	167	74.7	8.89e-14	XP_043624068.1	ATP synthase subunit O, mitochondrial-like	Erigeron canadensis	245	76.6	1.6e-13			mitochondrial inner membrane [GO:0005743]; proton-transporting ATP synthase activity, rotational mechanism [GO:0046933]		proton-transporting ATP synthase activity, rotational mechanism [GO:0046933]	mitochondrial inner membrane [GO:0005743]	GO:0005743; GO:0046933	IPR000711	ATPase, OSCP/delta subunit	GO:0015986;GO:0046933	'35.2':'not assigned.unknown':' no hits & (original description: no original description)'	'35.2':'not assigned.not annotated':' no hits & (original description: none)'
Seu_jg24670.t2	ptg000001l	3258623	3260496	-	123	ATPO_IPOBA	ATP synthase subunit O, mitochondrial (Oligomycin sensitivity conferral protein, OSCP)	Ipomoea batatas (Sweet potato) (Convolvulus batatas)	244	63.5	6.1e-12	A0A5N6P0W1_9ASTR	Uncharacterized protein	Mikania micrantha	176	67.8	2.18e-11	KAD5802859.1	hypothetical protein E3N88_14219	Mikania micrantha	176	67.8	4.87e-11			mitochondrial inner membrane [GO:0005743]; proton-transporting ATP synthase activity, rotational mechanism [GO:0046933]		proton-transporting ATP synthase activity, rotational mechanism [GO:0046933]	mitochondrial inner membrane [GO:0005743]	GO:0005743; GO:0046933	IPR000711	ATPase, OSCP/delta subunit	GO:0015986;GO:0046933	'35.2':'not assigned.unknown':' no hits & (original description: no original description)'	'35.2':'not assigned.not annotated':' no hits & (original description: none)'
Seu_jg24671.t1	ptg000001l	3291740	3317162	-	1482	HUAL3_ARATH	Protein HUA2-LIKE 3 (HUA2-like protein 3)	Arabidopsis thaliana (Mouse-ear cress)	1347	317	2.44e-87	A0A0K9RLV8_SPIOL	Uncharacterized protein	Spinacia oleracea (Spinach)	1443	1806	0	XP_021867312.1	protein HUA2-LIKE 2-like	Spinacia oleracea	2114	1867	0			nucleus [GO:0005634]; double-stranded DNA binding [GO:0003690]; transcription coregulator activity [GO:0003712]; flower development [GO:0009908]; mRNA processing [GO:0006397]; regulation of transcription by RNA polymerase II [GO:0006357]	flower development [GO:0009908]; mRNA processing [GO:0006397]; regulation of transcription by RNA polymerase II [GO:0006357]	double-stranded DNA binding [GO:0003690]; transcription coregulator activity [GO:0003712]	nucleus [GO:0005634]	GO:0003690; GO:0003712; GO:0005634; GO:0006357; GO:0006397; GO:0009908	IPR000313;IPR006569;IPR008942	PWWP domain;CID domain;ENTH/VHS		'27.3.68':'RNA.regulation of transcription.PWWP domain protein':'(at3g63070 : 281.0) Tudor/PWWP/MBT domain-containing protein; FUNCTIONS IN: molecular_function unknown; INVOLVED IN: biological_process unknown; LOCATED IN: cellular_component unknown; EXPRESSED IN: 25 plant structures; EXPRESSED DURING: 14 growth stages; CONTAINS InterPro DOMAIN/s: RNA polymerase II, large subunit, CTD (InterPro:IP…	'15.5.46':'RNA biosynthesis.transcriptional regulation.transcription factor (HUA2)':'transcription factor (HUA2)'
Seu_jg24672.t1	ptg000001l	3320883	3321664	-	74																													'35.2':'not assigned.unknown':' no hits & (original description: no original description)'	'35.2':'not assigned.not annotated':' no hits & (original description: none)'
Seu_jg24673.t1	ptg000001l	3343996	3345672	+	341							A0A6C0T504_AMAPA	Transpos_assoc domain-containing protein	Amaranthus palmeri (Palmer amaranth)	329	272	2.97e-86	XP_021771212.1	uncharacterized protein LOC110735349	Chenopodium quinoa	360	347	1.14e-114								IPR029480			'35.2':'not assigned.unknown':' no hits & (original description: no original description)'	'35.2':'not assigned.not annotated':' no hits & (original description: none)'
Seu_jg24674.t1	ptg000001l	3361295	3362161	+	289																													'35.2':'not assigned.unknown':' no hits & (original description: no original description)'	'35.2':'not assigned.not annotated':' no hits & (original description: none)'
Seu_jg24675.t1	ptg000001l	3362247	3365484	+	379							A0A803N466_CHEQI	Uncharacterized protein	Chenopodium quinoa (Quinoa)	518	327	1.54e-104	XP_021843588.1	uncharacterized protein LOC110783548	Spinacia oleracea	545	328	3.7e-104											'35.2':'not assigned.unknown':' no hits & (original description: no original description)'	'35.2':'not assigned.not annotated':' no hits & (original description: none)'
Seu_jg24676.t1	ptg000001l	3377885	3382639	+	131																													'35.2':'not assigned.unknown':' no hits & (original description: no original description)'	'35.2':'not assigned.not annotated':' no hits & (original description: none)'
Seu_jg24677.t1	ptg000001l	3382692	3392051	-	284							A0A0K9RUB7_SPIOL	Uncharacterized protein	Spinacia oleracea (Spinach)	427	109	1.52e-23	KNA23105.1	hypothetical protein SOVF_026910	Spinacia oleracea	427	109	3.4e-23											'35.2':'not assigned.unknown':' no hits & (original description: no original description)'	'35.2':'not assigned.not annotated':' no hits & (original description: none)'
Seu_jg24678.t1	ptg000001l	3457213	3473302	+	828	CSCL2_ARATH	CSC1-like protein At4g02900	Arabidopsis thaliana (Mouse-ear cress)	785	1085	0	A0A0K9RNR2_SPIOL	Uncharacterized protein	Spinacia oleracea (Spinach)	754	1300	0	XP_010684236.1	CSC1-like protein At4g02900	Beta vulgaris subsp. vulgaris	755	1310	0	K21989	calcium permeable stress-gated cation channel	integral component of membrane [GO:0016021]; plasma membrane [GO:0005886]; calcium activated cation channel activity [GO:0005227]		calcium activated cation channel activity [GO:0005227]	integral component of membrane [GO:0016021]; plasma membrane [GO:0005886]	GO:0005227; GO:0005886; GO:0016021	IPR032880;IPR027815;IPR045122;IPR003864	10TM putative phosphate transporter, cytosolic domain	GO:0005227;GO:0016020	'20.2.3':'stress.abiotic.drought/salt':'(at4g02900 : 1030.0) ERD (early-responsive to dehydration stress) family protein; INVOLVED IN: biological_process unknown; LOCATED IN: endomembrane system, membrane; EXPRESSED IN: 21 plant structures; EXPRESSED DURING: 10 growth stages; CONTAINS InterPro DOMAIN/s: Protein of unknown function DUF221 (InterPro:IPR003864); BEST Arabidopsis thaliana protein mat…	'24.3.7':'Solute transport.channels.calcium-permeable channel (OSCA)':'calcium-permeable channel (OSCA)'
Seu_jg24679.t1	ptg000001l	3485624	3488185	+	190							A0A0K9QA90_SPIOL	ULP_PROTEASE domain-containing protein	Spinacia oleracea (Spinach)	59	76.3	4.56e-15	XP_021737307.1	uncharacterized protein LOC110703831	Chenopodium quinoa	295	163	6.3e-46								IPR003653;IPR038765		GO:0006508;GO:0008234	'35.2':'not assigned.unknown':' no hits & (original description: no original description)'	'35.2':'not assigned.not annotated':' no hits & (original description: none)'
Seu_jg24680.t1	ptg000001l	3542623	3545932	-	82																													'35.2':'not assigned.unknown':' no hits & (original description: no original description)'	'35.2':'not assigned.not annotated':' no hits & (original description: none)'
Seu_jg24681.t1	ptg000001l	3546187	3548856	+	651	ANX1_ARATH	Receptor-like protein kinase ANXUR1, EC 2.7.11.1	Arabidopsis thaliana (Mouse-ear cress)	850	481	4.44e-159	A0A803N3L3_CHEQI	Protein kinase domain-containing protein	Chenopodium quinoa (Quinoa)	866	840	0	XP_021760146.1	receptor-like protein kinase ANXUR1	Chenopodium quinoa	866	840	0			apical plasma membrane [GO:0016324]; integral component of membrane [GO:0016021]; plasma membrane [GO:0005886]; pollen tube tip [GO:0090404]; ATP binding [GO:0005524]; protein kinase activity [GO:0004672]; protein serine kinase activity [GO:0106310]; protein serine/threonine kinase activity [GO:0004674]; transmembrane receptor protein tyrosine kinase activity [GO:0004714]; protein autophosphoryla…	protein autophosphorylation [GO:0046777]	ATP binding [GO:0005524]; protein kinase activity [GO:0004672]; protein serine kinase activity [GO:0106310]; protein serine/threonine kinase activity [GO:0004674]; transmembrane receptor protein tyrosine kinase activity [GO:0004714]	apical plasma membrane [GO:0016324]; integral component of membrane [GO:0016021]; plasma membrane [GO:0005886]; pollen tube tip [GO:0090404]	GO:0004672; GO:0004674; GO:0004714; GO:0005524; GO:0005886; GO:0016021; GO:0016324; GO:0046777; GO:0090404; GO:0106310	IPR045272;IPR024788		GO:0004714;GO:0006468	'30.2.16':'signalling.receptor kinases.Catharanthus roseus-like RLK1':'(at3g04690 : 439.0) Receptor-like kinase required for maintenance of pollen tube growth. Display polar localization at the plasma membrane of the pollen tube tip.; ANXUR1 (ANX1); FUNCTIONS IN: protein serine/threonine kinase activity, protein kinase activity, kinase activity, ATP binding; INVOLVED IN: pollen tube growth; LOCAT…	'35.1':'not assigned.annotated':'Receptor-like protein kinase ANXUR1 OS=Arabidopsis thaliana (sp|q9sr05|anx1_arath : 439.0)'
Seu_jg24682.t1	ptg000001l	3549735	3569887	-	1277	MD33A_ARATH	Mediator of RNA polymerase II transcription subunit 33A (REF4-related 1 protein) (REF4-resembling 1 protein)	Arabidopsis thaliana (Mouse-ear cress)	1309	1242	0	A0A0K9QW10_SPIOL	Uncharacterized protein	Spinacia oleracea (Spinach)	1315	1838	0	XP_010684238.1	mediator of RNA polymerase II transcription subunit 33A isoform X1	Beta vulgaris subsp. vulgaris	1313	1845	0			mediator complex [GO:0016592]; phenylpropanoid metabolic process [GO:0009698]; regulation of phenylpropanoid metabolic process [GO:2000762]	phenylpropanoid metabolic process [GO:0009698]; regulation of phenylpropanoid metabolic process [GO:2000762]		mediator complex [GO:0016592]	GO:0009698; GO:0016592; GO:2000762	IPR039638	Mediator of RNA polymerase II transcription subunit 33A/B	GO:0016592;GO:2000762	'27.2':'RNA.transcription':'(at3g23590 : 1170.0) REF4-related 1 (RFR1); BEST Arabidopsis thaliana protein match is: reduced epidermal fluorescence 4 (TAIR:AT2G48110.1); Has 143 Blast hits to 139 proteins in 18 species: Archae - 0; Bacteria - 0; Metazoa - 0; Fungi - 0; Plants - 143; Viruses - 0; Other Eukaryotes - 0 (source: NCBI BLink). & (reliability: 2340.0) & (original description: no original…	'15.3.4.4.3.3':'RNA biosynthesis.RNA polymerase II-dependent transcription.transcription co-activation.MEDIATOR complex.tail module.component MED5/MED24/MED33':'component MED5/MED24/MED33 of tail module of MEDIATOR transcription co-activator complex'
Seu_jg24683.t1	ptg000001l	3573380	3576320	-	253	MD33B_ARATH	Mediator of RNA polymerase II transcription subunit 33B (Protein REDUCED EPIDERMAL FLUORESCENCE 4, AtREF4)	Arabidopsis thaliana (Mouse-ear cress)	1275	223	2e-65	A0A803MX65_CHEQI	Uncharacterized protein	Chenopodium quinoa (Quinoa)	1288	402	7.28e-128	XP_021727842.1	LOW QUALITY PROTEIN: mediator of RNA polymerase II transcription subunit 33A-like	Chenopodium quinoa	1315	402	1.67e-127			mediator complex [GO:0016592]; membrane [GO:0016020]; phenylpropanoid metabolic process [GO:0009698]; regulation of phenylpropanoid metabolic process [GO:2000762]	phenylpropanoid metabolic process [GO:0009698]; regulation of phenylpropanoid metabolic process [GO:2000762]		mediator complex [GO:0016592]; membrane [GO:0016020]	GO:0009698; GO:0016020; GO:0016592; GO:2000762	IPR039638	Mediator of RNA polymerase II transcription subunit 33A/B	GO:0016592;GO:2000762	'27.2':'RNA.transcription':'(at2g48110 : 220.0) Encodes a novel protein of unknown function with homologs in non-seed plants. Sequence analysis predicts membrane spanning domains and a putative protein-protein interaction domain. Semi-dominant mutations display defects in phenylpropanoid accumulation suggesting a role in phenylpropanoid metabolism.; REDUCED EPIDERMAL FLUORESCENCE 4 (REF4); BEST A…	'35.1':'not assigned.annotated':'Mediator of RNA polymerase II transcription subunit 33B OS=Arabidopsis thaliana (sp|f4in69|md33b_arath : 220.0)'
Seu_jg24684.t1	ptg000001l	3576411	3579919	+	259																													'35.2':'not assigned.unknown':' no hits & (original description: no original description)'	'35.2':'not assigned.not annotated':' no hits & (original description: none)'
Seu_jg24685.t1	ptg000001l	3594292	3597497	-	160																													'35.2':'not assigned.unknown':' no hits & (original description: no original description)'	'35.2':'not assigned.not annotated':' no hits & (original description: none)'
Seu_jg24686.t1	ptg000001l	3620793	3635657	+	249	R3HD4_HUMAN	R3H domain-containing protein 4	Homo sapiens (Human)	268	47	5.7e-05	A0A0K9S0B6_SPIOL	R3H-assoc domain-containing protein	Spinacia oleracea (Spinach)	249	426	1.73e-149	XP_021866379.1	uncharacterized protein LOC110805083 isoform X2	Spinacia oleracea	249	426	3.86e-149			nucleus [GO:0005634]; nucleic acid binding [GO:0003676]		nucleic acid binding [GO:0003676]	nucleus [GO:0005634]	GO:0003676; GO:0005634	IPR036867;IPR025952;IPR039629	R3H domain superfamily	GO:0003676	'35.2':'not assigned.unknown':'(at1g03250 : 268.0) unknown protein; FUNCTIONS IN: molecular_function unknown; INVOLVED IN: biological_process unknown; LOCATED IN: cellular_component unknown; EXPRESSED IN: 24 plant structures; EXPRESSED DURING: 15 growth stages. & (reliability: 536.0) & (original description: no original description)'	'35.2':'not assigned.not annotated':' no hits & (original description: none)'
Seu_jg24687.t1	ptg000001l	3640051	3640425	-	125							F4NCJ6_BETVV	Reverse transcriptase domain-containing protein	Beta vulgaris subsp. vulgaris (Beet)	1355	112	3.82e-26	XP_021862235.1	uncharacterized protein LOC110801215	Spinacia oleracea	643	119	2.54e-28								IPR036691	Endonuclease/exonuclease/phosphatase superfamily		'35.2':'not assigned.unknown':' no hits & (original description: no original description)'	'35.2':'not assigned.not annotated':' no hits & (original description: none)'
Seu_jg24688.t1	ptg000001l	3696449	3698305	+	105																													'35.2':'not assigned.unknown':' no hits & (original description: no original description)'	'35.2':'not assigned.not annotated':' no hits & (original description: none)'
Seu_jg24689.t1	ptg000001l	3723271	3729769	+	433	TBL11_ARATH	Protein trichome birefringence-like 11	Arabidopsis thaliana (Mouse-ear cress)	464	514	1.22e-180	A0A803MX87_CHEQI	PMR5N domain-containing protein	Chenopodium quinoa (Quinoa)	439	672	0	XP_010684255.1	protein trichome birefringence-like 11	Beta vulgaris subsp. vulgaris	440	707	0	K23877	xyloglucan O-acetyltransferase	Golgi apparatus [GO:0005794]; integral component of membrane [GO:0016021]; O-acetyltransferase activity [GO:0016413]		O-acetyltransferase activity [GO:0016413]	Golgi apparatus [GO:0005794]; integral component of membrane [GO:0016021]	GO:0005794; GO:0016021; GO:0016413	IPR025846;IPR029962;IPR026057		GO:0016413;GO:0016740	'35.2':'not assigned.unknown':'(at5g19160 : 503.0) Encodes a member of the TBL (TRICHOME BIREFRINGENCE-LIKE) gene family containing a plant-specific DUF231 (domain of unknown function) domain. TBL gene family has 46 members, two of which (TBR/AT5G06700 and TBL3/AT5G01360) have been shown to be involved in the synthesis and deposition of secondary wall cellulose, presumably by influencing the este…	'21.3.2.2.2':'Cell wall organisation.pectin.rhamnogalacturonan I.modification and degradation.rhamnogalacturonan-I O-acetyltransferase (TBL)':'rhamnogalacturonan-I O-acetyltransferase (TBL)'
Seu_jg24690.t1	ptg000001l	3740768	3746790	-	811	RIR1_ARATH	Ribonucleoside-diphosphate reductase large subunit, EC 1.17.4.1 (Protein DEFECTIVE IN POLLEN DNA DEGRADATION 2) (Ribonucleoside-diphosphate reductase R1 subunit, AtRNR1)	Arabidopsis thaliana (Mouse-ear cress)	816	1486	0	A0A0K9QSV7_SPIOL	Ribonucleoside-diphosphate reductase, EC 1.17.4.1	Spinacia oleracea (Spinach)	812	1576	0	XP_010680296.1	ribonucleoside-diphosphate reductase large subunit	Beta vulgaris subsp. vulgaris	810	1580	0	K00525	ribonucleoside-diphosphate reductase alpha chain [EC:1.17.4.1]	ribonucleoside-diphosphate reductase complex [GO:0005971]; ATP binding [GO:0005524]; ribonucleoside-diphosphate reductase activity, thioredoxin disulfide as acceptor [GO:0004748]; deoxyribonucleoside triphosphate biosynthetic process [GO:0009202]; deoxyribonucleotide biosynthetic process [GO:0009263]; DNA replication [GO:0006260]	deoxyribonucleoside triphosphate biosynthetic process [GO:0009202]; deoxyribonucleotide biosynthetic process [GO:0009263]; DNA replication [GO:0006260]	ATP binding [GO:0005524]; ribonucleoside-diphosphate reductase activity, thioredoxin disulfide as acceptor [GO:0004748]	ribonucleoside-diphosphate reductase complex [GO:0005971]	GO:0004748; GO:0005524; GO:0005971; GO:0006260; GO:0009202; GO:0009263	IPR039718;IPR000788;IPR013509;IPR005144;IPR013346;IPR008926	Ribonucleotide reductase, class I , alpha subunit	GO:0006260;GO:0004748;GO:0005524	'23.5.4':'nucleotide metabolism.deoxynucleotide metabolism.ribonucleoside-diphosphate reductase':'(at2g21790 : 1442.0) encodes large subunit of ribonucleotide reductase involved in the production of deoxyribonucleoside triphosphates (dNTPs) for DNA replication and repair; ribonucleotide reductase 1 (RNR1); FUNCTIONS IN: ribonucleoside-diphosphate reductase activity, ATP binding; INVOLVED IN: resp…	'6.3.1.1.1':'Nucleotide metabolism.deoxynucleotides.biosynthesis.ribonucleoside-diphosphate reductase heterodimer.large subunit':'large subunit of ribonucleoside-diphosphate reductase heterodimer'
Seu_jg24691.t1	ptg000001l	3752319	3752925	+	157																													'35.2':'not assigned.unknown':' no hits & (original description: no original description)'	'35.2':'not assigned.not annotated':' no hits & (original description: none)'
Seu_jg24692.t1	ptg000001l	3754360	3756898	+	164							A0A803QAN8_CANSA	Reverse transcriptase domain-containing protein	Cannabis sativa (Hemp) (Marijuana)	836	95.9	9.19e-20	XP_030443843.1	uncharacterized protein LOC115666209, partial	Syzygium oleosum	1396	100	5.85e-21											'35.2':'not assigned.unknown':' no hits & (original description: no original description)'	'35.2':'not assigned.not annotated':' no hits & (original description: none)'
Seu_jg24693.t1	ptg000001l	3768795	3769133	+	113							A2I5E5_BETVU	RNA-directed DNA polymerase, EC 2.7.7.49	Beta vulgaris (Sugar beet)	1501	72.8	2.22e-12	XP_021758499.1	uncharacterized protein LOC110723449	Chenopodium quinoa	559	113	1.69e-26											'35.2':'not assigned.unknown':' no hits & (original description: no original description)'	'35.2':'not assigned.not annotated':' no hits & (original description: none)'
Seu_jg24694.t1	ptg000001l	3838656	3839381	+	100							A0A803LVE6_CHEQI	GRF-type domain-containing protein	Chenopodium quinoa (Quinoa)	158	61.6	1.55e-09	XP_021728587.1	uncharacterized protein LOC110695669	Chenopodium quinoa	156	66.2	5.28e-11											'35.2':'not assigned.unknown':' no hits & (original description: no original description)'	'35.2':'not assigned.not annotated':' no hits & (original description: none)'
Seu_jg24695.t1	ptg000001l	3839876	3843452	-	503							A0A6F9CPC5_9TELE	Uncharacterized protein	Coregonus sp. 'balchen'	259	55.5	0.000116	XP_021840583.1	insulin receptor substrate 4-like	Spinacia oleracea	269	65.9	8.34e-08											'35.2':'not assigned.unknown':' no hits & (original description: no original description)'	'35.2':'not assigned.not annotated':' no hits & (original description: none)'
Seu_jg24696.t1	ptg000001l	3843553	3843885	-	111							A0A803KXD8_CHEQI	Uncharacterized protein	Chenopodium quinoa (Quinoa)	383	105	1.03e-24	XP_021853438.1	uncharacterized protein LOC110792926	Spinacia oleracea	1126	108	7.52e-25											'35.2':'not assigned.unknown':' no hits & (original description: no original description)'	'35.2':'not assigned.not annotated':' no hits & (original description: none)'
Seu_jg24697.t1	ptg000001l	3870194	3870826	-	147																													'35.2':'not assigned.unknown':' no hits & (original description: no original description)'	'35.2':'not assigned.not annotated':' no hits & (original description: none)'
Seu_jg24698.t1	ptg000001l	3871878	3872643	-	108																													'35.2':'not assigned.unknown':' no hits & (original description: no original description)'	'35.2':'not assigned.not annotated':' no hits & (original description: none)'
Seu_jg24699.t1	ptg000001l	3879361	3896489	-	553							A0A803MR07_CHEQI	CUE domain-containing protein	Chenopodium quinoa (Quinoa)	637	492	9.32e-165	XP_010684241.1	uncharacterized protein LOC104898829	Beta vulgaris subsp. vulgaris	606	608	0								IPR003892	Ubiquitin system component CUE	GO:0043130	'35.2':'not assigned.unknown':'(at4g02880 : 238.0) unknown protein; FUNCTIONS IN: molecular_function unknown; INVOLVED IN: biological_process unknown; LOCATED IN: cellular_component unknown; EXPRESSED IN: 24 plant structures; EXPRESSED DURING: 15 growth stages; BEST Arabidopsis thaliana protein match is: unknown protein (TAIR:AT1G03290.2). & (reliability: 476.0) & (original description: no origin…	'35.2':'not assigned.not annotated':' no hits & (original description: none)'
Seu_jg24700.t2	ptg000001l	3934762	3957718	+	89																													'35.2':'not assigned.unknown':' no hits & (original description: no original description)'	'35.2':'not assigned.not annotated':' no hits & (original description: none)'
Seu_jg24700.t1	ptg000001l	3935928	3957718	+	71																													'35.2':'not assigned.unknown':' no hits & (original description: no original description)'	'35.2':'not assigned.not annotated':' no hits & (original description: none)'
Seu_jg24701.t1	ptg000001l	3982640	3982921	-	94							A0A200QWQ5_9MAGN	Retrotrans_gag domain-containing protein	Macleaya cordata	497	57	3.4e-07	XP_010686866.1	uncharacterized protein LOC104901023	Beta vulgaris subsp. vulgaris	248	73.9	2.07e-13											'35.2':'not assigned.unknown':' no hits & (original description: no original description)'	'35.2':'not assigned.not annotated':' no hits & (original description: none)'
Seu_jg24702.t1	ptg000001l	3986279	3986614	-	112							A0A3N6R9R4_BRACR	Uncharacterized protein	Brassica cretica (Mustard)	121	57	7.57e-08	VDD17200.1	unnamed protein product, partial	Brassica rapa	123	55.8	4.98e-07											'35.2':'not assigned.unknown':' no hits & (original description: no original description)'	'35.2':'not assigned.not annotated':' no hits & (original description: none)'
Seu_jg24703.t1	ptg000001l	3986796	3987104	+	103																													'35.2':'not assigned.unknown':' no hits & (original description: no original description)'	'35.2':'not assigned.not annotated':' no hits & (original description: none)'
Seu_jg24704.t1	ptg000001l	3993976	3995343	+	77							A0A0K9QA90_SPIOL	ULP_PROTEASE domain-containing protein	Spinacia oleracea (Spinach)	59	72.8	2.97e-15	KNA04174.1	hypothetical protein SOVF_202140, partial	Spinacia oleracea	59	72.8	6.64e-15											'35.2':'not assigned.unknown':' no hits & (original description: no original description)'	'35.2':'not assigned.not annotated':' no hits & (original description: none)'
Seu_jg24705.t1	ptg000001l	4028364	4028939	+	92																													'35.2':'not assigned.unknown':' no hits & (original description: no original description)'	'35.2':'not assigned.not annotated':' no hits & (original description: none)'
Seu_jg24706.t1	ptg000001l	4029001	4060804	+	2229	CHR4_ARATH	Protein CHROMATIN REMODELING 4, AtCHR4, EC 3.6.4.- (Protein PICKLE RELATED 1)	Arabidopsis thaliana (Mouse-ear cress)	2223	1732	0	A0A0K9R8B4_SPIOL	Uncharacterized protein	Spinacia oleracea (Spinach)	2412	2888	0	XP_010684295.1	PREDICTED: protein CHROMATIN REMODELING 4 isoform X2	Beta vulgaris subsp. vulgaris	2247	3023	0			chromatin [GO:0000785]; nucleus [GO:0005634]; plasmodesma [GO:0009506]; protein body [GO:0042735]; ATP binding [GO:0005524]; ATP hydrolysis activity [GO:0016887]; ATP-dependent chromatin remodeler activity [GO:0140658]; chromatin binding [GO:0003682]; DNA binding [GO:0003677]; helicase activity [GO:0004386]; histone binding [GO:0042393]; metal ion binding [GO:0046872]; chromatin remodeling [GO:00…	chromatin remodeling [GO:0006338]	ATP binding [GO:0005524]; ATP hydrolysis activity [GO:0016887]; ATP-dependent chromatin remodeler activity [GO:0140658]; chromatin binding [GO:0003682]; DNA binding [GO:0003677]; helicase activity [GO:0004386]; histone binding [GO:0042393]; metal ion binding [GO:0046872]	chromatin [GO:0000785]; nucleus [GO:0005634]; plasmodesma [GO:0009506]; protein body [GO:0042735]	GO:0000785; GO:0003677; GO:0003682; GO:0004386; GO:0005524; GO:0005634; GO:0006338; GO:0009506; GO:0016887; GO:0042393; GO:0042735; GO:0046872; GO:0140658	IPR019787;IPR000953;IPR016197;IPR009057;IPR001650;IPR038718;IPR013083;IPR027417;IPR023780;IPR009463;IPR001965;IPR014001;IPR019786;IPR000330;IPR011011	Chromo/chromo shadow domain;Chromo domain;Domain of unknown function DUF1087	GO:0005524;GO:0140658	'28.1':'DNA.synthesis/chromatin structure':'(at5g44800 : 1493.0) chromatin remodeling 4 (CHR4); FUNCTIONS IN: in 6 functions; INVOLVED IN: chromatin assembly or disassembly, regulation of transcription; LOCATED IN: chromatin, nucleus; EXPRESSED IN: 24 plant structures; EXPRESSED DURING: 11 growth stages; CONTAINS InterPro DOMAIN/s: Protein of unknown function DUF1087 (InterPro:IPR009463), Zinc fi…	'12.4.7.2':'Chromatin organisation.nucleosome remodeling.CHD chromatin remodeling activities.CHD3-type chromatin remodeling factor (PKL/PKR)':'CHD3-type chromatin remodeling factor (PKL/PKR)'
Seu_jg24706.t2	ptg000001l	4029001	4060804	+	2230	CHR4_ARATH	Protein CHROMATIN REMODELING 4, AtCHR4, EC 3.6.4.- (Protein PICKLE RELATED 1)	Arabidopsis thaliana (Mouse-ear cress)	2223	1727	0	A0A0K9R8B4_SPIOL	Uncharacterized protein	Spinacia oleracea (Spinach)	2412	2883	0	XP_010684295.1	PREDICTED: protein CHROMATIN REMODELING 4 isoform X2	Beta vulgaris subsp. vulgaris	2247	3019	0			chromatin [GO:0000785]; nucleus [GO:0005634]; plasmodesma [GO:0009506]; protein body [GO:0042735]; ATP binding [GO:0005524]; ATP hydrolysis activity [GO:0016887]; ATP-dependent chromatin remodeler activity [GO:0140658]; chromatin binding [GO:0003682]; DNA binding [GO:0003677]; helicase activity [GO:0004386]; histone binding [GO:0042393]; metal ion binding [GO:0046872]; chromatin remodeling [GO:00…	chromatin remodeling [GO:0006338]	ATP binding [GO:0005524]; ATP hydrolysis activity [GO:0016887]; ATP-dependent chromatin remodeler activity [GO:0140658]; chromatin binding [GO:0003682]; DNA binding [GO:0003677]; helicase activity [GO:0004386]; histone binding [GO:0042393]; metal ion binding [GO:0046872]	chromatin [GO:0000785]; nucleus [GO:0005634]; plasmodesma [GO:0009506]; protein body [GO:0042735]	GO:0000785; GO:0003677; GO:0003682; GO:0004386; GO:0005524; GO:0005634; GO:0006338; GO:0009506; GO:0016887; GO:0042393; GO:0042735; GO:0046872; GO:0140658	IPR000953;IPR001650;IPR038718;IPR013083;IPR027417;IPR001965;IPR009463;IPR014001;IPR019786;IPR019787;IPR011011;IPR016197;IPR023780;IPR009057;IPR000330	Chromo/chromo shadow domain;Domain of unknown function DUF1087;Chromo domain	GO:0005524;GO:0140658	'28.1':'DNA.synthesis/chromatin structure':'(at5g44800 : 1488.0) chromatin remodeling 4 (CHR4); FUNCTIONS IN: in 6 functions; INVOLVED IN: chromatin assembly or disassembly, regulation of transcription; LOCATED IN: chromatin, nucleus; EXPRESSED IN: 24 plant structures; EXPRESSED DURING: 11 growth stages; CONTAINS InterPro DOMAIN/s: Protein of unknown function DUF1087 (InterPro:IPR009463), Zinc fi…	'12.4.7.2':'Chromatin organisation.nucleosome remodeling.CHD chromatin remodeling activities.CHD3-type chromatin remodeling factor (PKL/PKR)':'CHD3-type chromatin remodeling factor (PKL/PKR)'
Seu_jg24707.t1	ptg000001l	4061704	4064634	-	190	FRS11_ARATH	Protein FAR1-RELATED SEQUENCE 11	Arabidopsis thaliana (Mouse-ear cress)	680	69.7	6.88e-13	A0A834GL89_RHOSS	Protein FAR1-RELATED SEQUENCE	Rhododendron simsii (Sims's rhododendron)	588	112	2.16e-25	XP_019108311.1	PREDICTED: protein FAR1-RELATED SEQUENCE 11-like	Beta vulgaris subsp. vulgaris	307	153	9.41e-42			nucleus [GO:0005634]; zinc ion binding [GO:0008270]; regulation of transcription, DNA-templated [GO:0006355]	regulation of transcription, DNA-templated [GO:0006355]	zinc ion binding [GO:0008270]	nucleus [GO:0005634]	GO:0005634; GO:0006355; GO:0008270				'35.2':'not assigned.unknown':' no hits & (original description: no original description)'	'35.2':'not assigned.not annotated':' no hits & (original description: none)'
Seu_jg24708.t1	ptg000001l	4066370	4067217	+	119							Q20CC5_BETVU	Fgenesh protein 118	Beta vulgaris (Sugar beet)	322	82.4	3.74e-16	XP_019108180.1	PREDICTED: uncharacterized protein LOC109136493	Beta vulgaris subsp. vulgaris	444	85.1	2.42e-16											'35.2':'not assigned.unknown':' no hits & (original description: no original description)'	'35.2':'not assigned.not annotated':' no hits & (original description: none)'
Seu_jg24709.t1	ptg000001l	4285517	4307827	+	325	Y305_SYNY3	TVP38/TMEM64 family membrane protein slr0305	Synechocystis sp. (strain PCC 6803 / Kazusa)	209	135	3.01e-37	A0A0K9S250_SPIOL	Uncharacterized protein	Spinacia oleracea (Spinach)	324	494	3.63e-174	KNA25197.1	hypothetical protein SOVF_008650	Spinacia oleracea	324	494	8.11e-174			integral component of membrane [GO:0016021]; membrane [GO:0016020]; plasma membrane [GO:0005886]			integral component of membrane [GO:0016021]; membrane [GO:0016020]; plasma membrane [GO:0005886]	GO:0005886; GO:0016020; GO:0016021	IPR015414;IPR032816	Transmembrane protein TMEM64;SNARE associated Golgi protein	GO:0016021	'35.2':'not assigned.unknown':'(at1g03260 : 253.0) SNARE associated Golgi protein family; LOCATED IN: endomembrane system; EXPRESSED IN: 24 plant structures; EXPRESSED DURING: 15 growth stages; CONTAINS InterPro DOMAIN/s: SNARE associated Golgi protein (InterPro:IPR015414); BEST Arabidopsis thaliana protein match is: SNARE associated Golgi protein family (TAIR:AT5G19070.1); Has 5379 Blast hits to…	'35.2':'not assigned.not annotated':' no hits & (original description: none)'
Seu_jg24710.t1	ptg000001l	4309504	4322079	-	432							A0A0K9QY27_SPIOL	Uncharacterized protein	Spinacia oleracea (Spinach)	405	454	4.78e-155	XP_010684239.1	uncharacterized protein LOC104898828	Beta vulgaris subsp. vulgaris	430	506	9.89e-175											'35.2':'not assigned.unknown':'(at4g02920 : 115.0) unknown protein; BEST Arabidopsis thaliana protein match is: unknown protein (TAIR:AT1G03340.1); Has 41 Blast hits to 41 proteins in 12 species: Archae - 0; Bacteria - 0; Metazoa - 0; Fungi - 0; Plants - 41; Viruses - 0; Other Eukaryotes - 0 (source: NCBI BLink). & (reliability: 230.0) & (original description: no original description)'	'35.2':'not assigned.not annotated':' no hits & (original description: none)'
Seu_jg24711.t1	ptg000001l	4341053	4341627	-	144	CCBS_DAUCA	Probable cytochrome c biosynthesis protein	Daucus carota (Wild carrot)	579	201	1.94e-61	A0A803N8Y2_CHEQI	Cytochrom_C_asm domain-containing protein	Chenopodium quinoa (Quinoa)	396	228	2.13e-71	BAD66812.1	cytochrome c biogenesis (mitochondrion)	Beta vulgaris subsp. vulgaris	577	231	4.68e-70			membrane [GO:0016020]; mitochondrion [GO:0005739]; heme binding [GO:0020037]; heme transmembrane transporter activity [GO:0015232]; cytochrome complex assembly [GO:0017004]	cytochrome complex assembly [GO:0017004]	heme binding [GO:0020037]; heme transmembrane transporter activity [GO:0015232]	membrane [GO:0016020]; mitochondrion [GO:0005739]	GO:0005739; GO:0015232; GO:0016020; GO:0017004; GO:0020037	IPR003567;IPR003569	Probable cytochrome c biosynthesis protein, plants	GO:0015232;GO:0015886;GO:0016020;GO:0017004	'9.6':'mitochondrial electron transport / ATP synthesis.cytochrome c':'(atmg00830 : 202.0) cytochrome c biogenesis orf382; cytochrome C biogenesis 382 (CCB382); FUNCTIONS IN: heme transporter activity; INVOLVED IN: cytochrome complex assembly, respiratory chain complex IV assembly, protein complex assembly, heme transport; LOCATED IN: endomembrane system, membrane; CONTAINS InterPro DOMAIN/s: Cyt…	'2.4.4.2.3.2':'Cellular respiration.oxidative phosphorylation.cytochrome c.CCM cytochrome c maturation system (system I).apocytochrome-heme assembly complex.component CcmFn':'component CcmFn of apocytochrome-heme assembly complex'
Seu_jg24712.t1	ptg000001l	4351899	4366686	+	758	SYT1_ARATH	Synaptotagmin-1 (NTMC2T1.1) (Synaptotagmin A)	Arabidopsis thaliana (Mouse-ear cress)	541	69.7	4.94e-11	A0A803KTH1_CHEQI	DBD_Tnp_Mut domain-containing protein	Chenopodium quinoa (Quinoa)	454	362	4.94e-114	XP_019104790.1	PREDICTED: uncharacterized protein LOC109134860	Beta vulgaris subsp. vulgaris	690	510	9.58e-168			endoplasmic reticulum [GO:0005783]; endosome membrane [GO:0010008]; integral component of membrane [GO:0016021]; plasma membrane [GO:0005886]; lipid binding [GO:0008289]; metal ion binding [GO:0046872]; endocytosis [GO:0006897]; lipid transport [GO:0006869]	endocytosis [GO:0006897]; lipid transport [GO:0006869]	lipid binding [GO:0008289]; metal ion binding [GO:0046872]	endoplasmic reticulum [GO:0005783]; endosome membrane [GO:0010008]; integral component of membrane [GO:0016021]; plasma membrane [GO:0005886]	GO:0005783; GO:0005886; GO:0006869; GO:0006897; GO:0008289; GO:0010008; GO:0016021; GO:0046872	IPR004332	Transposase, MuDR, plant		'35.2':'not assigned.unknown':' no hits & (original description: no original description)'	'35.2':'not assigned.not annotated':' no hits & (original description: none)'
Seu_jg24713.t1	ptg000001l	4387344	4398713	-	1002	HMA7_ARATH	Copper-transporting ATPase RAN1, EC 7.2.2.8 (Protein HEAVY METAL ATPASE 7) (Protein RESPONSIVE TO ANTAGONIST 1)	Arabidopsis thaliana (Mouse-ear cress)	1001	1460	0	A0A0K9RN69_SPIOL	Uncharacterized protein	Spinacia oleracea (Spinach)	994	1724	0	XP_021857037.1	copper-transporting ATPase RAN1	Spinacia oleracea	994	1726	0	K01533	P-type Cu2+ transporter [EC:7.2.2.9]	endosome [GO:0005768]; Golgi apparatus [GO:0005794]; integral component of membrane [GO:0016021]; membrane [GO:0016020]; trans-Golgi network [GO:0005802]; ATP binding [GO:0005524]; ATP hydrolysis activity [GO:0016887]; copper ion binding [GO:0005507]; P-type divalent copper transporter activity [GO:0043682]; P-type monovalent copper transporter activity [GO:0140581]; copper ion homeostasis [GO:00…	copper ion homeostasis [GO:0055070]; ethylene-activated signaling pathway [GO:0009873]; regulation of stomatal movement [GO:0010119]; response to ethylene [GO:0009723]	ATP binding [GO:0005524]; ATP hydrolysis activity [GO:0016887]; copper ion binding [GO:0005507]; P-type divalent copper transporter activity [GO:0043682]; P-type monovalent copper transporter activity [GO:0140581]	endosome [GO:0005768]; Golgi apparatus [GO:0005794]; integral component of membrane [GO:0016021]; membrane [GO:0016020]; trans-Golgi network [GO:0005802]	GO:0005507; GO:0005524; GO:0005768; GO:0005794; GO:0005802; GO:0009723; GO:0009873; GO:0010119; GO:0016020; GO:0016021; GO:0016887; GO:0043682; GO:0055070; GO:0140581	IPR036163;IPR001757;IPR017969;IPR023299;IPR008250;IPR006121;IPR023298;IPR018303;IPR036412;IPR023214;IPR006122;IPR044492;IPR027256	HAD superfamily	GO:0046872;GO:0005215;GO:0005524;GO:0016021;GO:0016887;GO:0000166;GO:0005507;GO:0006812;GO:0019829	'34.12':'transport.metal':'(at5g44790 : 1389.0) ATP dependent copper transporter vital for ethylene response pathway; RESPONSIVE-TO-ANTAGONIST 1 (RAN1); CONTAINS InterPro DOMAIN/s: Heavy metal transport/detoxification protein (InterPro:IPR006121), ATPase, P type, cation/copper-transporter (InterPro:IPR006403), ATPase, P-type, ATPase-associated domain (InterPro:IPR008250), Heavy-metal-associated, …	'24.1.2.1.1':'Solute transport.primary active transport.P-type ATPase superfamily.P1 family.P1B-type heavy metal cation-transporting ATPase (HMA)':'P1B-type heavy metal cation-transporting ATPase (HMA)'
Seu_jg24714.t1	ptg000001l	4414829	4415709	-	260																													'35.2':'not assigned.unknown':' no hits & (original description: no original description)'	'35.2':'not assigned.not annotated':' no hits & (original description: none)'
Seu_jg24715.t1	ptg000001l	4488318	4488668	+	117													XP_021737338.1	glutathione S-transferase T2-like	Chenopodium quinoa	319	64.7	2.53e-09											'35.2':'not assigned.unknown':' no hits & (original description: no original description)'	'35.2':'not assigned.not annotated':' no hits & (original description: none)'
Seu_jg24716.t1	ptg000001l	4498884	4499279	-	132																													'35.2':'not assigned.unknown':' no hits & (original description: no original description)'	'35.2':'not assigned.not annotated':' no hits & (original description: none)'
Seu_jg24717.t1	ptg000001l	4500780	4501580	-	267							A0A0J8DVB5_BETVV	Uncharacterized protein	Beta vulgaris subsp. vulgaris (Beet)	244	94.7	1.81e-19	XP_021769889.1	uncharacterized protein LOC110734151	Chenopodium quinoa	1889	144	6.4e-35								IPR004312	Arabidopsis retrotransposon Orf1		'35.2':'not assigned.unknown':' no hits & (original description: no original description)'	'35.2':'not assigned.not annotated':' no hits & (original description: none)'
Seu_jg24718.t1	ptg000001l	4502660	4504292	+	367																													'35.2':'not assigned.unknown':' no hits & (original description: no original description)'	'35.2':'not assigned.not annotated':' no hits & (original description: none)'
Seu_jg24719.t1	ptg000001l	4508182	4508469	-	96																													'35.2':'not assigned.unknown':' no hits & (original description: no original description)'	'35.2':'not assigned.not annotated':' no hits & (original description: none)'
Seu_jg24720.t1	ptg000001l	4516230	4525439	-	292	NOH4_RHIML	Nodulation protein H, EC 2.8.2.- (Host-specificity of nodulation protein D)	Rhizobium meliloti (Ensifer meliloti) (Sinorhizobium meliloti)	247	55.1	1.35e-07	A0A0K9QCQ6_SPIOL	Uncharacterized protein	Spinacia oleracea (Spinach)	341	504	2.63e-178	XP_021738473.1	uncharacterized protein LOC110704971	Chenopodium quinoa	343	522	0			sulfotransferase activity [GO:0008146]		sulfotransferase activity [GO:0008146]		GO:0008146	IPR027417			'35.2':'not assigned.unknown':'(at2g15730 : 431.0) P-loop containing nucleoside triphosphate hydrolases superfamily protein; BEST Arabidopsis thaliana protein match is: P-loop containing nucleoside triphosphate hydrolases superfamily protein (TAIR:AT4G34420.1); Has 149 Blast hits to 147 proteins in 26 species: Archae - 0; Bacteria - 31; Metazoa - 0; Fungi - 0; Plants - 118; Viruses - 0; Other Euk…	'35.2':'not assigned.not annotated':' no hits & (original description: none)'
Seu_jg24721.t1	ptg000001l	4566866	4568218	+	220																													'35.2':'not assigned.unknown':' no hits & (original description: no original description)'	'35.2':'not assigned.not annotated':' no hits & (original description: none)'
Seu_jg24722.t1	ptg000001l	4625236	4627668	+	811	PPR32_ARATH	Pentatricopeptide repeat-containing protein At1g11290, chloroplastic (Protein CHLORORESPIRATORY REDUCTION 22)	Arabidopsis thaliana (Mouse-ear cress)	809	1120	0	A0A0K9R922_SPIOL	DYW_deaminase domain-containing protein	Spinacia oleracea (Spinach)	811	1430	0	XP_021745221.1	pentatricopeptide repeat-containing protein At1g11290, chloroplastic-like	Chenopodium quinoa	810	1486	0	K23541	Ca2+/H+ antiporter, TMEM165/GDT1 family	chloroplast [GO:0009507]; endonuclease activity [GO:0004519]; mRNA binding [GO:0003729]; zinc ion binding [GO:0008270]; mRNA modification [GO:0016556]; mRNA processing [GO:0006397]	mRNA modification [GO:0016556]; mRNA processing [GO:0006397]	endonuclease activity [GO:0004519]; mRNA binding [GO:0003729]; zinc ion binding [GO:0008270]	chloroplast [GO:0009507]	GO:0003729; GO:0004519; GO:0006397; GO:0008270; GO:0009507; GO:0016556	IPR002885;IPR011990;IPR032867	Pentatricopeptide repeat;DYW domain	GO:0005515;GO:0008270	'35.1.5':'not assigned.no ontology.pentatricopeptide (PPR) repeat-containing protein':'(at1g11290 : 1112.0) Pentatricopeptide Repeat Protein containing the DYW motif. Required for editing of multiple plastid transcripts. Endonuclease activity.; CHLORORESPIRATORY REDUCTION22 (CRR22); CONTAINS InterPro DOMAIN/s: Pentatricopeptide repeat (InterPro:IPR002885); BEST Arabidopsis thaliana protein match …	'16.6.2.2.4.45':'RNA processing.organelle machinery.RNA modification.C-to-U RNA editing.PPR-type RNA editing factor activities.RNA editing factor (CRR22)':'RNA editing factor (CRR22)'
Seu_jg24723.t1	ptg000001l	4645008	4647429	+	203	NACA_PINTA	Nascent polypeptide-associated complex subunit alpha-like protein, NAC-alpha-like protein (Alpha-NAC-like protein)	Pinus taeda (Loblolly pine)	205	260	3.93e-88	A0A1B2RWJ7_9CARY	NAC transcription factor 43	Haloxylon ammodendron	202	382	7.86e-134	AOC59216.1	NAC transcription factor 43	Haloxylon ammodendron	202	382	1.76e-133	K03626	nascent polypeptide-associated complex subunit alpha	nascent polypeptide-associated complex [GO:0005854]; protein transport [GO:0015031]	protein transport [GO:0015031]		nascent polypeptide-associated complex [GO:0005854]	GO:0005854; GO:0015031	IPR016641;IPR002715;IPR044034;IPR038187	NAC A/B domain superfamily	GO:0005854	'29.2.4':'protein.synthesis.elongation':'(gnl|cdd|37450 : 191.0) no description available & (at3g12390 : 173.0) Nascent polypeptide-associated complex (NAC), alpha subunit family protein; INVOLVED IN: response to salt stress; LOCATED IN: cytosolic ribosome; EXPRESSED IN: 24 plant structures; EXPRESSED DURING: 13 growth stages; CONTAINS InterPro DOMAIN/s: Ubiquitin-associated/translation elongatio…	'19.1.2.1.1':'Protein homeostasis.protein quality control.ribosome-associated chaperone activities.NAC chaperone heterodimer.subunit alpha':'subunit alpha of NAC ribosome-associated chaperone complex'
Seu_jg24724.t2	ptg000001l	4703661	4703903	+	81							A0A484KHJ3_9ASTE	CCHC-type domain-containing protein	Cuscuta campestris	416	55.5	7.57e-07	VFQ64820.1	unnamed protein product	Cuscuta campestris	416	55.5	1.69e-06								IPR036875		GO:0003676;GO:0008270	'35.2':'not assigned.unknown':' no hits & (original description: no original description)'	'35.2':'not assigned.not annotated':' no hits & (original description: none)'
Seu_jg24724.t1	ptg000001l	4703715	4705214	+	204							A0A803NHW0_CANSA	Uncharacterized protein	Cannabis sativa (Hemp) (Marijuana)	362	75.9	1.87e-12	XP_021837814.1	uncharacterized protein LOC110777512	Spinacia oleracea	281	77	6.22e-13											'35.2':'not assigned.unknown':' no hits & (original description: no original description)'	'35.2':'not assigned.not annotated':' no hits & (original description: none)'
Seu_jg24725.t1	ptg000001l	4798337	4802012	+	1153	PMIR1_ARATH	Protein PLASTID MOVEMENT IMPAIRED 1-RELATED 1	Arabidopsis thaliana (Mouse-ear cress)	1164	830	0	A0A803N7A1_CHEQI	Uncharacterized protein	Chenopodium quinoa (Quinoa)	1171	1534	0	XP_021729974.1	protein PLASTID MOVEMENT IMPAIRED 1-RELATED 1-like	Chenopodium quinoa	1171	1534	0			cytoplasm [GO:0005737]; actin filament-based movement [GO:0030048]; chloroplast avoidance movement [GO:0009903]; chloroplast relocation [GO:0009902]; nuclear migration along microfilament [GO:0031022]; response to blue light [GO:0009637]	actin filament-based movement [GO:0030048]; chloroplast avoidance movement [GO:0009903]; chloroplast relocation [GO:0009902]; nuclear migration along microfilament [GO:0031022]; response to blue light [GO:0009637]		cytoplasm [GO:0005737]	GO:0005737; GO:0009637; GO:0009902; GO:0009903; GO:0030048; GO:0031022	IPR018392;IPR019448;IPR036779;IPR039614	LysM domain;LysM domain superfamily		'35.2':'not assigned.unknown':'(at5g20610 : 640.0) unknown protein; BEST Arabidopsis thaliana protein match is: unknown protein (TAIR:AT5G26160.1); Has 918 Blast hits to 759 proteins in 180 species: Archae - 6; Bacteria - 105; Metazoa - 264; Fungi - 89; Plants - 167; Viruses - 5; Other Eukaryotes - 282 (source: NCBI BLink). & (reliability: 1280.0) & (original description: no original description)'	'20.5.5':'Cytoskeleton organisation.plastid movement.actin stability co-factor (PMIR)':'actin stability co-factor (PMIR)'
Seu_jg24726.t1	ptg000001l	4804377	4812842	-	447	COX10_ARATH	Protoheme IX farnesyltransferase, mitochondrial, EC 2.5.1.141 (Cytochrome c oxidase assembly protein COX10) (Heme O synthase)	Arabidopsis thaliana (Mouse-ear cress)	431	490	2.49e-171	A0A0K9REZ6_SPIOL	Heme O synthase	Spinacia oleracea (Spinach)	437	724	0	XP_021843860.1	protoheme IX farnesyltransferase, mitochondrial	Spinacia oleracea	437	724	0	K02257	heme o synthase [EC:2.5.1.141]	integral component of membrane [GO:0016021]; mitochondrial inner membrane [GO:0005743]; mitochondrion [GO:0005739]; farnesyltranstransferase activity [GO:0004311]; protoheme IX farnesyltransferase activity [GO:0008495]; heme biosynthetic process [GO:0006783]	heme biosynthetic process [GO:0006783]	farnesyltranstransferase activity [GO:0004311]; protoheme IX farnesyltransferase activity [GO:0008495]	integral component of membrane [GO:0016021]; mitochondrial inner membrane [GO:0005743]; mitochondrion [GO:0005739]	GO:0004311; GO:0005739; GO:0005743; GO:0006783; GO:0008495; GO:0016021	IPR006369;IPR044878;IPR000537	Protohaem IX farnesyltransferase;UbiA prenyltransferase superfamily;UbiA prenyltransferase family	GO:0006783;GO:0008495;GO:0016021;GO:0016765	'19.99':'tetrapyrrole synthesis.unspecified':'(at2g44520 : 437.0) cytochrome c oxidase 10 (COX10); FUNCTIONS IN: protoheme IX farnesyltransferase activity, prenyltransferase activity; INVOLVED IN: heme o biosynthetic process, heme biosynthetic process; LOCATED IN: integral to membrane, mitochondrial membrane; EXPRESSED IN: 23 plant structures; EXPRESSED DURING: 13 growth stages; CONTAINS InterPro…	'35.1':'not assigned.annotated':'Protoheme IX farnesyltransferase, mitochondrial OS=Arabidopsis thaliana (sp|o64886|cox10_arath : 437.0)'
Seu_jg24727.t1	ptg000001l	4839431	4842494	-	187																													'35.2':'not assigned.unknown':' no hits & (original description: no original description)'	'35.2':'not assigned.not annotated':' no hits & (original description: none)'
Seu_jg24728.t1	ptg000001l	4944454	4946108	+	250							A0A0K9QRG4_SPIOL	ATPase_AAA_core domain-containing protein	Spinacia oleracea (Spinach)	705	123	2.66e-28	XP_021751451.1	uncharacterized protein LOC110717116 isoform X1	Chenopodium quinoa	232	142	8.63e-38											'35.2':'not assigned.unknown':' no hits & (original description: no original description)'	'35.2':'not assigned.not annotated':' no hits & (original description: none)'
Seu_jg24729.t1	ptg000001l	4953432	4965505	-	678							A0A3S3MSJ0_9MAGN	Retrovirus-related Pol polyprotein from transposon TNT 1-94 isoform X1	Cinnamomum micranthum f. kanehirae	388	292	8.38e-89	XP_021859862.1	uncharacterized protein LOC110798976	Spinacia oleracea	270	334	2.57e-106								IPR029472;IPR015300			'35.2':'not assigned.unknown':'(at1g21280 : 125.0) CONTAINS InterPro DOMAIN/s: Retrotransposon gag protein (InterPro:IPR005162); Has 707 Blast hits to 705 proteins in 25 species: Archae - 0; Bacteria - 0; Metazoa - 4; Fungi - 0; Plants - 703; Viruses - 0; Other Eukaryotes - 0 (source: NCBI BLink). & (reliability: 250.0) & (original description: no original description)'	'35.2':'not assigned.not annotated':' no hits & (original description: none)'
Seu_jg24730.t1	ptg000001l	5045768	5055466	+	214							A0A803MY93_CHEQI	Uncharacterized protein	Chenopodium quinoa (Quinoa)	480	110	1.12e-24	KNA17318.1	hypothetical protein SOVF_081080	Spinacia oleracea	264	92.4	1.56e-18											'35.2':'not assigned.unknown':' no hits & (original description: no original description)'	'35.2':'not assigned.not annotated':' no hits & (original description: none)'
Seu_jg24731.t1	ptg000001l	5057522	5058721	-	400	MTEF4_MAIZE	Transcription termination factor MTERF4, chloroplastic (Mitochondrial transcription termination factor 4)	Zea mays (Maize)	494	75.1	1.99e-13	A0A803MUL9_CHEQI	Uncharacterized protein	Chenopodium quinoa (Quinoa)	402	460	3.63e-158	XP_010694646.1	PREDICTED: transcription termination factor MTERF5, chloroplastic	Beta vulgaris subsp. vulgaris	407	473	1.3e-162	K15032	mTERF domain-containing protein, mitochondrial	chloroplast stroma [GO:0009570]; double-stranded DNA binding [GO:0003690]; developmental process [GO:0032502]; DNA-templated transcription, termination [GO:0006353]; regulation of transcription, DNA-templated [GO:0006355]; ribosome biogenesis [GO:0042254]; RNA splicing [GO:0008380]	developmental process [GO:0032502]; DNA-templated transcription, termination [GO:0006353]; regulation of transcription, DNA-templated [GO:0006355]; ribosome biogenesis [GO:0042254]; RNA splicing [GO:0008380]	double-stranded DNA binding [GO:0003690]	chloroplast stroma [GO:0009570]	GO:0003690; GO:0006353; GO:0006355; GO:0008380; GO:0009570; GO:0032502; GO:0042254	IPR038538;IPR003690	MTERF superfamily, mitochondrial/chloroplastic;Transcription termination factor, mitochondrial/chloroplastic	GO:0003690;GO:0006355	'27.3.99':'RNA.regulation of transcription.unclassified':'(at5g07900 : 186.0) Mitochondrial transcription termination factor family protein; FUNCTIONS IN: molecular_function unknown; INVOLVED IN: biological_process unknown; LOCATED IN: membrane; EXPRESSED IN: 17 plant structures; EXPRESSED DURING: 11 growth stages; CONTAINS InterPro DOMAIN/s: Mitochodrial transcription termination factor-related …	'15.6.2.2':'RNA biosynthesis.organelle machinery.transcriptional regulation.transcription factor (mTERF)':'transcription factor (mTERF)'
Seu_jg24732.t1	ptg000001l	5067154	5076646	-	153																													'35.2':'not assigned.unknown':' no hits & (original description: no original description)'	'35.2':'not assigned.not annotated':' no hits & (original description: none)'
Seu_jg24733.t1	ptg000001l	5085186	5092990	-	186													XP_021844947.1	uncharacterized protein LOC110784811	Spinacia oleracea	144	64.3	3.18e-09											'35.2':'not assigned.unknown':' no hits & (original description: no original description)'	'35.2':'not assigned.not annotated':' no hits & (original description: none)'
Seu_jg24734.t1	ptg000001l	5160130	5160863	+	90																													'35.2':'not assigned.unknown':' no hits & (original description: no original description)'	'35.2':'not assigned.not annotated':' no hits & (original description: none)'
Seu_jg24735.t1	ptg000001l	5178709	5181316	-	74																													'35.2':'not assigned.unknown':' no hits & (original description: no original description)'	'35.2':'not assigned.not annotated':' no hits & (original description: none)'
Seu_jg24736.t1	ptg000001l	5187738	5189585	+	68																													'35.2':'not assigned.unknown':' no hits & (original description: no original description)'	'35.2':'not assigned.not annotated':' no hits & (original description: none)'
Seu_jg24737.t1	ptg000001l	5218297	5241998	-	477	PMD2_ARATH	Peroxisomal and mitochondrial division factor 2 (Ubiquitin-interacting factor 7)	Arabidopsis thaliana (Mouse-ear cress)	323	53.5	1.6e-06	A0A0K9QKD4_SPIOL	Uncharacterized protein	Spinacia oleracea (Spinach)	254	279	7.09e-88	XP_021857910.1	peroxisomal and mitochondrial division factor 2	Spinacia oleracea	254	279	1.58e-87			extracellular region [GO:0005576]; integral component of mitochondrial outer membrane [GO:0031307]; mitochondrion [GO:0005739]; plant-type vacuole [GO:0000325]; mitochondrion organization [GO:0007005]	mitochondrion organization [GO:0007005]		extracellular region [GO:0005576]; integral component of mitochondrial outer membrane [GO:0031307]; mitochondrion [GO:0005739]; plant-type vacuole [GO:0000325]	GO:0000325; GO:0005576; GO:0005739; GO:0007005; GO:0031307				'35.2':'not assigned.unknown':' no hits & (original description: no original description)'	'13.6.3':'Cell division.mitochondrion/peroxisome binary fission.fission factor (PMD)':'fission factor (PMD)'
Seu_jg24738.t1	ptg000001l	5243307	5243576	+	90																													'35.2':'not assigned.unknown':' no hits & (original description: no original description)'	'35.2':'not assigned.not annotated':' no hits & (original description: none)'
Seu_jg24739.t1	ptg000001l	5243633	5243962	-	110																													'35.2':'not assigned.unknown':' no hits & (original description: no original description)'	'35.2':'not assigned.not annotated':' no hits & (original description: none)'
Seu_jg24740.t1	ptg000001l	5244309	5244584	-	92							A0A0K9QE60_SPIOL	DUF4283 domain-containing protein	Spinacia oleracea (Spinach)	1004	68.2	4.29e-11	KNA05550.1	hypothetical protein SOVF_189220	Spinacia oleracea	1004	68.2	9.59e-11											'35.2':'not assigned.unknown':' no hits & (original description: no original description)'	'35.2':'not assigned.not annotated':' no hits & (original description: none)'
Seu_jg24741.t1	ptg000001l	5245158	5250123	-	216							A0A803RCE1_CANSA	Uncharacterized protein	Cannabis sativa (Hemp) (Marijuana)	133	68.6	4.44e-11	XP_030483344.1	uncharacterized protein LOC115699938	Cannabis sativa	177	72.4	8.37e-12											'35.2':'not assigned.unknown':' no hits & (original description: no original description)'	'35.2':'not assigned.not annotated':' no hits & (original description: none)'
Seu_jg24741.t2	ptg000001l	5245158	5250123	-	214							A0A803RCE1_CANSA	Uncharacterized protein	Cannabis sativa (Hemp) (Marijuana)	133	68.2	6.75e-11	XP_030483344.1	uncharacterized protein LOC115699938	Cannabis sativa	177	71.2	2.46e-11											'35.2':'not assigned.unknown':' no hits & (original description: no original description)'	'35.2':'not assigned.not annotated':' no hits & (original description: none)'
Seu_jg24742.t1	ptg000001l	5255592	5256926	-	223							A0A803PCI4_CANSA	DUF4283 domain-containing protein	Cannabis sativa (Hemp) (Marijuana)	693	129	1.25e-30	XP_010694106.1	PREDICTED: uncharacterized protein LOC104906960	Beta vulgaris subsp. vulgaris	525	140	1.22e-34											'35.2':'not assigned.unknown':' no hits & (original description: no original description)'	'35.2':'not assigned.not annotated':' no hits & (original description: none)'
Seu_jg24743.t1	ptg000001l	5257005	5257697	-	166							A0A803PQ90_CANSA	DUF4283 domain-containing protein	Cannabis sativa (Hemp) (Marijuana)	328	125	9.58e-32	XP_021848237.1	uncharacterized protein LOC110787912	Spinacia oleracea	263	151	5.29e-42								IPR036691	Endonuclease/exonuclease/phosphatase superfamily		'35.2':'not assigned.unknown':' no hits & (original description: no original description)'	'35.2':'not assigned.not annotated':' no hits & (original description: none)'
Seu_jg24743.t2	ptg000001l	5257005	5257697	-	231							A0A803Q1W0_CANSA	DUF4283 domain-containing protein	Cannabis sativa (Hemp) (Marijuana)	724	214	2.51e-61	XP_010684465.1	uncharacterized protein LOC104899024	Beta vulgaris subsp. vulgaris	424	246	2.55e-76								IPR036691	Endonuclease/exonuclease/phosphatase superfamily		'35.2':'not assigned.unknown':' no hits & (original description: no original description)'	'35.2':'not assigned.not annotated':' no hits & (original description: none)'
Seu_jg24744.t1	ptg000001l	5271879	5272379	+	167							A0A803NF63_CHEQI	Uncharacterized protein	Chenopodium quinoa (Quinoa)	150	128	1.57e-34	KMT06054.1	hypothetical protein BVRB_7g163810	Beta vulgaris subsp. vulgaris	192	116	3.2e-29											'35.2':'not assigned.unknown':' no hits & (original description: no original description)'	'35.2':'not assigned.not annotated':' no hits & (original description: none)'
Seu_jg24745.t1	ptg000001l	5295063	5296335	-	227													XP_021858710.1	uncharacterized protein LOC110797893	Spinacia oleracea	680	53.5	0.000374											'35.2':'not assigned.unknown':' no hits & (original description: no original description)'	'35.2':'not assigned.not annotated':' no hits & (original description: none)'
Seu_jg24746.t1	ptg000001l	5327135	5327730	-	172																													'35.2':'not assigned.unknown':' no hits & (original description: no original description)'	'35.2':'not assigned.not annotated':' no hits & (original description: none)'
Seu_jg24747.t1	ptg000001l	5420164	5424046	-	140	PPD7_ARATH	PsbP domain-containing protein 7, chloroplastic (Photosystem II reaction center PsbP family protein)	Arabidopsis thaliana (Mouse-ear cress)	280	79.7	1.25e-17	A0A0K9RGY5_SPIOL	PsbP domain-containing protein	Spinacia oleracea (Spinach)	289	109	3.13e-26	XP_021847173.1	psbP domain-containing protein 7, chloroplastic	Spinacia oleracea	289	109	6.99e-26			chloroplast thylakoid lumen [GO:0009543]; extrinsic component of membrane [GO:0019898]; photosystem II oxygen evolving complex [GO:0009654]; calcium ion binding [GO:0005509]; photosynthesis [GO:0015979]	photosynthesis [GO:0015979]	calcium ion binding [GO:0005509]	chloroplast thylakoid lumen [GO:0009543]; extrinsic component of membrane [GO:0019898]; photosystem II oxygen evolving complex [GO:0009654]	GO:0005509; GO:0009543; GO:0009654; GO:0015979; GO:0019898				'35.2':'not assigned.unknown':' no hits & (original description: no original description)'	'35.2':'not assigned.not annotated':' no hits & (original description: none)'
Seu_jg24748.t1	ptg000001l	5456685	5486467	+	394	SAC3C_ARATH	SAC3 family protein C	Arabidopsis thaliana (Mouse-ear cress)	406	394	7.96e-135	A0A803N795_CHEQI	SAC3_GANP domain-containing protein	Chenopodium quinoa (Quinoa)	340	563	0	XP_021729959.1	SAC3 family protein C-like isoform X1	Chenopodium quinoa	412	590	0	K23719	nuclear mRNA export protein SAC3	cytoplasm [GO:0005737]; nucleus [GO:0005634]; transcription export complex 2 [GO:0070390]; mRNA export from nucleus [GO:0006406]	mRNA export from nucleus [GO:0006406]		cytoplasm [GO:0005737]; nucleus [GO:0005634]; transcription export complex 2 [GO:0070390]	GO:0005634; GO:0005737; GO:0006406; GO:0070390	IPR005062;IPR045107	SAC3/GANP/THP3, conserved domain;SAC3/GANP/THP3		'35.1':'not assigned.no ontology':'(at3g54380 : 382.0) SAC3/GANP/Nin1/mts3/eIF-3 p25 family; FUNCTIONS IN: molecular_function unknown; INVOLVED IN: biological_process unknown; EXPRESSED IN: 23 plant structures; EXPRESSED DURING: 13 growth stages; CONTAINS InterPro DOMAIN/s: SAC3/GANP/Nin1/mts3/eIF-3 p25 (InterPro:IPR005062); BEST Arabidopsis thaliana protein match is: SAC3/GANP/Nin1/mts3/eIF-3 p2…	'16.3.3.1':'RNA processing.RNA export.TREX-2 ribonucleoparticle (RNP) trafficking complex.scaffold component GANP/SAC3':'scaffold component GANP/SAC3 of TREX-2 mRNP trafficking complex'
Seu_jg24749.t1	ptg000001l	5487241	5510092	-	229							A0A0K9R4P1_SPIOL	Uncharacterized protein	Spinacia oleracea (Spinach)	230	292	3.34e-97	XP_021843874.1	uncharacterized protein LOC110783799	Spinacia oleracea	230	292	7.46e-97											'35.2':'not assigned.unknown':'(at2g38695 : 199.0) unknown protein; Has 56 Blast hits to 54 proteins in 13 species: Archae - 0; Bacteria - 0; Metazoa - 0; Fungi - 0; Plants - 56; Viruses - 0; Other Eukaryotes - 0 (source: NCBI BLink). & (reliability: 398.0) & (original description: no original description)'	'35.2':'not assigned.not annotated':' no hits & (original description: none)'
Seu_jg24750.t1	ptg000001l	5582434	5584599	-	428							A0A6P5EG01_ANACO	uncharacterized protein LOC109705831 isoform X2	Ananas comosus (Pineapple) (Ananas ananas)	404	214	2.37e-61	XP_021836768.1	uncharacterized protein LOC110776518	Spinacia oleracea	461	451	6.91e-153								IPR004252	Probable transposase, Ptta/En/Spm, plant		'35.2':'not assigned.unknown':' no hits & (original description: no original description)'	'35.2':'not assigned.not annotated':' no hits & (original description: none)'
Seu_jg24751.t1	ptg000001l	5688660	5690063	+	166																													'35.2':'not assigned.unknown':' no hits & (original description: no original description)'	'35.2':'not assigned.not annotated':' no hits & (original description: none)'
Seu_jg24752.t1	ptg000001l	5714988	5718450	+	819	SEOB_ARATH	Protein SIEVE ELEMENT OCCLUSION B, AtSEOb (Protein SIEVE ELEMENT OCCLUSION-RELATED 1, AtSEOR1)	Arabidopsis thaliana (Mouse-ear cress)	740	553	0	A0A0K9RVM6_SPIOL	Uncharacterized protein	Spinacia oleracea (Spinach)	816	1120	0	KNA23580.1	hypothetical protein SOVF_023840	Spinacia oleracea	816	1120	0			protein homodimerization activity [GO:0042803]; protein self-association [GO:0043621]; phloem development [GO:0010088]	phloem development [GO:0010088]	protein homodimerization activity [GO:0042803]; protein self-association [GO:0043621]		GO:0010088; GO:0042803; GO:0043621	IPR039299;IPR027942;IPR027944	Protein SIEVE ELEMENT OCCLUSION	GO:0010088	'35.2':'not assigned.unknown':'(at3g01680 : 548.0) CONTAINS InterPro DOMAIN/s: Mediator complex subunit Med28 (InterPro:IPR021640); BEST Arabidopsis thaliana protein match is: unknown protein (TAIR:AT3G01670.1); Has 122 Blast hits to 112 proteins in 13 species: Archae - 0; Bacteria - 0; Metazoa - 0; Fungi - 0; Plants - 122; Viruses - 0; Other Eukaryotes - 0 (source: NCBI BLink). & (reliability: 1…	'35.1':'not assigned.annotated':'Protein SIEVE ELEMENT OCCLUSION B OS=Arabidopsis thaliana (sp|q9ss87|seob_arath : 548.0)'
Seu_jg24753.t1	ptg000001l	5719752	5720183	-	118							A0A484LY17_9ASTE	CCHC-type domain-containing protein	Cuscuta campestris	932	89.4	3.54e-18	XP_010670100.1	PREDICTED: uncharacterized protein LOC104887201	Beta vulgaris subsp. vulgaris	410	100	5.98e-22											'35.2':'not assigned.unknown':' no hits & (original description: no original description)'	'35.2':'not assigned.not annotated':' no hits & (original description: none)'
Seu_jg24754.t1	ptg000001l	5754367	5755623	+	87																													'35.2':'not assigned.unknown':' no hits & (original description: no original description)'	'35.2':'not assigned.not annotated':' no hits & (original description: none)'
Seu_jg24755.t1	ptg000001l	5792605	5799671	+	225																													'35.2':'not assigned.unknown':' no hits & (original description: no original description)'	'35.2':'not assigned.not annotated':' no hits & (original description: none)'
Seu_jg24756.t1	ptg000001l	5858658	5864813	+	248	Y5349_ARATH	CBS domain-containing protein CBSCBSPB1	Arabidopsis thaliana (Mouse-ear cress)	543	118	2.57e-29	A0A7C9E1D2_OPUST	CBS domain-containing protein	Opuntia streptacantha (Prickly pear cactus) (Opuntia cardona)	112	124	1.25e-32	XP_010695378.1	CBS domain-containing protein CBSCBSPB1 isoform X1	Beta vulgaris subsp. vulgaris	539	137	4.12e-33			integral component of membrane [GO:0016021]			integral component of membrane [GO:0016021]	GO:0016021	IPR046342;IPR000644	CBS domain superfamily;CBS domain		'35.1':'not assigned.no ontology':'(at5g63490 : 117.0) CBS / octicosapeptide/Phox/Bemp1 (PB1) domains-containing protein; EXPRESSED IN: 24 plant structures; EXPRESSED DURING: 15 growth stages; CONTAINS InterPro DOMAIN/s: Octicosapeptide/Phox/Bem1p (InterPro:IPR000270), Cystathionine beta-synthase, core (InterPro:IPR000644); BEST Arabidopsis thaliana protein match is: CBS / octicosapeptide/Phox/Be…	'35.1':'not assigned.annotated':'CBS domain-containing protein CBSCBSPB1 OS=Arabidopsis thaliana (sp|q9fmv3|y5349_arath : 117.0)'
Seu_jg24757.t1	ptg000001l	5891883	5901724	+	245							A0A1S3WZ30_TOBAC	uncharacterized protein LOC107759520	Nicotiana tabacum (Common tobacco)	246	148	3.06e-40	XP_021860567.1	uncharacterized protein LOC110799594	Spinacia oleracea	237	209	8.48e-64											'35.2':'not assigned.unknown':' no hits & (original description: no original description)'	'35.2':'not assigned.not annotated':' no hits & (original description: none)'
Seu_jg24758.t1	ptg000001l	5914989	5915336	-	90																													'35.2':'not assigned.unknown':' no hits & (original description: no original description)'	'35.2':'not assigned.not annotated':' no hits & (original description: none)'
Seu_jg24759.t1	ptg000001l	5929502	5930295	-	239																													'35.2':'not assigned.unknown':' no hits & (original description: no original description)'	'35.2':'not assigned.not annotated':' no hits & (original description: none)'
Seu_jg24760.t1	ptg000001l	5941262	5941728	-	82							F4NCG5_BETVV	DUF4283 domain-containing protein	Beta vulgaris subsp. vulgaris (Beet)	803	72.4	7.08e-13	CCA65994.1	hypothetical protein	Beta vulgaris subsp. vulgaris	803	72.4	1.58e-12											'35.2':'not assigned.unknown':' no hits & (original description: no original description)'	'35.2':'not assigned.not annotated':' no hits & (original description: none)'
Seu_jg24761.t1	ptg000001l	5954195	5958257	+	612							A0A803KUE9_CHEQI	Uncharacterized protein	Chenopodium quinoa (Quinoa)	614	536	0	XP_021863178.1	uncharacterized protein LOC110802065	Spinacia oleracea	951	523	2.05e-171								IPR004242;IPR025452	Domain of unknown function DUF4218		'35.2':'not assigned.unknown':' no hits & (original description: no original description)'	'35.2':'not assigned.not annotated':' no hits & (original description: none)'
Seu_jg24761.t2	ptg000001l	5954195	5958257	+	572							A0A803KUE9_CHEQI	Uncharacterized protein	Chenopodium quinoa (Quinoa)	614	469	1.14e-155	XP_021863178.1	uncharacterized protein LOC110802065	Spinacia oleracea	951	542	1.36e-179								IPR025452;IPR004242	Domain of unknown function DUF4218		'35.2':'not assigned.unknown':' no hits & (original description: no original description)'	'35.2':'not assigned.not annotated':' no hits & (original description: none)'
Seu_jg24762.t1	ptg000001l	5958521	5959096	-	169	SUB3_PLAF7	Subtilisin-like protease 3, EC 3.4.21.62 (PfSUB3)	Plasmodium falciparum (isolate 3D7)	769	45.8	6.05e-05	A0A6F9AGQ1_9TELE	Uncharacterized protein	Coregonus sp. 'balchen'	254	84.3	1.61e-16	KAG5695583.1	hypothetical protein BaRGS_034005	Batillaria attramentaria	756	108	1.09e-23			extracellular space [GO:0005615]; membrane [GO:0016020]; serine-type endopeptidase activity [GO:0004252]; protein processing [GO:0016485]; proteolysis [GO:0006508]	protein processing [GO:0016485]; proteolysis [GO:0006508]	serine-type endopeptidase activity [GO:0004252]	extracellular space [GO:0005615]; membrane [GO:0016020]	GO:0004252; GO:0005615; GO:0006508; GO:0016020; GO:0016485	IPR032675			'35.2':'not assigned.unknown':' no hits & (original description: no original description)'	'35.2':'not assigned.not annotated':' no hits & (original description: none)'
Seu_jg24763.t1	ptg000001l	5985428	5985757	+	110																													'35.2':'not assigned.unknown':' no hits & (original description: no original description)'	'35.2':'not assigned.not annotated':' no hits & (original description: none)'
Seu_jg24764.t1	ptg000001l	6018189	6022490	+	80																													'35.2':'not assigned.unknown':' no hits & (original description: no original description)'	'35.2':'not assigned.not annotated':' no hits & (original description: none)'
Seu_jg24765.t1	ptg000001l	6136229	6143250	+	464	GPDA_CUPLA	Glycerol-3-phosphate dehydrogenase [NAD(+)], EC 1.1.1.8	Cuphea lanceolata (Cigar flower)	372	526	0	A0A803N6F9_CHEQI	Glycerol-3-phosphate dehydrogenase [NAD(+)], EC 1.1.1.8	Chenopodium quinoa (Quinoa)	365	612	0	XP_010694658.1	PREDICTED: glycerol-3-phosphate dehydrogenase	NAD(+)	362	614	0	K00006	glycerol-3-phosphate dehydrogenase (NAD+) [EC:1.1.1.8]	glycerol-3-phosphate dehydrogenase complex [GO:0009331]; glycerol-3-phosphate dehydrogenase [NAD+] activity [GO:0004367]; NAD binding [GO:0051287]; protein homodimerization activity [GO:0042803]; carbohydrate metabolic process [GO:0005975]; glycerol-3-phosphate catabolic process [GO:0046168]	carbohydrate metabolic process [GO:0005975]; glycerol-3-phosphate catabolic process [GO:0046168]	glycerol-3-phosphate dehydrogenase [NAD+] activity [GO:0004367]; NAD binding [GO:0051287]; protein homodimerization activity [GO:0042803]	glycerol-3-phosphate dehydrogenase complex [GO:0009331]	GO:0004367; GO:0005975; GO:0009331; GO:0042803; GO:0046168; GO:0051287	IPR006168;IPR008927;IPR036291;IPR011128;IPR013328;IPR017751;IPR006109		GO:0004367;GO:0006072;GO:0009331;GO:0016616;GO:0046168;GO:0051287;GO:0016491;GO:0042803;GO:0005975	'11.5.2':'lipid metabolism.glyceral metabolism.Glycerol-3-phosphate dehydrogenase (NAD+)':'(at5g40610 : 528.0) NAD-dependent glycerol-3-phosphate dehydrogenase family protein; FUNCTIONS IN: in 9 functions; INVOLVED IN: oxidation reduction, glycerol-3-phosphate metabolic process, glycerol-3-phosphate catabolic process, carbohydrate metabolic process, metabolic process; LOCATED IN: chloroplast, gly…	'50.1.1':'Enzyme classification.EC_1 oxidoreductases.EC_1.1 oxidoreductase acting on CH-OH group of donor':'Glycerol-3-phosphate dehydrogenase [NAD(+)] OS=Cuphea lanceolata (sp|p52425|gpda_cupla : 532.0) & Enzyme classification.EC_1 oxidoreductases.EC_1.1 oxidoreductase acting on CH-OH group of donor(50.1.1 : 396.5)'
Seu_jg24765.t2	ptg000001l	6136229	6143250	+	462	GPDA_CUPLA	Glycerol-3-phosphate dehydrogenase [NAD(+)], EC 1.1.1.8	Cuphea lanceolata (Cigar flower)	372	526	0	A0A803N6F9_CHEQI	Glycerol-3-phosphate dehydrogenase [NAD(+)], EC 1.1.1.8	Chenopodium quinoa (Quinoa)	365	614	0	XP_021714704.1	glycerol-3-phosphate dehydrogenase	NAD(+)-like	365	614	0	K00006	glycerol-3-phosphate dehydrogenase (NAD+) [EC:1.1.1.8]	glycerol-3-phosphate dehydrogenase complex [GO:0009331]; glycerol-3-phosphate dehydrogenase [NAD+] activity [GO:0004367]; NAD binding [GO:0051287]; protein homodimerization activity [GO:0042803]; carbohydrate metabolic process [GO:0005975]; glycerol-3-phosphate catabolic process [GO:0046168]	carbohydrate metabolic process [GO:0005975]; glycerol-3-phosphate catabolic process [GO:0046168]	glycerol-3-phosphate dehydrogenase [NAD+] activity [GO:0004367]; NAD binding [GO:0051287]; protein homodimerization activity [GO:0042803]	glycerol-3-phosphate dehydrogenase complex [GO:0009331]	GO:0004367; GO:0005975; GO:0009331; GO:0042803; GO:0046168; GO:0051287	IPR006168;IPR008927;IPR017751;IPR006109;IPR036291;IPR011128;IPR013328		GO:0004367;GO:0006072;GO:0009331;GO:0042803;GO:0051287;GO:0005975;GO:0016616;GO:0046168;GO:0016491	'11.5.2':'lipid metabolism.glyceral metabolism.Glycerol-3-phosphate dehydrogenase (NAD+)':'(at5g40610 : 527.0) NAD-dependent glycerol-3-phosphate dehydrogenase family protein; FUNCTIONS IN: in 9 functions; INVOLVED IN: oxidation reduction, glycerol-3-phosphate metabolic process, glycerol-3-phosphate catabolic process, carbohydrate metabolic process, metabolic process; LOCATED IN: chloroplast, gly…	'50.1.1':'Enzyme classification.EC_1 oxidoreductases.EC_1.1 oxidoreductase acting on CH-OH group of donor':'Glycerol-3-phosphate dehydrogenase [NAD(+)] OS=Cuphea lanceolata (sp|p52425|gpda_cupla : 532.0) & Enzyme classification.EC_1 oxidoreductases.EC_1.1 oxidoreductase acting on CH-OH group of donor(50.1.1 : 396.4)'
Seu_jg24766.t1	ptg000001l	6147582	6148307	+	242							A0A803LY61_CHEQI	Uncharacterized protein	Chenopodium quinoa (Quinoa)	818	333	9.37e-106	XP_021718356.1	uncharacterized protein LOC110686079	Chenopodium quinoa	350	314	1.23e-103											'35.2':'not assigned.unknown':' no hits & (original description: no original description)'	'35.2':'not assigned.not annotated':' no hits & (original description: none)'
Seu_jg24767.t1	ptg000001l	6148673	6149446	+	258	POLR2_ARATH	Retrovirus-related Pol polyprotein from transposon RE2 (Retro element 2, AtRE2) [Includes: Protease RE2, EC 3.4.23.-; Reverse transcriptase RE2, EC 2.7.7.49; Endonuclease RE2 ]	Arabidopsis thaliana (Mouse-ear cress)	1456	106	8.03e-25	A0A803KPJ3_CHEQI	Protein DETOXIFICATION (Multidrug and toxic compound extrusion protein)	Chenopodium quinoa (Quinoa)	1343	325	4.29e-99	XP_015084388.2	uncharacterized protein LOC107027847	Solanum pennellii	1615	303	1.67e-90			aspartic-type endopeptidase activity [GO:0004190]; endonuclease activity [GO:0004519]; metal ion binding [GO:0046872]; nucleic acid binding [GO:0003676]; RNA-directed DNA polymerase activity [GO:0003964]; DNA integration [GO:0015074]; DNA recombination [GO:0006310]; proteolysis [GO:0006508]	DNA integration [GO:0015074]; DNA recombination [GO:0006310]; proteolysis [GO:0006508]	aspartic-type endopeptidase activity [GO:0004190]; endonuclease activity [GO:0004519]; metal ion binding [GO:0046872]; nucleic acid binding [GO:0003676]; RNA-directed DNA polymerase activity [GO:0003964]		GO:0003676; GO:0003964; GO:0004190; GO:0004519; GO:0006310; GO:0006508; GO:0015074; GO:0046872	IPR025724;IPR036397;IPR012337	Ribonuclease H superfamily	GO:0003676	'35.2':'not assigned.unknown':' (original description: no original description)'	'35.1':'not assigned.annotated':'Retrovirus-related Pol polyprotein from transposon RE2 OS=Arabidopsis thaliana (sp|q9zt94|polr2_arath : 105.0)'
Seu_jg24768.t1	ptg000001l	6165171	6167000	+	90																													'35.2':'not assigned.unknown':' no hits & (original description: no original description)'	'35.2':'not assigned.not annotated':' no hits & (original description: none)'
Seu_jg24769.t1	ptg000001l	6189209	6189655	+	149							A0A803LBV3_CHEQI	Uncharacterized protein	Chenopodium quinoa (Quinoa)	310	152	1.07e-42	XP_015084388.2	uncharacterized protein LOC107027847	Solanum pennellii	1615	75.9	1.31e-12											'35.2':'not assigned.unknown':' no hits & (original description: no original description)'	'35.2':'not assigned.not annotated':' no hits & (original description: none)'
Seu_jg24770.t1	ptg000001l	6210538	6211116	+	193							A0A803LBV3_CHEQI	Uncharacterized protein	Chenopodium quinoa (Quinoa)	310	157	8.13e-44	XP_015084388.2	uncharacterized protein LOC107027847	Solanum pennellii	1615	84.7	4.31e-15											'35.2':'not assigned.unknown':' no hits & (original description: no original description)'	'35.2':'not assigned.not annotated':' no hits & (original description: none)'
Seu_jg24771.t1	ptg000001l	6242399	6303101	-	1069	XPO7_CHICK	Exportin-7	Gallus gallus (Chicken)	1087	828	0	A0A067KWK8_JATCU	Importin N-terminal domain-containing protein	Jatropha curcas (Barbados nut)	1051	1731	0	XP_021733851.1	exportin-7-like isoform X1	Chenopodium quinoa	1051	1862	0	K18460	exportin-7	cytoplasm [GO:0005737]; nuclear pore [GO:0005643]; nuclear export signal receptor activity [GO:0005049]; small GTPase binding [GO:0031267]; protein export from nucleus [GO:0006611]	protein export from nucleus [GO:0006611]	nuclear export signal receptor activity [GO:0005049]; small GTPase binding [GO:0031267]	cytoplasm [GO:0005737]; nuclear pore [GO:0005643]	GO:0005049; GO:0005643; GO:0005737; GO:0006611; GO:0031267	IPR011989;IPR044189;IPR016024		GO:0005049;GO:0051169	'30.5':'signalling.G-proteins':'(at5g06120 : 1499.0) ARM repeat superfamily protein; FUNCTIONS IN: protein transporter activity, binding; INVOLVED IN: intracellular protein transport, protein import into nucleus, docking; LOCATED IN: nucleus, nuclear pore, cytoplasm; EXPRESSED IN: 22 plant structures; EXPRESSED DURING: 13 growth stages; CONTAINS InterPro DOMAIN/s: Importin-beta, N-terminal (Inter…	'23.5.2.1.12':'Protein translocation.nucleus.nucleocytoplasmic transport.nuclear transport receptor activities.export karyopherin (XPO7)':'nucleocytoplasmic export karyopherin (XPO7)'
Seu_jg24772.t1	ptg000001l	6339120	6339428	-	103																													'35.2':'not assigned.unknown':' no hits & (original description: no original description)'	'35.2':'not assigned.not annotated':' no hits & (original description: none)'
Seu_jg24773.t1	ptg000001l	6444725	6447282	+	463	ZMYM1_HUMAN	Zinc finger MYM-type protein 1	Homo sapiens (Human)	1142	58.9	7.13e-08	A0A834YX98_9MAGN	TTF-type domain-containing protein	Tetracentron sinense	812	442	1.64e-144	XP_040967866.1	zinc finger MYM-type protein 1-like	Gossypium hirsutum	731	441	1.27e-144			nucleus [GO:0005634]; protein dimerization activity [GO:0046983]; zinc ion binding [GO:0008270]		protein dimerization activity [GO:0046983]; zinc ion binding [GO:0008270]	nucleus [GO:0005634]	GO:0005634; GO:0008270; GO:0046983	IPR006580;IPR025398;IPR012337	Domain of unknown function DUF4371		'35.2':'not assigned.unknown':'(at3g29450 : 191.0) General transcription factor 2-related zinc finger protein; FUNCTIONS IN: molecular_function unknown; INVOLVED IN: biological_process unknown; LOCATED IN: endomembrane system; BEST Arabidopsis thaliana protein match is: TTF-type zinc finger protein with HAT dimerisation domain (TAIR:AT1G19260.1); Has 655 Blast hits to 632 proteins in 38 species: …	'35.2':'not assigned.not annotated':' no hits & (original description: none)'
Seu_jg24774.t1	ptg000001l	6479309	6480780	-	218	PDI_RICCO	Protein disulfide-isomerase, PDI, EC 5.3.4.1	Ricinus communis (Castor bean)	498	259	1.42e-83	A0A7C9D6E5_OPUST	Protein disulfide-isomerase, EC 5.3.4.1	Opuntia streptacantha (Prickly pear cactus) (Opuntia cardona)	498	290	3.83e-93	XP_021857906.1	protein disulfide-isomerase	Spinacia oleracea	507	293	7.43e-94			endoplasmic reticulum lumen [GO:0005788]; protein disulfide isomerase activity [GO:0003756]		protein disulfide isomerase activity [GO:0003756]	endoplasmic reticulum lumen [GO:0005788]	GO:0003756; GO:0005788	IPR017937;IPR036249;IPR013766	Thioredoxin, conserved site;Thioredoxin domain		'21.1.1':'redox.thioredoxin.PDIL':'(q43116|pdi_ricco : 251.0) Protein disulfide-isomerase precursor (EC 5.3.4.1) (PDI) - Ricinus communis (Castor bean) & (at1g21750 : 228.0) Encodes a protein disulfide isomerase-like (PDIL) protein, a member of a multigene family within the thioredoxin (TRX) superfamily; isoform contains non-consensus GA donor splice site at intron 9. Transcript levels for this g…	'50.5.3':'Enzyme classification.EC_5 isomerases.EC_5.3 intramolecular oxidoreductase':'Protein disulfide-isomerase OS=Ricinus communis (sp|q43116|pdi_ricco : 251.0) & Enzyme classification.EC_5 isomerases.EC_5.3 intramolecular oxidoreductase(50.5.3 : 165.9)'
Seu_jg24775.t1	ptg000001l	6515117	6520311	+	733	ROS1_ARATH	DNA glycosylase/AP lyase ROS1, EC 4.2.99.18 (DEMETER-like protein 1) (Protein REPRESSOR OF SILENCING 1, Protein ROS1)	Arabidopsis thaliana (Mouse-ear cress)	1393	254	1.66e-70	A0A0J8DX41_BETVV	ENDO3c domain-containing protein	Beta vulgaris subsp. vulgaris (Beet)	797	761	0	XP_010667367.1	PREDICTED: protein ROS1-like	Beta vulgaris subsp. vulgaris	858	762	0			nucleolus [GO:0005730]; nucleus [GO:0005634]; 4 iron, 4 sulfur cluster binding [GO:0051539]; class I DNA-(apurinic or apyrimidinic site) endonuclease activity [GO:0140078]; DNA binding [GO:0003677]; DNA demethylase activity [GO:0035514]; DNA N-glycosylase activity [GO:0019104]; DNA-(apurinic or apyrimidinic site) endonuclease activity [GO:0003906]; metal ion binding [GO:0046872]; base-excision re…	base-excision repair [GO:0006284]; defense response to fungus [GO:0050832]; DNA demethylation [GO:0080111]; DNA methylation [GO:0006306]; DNA repair [GO:0006281]	4 iron, 4 sulfur cluster binding [GO:0051539]; class I DNA-(apurinic or apyrimidinic site) endonuclease activity [GO:0140078]; DNA binding [GO:0003677]; DNA demethylase activity [GO:0035514]; DNA N-glycosylase activity [GO:0019104]; DNA-(apurinic or apyrimidinic site) endonuclease activity [GO:0003906]; metal ion binding [GO:0046872]	nucleolus [GO:0005730]; nucleus [GO:0005634]	GO:0003677; GO:0003906; GO:0005634; GO:0005730; GO:0006281; GO:0006284; GO:0006306; GO:0019104; GO:0035514; GO:0046872; GO:0050832; GO:0051539; GO:0080111; GO:0140078	IPR044811;IPR023170;IPR003265;IPR028925;IPR003651;IPR011257	DNA glycosylase, plant;DNA glycosylase	GO:0019104;GO:0035514;GO:0080111;GO:0006284;GO:0051539;GO:0003824;GO:0006281	'27.3.34':'RNA.regulation of transcription.Orphan family':'(at2g36490 : 230.0) A repressor of transcriptional gene silencing. Functions by demethylating the target promoter DNA. Interacts physically with RPA2/ROR1. In the ros1 mutants, an increase in methylation is observed in a number of gene promoters. Among the loci affected by ros1, a few (RD29A and At1g76930) are affected in cytosine methyla…	'12.5.3.1':'Chromatin organisation.DNA methylation.ROS1-mediated DNA demethylation.methylcytosine-specific DNA glycosylase (ROS1)':'methylcytosine-specific DNA glycosylase (ROS1)'
Seu_jg24775.t2	ptg000001l	6515117	6520311	+	745	ROS1_ARATH	DNA glycosylase/AP lyase ROS1, EC 4.2.99.18 (DEMETER-like protein 1) (Protein REPRESSOR OF SILENCING 1, Protein ROS1)	Arabidopsis thaliana (Mouse-ear cress)	1393	254	2.03e-70	A0A0J8DX41_BETVV	ENDO3c domain-containing protein	Beta vulgaris subsp. vulgaris (Beet)	797	773	0	XP_010667367.1	PREDICTED: protein ROS1-like	Beta vulgaris subsp. vulgaris	858	774	0			nucleolus [GO:0005730]; nucleus [GO:0005634]; 4 iron, 4 sulfur cluster binding [GO:0051539]; class I DNA-(apurinic or apyrimidinic site) endonuclease activity [GO:0140078]; DNA binding [GO:0003677]; DNA demethylase activity [GO:0035514]; DNA N-glycosylase activity [GO:0019104]; DNA-(apurinic or apyrimidinic site) endonuclease activity [GO:0003906]; metal ion binding [GO:0046872]; base-excision re…	base-excision repair [GO:0006284]; defense response to fungus [GO:0050832]; DNA demethylation [GO:0080111]; DNA methylation [GO:0006306]; DNA repair [GO:0006281]	4 iron, 4 sulfur cluster binding [GO:0051539]; class I DNA-(apurinic or apyrimidinic site) endonuclease activity [GO:0140078]; DNA binding [GO:0003677]; DNA demethylase activity [GO:0035514]; DNA N-glycosylase activity [GO:0019104]; DNA-(apurinic or apyrimidinic site) endonuclease activity [GO:0003906]; metal ion binding [GO:0046872]	nucleolus [GO:0005730]; nucleus [GO:0005634]	GO:0003677; GO:0003906; GO:0005634; GO:0005730; GO:0006281; GO:0006284; GO:0006306; GO:0019104; GO:0035514; GO:0046872; GO:0050832; GO:0051539; GO:0080111; GO:0140078	IPR028925;IPR011257;IPR003265;IPR044811;IPR023170;IPR003651	DNA glycosylase;DNA glycosylase, plant	GO:0003824;GO:0006281;GO:0006284;GO:0019104;GO:0035514;GO:0080111;GO:0051539	'27.3.34':'RNA.regulation of transcription.Orphan family':'(at2g36490 : 230.0) A repressor of transcriptional gene silencing. Functions by demethylating the target promoter DNA. Interacts physically with RPA2/ROR1. In the ros1 mutants, an increase in methylation is observed in a number of gene promoters. Among the loci affected by ros1, a few (RD29A and At1g76930) are affected in cytosine methyla…	'12.5.3.1':'Chromatin organisation.DNA methylation.ROS1-mediated DNA demethylation.methylcytosine-specific DNA glycosylase (ROS1)':'methylcytosine-specific DNA glycosylase (ROS1)'
Seu_jg24776.t1	ptg000001l	6556123	6558953	+	124							A0A0K9R098_SPIOL	Uncharacterized protein	Spinacia oleracea (Spinach)	454	97.1	5.68e-21	XP_010686485.1	PREDICTED: uncharacterized protein LOC104900692	Beta vulgaris subsp. vulgaris	428	118	1.8e-28											'35.2':'not assigned.unknown':' no hits & (original description: no original description)'	'35.2':'not assigned.not annotated':' no hits & (original description: none)'
Seu_jg24777.t1	ptg000001l	6611142	6611438	+	99							A0A803Q9B1_CANSA	Uncharacterized protein	Cannabis sativa (Hemp) (Marijuana)	338	51.6	3.26e-05	XP_030479059.1	uncharacterized protein LOC115696290	Cannabis sativa	143	53.5	3.55e-06											'35.2':'not assigned.unknown':' no hits & (original description: no original description)'	'35.2':'not assigned.not annotated':' no hits & (original description: none)'
Seu_jg24778.t1	ptg000001l	6616782	6617177	+	69	GPDA_CUPLA	Glycerol-3-phosphate dehydrogenase [NAD(+)], EC 1.1.1.8	Cuphea lanceolata (Cigar flower)	372	100	3.04e-26	A0A803N6F9_CHEQI	Glycerol-3-phosphate dehydrogenase [NAD(+)], EC 1.1.1.8	Chenopodium quinoa (Quinoa)	365	112	3.69e-28	XP_010694658.1	PREDICTED: glycerol-3-phosphate dehydrogenase	NAD(+)	362	116	2.69e-29			glycerol-3-phosphate dehydrogenase complex [GO:0009331]; glycerol-3-phosphate dehydrogenase [NAD+] activity [GO:0004367]; NAD binding [GO:0051287]; protein homodimerization activity [GO:0042803]; carbohydrate metabolic process [GO:0005975]; glycerol-3-phosphate catabolic process [GO:0046168]	carbohydrate metabolic process [GO:0005975]; glycerol-3-phosphate catabolic process [GO:0046168]	glycerol-3-phosphate dehydrogenase [NAD+] activity [GO:0004367]; NAD binding [GO:0051287]; protein homodimerization activity [GO:0042803]	glycerol-3-phosphate dehydrogenase complex [GO:0009331]	GO:0004367; GO:0005975; GO:0009331; GO:0042803; GO:0046168; GO:0051287	IPR006109;IPR013328;IPR008927		GO:0004367;GO:0005975;GO:0016491	'11.5.2':'lipid metabolism.glyceral metabolism.Glycerol-3-phosphate dehydrogenase (NAD+)':'(at5g40610 : 95.5) NAD-dependent glycerol-3-phosphate dehydrogenase family protein; FUNCTIONS IN: in 9 functions; INVOLVED IN: oxidation reduction, glycerol-3-phosphate metabolic process, glycerol-3-phosphate catabolic process, carbohydrate metabolic process, metabolic process; LOCATED IN: chloroplast, glyc…	'35.1':'not assigned.annotated':'Glycerol-3-phosphate dehydrogenase [NAD(+)] OS=Cuphea lanceolata (sp|p52425|gpda_cupla : 102.0)'
Seu_jg24779.t1	ptg000001l	6641582	6642178	-	161							A0A803LSV3_CHEQI	GRF-type domain-containing protein	Chenopodium quinoa (Quinoa)	154	110	6.44e-28	KMT01480.1	hypothetical protein BVRB_9g214870	Beta vulgaris subsp. vulgaris	155	113	1.48e-28								IPR010666		GO:0008270	'35.2':'not assigned.unknown':' no hits & (original description: no original description)'	'35.2':'not assigned.not annotated':' no hits & (original description: none)'
Seu_jg24780.t1	ptg000001l	6646545	6657309	-	205																													'35.2':'not assigned.unknown':' no hits & (original description: no original description)'	'35.2':'not assigned.not annotated':' no hits & (original description: none)'
Seu_jg24781.t1	ptg000001l	6686359	6686793	-	145																													'35.2':'not assigned.unknown':' no hits & (original description: no original description)'	'35.2':'not assigned.not annotated':' no hits & (original description: none)'
Seu_jg24782.t1	ptg000001l	6819666	6830322	+	227																													'35.2':'not assigned.unknown':' no hits & (original description: no original description)'	'35.2':'not assigned.not annotated':' no hits & (original description: none)'
Seu_jg24783.t1	ptg000001l	6831402	6870355	-	323	HSOP1_SOYBN	Hsp70-Hsp90 organizing protein 1, GmHop-1 (Heat shock protein STI, GmSTI) (Stress-inducible protein)	Glycine max (Soybean) (Glycine hispida)	572	92.8	1.24e-19	A0A0K9QNI9_SPIOL	Uncharacterized protein	Spinacia oleracea (Spinach)	319	573	0	XP_021864939.1	serine/threonine-protein phosphatase 5	Spinacia oleracea	319	573	0			cytoplasm [GO:0005737]; nucleus [GO:0005634]; Hsp70 protein binding [GO:0030544]; Hsp90 protein binding [GO:0051879]; preprotein binding [GO:0070678]; cellular response to cold [GO:0070417]; cellular response to heat [GO:0034605]; chaperone-mediated protein complex assembly [GO:0051131]; protein folding [GO:0006457]; response to heat [GO:0009408]; response to unfolded protein [GO:0006986]; respon…	cellular response to cold [GO:0070417]; cellular response to heat [GO:0034605]; chaperone-mediated protein complex assembly [GO:0051131]; protein folding [GO:0006457]; response to heat [GO:0009408]; response to unfolded protein [GO:0006986]; response to wounding [GO:0009611]	Hsp70 protein binding [GO:0030544]; Hsp90 protein binding [GO:0051879]; preprotein binding [GO:0070678]	cytoplasm [GO:0005737]; nucleus [GO:0005634]	GO:0005634; GO:0005737; GO:0006457; GO:0006986; GO:0009408; GO:0009611; GO:0030544; GO:0034605; GO:0051131; GO:0051879; GO:0070417; GO:0070678	IPR045248;IPR019734;IPR011990	Tetratricopeptide repeat	GO:0006457;GO:0030544;GO:0051879;GO:0005515	'35.1.27':'not assigned.no ontology.tetratricopeptide repeat (TPR)':'(at1g04190 : 445.0) Tetratricopeptide repeat (TPR)-like superfamily protein; FUNCTIONS IN: binding; INVOLVED IN: biological_process unknown; LOCATED IN: cellular_component unknown; EXPRESSED IN: 22 plant structures; EXPRESSED DURING: 13 growth stages; CONTAINS InterPro DOMAIN/s: Tetratricopeptide TPR-1 (InterPro:IPR001440), Tetr…	'35.1':'not assigned.annotated':'Hsp70-Hsp90 organizing protein 1 OS=Glycine max (sp|q43468|hsop1_soybn : 90.9)'
Seu_jg24784.t1	ptg000001l	7133836	7138038	+	99	LSM8_ARATH	Sm-like protein LSM8, AtLSM8 (U6 snRNA-associated Sm-like protein LSM8)	Arabidopsis thaliana (Mouse-ear cress)	98	165	1.55e-53	A0A0K9RAZ3_SPIOL	U6 snRNA-associated Sm-like protein LSm8	Spinacia oleracea (Spinach)	98	193	3.74e-62	XP_021867465.1	sm-like protein LSM8	Spinacia oleracea	98	193	8.37e-62	K12627	U6 snRNA-associated Sm-like protein LSm8	Lsm2-8 complex [GO:0120115]; nucleus [GO:0005634]; precatalytic spliceosome [GO:0071011]; U4/U6 x U5 tri-snRNP complex [GO:0046540]; U6 snRNP [GO:0005688]; RNA binding [GO:0003723]; mRNA splicing, via spliceosome [GO:0000398]; RNA metabolic process [GO:0016070]	mRNA splicing, via spliceosome [GO:0000398]; RNA metabolic process [GO:0016070]	RNA binding [GO:0003723]	Lsm2-8 complex [GO:0120115]; nucleus [GO:0005634]; precatalytic spliceosome [GO:0071011]; U4/U6 x U5 tri-snRNP complex [GO:0046540]; U6 snRNP [GO:0005688]	GO:0000398; GO:0003723; GO:0005634; GO:0005688; GO:0016070; GO:0046540; GO:0071011; GO:0120115	IPR010920;IPR001163;IPR034103;IPR044642	LSM domain superfamily	GO:0000398;GO:0005688;GO:0046540	'27.1':'RNA.processing':'(at1g65700 : 152.0) Small nuclear ribonucleoprotein family protein; FUNCTIONS IN: molecular_function unknown; INVOLVED IN: biological_process unknown; LOCATED IN: nucleus, small nucleolar ribonucleoprotein complex; EXPRESSED IN: 24 plant structures; EXPRESSED DURING: 13 growth stages; CONTAINS InterPro DOMAIN/s: Like-Sm ribonucleoprotein (LSM) domain (InterPro:IPR001163),…	'16.1.1.7.8':'RNA processing.pre-RNA splicing.U2-type-intron-specific major spliceosome.U6-associated LSm accessory ribonucleoprotein complex.component LSm8':'component LSm8 of U6-associated LSm accessory ribonucleoprotein complex'
Seu_jg24785.t1	ptg000001l	7331523	7334655	+	236	RFA1B_ARATH	Replication protein A 70 kDa DNA-binding subunit B, AtRPA70B (AtRPA1-5) (Replication factor A protein 1B) (Replication protein A 1B, AtRPA1B)	Arabidopsis thaliana (Mouse-ear cress)	604	71.6	4.16e-13	A0A843TNJ5_COLES	Rep_fac-A_C domain-containing protein	Colocasia esculenta (Wild taro) (Arum esculentum)	331	137	3.4e-35	XP_021864770.1	replication protein A 70 kDa DNA-binding subunit B-like	Spinacia oleracea	306	244	7.43e-77			DNA replication factor A complex [GO:0005662]; damaged DNA binding [GO:0003684]; metal ion binding [GO:0046872]; single-stranded telomeric DNA binding [GO:0043047]; DNA repair [GO:0006281]; DNA unwinding involved in DNA replication [GO:0006268]; double-strand break repair via homologous recombination [GO:0000724]; meiotic cell cycle [GO:0051321]; nucleotide-excision repair [GO:0006289]; response …	DNA repair [GO:0006281]; DNA unwinding involved in DNA replication [GO:0006268]; double-strand break repair via homologous recombination [GO:0000724]; meiotic cell cycle [GO:0051321]; nucleotide-excision repair [GO:0006289]; response to UV-B [GO:0010224]; telomere maintenance via telomerase [GO:0007004]	damaged DNA binding [GO:0003684]; metal ion binding [GO:0046872]; single-stranded telomeric DNA binding [GO:0043047]	DNA replication factor A complex [GO:0005662]	GO:0000724; GO:0003684; GO:0005662; GO:0006268; GO:0006281; GO:0006289; GO:0007004; GO:0010224; GO:0043047; GO:0046872; GO:0051321	IPR012340;IPR013955;IPR004591	Replication factor A protein 1	GO:0003677;GO:0005634;GO:0006260;GO:0006281;GO:0006310	'35.2':'not assigned.unknown':' (original description: no original description)'	'35.2':'not assigned.not annotated':' no hits & (original description: none)'
Seu_jg24786.t1	ptg000001l	7365450	7366263	+	101																													'35.2':'not assigned.unknown':' no hits & (original description: no original description)'	'35.2':'not assigned.not annotated':' no hits & (original description: none)'
Seu_jg24787.t1	ptg000001l	7366958	7367842	-	295	PIF1_XENLA	ATP-dependent DNA helicase PIF1, EC 3.6.4.12 (DNA repair and recombination helicase PIF1)	Xenopus laevis (African clawed frog)	635	73.2	3.07e-13	A0A6P5F8V0_ANACO	ATP-dependent DNA helicase, EC 3.6.4.12	Ananas comosus (Pineapple) (Ananas ananas)	373	388	8.59e-132	XP_021721834.1	uncharacterized protein LOC110689362	Chenopodium quinoa	708	485	5.99e-165	K15255	ATP-dependent DNA helicase PIF1 [EC:5.6.2.3]	mitochondrion [GO:0005739]; nucleus [GO:0005634]; 5'-3' DNA helicase activity [GO:0043139]; ATP binding [GO:0005524]; ATP hydrolysis activity [GO:0016887]; DNA binding [GO:0003677]; DNA recombination [GO:0006310]; DNA repair [GO:0006281]; mitochondrial genome maintenance [GO:0000002]; telomere maintenance [GO:0000723]	DNA recombination [GO:0006310]; DNA repair [GO:0006281]; mitochondrial genome maintenance [GO:0000002]; telomere maintenance [GO:0000723]	5'-3' DNA helicase activity [GO:0043139]; ATP binding [GO:0005524]; ATP hydrolysis activity [GO:0016887]; DNA binding [GO:0003677]	mitochondrion [GO:0005739]; nucleus [GO:0005634]	GO:0000002; GO:0000723; GO:0003677; GO:0005524; GO:0005634; GO:0005739; GO:0006281; GO:0006310; GO:0016887; GO:0043139	IPR010285;IPR027417;IPR003840	Pif1/Herpes helicase domain	GO:0000723;GO:0003678;GO:0006281;GO:0004386;GO:0005524	'28.99':'DNA.unspecified':'(gnl|cdd|69490 : 264.0) no description available & (at3g51700 : 239.0) PIF1 helicase; CONTAINS InterPro DOMAIN/s: DNA helicase PIF1, ATP-dependent (InterPro:IPR010285); BEST Arabidopsis thaliana protein match is: PIF1 helicase (TAIR:AT3G51690.1); Has 1335 Blast hits to 1330 proteins in 296 species: Archae - 2; Bacteria - 310; Metazoa - 217; Fungi - 167; Plants - 426; Vi…	'35.2':'not assigned.not annotated':' no hits & (original description: none)'
Seu_jg24788.t1	ptg000001l	7368086	7372401	-	616							A0A6P5FCG0_ANACO	ATP-dependent DNA helicase, EC 3.6.4.12	Ananas comosus (Pineapple) (Ananas ananas)	1636	689	0	XP_010668250.1	PREDICTED: uncharacterized protein LOC104885245, partial	Beta vulgaris subsp. vulgaris	1507	741	0								IPR027417;IPR010285		GO:0000723;GO:0003678;GO:0006281	'35.2':'not assigned.unknown':' (original description: no original description)'	'35.2':'not assigned.not annotated':' no hits & (original description: none)'
Seu_jg24789.t1	ptg000001l	8725917	8726925	-	149	REI1_SCHPO	Cytoplasmic 60S subunit biogenesis factor SPCC550.15c (pre-60S factor REI1 homolog)	Schizosaccharomyces pombe (strain 972 / ATCC 24843) (Fission yeast)	463	53.1	1.14e-07	A0A803MRT2_CHEQI	U1-type domain-containing protein	Chenopodium quinoa (Quinoa)	359	234	3.81e-74	XP_021747162.1	ribosome maturation protein SBDS-like	Chenopodium quinoa	359	234	8.51e-74			cytosol [GO:0005829]; preribosome, large subunit precursor [GO:0030687]; nucleic acid binding [GO:0003676]; zinc ion binding [GO:0008270]; nucleocytoplasmic transport [GO:0006913]; ribosomal large subunit biogenesis [GO:0042273]	nucleocytoplasmic transport [GO:0006913]; ribosomal large subunit biogenesis [GO:0042273]	nucleic acid binding [GO:0003676]; zinc ion binding [GO:0008270]	cytosol [GO:0005829]; preribosome, large subunit precursor [GO:0030687]	GO:0003676; GO:0005829; GO:0006913; GO:0008270; GO:0030687; GO:0042273	IPR039100;IPR036236	Zinc finger C2H2 superfamily		'29.2.2.1':'protein.synthesis.ribosome biogenesis.export from nucleus':'(at1g43860 : 152.0) sequence-specific DNA binding transcription factors; CONTAINS InterPro DOMAIN/s: Ribosome maturation protein SBDS, C-terminal (InterPro:IPR018978), Ribosome maturation protein SBDS (InterPro:IPR002140), Ribosome maturation protein SBDS, N-terminal (InterPro:IPR019783), Ribosome maturation protein SBDS, con…	'17.1.2.2.3.5':'Protein biosynthesis.ribosome biogenesis.large ribosomal subunit (LSU).LSU processome.60S ribosomal subunit cytoplasmic maturation.maturation factor (Sdo1)':'LSU processome maturation factor (Sdo1)'
Seu_jg24790.t1	ptg000001l	8742855	8744304	-	226	SBDS_MOUSE	Ribosome maturation protein SBDS (Protein 22A3) (Shwachman-Bodian-Diamond syndrome protein homolog)	Mus musculus (Mouse)	250	246	1.53e-81	A0A0J8BFE8_BETVV	Uncharacterized protein	Beta vulgaris subsp. vulgaris (Beet)	364	384	1.41e-131	XP_010692640.1	ribosome maturation protein SBDS	Beta vulgaris subsp. vulgaris	364	384	3.15e-131	K14574	ribosome maturation protein SDO1	cytoplasm [GO:0005737]; cytosol [GO:0005829]; nucleolus [GO:0005730]; nucleoplasm [GO:0005654]; nucleus [GO:0005634]; spindle pole [GO:0000922]; microtubule binding [GO:0008017]; ribosome binding [GO:0043022]; rRNA binding [GO:0019843]; bone marrow development [GO:0048539]; bone mineralization [GO:0030282]; hematopoietic progenitor cell differentiation [GO:0002244]; inner cell mass cell prolifera…	bone marrow development [GO:0048539]; bone mineralization [GO:0030282]; hematopoietic progenitor cell differentiation [GO:0002244]; inner cell mass cell proliferation [GO:0001833]; leukocyte chemotaxis [GO:0030595]; mature ribosome assembly [GO:0042256]; mitotic spindle organization [GO:0007052]; rRNA processing [GO:0006364]	microtubule binding [GO:0008017]; ribosome binding [GO:0043022]; rRNA binding [GO:0019843]	cytoplasm [GO:0005737]; cytosol [GO:0005829]; nucleolus [GO:0005730]; nucleoplasm [GO:0005654]; nucleus [GO:0005634]; spindle pole [GO:0000922]	GO:0000922; GO:0001833; GO:0002244; GO:0005634; GO:0005654; GO:0005730; GO:0005737; GO:0005829; GO:0006364; GO:0007052; GO:0008017; GO:0019843; GO:0030282; GO:0030595; GO:0042256; GO:0043022; GO:0048539	IPR018978;IPR019783;IPR036786;IPR037188;IPR002140;IPR039100;IPR018023	Ribosome maturation protein Sdo1/SBDS, central domain superfamily;Ribosome maturation protein Sdo1/SBDS;Ribosome maturation protein SBDS, conserved site	GO:0042254;GO:0042256	'29.2.2.1':'protein.synthesis.ribosome biogenesis.export from nucleus':'(at1g43860 : 320.0) sequence-specific DNA binding transcription factors; CONTAINS InterPro DOMAIN/s: Ribosome maturation protein SBDS, C-terminal (InterPro:IPR018978), Ribosome maturation protein SBDS (InterPro:IPR002140), Ribosome maturation protein SBDS, N-terminal (InterPro:IPR019783), Ribosome maturation protein SBDS, con…	'17.1.2.2.3.5':'Protein biosynthesis.ribosome biogenesis.large ribosomal subunit (LSU).LSU processome.60S ribosomal subunit cytoplasmic maturation.maturation factor (Sdo1)':'LSU processome maturation factor (Sdo1)'
Seu_jg24791.t1	ptg000001l	8869477	8878001	-	131																													'35.2':'not assigned.unknown':' no hits & (original description: no original description)'	'35.2':'not assigned.not annotated':' no hits & (original description: none)'
Seu_jg24792.t1	ptg000001l	8890853	8891976	+	147																													'35.2':'not assigned.unknown':' no hits & (original description: no original description)'	'35.2':'not assigned.not annotated':' no hits & (original description: none)'
Seu_jg24793.t1	ptg000001l	8978976	8980045	-	143																													'35.2':'not assigned.unknown':' no hits & (original description: no original description)'	'35.2':'not assigned.not annotated':' no hits & (original description: none)'
Seu_jg24794.t1	ptg000001l	8980291	8987012	-	171	NUP88_ARATH	Nuclear pore complex protein NUP88 (Nucleoporin 88) (Protein EMBRYO DEFECTIVE 2789) (Protein MODIFIER OF SNC1,7)	Arabidopsis thaliana (Mouse-ear cress)	810	90.1	3.32e-20	A0A803M3S2_CHEQI	Uncharacterized protein	Chenopodium quinoa (Quinoa)	833	157	4.41e-41	XP_021732454.1	nuclear pore complex protein NUP88-like	Chenopodium quinoa	822	157	8.87e-41			nuclear envelope [GO:0005635]; nuclear pore [GO:0005643]; structural constituent of nuclear pore [GO:0017056]; innate immune response [GO:0045087]; mRNA export from nucleus [GO:0006406]; protein export from nucleus [GO:0006611]; protein import into nucleus [GO:0006606]; ribosomal large subunit export from nucleus [GO:0000055]; ribosomal small subunit export from nucleus [GO:0000056]; systemic acq…	innate immune response [GO:0045087]; mRNA export from nucleus [GO:0006406]; protein export from nucleus [GO:0006611]; protein import into nucleus [GO:0006606]; ribosomal large subunit export from nucleus [GO:0000055]; ribosomal small subunit export from nucleus [GO:0000056]; systemic acquired resistance [GO:0009627]	structural constituent of nuclear pore [GO:0017056]	nuclear envelope [GO:0005635]; nuclear pore [GO:0005643]	GO:0000055; GO:0000056; GO:0005635; GO:0005643; GO:0006406; GO:0006606; GO:0006611; GO:0009627; GO:0017056; GO:0045087	IPR037700	Nucleoporin NUP88/NUP82	GO:0000055;GO:0000056;GO:0006913;GO:0017056	'29.3.1':'protein.targeting.nucleus':'(at5g05680 : 89.0) Encodes MOS7 (Modifier of snc1,7), homologous to human and Drosophila melanogaster nucleoporin Nup88. Resides at the nuclear envelope. Modulates the nuclear concentrations of certain defense proteins regulates defense outputs.; MODIFIER OF SNC1,7 (MOS7); CONTAINS InterPro DOMAIN/s: Nuclear pore complex, nucleoporin 88 (InterPro:IPR019321); …	'35.1':'not assigned.annotated':'Nuclear pore complex protein NUP88 OS=Arabidopsis thaliana (sp|q9ffk6|nup88_arath : 89.0)'
Seu_jg24795.t1	ptg000001l	9001854	9002906	-	351	ARC_HUMAN	Activity-regulated cytoskeleton-associated protein, hArc (Activity-regulated gene 3.1 protein homolog, ARC/ARG3.1, Arg3.1)	Homo sapiens (Human)	396	56.2	1.7e-07	A0A803MSC7_CHEQI	Retrotrans_gag domain-containing protein	Chenopodium quinoa (Quinoa)	124	149	8.88e-41	XP_019102886.1	PREDICTED: uncharacterized protein LOC109133694	Beta vulgaris subsp. vulgaris	639	309	2.86e-96			acrosomal vesicle [GO:0001669]; actin cytoskeleton [GO:0015629]; anchoring junction [GO:0070161]; cell cortex [GO:0005938]; cytoplasm [GO:0005737]; cytosol [GO:0005829]; dendritic spine [GO:0043197]; early endosome membrane [GO:0031901]; extracellular vesicle [GO:1903561]; glutamatergic synapse [GO:0098978]; membrane raft [GO:0045121]; neuronal cell body [GO:0043025]; neuronal ribonucleoprotein g…	anterior/posterior pattern specification [GO:0009952]; cell migration [GO:0016477]; cytoskeleton organization [GO:0007010]; dendritic spine morphogenesis [GO:0060997]; endocytosis [GO:0006897]; endoderm development [GO:0007492]; learning [GO:0007612]; long-term memory [GO:0007616]; long-term synaptic potentiation [GO:0060291]; modulation of chemical synaptic transmission [GO:0050804]; mRNA transp…	mRNA binding [GO:0003729]	acrosomal vesicle [GO:0001669]; actin cytoskeleton [GO:0015629]; anchoring junction [GO:0070161]; cell cortex [GO:0005938]; cytoplasm [GO:0005737]; cytosol [GO:0005829]; dendritic spine [GO:0043197]; early endosome membrane [GO:0031901]; extracellular vesicle [GO:1903561]; glutamatergic synapse [GO:0098978]; membrane raft [GO:0045121]; neuronal cell body [GO:0043025]; neuronal ribonucleoprotein g…	GO:0001669; GO:0003729; GO:0005737; GO:0005829; GO:0005886; GO:0005938; GO:0006897; GO:0007010; GO:0007492; GO:0007612; GO:0007616; GO:0009952; GO:0015629; GO:0016477; GO:0022604; GO:0031901; GO:0043025; GO:0043197; GO:0045121; GO:0048168; GO:0050804; GO:0051028; GO:0051260; GO:0060291; GO:0060997; GO:0061001; GO:0070161; GO:0071598; GO:0098839; GO:0098845; GO:0098978; GO:0099149; GO:0110077; GO:…	IPR005162	Retrotransposon gag domain		'35.2':'not assigned.unknown':' no hits & (original description: no original description)'	'35.2':'not assigned.not annotated':' no hits & (original description: none)'
Seu_jg24797.t1	ptg000001l	9021821	9022876	+	235							A0A803MYS1_CHEQI	Uncharacterized protein	Chenopodium quinoa (Quinoa)	652	147	7.63e-37	XP_021744812.1	uncharacterized protein LOC110710779	Chenopodium quinoa	385	134	3.59e-33											'35.2':'not assigned.unknown':' no hits & (original description: no original description)'	'35.2':'not assigned.not annotated':' no hits & (original description: none)'
Seu_jg24796.t1	ptg000001l	9023031	9024744	+	98																													'35.2':'not assigned.unknown':' no hits & (original description: no original description)'	'35.2':'not assigned.not annotated':' no hits & (original description: none)'
Seu_jg24798.t1	ptg000001l	9146185	9147092	-	123	LORF2_HUMAN	LINE-1 retrotransposable element ORF2 protein, ORF2p [Includes: Reverse transcriptase, EC 2.7.7.49; Endonuclease, EC 3.1.21.- ]	Homo sapiens (Human)	1275	54.7	1.58e-08	A0A1S4BM98_TOBAC	uncharacterized protein LOC107809777	Nicotiana tabacum (Common tobacco)	682	120	4.13e-29	XP_021850165.1	uncharacterized protein LOC110789769	Spinacia oleracea	161	124	2.99e-33			metal ion binding [GO:0046872]; RNA-directed DNA polymerase activity [GO:0003964]; type II site-specific deoxyribonuclease activity [GO:0009036]; DNA recombination [GO:0006310]; nucleic acid phosphodiester bond hydrolysis [GO:0090305]; reverse transcription involved in RNA-mediated transposition [GO:0032199]; transposition, RNA-mediated [GO:0032197]	DNA recombination [GO:0006310]; nucleic acid phosphodiester bond hydrolysis [GO:0090305]; reverse transcription involved in RNA-mediated transposition [GO:0032199]; transposition, RNA-mediated [GO:0032197]	metal ion binding [GO:0046872]; RNA-directed DNA polymerase activity [GO:0003964]; type II site-specific deoxyribonuclease activity [GO:0009036]		GO:0003964; GO:0006310; GO:0009036; GO:0032197; GO:0032199; GO:0046872; GO:0090305				'35.2':'not assigned.unknown':' no hits & (original description: no original description)'	'35.2':'not assigned.not annotated':' no hits & (original description: none)'
Seu_jg24799.t1	ptg000001l	9173344	9173904	+	187							A0A803M764_CHEQI	Uncharacterized protein	Chenopodium quinoa (Quinoa)	331	250	8.15e-80	GAV60831.1	DUF4219 domain-containing protein/UBN2 domain-containing protein	Cephalotus follicularis	252	179	1.25e-52											'35.2':'not assigned.unknown':' no hits & (original description: no original description)'	'35.2':'not assigned.not annotated':' no hits & (original description: none)'
Seu_jg24800.t1	ptg000001l	9217817	9219910	-	698	SUVH3_ARATH	Histone-lysine N-methyltransferase, H3 lysine-9 specific SUVH3, EC 2.1.1.367 (Histone H3-K9 methyltransferase 3, H3-K9-HMTase 3) (Protein SET DOMAIN GROUP 19) (Suppressor of variegation 3-9 homolog protein 3, Su(var)3-9 homolog protein 3)	Arabidopsis thaliana (Mouse-ear cress)	669	712	0	A0A0K9RPY2_SPIOL	Uncharacterized protein	Spinacia oleracea (Spinach)	699	1274	0	XP_021839087.1	histone-lysine N-methyltransferase, H3 lysine-9 specific SUVH1-like	Spinacia oleracea	699	1274	0	K24405	[histone H3]-lysine9 N-dimethyltransferase [EC:2.1.1.368]	chromosome [GO:0005694]; chromosome, centromeric region [GO:0000775]; nucleus [GO:0005634]; double-stranded DNA binding [GO:0003690]; double-stranded methylated DNA binding [GO:0010385]; histone methyltransferase activity [GO:0042054]; zinc ion binding [GO:0008270]; histone lysine methylation [GO:0034968]; regulation of gene expression, epigenetic [GO:0040029]	histone lysine methylation [GO:0034968]; regulation of gene expression, epigenetic [GO:0040029]	double-stranded DNA binding [GO:0003690]; double-stranded methylated DNA binding [GO:0010385]; histone methyltransferase activity [GO:0042054]; zinc ion binding [GO:0008270]	chromosome [GO:0005694]; chromosome, centromeric region [GO:0000775]; nucleus [GO:0005634]	GO:0000775; GO:0003690; GO:0005634; GO:0005694; GO:0008270; GO:0010385; GO:0034968; GO:0040029; GO:0042054	IPR007728;IPR003105;IPR036987;IPR046341;IPR015947;IPR001214;IPR003616;IPR025794	SET domain superfamily;SET domain	GO:0005634;GO:0008270;GO:0018024;GO:0034968;GO:0005515;GO:0016571	'27.3.69':'RNA.regulation of transcription.SET-domain transcriptional regulator family':'(at5g04940 : 652.0) Encodes a SU(VAR)3-9 homolog, a SET domain protein. Known SET domain proteins are involved in epigenetic control of gene expression and act as histone methyltransferases. There are 10 SUVH genes in Arabidopsis and members of this subfamily of the SET proteins have an additional conserved S…	'12.5.1.16.1':'Chromatin organisation.DNA methylation.RNA-directed DNA methylation (RdDM) pathway.downstream SUVH-DNAJ methylation reader complex.methylated DNA binding component SUVH1/3':'methylated DNA binding component SUVH1/3 of SUVH-DNAJ methylation reader complex'
Seu_jg24801.t1	ptg000001l	9234650	9235157	+	136																													'35.2':'not assigned.unknown':' no hits & (original description: no original description)'	'35.2':'not assigned.not annotated':' no hits & (original description: none)'
Seu_jg24802.t1	ptg000001l	9257274	9259907	+	83																													'35.2':'not assigned.unknown':' no hits & (original description: no original description)'	'35.2':'not assigned.not annotated':' no hits & (original description: none)'
Seu_jg24803.t1	ptg000001l	9294428	9295651	+	90	KN6_ORYSJ	Kinesin-like protein KIN-6	Oryza sativa subsp. japonica (Rice)	919	47	2.48e-06	A0A803N6X3_CHEQI	Kinesin motor domain-containing protein	Chenopodium quinoa (Quinoa)	944	72.8	9.31e-13	XP_021755953.1	kinesin-like protein KIN-6	Chenopodium quinoa	926	72.4	2.18e-12			kinesin complex [GO:0005871]; microtubule [GO:0005874]; nucleus [GO:0005634]; ATP binding [GO:0005524]; ATP hydrolysis activity [GO:0016887]; microtubule binding [GO:0008017]; microtubule motor activity [GO:0003777]; microtubule-based movement [GO:0007018]	microtubule-based movement [GO:0007018]	ATP binding [GO:0005524]; ATP hydrolysis activity [GO:0016887]; microtubule binding [GO:0008017]; microtubule motor activity [GO:0003777]	kinesin complex [GO:0005871]; microtubule [GO:0005874]; nucleus [GO:0005634]	GO:0003777; GO:0005524; GO:0005634; GO:0005871; GO:0005874; GO:0007018; GO:0008017; GO:0016887				'35.2':'not assigned.unknown':' no hits & (original description: no original description)'	'35.2':'not assigned.not annotated':' no hits & (original description: none)'
Seu_jg24804.t1	ptg000001l	9407546	9408839	+	184																													'35.2':'not assigned.unknown':' no hits & (original description: no original description)'	'35.2':'not assigned.not annotated':' no hits & (original description: none)'
Seu_jg24805.t1	ptg000001l	9425444	9425908	+	155							A0A803NES9_CHEQI	Uncharacterized protein	Chenopodium quinoa (Quinoa)	324	65.1	2.43e-09	KMS97284.1	hypothetical protein BVRB_7g177280	Beta vulgaris subsp. vulgaris	325	72.4	1.51e-11								IPR004312	Arabidopsis retrotransposon Orf1		'35.2':'not assigned.unknown':' no hits & (original description: no original description)'	'35.2':'not assigned.not annotated':' no hits & (original description: none)'
Seu_jg24806.t1	ptg000001l	9428780	9429085	+	102																													'35.2':'not assigned.unknown':' no hits & (original description: no original description)'	'35.2':'not assigned.not annotated':' no hits & (original description: none)'
Seu_jg24807.t1	ptg000001l	9469681	9472728	+	94																													'35.2':'not assigned.unknown':' no hits & (original description: no original description)'	'35.2':'not assigned.not annotated':' no hits & (original description: none)'
Seu_jg24808.t1	ptg000001l	9513294	9517350	-	78																													'35.2':'not assigned.unknown':' no hits & (original description: no original description)'	'35.2':'not assigned.not annotated':' no hits & (original description: none)'
Seu_jg24809.t1	ptg000001l	9551397	9556082	-	69							F4NCG1_BETVV	Reverse transcriptase domain-containing protein	Beta vulgaris subsp. vulgaris (Beet)	1110	55.5	5.11e-07	KAH0737717.1	hypothetical protein KY290_036422	Solanum tuberosum	104	59.7	2.15e-09											'35.2':'not assigned.unknown':' no hits & (original description: no original description)'	'35.2':'not assigned.not annotated':' no hits & (original description: none)'
Seu_jg24810.t1	ptg000001l	9567572	9573225	-	494	ASPG1_ARATH	Protein ASPARTIC PROTEASE IN GUARD CELL 1, AtASPG1, EC 3.4.23.-	Arabidopsis thaliana (Mouse-ear cress)	500	561	0	A0A0K9RTJ0_SPIOL	Peptidase A1 domain-containing protein	Spinacia oleracea (Spinach)	510	694	0	XP_021756281.1	protein ASPARTIC PROTEASE IN GUARD CELL 1-like	Chenopodium quinoa	485	700	0	K22683	aspartyl protease family protein [EC:3.4.23.-]	endoplasmic reticulum [GO:0005783]; aspartic-type endopeptidase activity [GO:0004190]; aspartic-type peptidase activity [GO:0070001]; DNA binding [GO:0003677]; proteolysis [GO:0006508]; response to abscisic acid [GO:0009737]; response to water deprivation [GO:0009414]; systemic acquired resistance [GO:0009627]	proteolysis [GO:0006508]; response to abscisic acid [GO:0009737]; response to water deprivation [GO:0009414]; systemic acquired resistance [GO:0009627]	aspartic-type endopeptidase activity [GO:0004190]; aspartic-type peptidase activity [GO:0070001]; DNA binding [GO:0003677]	endoplasmic reticulum [GO:0005783]	GO:0003677; GO:0004190; GO:0005783; GO:0006508; GO:0009414; GO:0009627; GO:0009737; GO:0070001	IPR021109;IPR001969;IPR032861;IPR032799;IPR001461;IPR033121	Aspartic peptidase domain superfamily;Aspartic peptidase, active site;Aspartic peptidase A1 family;Peptidase family A1 domain	GO:0004190;GO:0006508	'27.3.99':'RNA.regulation of transcription.unclassified':'(at3g18490 : 479.0) Eukaryotic aspartyl protease family protein; FUNCTIONS IN: aspartic-type endopeptidase activity; INVOLVED IN: proteolysis; EXPRESSED IN: 22 plant structures; EXPRESSED DURING: 14 growth stages; CONTAINS InterPro DOMAIN/s: Peptidase aspartic (InterPro:IPR021109), Peptidase aspartic, catalytic (InterPro:IPR009007), Peptid…	'19.4.3.1':'Protein homeostasis.proteolysis.aspartic-type peptidase activities.A1-class protease (Pepsin)':'Pepsin-type protease'
Seu_jg24811.t1	ptg000001l	9608640	9608936	-	99																													'35.2':'not assigned.unknown':' no hits & (original description: no original description)'	'35.2':'not assigned.not annotated':' no hits & (original description: none)'
Seu_jg24812.t1	ptg000001l	9609137	9612452	-	242																													'35.2':'not assigned.unknown':' no hits & (original description: no original description)'	'35.2':'not assigned.not annotated':' no hits & (original description: none)'
Seu_jg24813.t1	ptg000001l	9613239	9614101	+	259							A0A803MZL2_CHEQI	CCHC-type domain-containing protein	Chenopodium quinoa (Quinoa)	763	125	1.1e-28	XP_019105499.1	PREDICTED: uncharacterized protein LOC109135219	Beta vulgaris subsp. vulgaris	542	136	8.99e-33											'35.2':'not assigned.unknown':' no hits & (original description: no original description)'	'35.2':'not assigned.not annotated':' no hits & (original description: none)'
Seu_jg24814.t1	ptg000001l	9641601	9641965	-	94	WTR10_ARATH	WAT1-related protein At1g68170	Arabidopsis thaliana (Mouse-ear cress)	356	81.6	1.11e-18	A0A4S4DYN2_CAMSI	Uncharacterized protein	Camellia sinensis var. sinensis	1469	98.2	1.03e-21	XP_031272911.1	WAT1-related protein At1g68170-like	Pistacia vera	144	96.3	5.46e-23			integral component of membrane [GO:0016021]; plasma membrane [GO:0005886]; transmembrane transporter activity [GO:0022857]		transmembrane transporter activity [GO:0022857]	integral component of membrane [GO:0016021]; plasma membrane [GO:0005886]	GO:0005886; GO:0016021; GO:0022857	IPR030184		GO:0016021;GO:0022857	'35.2':'not assigned.unknown':' no hits & (original description: no original description)'	'24.2.1.5':'Solute transport.carrier-mediated transport.DMT superfamily.solute transporter (UmamiT)':'solute transporter (UmamiT)'
Seu_jg24815.t1	ptg000001l	9668152	9679375	+	97																													'35.2':'not assigned.unknown':' no hits & (original description: no original description)'	'35.2':'not assigned.not annotated':' no hits & (original description: none)'
Seu_jg24816.t1	ptg000001l	9693062	9707351	-	128	WTR2_ARATH	WAT1-related protein At1g09380	Arabidopsis thaliana (Mouse-ear cress)	374	92.4	4.27e-22	A0A5J5B1M7_9ASTE	WAT1-related protein	Nyssa sinensis	226	135	2.66e-37	KMT14914.1	hypothetical protein BVRB_3g064280 isoform A	Beta vulgaris subsp. vulgaris	302	164	2.09e-47			integral component of membrane [GO:0016021]; plasma membrane [GO:0005886]; transmembrane transporter activity [GO:0022857]		transmembrane transporter activity [GO:0022857]	integral component of membrane [GO:0016021]; plasma membrane [GO:0005886]	GO:0005886; GO:0016021; GO:0022857	IPR030184;IPR000620	EamA domain	GO:0016021;GO:0022857;GO:0016020	'35.2':'not assigned.unknown':' no hits & (original description: no original description)'	'24.2.1.5':'Solute transport.carrier-mediated transport.DMT superfamily.solute transporter (UmamiT)':'solute transporter (UmamiT)'
Seu_jg24817.t1	ptg000001l	9727992	9731108	+	237																													'35.2':'not assigned.unknown':' no hits & (original description: no original description)'	'35.2':'not assigned.not annotated':' no hits & (original description: none)'
Seu_jg24817.t2	ptg000001l	9730726	9731108	+	96																													'35.2':'not assigned.unknown':' no hits & (original description: no original description)'	'35.2':'not assigned.not annotated':' no hits & (original description: none)'
Seu_jg24818.t1	ptg000001l	9735385	9739871	+	105																													'35.2':'not assigned.unknown':' no hits & (original description: no original description)'	'35.2':'not assigned.not annotated':' no hits & (original description: none)'
Seu_jg24819.t1	ptg000001l	9757504	9763601	-	254	CFI_CAMSI	Chalcone--flavanone isomerase, Chalcone isomerase, EC 5.5.1.6	Camellia sinensis (Tea)	230	279	3.74e-94	A0A0J8D0B1_BETVV	Chalcone-flavonone isomerase family protein	Beta vulgaris subsp. vulgaris (Beet)	250	302	2.09e-100	XP_021758804.1	chalcone--flavonone isomerase-like	Chenopodium quinoa	249	303	2.08e-100	K01859	chalcone isomerase [EC:5.5.1.6]	chalcone isomerase activity [GO:0045430]; flavonoid biosynthetic process [GO:0009813]	flavonoid biosynthetic process [GO:0009813]	chalcone isomerase activity [GO:0045430]		GO:0009813; GO:0045430	IPR016087;IPR044164;IPR016088;IPR016089;IPR036298	Chalcone isomerase;Chalcone isomerase, orthogonal bundle domain superfamily;Chalcone isomerase superfamily	GO:0016872;GO:0009813;GO:0045430	'16.8.2.2':'secondary metabolism.flavonoids.chalcones.chalcone isomerase':'(gnl|cdd|66148 : 297.0) no description available & (p51117|cfi_vitvi : 253.0) Chalcone--flavonone isomerase (EC 5.5.1.6) (Chalcone isomerase) - Vitis vinifera (Grape) & (at3g55120 : 229.0) Catalyzes the conversion of chalcones into flavanones. Required for the accumulation of purple anthocyanins in leaves and stems.; TRANS…	'9.2.2.3.1':'Secondary metabolism.phenolics.flavonoid biosynthesis.flavanones.chalcone isomerase':'chalcone isomerase'
Seu_jg24820.t1	ptg000001l	9767156	9767536	-	127							A0A803LI92_CHEQI	Uncharacterized protein	Chenopodium quinoa (Quinoa)	648	117	1.02e-27	XP_021758517.1	uncharacterized protein LOC110723468	Chenopodium quinoa	208	124	1.91e-32								IPR029472			'35.2':'not assigned.unknown':' no hits & (original description: no original description)'	'35.2':'not assigned.not annotated':' no hits & (original description: none)'
Seu_jg24821.t1	ptg000001l	9777477	9777949	+	96																													'35.2':'not assigned.unknown':' no hits & (original description: no original description)'	'35.2':'not assigned.not annotated':' no hits & (original description: none)'
Seu_jg24822.t1	ptg000001l	9804681	9813010	+	101																													'35.2':'not assigned.unknown':' no hits & (original description: no original description)'	'35.2':'not assigned.not annotated':' no hits & (original description: none)'
Seu_jg24823.t1	ptg000001l	9890414	9890948	+	97							A0A803N889_CHEQI	Transpos_assoc domain-containing protein	Chenopodium quinoa (Quinoa)	355	85.5	1.85e-17	XP_021747879.1	uncharacterized protein LOC110713739	Chenopodium quinoa	573	88.6	6.46e-18											'35.2':'not assigned.unknown':' no hits & (original description: no original description)'	'35.2':'not assigned.not annotated':' no hits & (original description: none)'
Seu_jg24824.t1	ptg000001l	10004647	10006913	-	130							A0A803MTN4_CHEQI	Myb_DNA-bind_3 domain-containing protein	Chenopodium quinoa (Quinoa)	194	152	4.6e-44	KMS98391.1	hypothetical protein BVRB_4g092700	Beta vulgaris subsp. vulgaris	145	158	5.98e-47											'35.2':'not assigned.unknown':' no hits & (original description: no original description)'	'35.2':'not assigned.not annotated':' no hits & (original description: none)'
Seu_jg24825.t1	ptg000001l	10037993	10042481	-	214							A0A803L3N4_CHEQI	Uncharacterized protein	Chenopodium quinoa (Quinoa)	825	202	8.88e-57	XP_021720257.1	uncharacterized protein LOC110687919	Chenopodium quinoa	656	222	9.06e-65											'35.2':'not assigned.unknown':' no hits & (original description: no original description)'	'35.2':'not assigned.not annotated':' no hits & (original description: none)'
Seu_jg24826.t1	ptg000001l	10042549	10050246	-	472							A0A803L3N4_CHEQI	Uncharacterized protein	Chenopodium quinoa (Quinoa)	825	154	1.3e-36	XP_021729934.1	uncharacterized protein LOC110696915 isoform X1	Chenopodium quinoa	453	316	2.41e-99											'35.2':'not assigned.unknown':' no hits & (original description: no original description)'	'35.2':'not assigned.not annotated':' no hits & (original description: none)'
Seu_jg24827.t1	ptg000001l	10050311	10050900	+	83																													'35.2':'not assigned.unknown':' no hits & (original description: no original description)'	'35.2':'not assigned.not annotated':' no hits & (original description: none)'
Seu_jg24828.t1	ptg000001l	10059141	10059413	+	91																													'35.2':'not assigned.unknown':' no hits & (original description: no original description)'	'35.2':'not assigned.not annotated':' no hits & (original description: none)'
Seu_jg24829.t1	ptg000001l	10096173	10097560	+	208																													'35.2':'not assigned.unknown':' no hits & (original description: no original description)'	'35.2':'not assigned.not annotated':' no hits & (original description: none)'
Seu_jg24830.t1	ptg000001l	10125046	10133375	+	96																													'35.2':'not assigned.unknown':' no hits & (original description: no original description)'	'35.2':'not assigned.not annotated':' no hits & (original description: none)'
Seu_jg24831.t1	ptg000001l	10133914	10135011	+	366							A0A803LF94_CHEQI	ALOG domain-containing protein	Chenopodium quinoa (Quinoa)	475	382	6.39e-127	XP_021714707.1	uncharacterized protein LOC110682685	Chenopodium quinoa	361	452	1.48e-155								IPR015915		GO:0005515	'35.2':'not assigned.unknown':' no hits & (original description: no original description)'	'35.2':'not assigned.not annotated':' no hits & (original description: none)'
Seu_jg24832.t1	ptg000001l	10139259	10139516	+	86																													'35.2':'not assigned.unknown':' no hits & (original description: no original description)'	'35.2':'not assigned.not annotated':' no hits & (original description: none)'
Seu_jg24833.t2	ptg000001l	10238085	10242164	-	108																													'35.2':'not assigned.unknown':' no hits & (original description: no original description)'	'35.2':'not assigned.not annotated':' no hits & (original description: none)'
Seu_jg24833.t1	ptg000001l	10238113	10242164	-	108																													'35.2':'not assigned.unknown':' no hits & (original description: no original description)'	'35.2':'not assigned.not annotated':' no hits & (original description: none)'
Seu_jg24834.t1	ptg000001l	10305845	10307878	-	125																													'35.2':'not assigned.unknown':' no hits & (original description: no original description)'	'35.2':'not assigned.not annotated':' no hits & (original description: none)'
Seu_jg24835.t1	ptg000001l	10310809	10313945	+	135																													'35.2':'not assigned.unknown':' no hits & (original description: no original description)'	'35.2':'not assigned.not annotated':' no hits & (original description: none)'
Seu_jg24836.t1	ptg000001l	10405396	10405687	-	75																													'35.2':'not assigned.unknown':' no hits & (original description: no original description)'	'35.2':'not assigned.not annotated':' no hits & (original description: none)'
Seu_jg24837.t1	ptg000001l	10421359	10423508	-	347	AKR2_ORYSJ	Probable aldo-keto reductase 2, EC 1.1.1.-	Oryza sativa subsp. japonica (Rice)	351	489	7.17e-174	A0A0K9RUY9_SPIOL	Aldo_ket_red domain-containing protein	Spinacia oleracea (Spinach)	339	559	0	KNA23288.1	hypothetical protein SOVF_026230	Spinacia oleracea	339	559	0	K05275	pyridoxine 4-dehydrogenase [EC:1.1.1.65]	cytoplasm [GO:0005737]; aldo-keto reductase (NADP) activity [GO:0004033]		aldo-keto reductase (NADP) activity [GO:0004033]	cytoplasm [GO:0005737]	GO:0004033; GO:0005737	IPR036812;IPR023210;IPR020471		GO:0016491	'17.2.3':'hormone metabolism.auxin.induced-regulated-responsive-activated':'(at1g60690 : 484.0) NAD(P)-linked oxidoreductase superfamily protein; FUNCTIONS IN: oxidoreductase activity, aldo-keto reductase activity; INVOLVED IN: oxidation reduction; LOCATED IN: plasma membrane, chloroplast envelope; EXPRESSED IN: 22 plant structures; EXPRESSED DURING: 13 growth stages; CONTAINS InterPro DOMAIN/s: …	'50.1.1':'Enzyme classification.EC_1 oxidoreductases.EC_1.1 oxidoreductase acting on CH-OH group of donor':'Probable aldo-keto reductase 2 OS=Oryza sativa subsp. japonica (sp|q7xt99|akr2_orysj : 490.0) & Enzyme classification.EC_1 oxidoreductases.EC_1.1 oxidoreductase acting on CH-OH group of donor(50.1.1 : 458.5)'
Seu_jg24838.t1	ptg000001l	10452377	10453959	+	425							A0A803MHW7_CHEQI	Uncharacterized protein	Chenopodium quinoa (Quinoa)	177	121	5.68e-29	XP_021732720.1	uncharacterized protein LOC110699536	Chenopodium quinoa	244	135	8.08e-33								IPR025836;IPR001878	Zinc knuckle CX2CX4HX4C	GO:0003676;GO:0008270	'35.2':'not assigned.unknown':' no hits & (original description: no original description)'	'35.2':'not assigned.not annotated':' no hits & (original description: none)'
Seu_jg24839.t1	ptg000001l	10454633	10455111	+	124							A0A0K9QJ08_SPIOL	Uncharacterized protein	Spinacia oleracea (Spinach)	341	55.8	1.89e-06	KAH9614658.1	hypothetical protein KSS87_021544	Heliosperma pusillum	1043	63.2	1.45e-08											'35.2':'not assigned.unknown':' no hits & (original description: no original description)'	'35.2':'not assigned.not annotated':' no hits & (original description: none)'
Seu_jg24840.t1	ptg000001l	10513776	10513994	-	73																													'35.2':'not assigned.unknown':' no hits & (original description: no original description)'	'35.2':'not assigned.not annotated':' no hits & (original description: none)'
Seu_jg24841.t1	ptg000001l	10593725	10624296	+	446	ARP4_ARATH	Actin-related protein 4	Arabidopsis thaliana (Mouse-ear cress)	441	746	0	I1JMM6_SOYBN	Uncharacterized protein	Glycine max (Soybean) (Glycine hispida)	445	832	0	XP_021736311.1	actin-related protein 4-like	Chenopodium quinoa	445	880	0	K11340	actin-like protein 6A	cytoplasm [GO:0005737]; Ino80 complex [GO:0031011]; NuA4 histone acetyltransferase complex [GO:0035267]; nucleolus [GO:0005730]; nucleus [GO:0005634]; SWI/SNF complex [GO:0016514]; Swr1 complex [GO:0000812]; chromatin binding [GO:0003682]; structural constituent of cytoskeleton [GO:0005200]; chromatin organization [GO:0006325]; histone H4 acetylation [GO:0043967]; long-day photoperiodism, floweri…	chromatin organization [GO:0006325]; histone H4 acetylation [GO:0043967]; long-day photoperiodism, flowering [GO:0048574]; pollen sperm cell differentiation [GO:0048235]; regulation of transcription by RNA polymerase II [GO:0006357]	chromatin binding [GO:0003682]; structural constituent of cytoskeleton [GO:0005200]	cytoplasm [GO:0005737]; Ino80 complex [GO:0031011]; NuA4 histone acetyltransferase complex [GO:0035267]; nucleolus [GO:0005730]; nucleus [GO:0005634]; SWI/SNF complex [GO:0016514]; Swr1 complex [GO:0000812]	GO:0000812; GO:0003682; GO:0005200; GO:0005634; GO:0005730; GO:0005737; GO:0006325; GO:0006357; GO:0016514; GO:0031011; GO:0035267; GO:0043967; GO:0048235; GO:0048574	IPR004000;IPR043129	Actin family;ATPase, nucleotide binding domain		'31.1':'cell.organisation':'(at1g18450 : 679.0) Encodes a gene similar to actin-related proteins in other organisms. Member of nuclear ARP family of genes. Component of chromatin remodeling complexes, involved in chromatin-mediated gene regulation. Phenotype of the arp4-1 mutant allele revealed partial sterility due to defects in anther development. Targeting the distinct, 3' UTR of AtARP4 transc…	'12.3.2.1.5.1':'Chromatin organisation.post-translational histone modification.histone acetylation.NuA4 histone acetyltransferase complex.module shared with NuA4/SWR1 complexes.component ARP4':'component ARP4 shared with NuA4/SWR1 complexes'| '12.4.4.7.1':'Chromatin organisation.nucleosome remodeling.SWR1 chromatin remodeling complex.SWR1/NuA4-complexes shared module.component ARP4':'component AR…
Seu_jg24842.t1	ptg000001l	10671637	10672056	+	140																													'35.2':'not assigned.unknown':' no hits & (original description: no original description)'	'35.2':'not assigned.not annotated':' no hits & (original description: none)'
Seu_jg24843.t1	ptg000001l	10680885	10683038	+	153																													'35.2':'not assigned.unknown':' no hits & (original description: no original description)'	'35.2':'not assigned.not annotated':' no hits & (original description: none)'
Seu_jg24844.t1	ptg000001l	10724141	10724888	-	203							A0A5B6UW57_9ROSI	RVP_2 domain-containing protein	Gossypium australe	365	98.6	9.29e-21	XP_010688586.1	PREDICTED: uncharacterized protein LOC104902498	Beta vulgaris subsp. vulgaris	751	145	2.39e-36								IPR021109;IPR036875;IPR001878	Aspartic peptidase domain superfamily	GO:0003676;GO:0008270	'35.2':'not assigned.unknown':' no hits & (original description: no original description)'	'35.2':'not assigned.not annotated':' no hits & (original description: none)'
Seu_jg24845.t1	ptg000001l	10730815	10737202	-	587	PP137_ARATH	Pentatricopeptide repeat-containing protein At1g80880, mitochondrial	Arabidopsis thaliana (Mouse-ear cress)	540	447	1.53e-150	A0A0K9RFZ5_SPIOL	Uncharacterized protein	Spinacia oleracea (Spinach)	609	778	0	XP_019105149.1	PREDICTED: pentatricopeptide repeat-containing protein At1g80880, mitochondrial	Beta vulgaris subsp. vulgaris	569	816	0			mitochondrion [GO:0005739]			mitochondrion [GO:0005739]	GO:0005739	IPR002885;IPR011990;IPR033443	Pentatricopeptide repeat	GO:0005515	'35.1.5':'not assigned.no ontology.pentatricopeptide (PPR) repeat-containing protein':'(at1g80880 : 448.0) Tetratricopeptide repeat (TPR)-like superfamily protein; CONTAINS InterPro DOMAIN/s: Pentatricopeptide repeat (InterPro:IPR002885); BEST Arabidopsis thaliana protein match is: Tetratricopeptide repeat (TPR)-like superfamily protein (TAIR:AT5G15010.1); Has 26859 Blast hits to 9675 proteins in…	'35.1':'not assigned.annotated':'Pentatricopeptide repeat-containing protein At1g80880, mitochondrial OS=Arabidopsis thaliana (sp|q9sah2|pp137_arath : 448.0)'
Seu_jg24846.t1	ptg000001l	10798432	10799198	-	157	DNAJ8_ARATH	Chaperone protein dnaJ 8, chloroplastic, AtDjC8, AtJ8	Arabidopsis thaliana (Mouse-ear cress)	163	131	1.69e-38	A0A0J8BC65_BETVV	J domain-containing protein	Beta vulgaris subsp. vulgaris (Beet)	155	231	1.91e-75	XP_010695463.1	PREDICTED: chaperone protein dnaJ 8, chloroplastic	Beta vulgaris subsp. vulgaris	155	231	4.26e-75			chloroplast [GO:0009507]; chloroplast stroma [GO:0009570]; nucleus [GO:0005634]; response to light stimulus [GO:0009416]	response to light stimulus [GO:0009416]		chloroplast [GO:0009507]; chloroplast stroma [GO:0009570]; nucleus [GO:0005634]	GO:0005634; GO:0009416; GO:0009507; GO:0009570	IPR001623;IPR036869	DnaJ domain		'20.2.1':'stress.abiotic.heat':'(at1g80920 : 93.2) A nuclear encoded soluble protein found in the chloroplast stroma.; J8; FUNCTIONS IN: unfolded protein binding, heat shock protein binding; INVOLVED IN: protein folding, response to stress; LOCATED IN: nucleus; EXPRESSED IN: 24 plant structures; EXPRESSED DURING: 15 growth stages; CONTAINS InterPro DOMAIN/s: Molecular chaperone, heat shock protei…	'23.1.2.5':'Protein translocation.chloroplast.outer envelope TOC translocation system.regulatory factor (Toc12)':'component Toc12 of outer envelope TOC translocation system'
Seu_jg24847.t1	ptg000001l	10808339	10808920	-	73																													'35.2':'not assigned.unknown':' no hits & (original description: no original description)'	'35.2':'not assigned.not annotated':' no hits & (original description: none)'
Seu_jg24848.t1	ptg000001l	10810543	10823456	-	348	P2C21_ARATH	Probable protein phosphatase 2C 21, AtPP2C21, EC 3.1.3.16 (AtPPC4;2)	Arabidopsis thaliana (Mouse-ear cress)	355	468	1.57e-165	A0A0J8E3G7_BETVV	Protein-serine/threonine phosphatase, EC 3.1.3.16	Beta vulgaris subsp. vulgaris (Beet)	333	579	0	XP_010695464.1	PREDICTED: probable protein phosphatase 2C 21 isoform X2	Beta vulgaris subsp. vulgaris	333	579	0	K14803	protein phosphatase PTC2/3 [EC:3.1.3.16]	vacuole [GO:0005773]; metal ion binding [GO:0046872]; myosin phosphatase activity [GO:0017018]; protein dephosphorylation [GO:0006470]	protein dephosphorylation [GO:0006470]	metal ion binding [GO:0046872]; myosin phosphatase activity [GO:0017018]	vacuole [GO:0005773]	GO:0005773; GO:0006470; GO:0017018; GO:0046872	IPR001932;IPR036457;IPR000222;IPR015655	Protein phosphatase 2C family	GO:0004722;GO:0043169;GO:0006470	'29.4':'protein.postranslational modification':'(at2g25070 : 444.0) Protein phosphatase 2C family protein; FUNCTIONS IN: protein serine/threonine phosphatase activity, catalytic activity; INVOLVED IN: protein amino acid dephosphorylation, N-terminal protein myristoylation; LOCATED IN: plasma membrane; EXPRESSED IN: 23 plant structures; EXPRESSED DURING: 13 growth stages; CONTAINS InterPro DOMAIN/…	'18.4.25.2.9':'Protein modification.phosphorylation.protein serine/threonine phosphatase superfamily.PPM/PP2C Mn/Mg-dependent phosphatase families.clade I phosphatase':'clade I phosphatase'
Seu_jg24849.t1	ptg000001l	10852620	10860936	-	226	YI31B_YEAST	Transposon Ty3-I Gag-Pol polyprotein (Gag3-Pol3) (Transposon Ty3-2 TYA-TYB polyprotein) [Cleaved into: Capsid protein, CA (p24); Spacer peptide p3; Nucleocapsid protein p11, NC; Ty3 protease, PR, EC 3.4.23.- (p16); Spacer peptide J; Reverse transcriptase/ribonuclease H, RT, RT-RH, EC 2.7.7.49, EC 2.7.7.7, EC 3.1.26.4 (p55); Integrase p52, IN; Integrase p49, IN ]	Saccharomyces cerevisiae (strain ATCC 204508 / S288c) (Baker's yeast)	1498	79.3	7.93e-16	A0A6V7PHP2_ANACO	Uncharacterized protein	Ananas comosus var. bracteatus	208	202	5.99e-62	XP_019106139.1	PREDICTED: uncharacterized protein LOC109135480	Beta vulgaris subsp. vulgaris	701	217	2.93e-62			cytoplasm [GO:0005737]; nucleus [GO:0005634]; retrotransposon nucleocapsid [GO:0000943]; aspartic-type endopeptidase activity [GO:0004190]; ATP binding [GO:0005524]; DNA binding [GO:0003677]; DNA-directed DNA polymerase activity [GO:0003887]; peptidase activity [GO:0008233]; ribonuclease activity [GO:0004540]; RNA binding [GO:0003723]; RNA-directed DNA polymerase activity [GO:0003964]; RNA-DNA hy…	DNA integration [GO:0015074]; DNA recombination [GO:0006310]; proteolysis [GO:0006508]; transposition, RNA-mediated [GO:0032197]	aspartic-type endopeptidase activity [GO:0004190]; ATP binding [GO:0005524]; DNA binding [GO:0003677]; DNA-directed DNA polymerase activity [GO:0003887]; peptidase activity [GO:0008233]; ribonuclease activity [GO:0004540]; RNA binding [GO:0003723]; RNA-directed DNA polymerase activity [GO:0003964]; RNA-DNA hybrid ribonuclease activity [GO:0004523]; zinc ion binding [GO:0008270]	cytoplasm [GO:0005737]; nucleus [GO:0005634]; retrotransposon nucleocapsid [GO:0000943]	GO:0000943; GO:0003677; GO:0003723; GO:0003887; GO:0003964; GO:0004190; GO:0004523; GO:0004540; GO:0005524; GO:0005634; GO:0005737; GO:0006310; GO:0006508; GO:0008233; GO:0008270; GO:0015074; GO:0032197	IPR043128;IPR043502	Reverse transcriptase/Diguanylate cyclase domain;DNA/RNA polymerase superfamily		'35.2':'not assigned.unknown':' (original description: no original description)'	'35.2':'not assigned.not annotated':' no hits & (original description: none)'
Seu_jg24850.t1	ptg000001l	10860973	10861365	-	131							A0A0J8E4Z2_BETVV	Uncharacterized protein	Beta vulgaris subsp. vulgaris (Beet)	317	102	2.73e-23	XP_019108116.1	uncharacterized protein LOC109136457	Beta vulgaris subsp. vulgaris	564	153	1.12e-40								IPR021109	Aspartic peptidase domain superfamily		'35.2':'not assigned.unknown':' no hits & (original description: no original description)'	'35.2':'not assigned.not annotated':' no hits & (original description: none)'
Seu_jg24851.t1	ptg000001l	10861465	10861695	+	77																													'35.2':'not assigned.unknown':' no hits & (original description: no original description)'	'35.2':'not assigned.not annotated':' no hits & (original description: none)'
Seu_jg24852.t1	ptg000001l	10861760	10862149	-	130							A0A803MTB6_CHEQI	Retrotrans_gag domain-containing protein	Chenopodium quinoa (Quinoa)	280	151	1.12e-42	XP_010677939.1	uncharacterized protein LOC104893521	Beta vulgaris subsp. vulgaris	267	174	1.34e-51								IPR005162	Retrotransposon gag domain		'35.2':'not assigned.unknown':' no hits & (original description: no original description)'	'35.2':'not assigned.not annotated':' no hits & (original description: none)'
Seu_jg24853.t1	ptg000001l	10863472	10865148	+	500							A0A803LPK9_CHEQI	CCHC-type domain-containing protein	Chenopodium quinoa (Quinoa)	1048	178	3.12e-44	XP_010689063.1	PREDICTED: uncharacterized protein LOC104902841	Beta vulgaris subsp. vulgaris	614	141	4.85e-32								IPR001878;IPR036875		GO:0003676;GO:0008270	'35.2':'not assigned.unknown':' no hits & (original description: no original description)'	'35.2':'not assigned.not annotated':' no hits & (original description: none)'
Seu_jg24854.t1	ptg000001l	10865257	10865601	+	115							A5BW11_VITVI	Uncharacterized protein	Vitis vinifera (Grape)	523	50.8	9.85e-05	XP_021735531.1	uncharacterized protein LOC110702162	Chenopodium quinoa	1048	69.3	6.95e-11								IPR001878;IPR036875		GO:0003676;GO:0008270	'35.2':'not assigned.unknown':' no hits & (original description: no original description)'	'35.2':'not assigned.not annotated':' no hits & (original description: none)'
Seu_jg24855.t1	ptg000001l	10865801	10866114	+	86							A0A0J8B4U8_BETVV	Na_H_Exchanger domain-containing protein	Beta vulgaris subsp. vulgaris (Beet)	1071	56.2	5.54e-07	KMS95991.1	hypothetical protein BVRB_003070	Beta vulgaris subsp. vulgaris	1071	56.2	1.24e-06											'35.2':'not assigned.unknown':' no hits & (original description: no original description)'	'35.2':'not assigned.not annotated':' no hits & (original description: none)'
Seu_jg24856.t1	ptg000001l	10942763	10943334	+	99																													'35.2':'not assigned.unknown':' no hits & (original description: no original description)'	'35.2':'not assigned.not annotated':' no hits & (original description: none)'
Seu_jg24857.t1	ptg000001l	10991309	10995716	+	295	PHYK1_ARATH	Phytol kinase 1, chloroplastic, EC 2.7.1.182 (Vitamin E pathway gene 5 protein)	Arabidopsis thaliana (Mouse-ear cress)	304	329	3.19e-112	A0A0K9RC53_SPIOL	Uncharacterized protein	Spinacia oleracea (Spinach)	324	399	6.53e-137	XP_021849392.1	phytol kinase 1, chloroplastic-like isoform X2	Spinacia oleracea	332	399	1.27e-136	K18678	phytol kinase [EC:2.7.1.182]	chloroplast [GO:0009507]; chloroplast membrane [GO:0031969]; integral component of membrane [GO:0016021]; kinase activity [GO:0016301]; phytol kinase activity [GO:0010276]; phosphorylation [GO:0016310]; vitamin E biosynthetic process [GO:0010189]	phosphorylation [GO:0016310]; vitamin E biosynthetic process [GO:0010189]	kinase activity [GO:0016301]; phytol kinase activity [GO:0010276]	chloroplast [GO:0009507]; chloroplast membrane [GO:0031969]; integral component of membrane [GO:0016021]	GO:0009507; GO:0010189; GO:0010276; GO:0016021; GO:0016301; GO:0016310; GO:0031969	IPR039606	Phytol/farnesol kinase	GO:0016301	'16.1.3':'secondary metabolism.isoprenoids.tocopherol biosynthesis':'(q2n2k1|phyk1_soybn : 311.0) Probable phytol kinase 1, chloroplast precursor (EC 2.7.-.-) - Glycine max (Soybean) & (at5g04490 : 309.0) Encodes a protein with phytol kinase activity involved in tocopherol biosynthesis.; vitamin E pathway gene 5 (VTE5); FUNCTIONS IN: phytol kinase activity, phosphatidate cytidylyltransferase acti…	'10.6.7':'Redox homeostasis.tocopherol biosynthesis.phytol kinase (VTE5)':'phytol kinase (VTE5)'
Seu_jg24857.t2	ptg000001l	10991309	10995716	+	274	PHYK1_ARATH	Phytol kinase 1, chloroplastic, EC 2.7.1.182 (Vitamin E pathway gene 5 protein)	Arabidopsis thaliana (Mouse-ear cress)	304	281	7.76e-94	A0A0K9RC53_SPIOL	Uncharacterized protein	Spinacia oleracea (Spinach)	324	345	3.67e-116	XP_021849392.1	phytol kinase 1, chloroplastic-like isoform X2	Spinacia oleracea	332	347	4.89e-116	K18678	phytol kinase [EC:2.7.1.182]	chloroplast [GO:0009507]; chloroplast membrane [GO:0031969]; integral component of membrane [GO:0016021]; kinase activity [GO:0016301]; phytol kinase activity [GO:0010276]; phosphorylation [GO:0016310]; vitamin E biosynthetic process [GO:0010189]	phosphorylation [GO:0016310]; vitamin E biosynthetic process [GO:0010189]	kinase activity [GO:0016301]; phytol kinase activity [GO:0010276]	chloroplast [GO:0009507]; chloroplast membrane [GO:0031969]; integral component of membrane [GO:0016021]	GO:0009507; GO:0010189; GO:0010276; GO:0016021; GO:0016301; GO:0016310; GO:0031969	IPR039606	Phytol/farnesol kinase	GO:0016301	'16.1.3':'secondary metabolism.isoprenoids.tocopherol biosynthesis':'(q2n2k1|phyk1_soybn : 265.0) Probable phytol kinase 1, chloroplast precursor (EC 2.7.-.-) - Glycine max (Soybean) & (at5g04490 : 264.0) Encodes a protein with phytol kinase activity involved in tocopherol biosynthesis.; vitamin E pathway gene 5 (VTE5); FUNCTIONS IN: phytol kinase activity, phosphatidate cytidylyltransferase acti…	'10.6.7':'Redox homeostasis.tocopherol biosynthesis.phytol kinase (VTE5)':'phytol kinase (VTE5)'
Seu_jg24858.t1	ptg000001l	11025597	11026001	-	135							A0A0K9QBG5_SPIOL	zf-RVT domain-containing protein	Spinacia oleracea (Spinach)	245	84.3	5.37e-17	XP_021722094.1	uncharacterized protein LOC110689630	Chenopodium quinoa	157	134	5.47e-37											'35.2':'not assigned.unknown':' no hits & (original description: no original description)'	'35.2':'not assigned.not annotated':' no hits & (original description: none)'
Seu_jg24859.t1	ptg000001l	11076482	11079645	+	338	G3P_ATRNU	Glyceraldehyde-3-phosphate dehydrogenase, GAPDH, EC 1.2.1.12	Atriplex nummularia (Old man saltbush) (Atriplex johnstonii)	360	648	0	A3FMH0_BETVU	Glyceraldehyde-3-phosphate dehydrogenase, EC 1.2.1.-	Beta vulgaris (Sugar beet)	337	663	0	XP_010677936.1	glyceraldehyde-3-phosphate dehydrogenase	Beta vulgaris subsp. vulgaris	337	663	0	K00134	glyceraldehyde 3-phosphate dehydrogenase (phosphorylating) [EC:1.2.1.12]	glyceraldehyde-3-phosphate dehydrogenase (NAD+) (phosphorylating) activity [GO:0004365]; NAD binding [GO:0051287]; NADP binding [GO:0050661]; glucose metabolic process [GO:0006006]; glycolytic process [GO:0006096]	glucose metabolic process [GO:0006006]; glycolytic process [GO:0006096]	glyceraldehyde-3-phosphate dehydrogenase (NAD+) (phosphorylating) activity [GO:0004365]; NAD binding [GO:0051287]; NADP binding [GO:0050661]		GO:0004365; GO:0006006; GO:0006096; GO:0050661; GO:0051287	IPR020828;IPR036291;IPR020831;IPR020829;IPR020830;IPR006424	Glyceraldehyde/Erythrose phosphate dehydrogenase family	GO:0051287;GO:0016620;GO:0006006;GO:0050661	'4.1.8':'glycolysis.cytosolic branch.glyceraldehyde 3-phosphate dehydrogenase (GAP-DH)':'(p17878|g3pc_mescr : 582.0) Glyceraldehyde-3-phosphate dehydrogenase, cytosolic (EC 1.2.1.12) - Mesembryanthemum crystallinum (Common ice plant) & (at1g13440 : 577.0) glyceraldehyde-3-phosphate dehydrogenase C2 (GAPC2); FUNCTIONS IN: copper ion binding, glyceraldehyde-3-phosphate dehydrogenase activity, zinc …	'2.1.1.4.1':'Cellular respiration.glycolysis.cytosolic glycolysis.glyceraldehyde 3-phosphate dehydrogenase activities.NAD-dependent glyceraldehyde 3-phosphate dehydrogenase':'NAD-dependent glyceraldehyde 3-phosphate dehydrogenase'
Seu_jg24860.t1	ptg000001l	11086327	11096090	+	574							A0A0K9QQU5_SPIOL	Uncharacterized protein	Spinacia oleracea (Spinach)	585	609	0	XP_010677935.1	PREDICTED: uncharacterized protein LOC104893517	Beta vulgaris subsp. vulgaris	550	640	0											'35.2':'not assigned.unknown':'(at5g50350 : 124.0) unknown protein; FUNCTIONS IN: molecular_function unknown; INVOLVED IN: response to oxidative stress; LOCATED IN: chloroplast; EXPRESSED IN: 22 plant structures; EXPRESSED DURING: 13 growth stages; Has 1807 Blast hits to 1807 proteins in 277 species: Archae - 0; Bacteria - 0; Metazoa - 736; Fungi - 347; Plants - 385; Viruses - 0; Other Eukaryotes…	'35.2':'not assigned.not annotated':' no hits & (original description: none)'
Seu_jg24861.t1	ptg000001l	11120996	11125809	+	149							A0A803MUU2_CHEQI	Uncharacterized protein	Chenopodium quinoa (Quinoa)	824	232	8.91e-69	XP_021775031.1	uncharacterized protein LOC110738885 isoform X4	Chenopodium quinoa	819	232	1.11e-68											'35.2':'not assigned.unknown':'(at5g53620 : 135.0) unknown protein; INVOLVED IN: biological_process unknown; EXPRESSED IN: 23 plant structures; EXPRESSED DURING: 13 growth stages; Has 28929 Blast hits to 19542 proteins in 1425 species: Archae - 211; Bacteria - 3079; Metazoa - 14558; Fungi - 2157; Plants - 966; Viruses - 80; Other Eukaryotes - 7878 (source: NCBI BLink). & (reliability: 270.0) & (o…	'35.2':'not assigned.not annotated':' no hits & (original description: none)'
Seu_jg24862.t1	ptg000001l	11184686	11185069	+	128	HSP7S_PEA	Stromal 70 kDa heat shock-related protein, chloroplastic	Pisum sativum (Garden pea)	706	60.1	2.24e-10	A0A445HRA0_GLYSO	Stromal 70 kDa heat shock-related protein, chloroplastic isoform B	Glycine soja (Wild soybean)	715	64.7	2.11e-09	XP_040863091.1	stromal 70 kDa heat shock-related protein, chloroplastic isoform X1	Glycine max	715	64.7	4.71e-09			chloroplast stroma [GO:0009570]; ATP binding [GO:0005524]; ATP-dependent protein folding chaperone [GO:0140662]; unfolded protein binding [GO:0051082]		ATP binding [GO:0005524]; ATP-dependent protein folding chaperone [GO:0140662]; unfolded protein binding [GO:0051082]	chloroplast stroma [GO:0009570]	GO:0005524; GO:0009570; GO:0051082; GO:0140662				'35.2':'not assigned.unknown':' no hits & (original description: no original description)'	'35.2':'not assigned.not annotated':' no hits & (original description: none)'
Seu_jg24863.t1	ptg000001l	11281664	11292141	+	431	LHT1_ARATH	Lysine histidine transporter 1	Arabidopsis thaliana (Mouse-ear cress)	446	644	0	A0A803MI85_CHEQI	Aa_trans domain-containing protein	Chenopodium quinoa (Quinoa)	450	720	0	XP_021759328.1	lysine histidine transporter 1-like	Chenopodium quinoa	449	723	0			integral component of membrane [GO:0016021]; membrane [GO:0016020]; plasma membrane [GO:0005886]; plastid [GO:0009536]; acidic amino acid transmembrane transporter activity [GO:0015172]; amino acid transmembrane transporter activity [GO:0015171]; symporter activity [GO:0015293]; amino acid import [GO:0043090]; amino acid transmembrane transport [GO:0003333]; defense response [GO:0006952]	amino acid import [GO:0043090]; amino acid transmembrane transport [GO:0003333]; defense response [GO:0006952]	acidic amino acid transmembrane transporter activity [GO:0015172]; amino acid transmembrane transporter activity [GO:0015171]; symporter activity [GO:0015293]	integral component of membrane [GO:0016021]; membrane [GO:0016020]; plasma membrane [GO:0005886]; plastid [GO:0009536]	GO:0003333; GO:0005886; GO:0006952; GO:0009536; GO:0015171; GO:0015172; GO:0015293; GO:0016020; GO:0016021; GO:0043090	IPR013057	Amino acid transporter, transmembrane domain		'34.3':'transport.amino acids':'(at5g40780 : 594.0) Encodes LHT1 (lysine histidine transporter), a high-affinity transporter for cellular amino acid uptake in both root epidermis and leaf mesophyll.; lysine histidine transporter 1; FUNCTIONS IN: amino acid transmembrane transporter activity; INVOLVED IN: amino acid transport, response to karrikin, amino acid import; LOCATED IN: plasma membrane, m…	'24.2.3.4.2':'Solute transport.carrier-mediated transport.APC superfamily.AAAP family.amino acid transporter (LHT)':'amino acid transporter (LHT)'
Seu_jg24864.t1	ptg000001l	11296225	11298963	+	80																													'35.2':'not assigned.unknown':' no hits & (original description: no original description)'	'35.2':'not assigned.not annotated':' no hits & (original description: none)'
Seu_jg24865.t1	ptg000001l	11303337	11304071	-	245																													'35.2':'not assigned.unknown':' no hits & (original description: no original description)'	'35.2':'not assigned.not annotated':' no hits & (original description: none)'
Seu_jg24866.t1	ptg000001l	11346459	11347266	-	174							A0A2U1N0E3_ARTAN	Uncharacterized protein	Artemisia annua (Sweet wormwood)	198	155	1e-44	PWA66991.1	hypothetical protein CTI12_AA321630	Artemisia annua	198	155	2.24e-44											'35.2':'not assigned.unknown':' no hits & (original description: no original description)'	'35.2':'not assigned.not annotated':' no hits & (original description: none)'
Seu_jg24867.t1	ptg000001l	11400930	11413800	+	680	PTA10_ARATH	Protein PLASTID TRANSCRIPTIONALLY ACTIVE 10, pTAC10 (Plastid-encoded RNA polymerase-associated protein 3, PEP-associated protein 3) (Protein PIGMENT DEFECTIVE 312)	Arabidopsis thaliana (Mouse-ear cress)	668	935	0	A0A5J5BHS1_9ASTE	S1 motif domain-containing protein	Nyssa sinensis	680	1019	0	XP_021759329.1	protein PLASTID TRANSCRIPTIONALLY ACTIVE 10-like	Chenopodium quinoa	679	1127	0			chloroplast [GO:0009507]; chloroplast nucleoid [GO:0042644]; chloroplast stroma [GO:0009570]; plastid-encoded plastid RNA polymerase complex [GO:0000427]; RNA binding [GO:0003723]		RNA binding [GO:0003723]	chloroplast [GO:0009507]; chloroplast nucleoid [GO:0042644]; chloroplast stroma [GO:0009570]; plastid-encoded plastid RNA polymerase complex [GO:0000427]	GO:0000427; GO:0003723; GO:0009507; GO:0009570; GO:0042644	IPR003029;IPR044967	S1 domain;Protein PLASTID TRANSCRIPTIONALLY ACTIVE 10	GO:0003676;GO:0000427;GO:0003723	'35.2':'not assigned.unknown':'(at3g48500 : 858.0) PIGMENT DEFECTIVE 312 (PDE312); LOCATED IN: plastid chromosome, chloroplast; EXPRESSED IN: 24 plant structures; EXPRESSED DURING: 13 growth stages; CONTAINS InterPro DOMAIN/s: Nucleic acid-binding, OB-fold-like (InterPro:IPR016027); Has 95 Blast hits to 93 proteins in 38 species: Archae - 0; Bacteria - 0; Metazoa - 5; Fungi - 14; Plants - 42; Vir…	'15.6.1.2.2.3':'RNA biosynthesis.organelle machinery.RNA polymerase activities.plastid-encoded RNA polymerase (PEP) complex.essential co-factor components.component PAP3/TAC10':'cofactor of plastid-encoded RNA polymerase (PAP3/TAC10)'
Seu_jg24867.t2	ptg000001l	11400930	11414004	+	679	PTA10_ARATH	Protein PLASTID TRANSCRIPTIONALLY ACTIVE 10, pTAC10 (Plastid-encoded RNA polymerase-associated protein 3, PEP-associated protein 3) (Protein PIGMENT DEFECTIVE 312)	Arabidopsis thaliana (Mouse-ear cress)	668	934	0	A0A5J5BHS1_9ASTE	S1 motif domain-containing protein	Nyssa sinensis	680	1012	0	XP_021759329.1	protein PLASTID TRANSCRIPTIONALLY ACTIVE 10-like	Chenopodium quinoa	679	1116	0			chloroplast [GO:0009507]; chloroplast nucleoid [GO:0042644]; chloroplast stroma [GO:0009570]; plastid-encoded plastid RNA polymerase complex [GO:0000427]; RNA binding [GO:0003723]		RNA binding [GO:0003723]	chloroplast [GO:0009507]; chloroplast nucleoid [GO:0042644]; chloroplast stroma [GO:0009570]; plastid-encoded plastid RNA polymerase complex [GO:0000427]	GO:0000427; GO:0003723; GO:0009507; GO:0009570; GO:0042644	IPR003029;IPR044967	S1 domain;Protein PLASTID TRANSCRIPTIONALLY ACTIVE 10	GO:0003676;GO:0000427;GO:0003723	'35.2':'not assigned.unknown':'(at3g48500 : 858.0) PIGMENT DEFECTIVE 312 (PDE312); LOCATED IN: plastid chromosome, chloroplast; EXPRESSED IN: 24 plant structures; EXPRESSED DURING: 13 growth stages; CONTAINS InterPro DOMAIN/s: Nucleic acid-binding, OB-fold-like (InterPro:IPR016027); Has 95 Blast hits to 93 proteins in 38 species: Archae - 0; Bacteria - 0; Metazoa - 5; Fungi - 14; Plants - 42; Vir…	'15.6.1.2.2.3':'RNA biosynthesis.organelle machinery.RNA polymerase activities.plastid-encoded RNA polymerase (PEP) complex.essential co-factor components.component PAP3/TAC10':'cofactor of plastid-encoded RNA polymerase (PAP3/TAC10)'
Seu_jg24868.t1	ptg000001l	11443303	11450219	+	250							A0A803N9M9_CHEQI	Uncharacterized protein	Chenopodium quinoa (Quinoa)	689	75.9	7.38e-12	XP_010695955.1	PREDICTED: uncharacterized protein LOC104908537	Beta vulgaris subsp. vulgaris	799	106	5.56e-22											'35.2':'not assigned.unknown':' no hits & (original description: no original description)'	'35.2':'not assigned.not annotated':' no hits & (original description: none)'
Seu_jg24869.t1	ptg000001l	11450325	11451005	+	227							A0A803M6F5_CHEQI	Uncharacterized protein	Chenopodium quinoa (Quinoa)	313	150	2.12e-40	XP_010668266.1	PREDICTED: uncharacterized protein LOC104885266	Beta vulgaris subsp. vulgaris	291	255	1.41e-81											'35.2':'not assigned.unknown':' no hits & (original description: no original description)'	'35.2':'not assigned.not annotated':' no hits & (original description: none)'
Seu_jg24870.t1	ptg000001l	11451829	11452206	-	126							A0A803LJ25_CHEQI	Uncharacterized protein	Chenopodium quinoa (Quinoa)	149	114	5.82e-30	XP_021714956.1	uncharacterized protein At4g04775-like	Chenopodium quinoa	152	119	1.61e-31											'35.2':'not assigned.unknown':' no hits & (original description: no original description)'	'35.2':'not assigned.not annotated':' no hits & (original description: none)'
Seu_jg24871.t1	ptg000001l	11480314	11484962	-	492							F4NCH8_BETVV	Reverse transcriptase domain-containing protein	Beta vulgaris subsp. vulgaris (Beet)	1365	229	1.63e-61	XP_021836005.1	uncharacterized protein LOC110775700	Spinacia oleracea	417	235	2.35e-68								IPR036691	Endonuclease/exonuclease/phosphatase superfamily		'35.2':'not assigned.unknown':' no hits & (original description: no original description)'	'35.2':'not assigned.not annotated':' no hits & (original description: none)'
Seu_jg24872.t1	ptg000001l	11485353	11486198	-	282																													'35.2':'not assigned.unknown':' no hits & (original description: no original description)'	'35.2':'not assigned.not annotated':' no hits & (original description: none)'
Seu_jg24873.t1	ptg000001l	11489321	11489821	-	167	Y4200_ARATH	Uncharacterized protein At4g02000	Arabidopsis thaliana (Mouse-ear cress)	314	46.6	2.82e-05	A0A0J8BAQ7_BETVV	Uncharacterized protein	Beta vulgaris subsp. vulgaris (Beet)	291	140	9.72e-38	KMS97017.1	hypothetical protein BVRB_7g179640	Beta vulgaris subsp. vulgaris	291	140	2.17e-37								IPR025836;IPR001878	Zinc knuckle CX2CX4HX4C	GO:0003676;GO:0008270	'35.2':'not assigned.unknown':' no hits & (original description: no original description)'	'35.2':'not assigned.not annotated':' no hits & (original description: none)'
Seu_jg24874.t1	ptg000001l	11512152	11517432	-	223	RU1C2_SORBI	U1 small nuclear ribonucleoprotein C-2, U1 snRNP C-2, U1-C-2, U1C-2	Sorghum bicolor (Sorghum) (Sorghum vulgare)	228	154	7.29e-46	A0A0K9RTM7_SPIOL	U1 small nuclear ribonucleoprotein C, U1 snRNP C, U1-C, U1C	Spinacia oleracea (Spinach)	222	305	1.05e-102	XP_021861734.1	U1 small nuclear ribonucleoprotein C-like	Spinacia oleracea	222	305	2.35e-102	K11095	U1 small nuclear ribonucleoprotein C	commitment complex [GO:0000243]; U1 snRNP [GO:0005685]; U2-type prespliceosome [GO:0071004]; mRNA binding [GO:0003729]; pre-mRNA 5'-splice site binding [GO:0030627]; U1 snRNA binding [GO:0030619]; zinc ion binding [GO:0008270]; mRNA 5'-splice site recognition [GO:0000395]; spliceosomal snRNP assembly [GO:0000387]	mRNA 5'-splice site recognition [GO:0000395]; spliceosomal snRNP assembly [GO:0000387]	mRNA binding [GO:0003729]; pre-mRNA 5'-splice site binding [GO:0030627]; U1 snRNA binding [GO:0030619]; zinc ion binding [GO:0008270]	commitment complex [GO:0000243]; U1 snRNP [GO:0005685]; U2-type prespliceosome [GO:0071004]	GO:0000243; GO:0000387; GO:0000395; GO:0003729; GO:0005685; GO:0008270; GO:0030619; GO:0030627; GO:0071004	IPR036236;IPR017340;IPR003604;IPR000690;IPR013085	Zinc finger C2H2 superfamily;U1 small nuclear ribonucleoprotein C	GO:0000387;GO:0000398;GO:0005685;GO:0003676;GO:0008270;GO:0005634	'27.1':'RNA.processing':'(at4g03120 : 102.0) C2H2 and C2HC zinc fingers superfamily protein; FUNCTIONS IN: zinc ion binding, nucleic acid binding; LOCATED IN: nucleus; EXPRESSED IN: 23 plant structures; EXPRESSED DURING: 13 growth stages; CONTAINS InterPro DOMAIN/s: Zinc finger, U1-C type (InterPro:IPR013085), Zinc finger, U1-type (InterPro:IPR003604), Zinc finger, C2H2-type matrin (InterPro:IPR0…	'16.1.1.1.3':'RNA processing.pre-RNA splicing.U2-type-intron-specific major spliceosome.U1 small nuclear ribonucleoprotein particle (snRNP).protein factor (U1C)':'component U1C of U1 small nuclear ribonucleoprotein particle (snRNP)'
Seu_jg24875.t1	ptg000001l	11521995	11535735	+	179																													'35.2':'not assigned.unknown':' no hits & (original description: no original description)'	'35.2':'not assigned.not annotated':' no hits & (original description: none)'
Seu_jg24876.t1	ptg000001l	11535920	11536853	+	102																													'35.2':'not assigned.unknown':' no hits & (original description: no original description)'	'35.2':'not assigned.not annotated':' no hits & (original description: none)'
Seu_jg24877.t1	ptg000001l	11648671	11676759	+	284	P4H1_ARATH	Prolyl 4-hydroxylase 1, AtP4H-1, AtP4H1, EC 1.14.11.2	Arabidopsis thaliana (Mouse-ear cress)	283	445	1.84e-158	A0A0K9Q7Z5_SPIOL	Fe2OG dioxygenase domain-containing protein	Spinacia oleracea (Spinach)	286	543	0	XP_021861729.1	prolyl 4-hydroxylase 1	Spinacia oleracea	286	543	0	K00472	prolyl 4-hydroxylase [EC:1.14.11.2]	endoplasmic reticulum [GO:0005783]; endoplasmic reticulum membrane [GO:0005789]; Golgi apparatus [GO:0005794]; Golgi cis cisterna [GO:0000137]; integral component of membrane [GO:0016021]; iron ion binding [GO:0005506]; L-ascorbic acid binding [GO:0031418]; procollagen-proline 4-dioxygenase activity [GO:0004656]; peptidyl-proline hydroxylation to 4-hydroxy-L-proline [GO:0018401]	peptidyl-proline hydroxylation to 4-hydroxy-L-proline [GO:0018401]	iron ion binding [GO:0005506]; L-ascorbic acid binding [GO:0031418]; procollagen-proline 4-dioxygenase activity [GO:0004656]	endoplasmic reticulum [GO:0005783]; endoplasmic reticulum membrane [GO:0005789]; Golgi apparatus [GO:0005794]; Golgi cis cisterna [GO:0000137]; integral component of membrane [GO:0016021]	GO:0000137; GO:0004656; GO:0005506; GO:0005783; GO:0005789; GO:0005794; GO:0016021; GO:0018401; GO:0031418	IPR044862;IPR045054;IPR006620;IPR005123		GO:0005506;GO:0016705;GO:0031418	'26.7':'misc.oxidases - copper, flavone etc':'(at2g43080 : 447.0) Encodes a prolyl-4 hydroxylase that can hydroxylate poly(L-proline),the collagen model peptide (Pro-Pro-Gly)10 and other proline rich peptides.; P4H isoform 1 (AT-P4H-1); FUNCTIONS IN: oxidoreductase activity, acting on paired donors, with incorporation or reduction of molecular oxygen, 2-oxoglutarate as one donor, and incorporatio…	'18.9.1':'Protein modification.hydroxylation.prolyl hydroxylase':'prolyl hydroxylase'
Seu_jg24878.t1	ptg000001l	11692861	11693406	-	105																													'35.2':'not assigned.unknown':' no hits & (original description: no original description)'	'35.2':'not assigned.not annotated':' no hits & (original description: none)'
Seu_jg24879.t1	ptg000001l	11710856	11711716	-	124																													'35.2':'not assigned.unknown':' no hits & (original description: no original description)'	'35.2':'not assigned.not annotated':' no hits & (original description: none)'
Seu_jg24880.t1	ptg000001l	11727741	11728022	-	94																													'35.2':'not assigned.unknown':' no hits & (original description: no original description)'	'35.2':'not assigned.not annotated':' no hits & (original description: none)'
Seu_jg24881.t1	ptg000001l	11810761	11812785	-	79							A0A0K9RDW1_SPIOL	Uncharacterized protein	Spinacia oleracea (Spinach)	33	45.8	6.85e-05	KNA17169.1	hypothetical protein SOVF_082470	Spinacia oleracea	33	45.8	0.000153											'35.2':'not assigned.unknown':' no hits & (original description: no original description)'	'35.2':'not assigned.not annotated':' no hits & (original description: none)'
Seu_jg24882.t1	ptg000001l	11812828	11813082	+	85																													'35.2':'not assigned.unknown':' no hits & (original description: no original description)'	'35.2':'not assigned.not annotated':' no hits & (original description: none)'
Seu_jg24883.t1	ptg000001l	11840951	11847519	+	218							A2I5E5_BETVU	RNA-directed DNA polymerase, EC 2.7.7.49	Beta vulgaris (Sugar beet)	1501	108	2.33e-23	XP_021758499.1	uncharacterized protein LOC110723449	Chenopodium quinoa	559	189	4.56e-53											'35.2':'not assigned.unknown':' no hits & (original description: no original description)'	'35.2':'not assigned.not annotated':' no hits & (original description: none)'
Seu_jg24884.t1	ptg000001l	12039979	12046342	-	291	PIRL_SOLLC	Pirin-like protein	Solanum lycopersicum (Tomato) (Lycopersicon esculentum)	291	455	4.06e-162	A0A0K9Q814_SPIOL	Uncharacterized protein	Spinacia oleracea (Spinach)	290	531	0	XP_021861723.1	pirin-like protein	Spinacia oleracea	323	531	0	K06911	quercetin 2,3-dioxygenase [EC:1.13.11.24]	nucleus [GO:0005634]			nucleus [GO:0005634]	GO:0005634	IPR003829;IPR011051;IPR008778;IPR012093;IPR014710	Pirin		'35.1':'not assigned.no ontology':'(at2g43120 : 375.0) RmlC-like cupins superfamily protein; FUNCTIONS IN: calmodulin binding; INVOLVED IN: biological_process unknown; LOCATED IN: plasma membrane; EXPRESSED IN: stem, flower; CONTAINS InterPro DOMAIN/s: Pirin, C-terminal (InterPro:IPR008778), Pirin (InterPro:IPR012093), Cupin, RmlC-type (InterPro:IPR011051), Pirin, N-terminal (InterPro:IPR003829);…	'15.5.55':'RNA biosynthesis.transcriptional regulation.transcriptional co-regulator (Pirin)':'transcriptional co-regulator (Pirin)'
Seu_jg24885.t1	ptg000001l	12078319	12079966	+	115							A0A0J8CGL2_BETVV	Uncharacterized protein	Beta vulgaris subsp. vulgaris (Beet)	1033	93.2	1.38e-19	XP_010677871.1	WD repeat-containing protein 44	Beta vulgaris subsp. vulgaris	1033	93.2	3.09e-19								IPR040324			'35.2':'not assigned.unknown':' no hits & (original description: no original description)'	'35.2':'not assigned.not annotated':' no hits & (original description: none)'
Seu_jg24886.t1	ptg000001l	12123128	12137505	-	216																													'35.2':'not assigned.unknown':' no hits & (original description: no original description)'	'35.2':'not assigned.not annotated':' no hits & (original description: none)'
Seu_jg24887.t1	ptg000001l	12215269	12215631	-	121																													'35.2':'not assigned.unknown':' no hits & (original description: no original description)'	'35.2':'not assigned.not annotated':' no hits & (original description: none)'
Seu_jg24888.t1	ptg000001l	12219908	12221617	+	142																													'35.2':'not assigned.unknown':' no hits & (original description: no original description)'	'35.2':'not assigned.not annotated':' no hits & (original description: none)'
Seu_jg24889.t1	ptg000001l	12223318	12238177	-	560	GATA_VITVI	Glutamyl-tRNA(Gln) amidotransferase subunit A, chloroplastic/mitochondrial, Glu-AdT subunit A, EC 6.3.5.7	Vitis vinifera (Grape)	546	780	0	A0A0K9QW81_SPIOL	Glutamyl-tRNA(Gln) amidotransferase subunit A, chloroplastic/mitochondrial, Glu-AdT subunit A, EC 6.3.5.7	Spinacia oleracea (Spinach)	553	926	0	XP_021843769.1	glutamyl-tRNA(Gln) amidotransferase subunit A, chloroplastic/mitochondrial	Spinacia oleracea	553	929	0	K01426	amidase [EC:3.5.1.4]	chloroplast stroma [GO:0009570]; glutamyl-tRNA(Gln) amidotransferase complex [GO:0030956]; mitochondrion [GO:0005739]; ATP binding [GO:0005524]; glutaminyl-tRNA synthase (glutamine-hydrolyzing) activity [GO:0050567]; hydrolase activity, acting on carbon-nitrogen (but not peptide) bonds, in linear amides [GO:0016811]; glutaminyl-tRNAGln biosynthesis via transamidation [GO:0070681]; mitochondrial t…	glutaminyl-tRNAGln biosynthesis via transamidation [GO:0070681]; mitochondrial translation [GO:0032543]	ATP binding [GO:0005524]; glutaminyl-tRNA synthase (glutamine-hydrolyzing) activity [GO:0050567]; hydrolase activity, acting on carbon-nitrogen (but not peptide) bonds, in linear amides [GO:0016811]	chloroplast stroma [GO:0009570]; glutamyl-tRNA(Gln) amidotransferase complex [GO:0030956]; mitochondrion [GO:0005739]	GO:0005524; GO:0005739; GO:0009570; GO:0016811; GO:0030956; GO:0032543; GO:0050567; GO:0070681	IPR004412;IPR036928;IPR000120;IPR023631;IPR020556	Amidase signature (AS) superfamily;Amidase;Amidase signature domain;Amidase, conserved site	GO:0006412;GO:0030956;GO:0050567;GO:0003824	'19.1':'tetrapyrrole synthesis.glu-tRNA synthetase':'(at3g25660 : 737.0) Amidase family protein; FUNCTIONS IN: glutaminyl-tRNA synthase (glutamine-hydrolyzing) activity, carbon-nitrogen ligase activity, with glutamine as amido-N-donor; INVOLVED IN: translation; LOCATED IN: chloroplast, chloroplast stroma; EXPRESSED IN: 23 plant structures; EXPRESSED DURING: 14 growth stages; CONTAINS InterPro DOM…	'17.2.8.1':'Protein biosynthesis.aminoacyl-tRNA synthetase activities.glutamyl-tRNA-dependent amidotransferase complex.component GatA':'component GatA of glutamyl-tRNA-dependent amidotransferase complex'
Seu_jg24890.t1	ptg000001l	12240814	12257908	+	276	NRPB_SOYBN	DCD domain-containing protein NRP-B (N-rich protein B)	Glycine max (Soybean) (Glycine hispida)	330	47.8	5.05e-05	G5DX28_SILLA	DCD (Development and cell death) domain protein	Silene latifolia (White campion) (Bladder campion)	81	51.6	4.71e-05	OIT30886.1	b2 protein, partial	Nicotiana attenuata	78	51.2	0.000143			cytoplasm [GO:0005737]; response to endoplasmic reticulum stress [GO:0034976]; response to water deprivation [GO:0009414]	response to endoplasmic reticulum stress [GO:0034976]; response to water deprivation [GO:0009414]		cytoplasm [GO:0005737]	GO:0005737; GO:0009414; GO:0034976				'35.2':'not assigned.unknown':' no hits & (original description: no original description)'	'35.2':'not assigned.not annotated':' no hits & (original description: none)'
Seu_jg24890.t2	ptg000001l	12240814	12257908	+	257	NRPB_SOYBN	DCD domain-containing protein NRP-B (N-rich protein B)	Glycine max (Soybean) (Glycine hispida)	330	47.4	4.92e-05	G5DX28_SILLA	DCD (Development and cell death) domain protein	Silene latifolia (White campion) (Bladder campion)	81	51.6	3.95e-05	OIT30886.1	b2 protein, partial	Nicotiana attenuata	78	51.2	0.000118			cytoplasm [GO:0005737]; response to endoplasmic reticulum stress [GO:0034976]; response to water deprivation [GO:0009414]	response to endoplasmic reticulum stress [GO:0034976]; response to water deprivation [GO:0009414]		cytoplasm [GO:0005737]	GO:0005737; GO:0009414; GO:0034976				'35.2':'not assigned.unknown':' no hits & (original description: no original description)'	'35.2':'not assigned.not annotated':' no hits & (original description: none)'
Seu_jg24891.t1	ptg000001l	12258916	12261692	+	251							A0A0J8BDH2_BETVV	Uncharacterized protein	Beta vulgaris subsp. vulgaris (Beet)	546	83.6	1.71e-14	XP_021742236.1	protein MAINTENANCE OF MERISTEMS-like	Chenopodium quinoa	435	99	1.1e-19											'35.2':'not assigned.unknown':' no hits & (original description: no original description)'	'35.2':'not assigned.not annotated':' no hits & (original description: none)'
Seu_jg24892.t1	ptg000001l	12262346	12262898	-	124							A0A803L9G5_CHEQI	Protein FAR1-RELATED SEQUENCE	Chenopodium quinoa (Quinoa)	408	83.6	3.1e-16	XP_021762658.1	uncharacterized protein LOC110727404	Chenopodium quinoa	380	98.6	2.34e-21											'35.2':'not assigned.unknown':' no hits & (original description: no original description)'	'35.2':'not assigned.not annotated':' no hits & (original description: none)'
Seu_jg24893.t1	ptg000001l	12328065	12334897	+	1834							A0A0K9QTX6_SPIOL	Uncharacterized protein	Spinacia oleracea (Spinach)	1940	794	0	XP_010690389.1	PREDICTED: uncharacterized protein LOC104903943 isoform X1	Beta vulgaris subsp. vulgaris	1929	888	0											'35.2':'not assigned.unknown':'(at5g17910 : 189.0) unknown protein; FUNCTIONS IN: molecular_function unknown; INVOLVED IN: biological_process unknown; LOCATED IN: mitochondrion; EXPRESSED IN: 23 plant structures; EXPRESSED DURING: 15 growth stages; BEST Arabidopsis thaliana protein match is: unknown protein (TAIR:AT2G29620.1). & (reliability: 378.0) & (original description: no original descriptio…	'35.2':'not assigned.not annotated':' no hits & (original description: none)'
Seu_jg24894.t1	ptg000001l	12340685	12349744	-	829	EPN2_ARATH	Clathrin interactor EPSIN 2 (EPSIN-related 2)	Arabidopsis thaliana (Mouse-ear cress)	895	686	0	A0A0K9QVT9_SPIOL	ENTH domain-containing protein	Spinacia oleracea (Spinach)	859	1117	0	XP_021854045.1	clathrin interactor EPSIN 2	Spinacia oleracea	859	1118	0	K12471	epsin	cell plate [GO:0009504]; clathrin vesicle coat [GO:0030125]; cytosol [GO:0005829]; endosome [GO:0005768]; Golgi apparatus [GO:0005794]; plant-type vacuole [GO:0000325]; plasma membrane [GO:0005886]; clathrin binding [GO:0030276]; phospholipid binding [GO:0005543]; endocytosis [GO:0006897]; protein transport [GO:0015031]	endocytosis [GO:0006897]; protein transport [GO:0015031]	clathrin binding [GO:0030276]; phospholipid binding [GO:0005543]	cell plate [GO:0009504]; clathrin vesicle coat [GO:0030125]; cytosol [GO:0005829]; endosome [GO:0005768]; Golgi apparatus [GO:0005794]; plant-type vacuole [GO:0000325]; plasma membrane [GO:0005886]	GO:0000325; GO:0005543; GO:0005768; GO:0005794; GO:0005829; GO:0005886; GO:0006897; GO:0009504; GO:0015031; GO:0030125; GO:0030276	IPR013809;IPR008942	ENTH domain;ENTH/VHS		'35.1.21':'not assigned.no ontology.epsin N-terminal homology (ENTH) domain-containing protein':'(at2g43160 : 467.0) ENTH/VHS family protein; FUNCTIONS IN: binding; LOCATED IN: plasma membrane; EXPRESSED IN: 24 plant structures; EXPRESSED DURING: 13 growth stages; CONTAINS InterPro DOMAIN/s: Epsin, N-terminal (InterPro:IPR001026), Epsin-like, N-terminal (InterPro:IPR013809), ENTH/VHS (InterPro:IP…	'22.5.1.8.6':'Vesicle trafficking.multi-pathway trafficking regulation.clathrin coated vesicle (CCV) machinery.CCV accessory factor activities.clathrin cargo adaptor (Epsin)':'clathrin cargo adaptor (Epsin)'
Seu_jg24895.t1	ptg000001l	12384754	12385193	-	90																													'35.2':'not assigned.unknown':' no hits & (original description: no original description)'	'35.2':'not assigned.not annotated':' no hits & (original description: none)'
Seu_jg24896.t1	ptg000001l	12392603	12401858	+	83	ICU11_ARATH	2-oxoglutarate and iron-dependent oxygenase domain-containing protein ICU11, EC 1.14.11.- (Protein INCURVATA 11)	Arabidopsis thaliana (Mouse-ear cress)	397	81.6	9.34e-19	A0A0J8BBY5_BETVV	Fe2OG dioxygenase domain-containing protein	Beta vulgaris subsp. vulgaris (Beet)	390	84.7	2.83e-17	XP_010693704.1	2-oxoglutarate and iron-dependent oxygenase domain-containing protein CP2	Beta vulgaris subsp. vulgaris	390	84.7	6.32e-17			nucleoplasm [GO:0005654]; nucleus [GO:0005634]; dioxygenase activity [GO:0051213]; iron ion binding [GO:0005506]; L-ascorbic acid binding [GO:0031418]; oxidoreductase activity, acting on paired donors, with incorporation or reduction of molecular oxygen [GO:0016705]; histone methylation [GO:0016571]	histone methylation [GO:0016571]	dioxygenase activity [GO:0051213]; iron ion binding [GO:0005506]; L-ascorbic acid binding [GO:0031418]; oxidoreductase activity, acting on paired donors, with incorporation or reduction of molecular oxygen [GO:0016705]	nucleoplasm [GO:0005654]; nucleus [GO:0005634]	GO:0005506; GO:0005634; GO:0005654; GO:0016571; GO:0016705; GO:0031418; GO:0051213				'35.2':'not assigned.unknown':' no hits & (original description: no original description)'	'35.2':'not assigned.not annotated':' no hits & (original description: none)'
Seu_jg24897.t1	ptg000001l	12433941	12449986	-	192																													'35.2':'not assigned.unknown':' no hits & (original description: no original description)'	'35.2':'not assigned.not annotated':' no hits & (original description: none)'
Seu_jg24898.t1	ptg000001l	12514572	12515435	-	194													XP_021773580.1	formin-binding protein 4-like	Chenopodium quinoa	579	80.1	1.38e-13											'35.2':'not assigned.unknown':' no hits & (original description: no original description)'	'35.2':'not assigned.not annotated':' no hits & (original description: none)'
Seu_jg24899.t1	ptg000001l	12548423	12550040	-	122							A0A803MA22_CHEQI	Uncharacterized protein	Chenopodium quinoa (Quinoa)	576	144	5.1e-38	XP_021762047.1	UDP-N-acetylglucosamine--peptide N-acetylglucosaminyltransferase-like isoform X2	Chenopodium quinoa	610	144	1.29e-37								IPR011990		GO:0005515	'35.1.27':'not assigned.no ontology.tetratricopeptide repeat (TPR)':'(at5g63200 : 106.0) tetratricopeptide repeat (TPR)-containing protein; FUNCTIONS IN: binding; INVOLVED IN: biological_process unknown; LOCATED IN: cellular_component unknown; EXPRESSED IN: 22 plant structures; EXPRESSED DURING: 13 growth stages; CONTAINS InterPro DOMAIN/s: Tetratricopeptide TPR-1 (InterPro:IPR001440), Tetratrico…	'35.2':'not assigned.not annotated':' no hits & (original description: none)'
Seu_jg24900.t1	ptg000001l	12601020	12604940	+	79	HIP9_ARATH	Heavy metal-associated isoprenylated plant protein 9, AtHIP09	Arabidopsis thaliana (Mouse-ear cress)	319	51.2	5.07e-08	A0A6J5XL01_PRUAR	Uncharacterized protein	Prunus armeniaca (Apricot) (Armeniaca vulgaris)	117	112	4.2e-30	XP_021840022.1	heavy metal-associated isoprenylated plant protein 26-like	Spinacia oleracea	98	125	3.33e-35			metal ion binding [GO:0046872]		metal ion binding [GO:0046872]		GO:0046872	IPR036163		GO:0046872	'35.2':'not assigned.unknown':' no hits & (original description: no original description)'	'35.2':'not assigned.not annotated':' no hits & (original description: none)'
Seu_jg24901.t1	ptg000001l	12662209	12685075	-	398	GPI8_DROME	Putative GPI-anchor transamidase, GPI transamidase, EC 3.-.-.- (Phosphatidylinositol glycan anchor biosynthesis protein class K)	Drosophila melanogaster (Fruit fly)	355	358	4.6e-121	A0A803M6C7_CHEQI	Uncharacterized protein	Chenopodium quinoa (Quinoa)	404	670	0	XP_010689951.1	PREDICTED: putative GPI-anchor transamidase	Beta vulgaris subsp. vulgaris	400	679	0	K05290	GPI-anchor transamidase subunit K	endoplasmic reticulum [GO:0005783]; GPI-anchor transamidase complex [GO:0042765]; GPI-anchor transamidase activity [GO:0003923]; attachment of GPI anchor to protein [GO:0016255]; protein localization to cell surface [GO:0034394]; proteolysis [GO:0006508]	attachment of GPI anchor to protein [GO:0016255]; protein localization to cell surface [GO:0034394]; proteolysis [GO:0006508]	GPI-anchor transamidase activity [GO:0003923]	endoplasmic reticulum [GO:0005783]; GPI-anchor transamidase complex [GO:0042765]	GO:0003923; GO:0005783; GO:0006508; GO:0016255; GO:0034394; GO:0042765	IPR028361;IPR001096	Peptidase C13, legumain	GO:0003923;GO:0016255;GO:0042765;GO:0006508;GO:0008233	'29.4':'protein.postranslational modification':'(at1g08750 : 552.0) Peptidase C13 family; FUNCTIONS IN: GPI-anchor transamidase activity, cysteine-type endopeptidase activity; INVOLVED IN: proteolysis; LOCATED IN: endomembrane system; EXPRESSED IN: 23 plant structures; EXPRESSED DURING: 13 growth stages; CONTAINS InterPro DOMAIN/s: Peptidase C13, legumain (InterPro:IPR001096); BEST Arabidopsis th…	'18.3.4.2.1':'Protein modification.lipidation.glycophosphatidylinositol (GPI) anchor addition.GPI transamidase complex.component PIG-K':'component PIG-K of GPI transamidase complex'
Seu_jg24902.t1	ptg000001l	12719767	12720267	-	167							A0A803MYW0_CHEQI	Uncharacterized protein	Chenopodium quinoa (Quinoa)	136	122	2.06e-32	KMT06054.1	hypothetical protein BVRB_7g163810	Beta vulgaris subsp. vulgaris	192	125	1.54e-32											'35.2':'not assigned.unknown':' no hits & (original description: no original description)'	'35.2':'not assigned.not annotated':' no hits & (original description: none)'
Seu_jg24903.t1	ptg000001l	12756667	12757387	+	175	MIC25_BOVIN	MICOS complex subunit MIC25 (Coiled-coil-helix-coiled-coil-helix domain-containing protein 6)	Bos taurus (Bovine)	236	42.4	0.000757	A0A803MIB0_CHEQI	Uncharacterized protein	Chenopodium quinoa (Quinoa)	175	242	5.25e-79	XP_021736321.1	uncharacterized protein LOC110702882	Chenopodium quinoa	175	242	1.17e-78			MICOS complex [GO:0061617]; mitochondrial inner membrane [GO:0005743]; mitochondrion [GO:0005739]; cellular response to DNA damage stimulus [GO:0006974]; cristae formation [GO:0042407]	cellular response to DNA damage stimulus [GO:0006974]; cristae formation [GO:0042407]		MICOS complex [GO:0061617]; mitochondrial inner membrane [GO:0005743]; mitochondrion [GO:0005739]	GO:0005739; GO:0005743; GO:0006974; GO:0042407; GO:0061617				'35.2':'not assigned.unknown':'(at4g12340 : 81.6) copper ion binding; Has 30201 Blast hits to 17322 proteins in 780 species: Archae - 12; Bacteria - 1396; Metazoa - 17338; Fungi - 3422; Plants - 5037; Viruses - 0; Other Eukaryotes - 2996 (source: NCBI BLink). & (reliability: 163.2) & (original description: no original description)'	'35.2':'not assigned.not annotated':' no hits & (original description: none)'
Seu_jg24904.t1	ptg000001l	12776173	12816148	-	862	CCR4E_ARATH	Carbon catabolite repressor protein 4 homolog 5, CCR4 homolog 5, EC 3.1.13.4	Arabidopsis thaliana (Mouse-ear cress)	454	420	1.03e-137	A0A0K9REA5_SPIOL	Endo/exonuclease/phosphatase domain-containing protein	Spinacia oleracea (Spinach)	485	578	0	XP_021736322.1	carbon catabolite repressor protein 4 homolog 5-like isoform X1	Chenopodium quinoa	437	589	0	K07466	replication factor A1	cytoplasm [GO:0005737]; nucleus [GO:0005634]; 3'-5'-exoribonuclease activity [GO:0000175]; metal ion binding [GO:0046872]; poly(A)-specific ribonuclease activity [GO:0004535]; RNA binding [GO:0003723]		3'-5'-exoribonuclease activity [GO:0000175]; metal ion binding [GO:0046872]; poly(A)-specific ribonuclease activity [GO:0004535]; RNA binding [GO:0003723]	cytoplasm [GO:0005737]; nucleus [GO:0005634]	GO:0000175; GO:0003723; GO:0004535; GO:0005634; GO:0005737; GO:0046872	IPR012340;IPR005135;IPR036691;IPR013955	Endonuclease/exonuclease/phosphatase;Endonuclease/exonuclease/phosphatase superfamily	GO:0003824	'28.1':'DNA.synthesis/chromatin structure':'(at1g73875 : 413.0) DNAse I-like superfamily protein; CONTAINS InterPro DOMAIN/s: Endonuclease/exonuclease/phosphatase (InterPro:IPR005135); BEST Arabidopsis thaliana protein match is: DNAse I-like superfamily protein (TAIR:AT3G18500.2); Has 35333 Blast hits to 34131 proteins in 2444 species: Archae - 798; Bacteria - 22429; Metazoa - 974; Fungi - 991; P…	'35.1':'not assigned.annotated':'Carbon catabolite repressor protein 4 homolog 5 OS=Arabidopsis thaliana (sp|q0wky2|ccr4e_arath : 413.0)'
Seu_jg24905.t1	ptg000001l	12828360	12834768	-	388	POL_XMRV3	Gag-Pol polyprotein, Pr180gag-pol [Cleaved into: Matrix protein p15, MA; RNA-binding phosphoprotein p12 (pp12); Capsid protein p30, CA; Nucleocapsid protein p10, NC-pol; Protease p14, PR, EC 3.4.23.-; Reverse transcriptase/ribonuclease H p80, RT, EC 2.7.7.49, EC 2.7.7.7, EC 3.1.26.4; Integrase p46, IN, EC 2.7.7.-, EC 3.1.-.- ]	Xenotropic MuLV-related virus (isolate VP35) (XMRV)	1733	94.4	1.74e-19	A0A1S4BW51_TOBAC	uncharacterized protein LOC107812489	Nicotiana tabacum (Common tobacco)	804	396	7.47e-128	XP_021765442.1	uncharacterized protein LOC110729962	Chenopodium quinoa	2225	503	3.11e-158	K07497	putative transposase	host cell plasma membrane [GO:0020002]; membrane [GO:0016020]; viral nucleocapsid [GO:0019013]; aspartic-type endopeptidase activity [GO:0004190]; DNA binding [GO:0003677]; DNA-directed DNA polymerase activity [GO:0003887]; RNA binding [GO:0003723]; RNA-directed DNA polymerase activity [GO:0003964]; RNA-DNA hybrid ribonuclease activity [GO:0004523]; structural constituent of virion [GO:0039660]; …	DNA integration [GO:0015074]; DNA recombination [GO:0006310]; establishment of integrated proviral latency [GO:0075713]; proteolysis [GO:0006508]; viral entry into host cell [GO:0046718]; viral genome integration into host DNA [GO:0044826]; virion assembly [GO:0019068]	aspartic-type endopeptidase activity [GO:0004190]; DNA binding [GO:0003677]; DNA-directed DNA polymerase activity [GO:0003887]; RNA binding [GO:0003723]; RNA-directed DNA polymerase activity [GO:0003964]; RNA-DNA hybrid ribonuclease activity [GO:0004523]; structural constituent of virion [GO:0039660]; zinc ion binding [GO:0008270]	host cell plasma membrane [GO:0020002]; membrane [GO:0016020]; viral nucleocapsid [GO:0019013]	GO:0003677; GO:0003723; GO:0003887; GO:0003964; GO:0004190; GO:0004523; GO:0006310; GO:0006508; GO:0008270; GO:0015074; GO:0016020; GO:0019013; GO:0019068; GO:0020002; GO:0039660; GO:0044826; GO:0046718; GO:0075713	IPR012337;IPR001584;IPR036397	Integrase, catalytic core;Ribonuclease H superfamily	GO:0015074;GO:0003676	'35.2':'not assigned.unknown':' (original description: no original description)'	'35.2':'not assigned.not annotated':' no hits & (original description: none)'
Seu_jg24906.t1	ptg000001l	12859285	12862532	-	336							A0A0K9Q7R6_SPIOL	Uncharacterized protein	Spinacia oleracea (Spinach)	326	81.3	1.42e-13	KAH9625530.1	hypothetical protein KSS87_020327	Heliosperma pusillum	2025	86.3	3.19e-14											'35.2':'not assigned.unknown':' no hits & (original description: no original description)'	'35.2':'not assigned.not annotated':' no hits & (original description: none)'
Seu_jg24907.t1	ptg000001l	12895965	12901230	+	81							A0A6A2YVR2_HIBSY	ULP_PROTEASE domain-containing protein	Hibiscus syriacus (Rose of Sharon)	671	48.1	0.000238	XP_021758500.1	uncharacterized protein LOC110723450	Chenopodium quinoa	185	56.6	2.24e-07								IPR038765			'35.2':'not assigned.unknown':' no hits & (original description: no original description)'	'35.2':'not assigned.not annotated':' no hits & (original description: none)'
Seu_jg24908.t1	ptg000001l	12929880	12930586	-	120																													'35.2':'not assigned.unknown':' no hits & (original description: no original description)'	'35.2':'not assigned.not annotated':' no hits & (original description: none)'
Seu_jg24909.t1	ptg000001l	12931578	12934891	+	411							A0A803LSU4_CHEQI	Uncharacterized protein	Chenopodium quinoa (Quinoa)	1096	384	4.45e-120	XP_010668456.1	PREDICTED: uncharacterized protein LOC104885466	Beta vulgaris subsp. vulgaris	428	236	1.9e-69								IPR029480			'35.2':'not assigned.unknown':' no hits & (original description: no original description)'	'35.2':'not assigned.not annotated':' no hits & (original description: none)'
Seu_jg24910.t1	ptg000001l	12937951	12951853	-	576							A0A803LHZ8_CHEQI	Uncharacterized protein	Chenopodium quinoa (Quinoa)	439	189	2.51e-50	XP_021753209.1	uncharacterized protein LOC110718634	Chenopodium quinoa	499	183	4.37e-47											'35.2':'not assigned.unknown':' no hits & (original description: no original description)'	'35.2':'not assigned.not annotated':' no hits & (original description: none)'
Seu_jg24911.t1	ptg000001l	12956680	12957535	+	107																													'35.2':'not assigned.unknown':' no hits & (original description: no original description)'	'35.2':'not assigned.not annotated':' no hits & (original description: none)'
Seu_jg24912.t1	ptg000001l	12978343	12978858	+	172							E2DN01_BETVU	RNA-directed DNA polymerase, EC 2.7.7.49	Beta vulgaris (Sugar beet)	1717	50.1	0.000831	XP_017250983.1	PREDICTED: uncharacterized protein LOC108221628	Daucus carota subsp. sativus	1308	55.5	3.37e-05											'35.2':'not assigned.unknown':' no hits & (original description: no original description)'	'35.2':'not assigned.not annotated':' no hits & (original description: none)'
Seu_jg24913.t1	ptg000001l	13034014	13035465	-	177							A0A803LE25_CHEQI	Phytocyanin domain-containing protein	Chenopodium quinoa (Quinoa)	211	237	1.17e-76	KMT00567.1	hypothetical protein BVRB_9g218650	Beta vulgaris subsp. vulgaris	188	237	1.36e-76								IPR003245;IPR008972	Phytocyanin domain;Cupredoxin	GO:0009055	'35.1.40':'not assigned.no ontology.glycine rich proteins':'(at2g15780 : 120.0) Cupredoxin superfamily protein; FUNCTIONS IN: electron carrier activity, copper ion binding; LOCATED IN: endomembrane system; CONTAINS InterPro DOMAIN/s: Plastocyanin-like (InterPro:IPR003245), Cupredoxin (InterPro:IPR008972); BEST Arabidopsis thaliana protein match is: Cupredoxin superfamily protein (TAIR:AT2G15770.1…	'35.2':'not assigned.not annotated':' no hits & (original description: none)'
Seu_jg24914.t1	ptg000001l	13089084	13089519	-	108	NDBAB_ARATH	NADH dehydrogenase [ubiquinone] 1 beta subcomplex subunit 10-B	Arabidopsis thaliana (Mouse-ear cress)	106	183	1.5e-60	A0A0K9QBQ6_SPIOL	Uncharacterized protein	Spinacia oleracea (Spinach)	106	213	1.09e-69	XP_021857176.1	NADH dehydrogenase	ubiquinone 1 beta subcomplex subunit 10-B-like	106	213	2.43e-69	K03966	NADH dehydrogenase (ubiquinone) 1 beta subcomplex subunit 10	cytosol [GO:0005829]; mitochondrial membrane [GO:0031966]; mitochondrial respiratory chain complex I [GO:0005747]; mitochondrion [GO:0005739]; respiratory chain complex I [GO:0045271]; photorespiration [GO:0009853]	photorespiration [GO:0009853]		cytosol [GO:0005829]; mitochondrial membrane [GO:0031966]; mitochondrial respiratory chain complex I [GO:0005747]; mitochondrion [GO:0005739]; respiratory chain complex I [GO:0045271]	GO:0005739; GO:0005747; GO:0005829; GO:0009853; GO:0031966; GO:0045271	IPR019377;IPR039993	NADH dehydrogenase [ubiquinone] 1 beta subcomplex subunit 10		'9.1.2':'mitochondrial electron transport / ATP synthesis.NADH-DH.localisation not clear':'(at3g18410 : 144.0) Complex I subunit NDUFS6; FUNCTIONS IN: molecular_function unknown; INVOLVED IN: photorespiration; LOCATED IN: mitochondrion, mitochondrial membrane, mitochondrial respiratory chain complex I, respiratory chain complex I; CONTAINS InterPro DOMAIN/s: NADH-ubiquinone oxidoreductase, subuni…	'2.4.1.4.2.9':'Cellular respiration.oxidative phosphorylation.NADH dehydrogenase complex.non-core modules.beta subcomplex.component NDUFB10/PDSW':'component NDUFB10/PDSW of NADH dehydrogenase beta subcomplex'
Seu_jg24915.t1	ptg000001l	13108829	13110246	+	130							A0A803MTJ7_CHEQI	Uncharacterized protein	Chenopodium quinoa (Quinoa)	492	79.3	1.92e-14	XP_021865293.1	uncharacterized protein LOC110804042	Spinacia oleracea	301	84.3	2.17e-16											'35.2':'not assigned.unknown':' no hits & (original description: no original description)'	'35.2':'not assigned.not annotated':' no hits & (original description: none)'
Seu_jg24916.t1	ptg000001l	13147451	13165000	+	1124	KN14P_ARATH	Kinesin-like protein KIN-14P	Arabidopsis thaliana (Mouse-ear cress)	1025	915	0	A0A0K9Q9M8_SPIOL	Uncharacterized protein	Spinacia oleracea (Spinach)	1110	1672	0	KMT11160.1	hypothetical protein BVRB_5g110900	Beta vulgaris subsp. vulgaris	1055	1712	0	K10406	kinesin family member C2/C3	chloroplast [GO:0009507]; microtubule [GO:0005874]; microtubule cytoskeleton [GO:0015630]; ATP binding [GO:0005524]; microtubule binding [GO:0008017]; microtubule motor activity [GO:0003777]; microtubule-based movement [GO:0007018]; microtubule-based process [GO:0007017]	microtubule-based movement [GO:0007018]; microtubule-based process [GO:0007017]	ATP binding [GO:0005524]; microtubule binding [GO:0008017]; microtubule motor activity [GO:0003777]	chloroplast [GO:0009507]; microtubule [GO:0005874]; microtubule cytoskeleton [GO:0015630]	GO:0003777; GO:0005524; GO:0005874; GO:0007017; GO:0007018; GO:0008017; GO:0009507; GO:0015630	IPR001752;IPR036961;IPR019821;IPR001715;IPR036872;IPR027417	Kinesin motor domain;Kinesin motor domain superfamily;Kinesin motor domain, conserved site;Calponin homology domain;CH domain superfamily	GO:0003777;GO:0005524;GO:0007018;GO:0008017;GO:0005515	'31.1':'cell.organisation':'(at1g63640 : 766.0) P-loop nucleoside triphosphate hydrolases superfamily protein with CH (Calponin Homology) domain; FUNCTIONS IN: microtubule motor activity, ATP binding; INVOLVED IN: microtubule-based movement; LOCATED IN: plasma membrane; EXPRESSED IN: 24 plant structures; EXPRESSED DURING: 13 growth stages; CONTAINS InterPro DOMAIN/s: Kinesin, motor region, conser…	'20.1.3.12':'Cytoskeleton organisation.microtubular network.Kinesin microtubule-based motor protein activities.motor protein (Kinesin-14)':'motor protein (Kinesin-14)'
Seu_jg24917.t1	ptg000001l	13173915	13177426	-	160							A0A0K9Q9P8_SPIOL	Uncharacterized protein	Spinacia oleracea (Spinach)	157	192	3.69e-60	KNA03979.1	hypothetical protein SOVF_203950	Spinacia oleracea	157	192	8.26e-60											'35.2':'not assigned.unknown':'(at5g16110 : 81.6) unknown protein; FUNCTIONS IN: molecular_function unknown; INVOLVED IN: biological_process unknown; LOCATED IN: chloroplast; EXPRESSED IN: 24 plant structures; EXPRESSED DURING: 15 growth stages; BEST Arabidopsis thaliana protein match is: unknown protein (TAIR:AT3G02555.1); Has 133 Blast hits to 133 proteins in 18 species: Archae - 0; Bacteria - …	'35.2':'not assigned.not annotated':' no hits & (original description: none)'
Seu_jg24918.t1	ptg000001l	13283245	13286870	-	192							A0A0K9R8W9_SPIOL	Uncharacterized protein	Spinacia oleracea (Spinach)	369	87	1.38e-16	XP_021866949.1	uncharacterized protein LOC110805637	Spinacia oleracea	231	85.9	1.06e-16											'35.2':'not assigned.unknown':' no hits & (original description: no original description)'	'35.2':'not assigned.not annotated':' no hits & (original description: none)'
Seu_jg24919.t1	ptg000001l	13305573	13319735	-	225	TRL2_ORYSJ	Thioredoxin-like 2, chloroplastic (Lilium-type thioredoxin 2) (OsTrx19)	Oryza sativa subsp. japonica (Rice)	216	230	1.1e-75	A0A0K9QRR5_SPIOL	Thioredoxin domain-containing protein	Spinacia oleracea (Spinach)	228	375	3.62e-130	XP_021857170.1	thioredoxin-like 2-1, chloroplastic	Spinacia oleracea	228	375	8.09e-130			chloroplast [GO:0009507]; cell redox homeostasis [GO:0045454]	cell redox homeostasis [GO:0045454]		chloroplast [GO:0009507]	GO:0009507; GO:0045454	IPR036249;IPR013766;IPR017937	Thioredoxin domain;Thioredoxin, conserved site		'21.1':'redox.thioredoxin':'(at4g26160 : 220.0) Encodes a member of the thioredoxin family protein. Located in the chloroplast. Shows high activity towards the chloroplast 2-Cys peroxiredoxin A, and poor activity towards the chloroplast NADP-malate dehydrogenase.; atypical CYS HIS rich thioredoxin 1 (ACHT1); FUNCTIONS IN: oxidoreductase activity, acting on sulfur group of donors, disulfide as acc…	'10.4.3.5':'Redox homeostasis.thiol-based redox regulation.thioredoxin activities.atypical thioredoxin (ACHT)':'atypical thioredoxin (ACHT)'
Seu_jg24920.t1	ptg000001l	13344752	13348295	+	114																													'35.2':'not assigned.unknown':' no hits & (original description: no original description)'	'35.2':'not assigned.not annotated':' no hits & (original description: none)'
Seu_jg24921.t1	ptg000001l	13430489	13442574	-	161	COG3_ARATH	Conserved oligomeric Golgi complex subunit 3, COG complex subunit 3 (Component of oligomeric Golgi complex 3)	Arabidopsis thaliana (Mouse-ear cress)	784	57.8	4.08e-09	A0A2Z7AVV3_9LAMI	Conserved oligomeric Golgi complex subunit 3 (Component of oligomeric Golgi complex 3)	Dorcoceras hygrometricum	830	64.3	8.06e-09	KZV25526.1	conserved oligomeric Golgi complex subunit 3	Dorcoceras hygrometricum	830	64.3	1.8e-08			cis-Golgi network [GO:0005801]; Golgi membrane [GO:0000139]; Golgi transport complex [GO:0017119]; protein homodimerization activity [GO:0042803]; Golgi organization [GO:0007030]; Golgi vesicle transport [GO:0048193]; intra-Golgi vesicle-mediated transport [GO:0006891]; intracellular protein transport [GO:0006886]; pollen tube growth [GO:0009860]	Golgi organization [GO:0007030]; Golgi vesicle transport [GO:0048193]; intra-Golgi vesicle-mediated transport [GO:0006891]; intracellular protein transport [GO:0006886]; pollen tube growth [GO:0009860]	protein homodimerization activity [GO:0042803]	cis-Golgi network [GO:0005801]; Golgi membrane [GO:0000139]; Golgi transport complex [GO:0017119]	GO:0000139; GO:0005801; GO:0006886; GO:0006891; GO:0007030; GO:0009860; GO:0017119; GO:0042803; GO:0048193	IPR037138	Histone deacetylase domain superfamily		'35.2':'not assigned.unknown':' no hits & (original description: no original description)'	'35.2':'not assigned.not annotated':' no hits & (original description: none)'
Seu_jg24922.t1	ptg000001l	13533615	13542520	-	658							A0A0K9RG42_SPIOL	Uncharacterized protein	Spinacia oleracea (Spinach)	653	608	0	XP_010677991.1	PREDICTED: uncharacterized protein LOC104893568 isoform X2	Beta vulgaris subsp. vulgaris	641	671	0								IPR012870	Protein of unknown function DUF1666		'29.2.1.2.2.34':'protein.synthesis.ribosomal protein.eukaryotic.60S subunit.L34':'(at1g73850 : 353.0) FUNCTIONS IN: structural constituent of ribosome; INVOLVED IN: translation; LOCATED IN: endomembrane system, ribosome, intracellular; EXPRESSED IN: 9 plant structures; EXPRESSED DURING: 4 anthesis, petal differentiation and expansion stage, D bilateral stage; CONTAINS InterPro DOMAIN/s: Ribosomal…	'35.2':'not assigned.not annotated':' no hits & (original description: none)'
Seu_jg24923.t1	ptg000001l	13560384	13560677	-	73																													'35.2':'not assigned.unknown':' no hits & (original description: no original description)'	'35.2':'not assigned.not annotated':' no hits & (original description: none)'
Seu_jg24924.t1	ptg000001l	13591898	13607722	-	165																													'35.2':'not assigned.unknown':' no hits & (original description: no original description)'	'35.2':'not assigned.not annotated':' no hits & (original description: none)'
Seu_jg24925.t1	ptg000001l	13668297	13671867	-	358	NAC79_ARATH	NAC domain-containing protein 79, ANAC79, ANAC80, AtNAC79, AtNAC80	Arabidopsis thaliana (Mouse-ear cress)	329	263	3.82e-85	A0A1B2RWE1_9CARY	NAC transcription factor 17	Haloxylon ammodendron	340	469	1.82e-163	AOC59201.1	NAC transcription factor 17	Haloxylon ammodendron	340	469	4.07e-163			nucleus [GO:0005634]; DNA-binding transcription factor activity [GO:0003700]; transcription cis-regulatory region binding [GO:0000976]		DNA-binding transcription factor activity [GO:0003700]; transcription cis-regulatory region binding [GO:0000976]	nucleus [GO:0005634]	GO:0000976; GO:0003700; GO:0005634	IPR003441;IPR036093	NAC domain;NAC domain superfamily	GO:0003677;GO:0006355	'33.99':'development.unspecified':'(at3g18400 : 283.0) NAC domain containing protein 58 (NAC058); FUNCTIONS IN: sequence-specific DNA binding transcription factor activity; INVOLVED IN: multicellular organismal development, regulation of transcription; LOCATED IN: cellular_component unknown; EXPRESSED IN: hypocotyl, root, flower; EXPRESSED DURING: petal differentiation and expansion stage; CONTAI…	'15.5.17':'RNA biosynthesis.transcriptional regulation.transcription factor (NAC)':'transcription factor (NAC)'
Seu_jg24926.t1	ptg000001l	13686824	13692702	-	141																													'35.2':'not assigned.unknown':' no hits & (original description: no original description)'	'35.2':'not assigned.not annotated':' no hits & (original description: none)'
Seu_jg24927.t1	ptg000001l	13727322	13730283	-	92																													'35.2':'not assigned.unknown':' no hits & (original description: no original description)'	'35.2':'not assigned.not annotated':' no hits & (original description: none)'
Seu_jg24928.t1	ptg000001l	13788855	13794396	+	495	PEAMT_SPIOL	Phosphoethanolamine N-methyltransferase, EC 2.1.1.103	Spinacia oleracea (Spinach)	494	898	0	A5X7D6_SALEU	Phosphoethanolamine N-methyltransferase	Salicornia europaea (Common glasswort) (Salicornia herbacea)	494	1017	0	ABG57185.1	phosphoethanolamine N-methyltransferase	Salicornia europaea	494	1017	0	K05929	phosphoethanolamine N-methyltransferase [EC:2.1.1.103]	cytoplasm [GO:0005737]; phosphoethanolamine N-methyltransferase activity [GO:0000234]; phosphomethylethanolamine N-methyltransferase activity [GO:0052667]; methylation [GO:0032259]; phosphatidylcholine biosynthetic process [GO:0006656]	methylation [GO:0032259]; phosphatidylcholine biosynthetic process [GO:0006656]	phosphoethanolamine N-methyltransferase activity [GO:0000234]; phosphomethylethanolamine N-methyltransferase activity [GO:0052667]	cytoplasm [GO:0005737]	GO:0000234; GO:0005737; GO:0006656; GO:0032259; GO:0052667	IPR025714;IPR029063;IPR013216;IPR025771	Methyltransferase domain;Methyltransferase type 11	GO:0008168;GO:0000234;GO:0006656	'11.3':'lipid metabolism.Phospholipid synthesis':'(q9m571|peamt_spiol : 893.0) Phosphoethanolamine N-methyltransferase (EC 2.1.1.103) - Spinacia oleracea (Spinach) & (at1g48600 : 814.0) Encodes a phosphoethanolamine N-methyltransferase that catalyses the last two methylation steps of the three sequential methylations of phosphoethanolamine (PEA) that are required for the synthesis of phosphocholi…	'5.2.5.1':'Lipid metabolism.glycerolipid metabolism.phosphatidylcholine biosynthesis.phospho-base N-methyltransferase':'phospho-base N-methyltransferase'
Seu_jg24929.t1	ptg000001l	13851749	13856787	+	348	UGPI7_ARATH	Uncharacterized GPI-anchored protein At4g28100	Arabidopsis thaliana (Mouse-ear cress)	304	191	1.4e-57	A0A803N926_CHEQI	SPARK domain-containing protein	Chenopodium quinoa (Quinoa)	334	441	3.09e-152	XP_021744043.1	uncharacterized GPI-anchored protein At4g28100-like	Chenopodium quinoa	334	441	6.9e-152			anchored component of membrane [GO:0031225]; anchored component of plasma membrane [GO:0046658]; plasma membrane [GO:0005886]			anchored component of membrane [GO:0031225]; anchored component of plasma membrane [GO:0046658]; plasma membrane [GO:0005886]	GO:0005886; GO:0031225; GO:0046658	IPR040376;IPR043891	SPARK domain		'35.2':'not assigned.unknown':'(at3g18050 : 268.0) unknown protein; BEST Arabidopsis thaliana protein match is: unknown protein (TAIR:AT4G28100.1); Has 67 Blast hits to 66 proteins in 12 species: Archae - 0; Bacteria - 0; Metazoa - 0; Fungi - 0; Plants - 67; Viruses - 0; Other Eukaryotes - 0 (source: NCBI BLink). & (reliability: 536.0) & (original description: no original description)'	'35.1':'not assigned.annotated':'Uncharacterized GPI-anchored protein At4g28100 OS=Arabidopsis thaliana (sp|q9suc9|ugpi7_arath : 170.0)'
Seu_jg24930.t1	ptg000001l	13874845	13886882	-	612	MPK9_ARATH	Mitogen-activated protein kinase 9, AtMPK9, MAP kinase 9, EC 2.7.11.24	Arabidopsis thaliana (Mouse-ear cress)	510	818	0	A0A0K9QMB0_SPIOL	Mitogen-activated protein kinase, EC 2.7.11.24	Spinacia oleracea (Spinach)	609	997	0	XP_021857973.1	mitogen-activated protein kinase 9	Spinacia oleracea	609	997	0	K04371	mitogen-activated protein kinase 1/3 [EC:2.7.11.24]	cytoplasm [GO:0005737]; cytosol [GO:0005829]; mitochondrion [GO:0005739]; nucleus [GO:0005634]; ATP binding [GO:0005524]; MAP kinase activity [GO:0004707]; protein serine kinase activity [GO:0106310]; protein serine/threonine kinase activity [GO:0004674]; abscisic acid-activated signaling pathway [GO:0009738]; intracellular signal transduction [GO:0035556]; protein phosphorylation [GO:0006468]	abscisic acid-activated signaling pathway [GO:0009738]; intracellular signal transduction [GO:0035556]; protein phosphorylation [GO:0006468]	ATP binding [GO:0005524]; MAP kinase activity [GO:0004707]; protein serine kinase activity [GO:0106310]; protein serine/threonine kinase activity [GO:0004674]	cytoplasm [GO:0005737]; cytosol [GO:0005829]; mitochondrion [GO:0005739]; nucleus [GO:0005634]	GO:0004674; GO:0004707; GO:0005524; GO:0005634; GO:0005737; GO:0005739; GO:0005829; GO:0006468; GO:0009738; GO:0035556; GO:0106310	IPR000719;IPR017441;IPR003527;IPR011009	Protein kinase domain;Protein kinase, ATP binding site	GO:0004672;GO:0005524;GO:0006468;GO:0004707	'29.4':'protein.postranslational modification':'(at3g18040 : 759.0) Encodes a protein with similarity to MAP kinases (MAPK9).Expressed preferentially in guard cells and appears to be involved in reactive oxygen species mediated ABA signaling.; MAP kinase 9 (MPK9); CONTAINS InterPro DOMAIN/s: Protein kinase, catalytic domain (InterPro:IPR000719), Serine/threonine-protein kinase-like domain (InterP…	'18.4.3.6':'Protein modification.phosphorylation.CMGC protein kinase superfamily.protein kinase (MAPK)':'protein kinase (MAPK)'
Seu_jg24931.t1	ptg000001l	13892071	13896902	-	89																													'35.2':'not assigned.unknown':' no hits & (original description: no original description)'	'35.2':'not assigned.not annotated':' no hits & (original description: none)'
Seu_jg24932.t1	ptg000001l	13939643	13939876	+	78							A0A803KRW7_CHEQI	RHOMBOID-like protein, EC 3.4.21.- (Rhomboid-like protein)	Chenopodium quinoa (Quinoa)	556	52	9.93e-06	XP_010689703.1	PREDICTED: uncharacterized protein LOC104903375	Beta vulgaris subsp. vulgaris	239	92.8	7.27e-21											'35.2':'not assigned.unknown':' no hits & (original description: no original description)'	'35.2':'not assigned.not annotated':' no hits & (original description: none)'
Seu_jg24933.t1	ptg000001l	13959796	13981799	-	305	SPF27_ARATH	Pre-mRNA-splicing factor SPF27 homolog (Modifier of SNC1 member 4) (Protein BCAS2 homolog)	Arabidopsis thaliana (Mouse-ear cress)	253	275	2.42e-91	A0A0K9RPK4_SPIOL	Uncharacterized protein	Spinacia oleracea (Spinach)	254	385	2.75e-132	XP_021857966.1	pre-mRNA-splicing factor SPF27 homolog	Spinacia oleracea	254	385	6.14e-132	K12861	pre-mRNA-splicing factor SPF27	catalytic step 2 spliceosome [GO:0071013]; cytosol [GO:0005829]; nucleolus [GO:0005730]; nucleus [GO:0005634]; Prp19 complex [GO:0000974]; defense response to bacterium [GO:0042742]; defense response to fungus [GO:0050832]; innate immune response [GO:0045087]; mRNA processing [GO:0006397]; RNA splicing [GO:0008380]	defense response to bacterium [GO:0042742]; defense response to fungus [GO:0050832]; innate immune response [GO:0045087]; mRNA processing [GO:0006397]; RNA splicing [GO:0008380]		catalytic step 2 spliceosome [GO:0071013]; cytosol [GO:0005829]; nucleolus [GO:0005730]; nucleus [GO:0005634]; Prp19 complex [GO:0000974]	GO:0000974; GO:0005634; GO:0005730; GO:0005829; GO:0006397; GO:0008380; GO:0042742; GO:0045087; GO:0050832; GO:0071013	IPR008409		GO:0006397	'20.1':'stress.biotic':'(at3g18165 : 254.0) Encodes MOS4 (Modifier of snc1, 4), a nuclear protein homologous to human Breast Cancer-Amplified Sequence (BCAS2). MOS4 interacts with AtCDC5 and PRL1. All three proteins are essential for plant innate immunity.; Modifier of snc1,4 (MOS4); FUNCTIONS IN: molecular_function unknown; INVOLVED IN: defense response signaling pathway, resistance gene-indepen…	'16.1.3.1.1':'RNA processing.pre-RNA splicing.spliceosome-associated non-snRNP MOS4-associated complex (MAC).core components.component MOS4':'component MOS4 of non-snRNP MOS4-associated complex'
Seu_jg24934.t1	ptg000001l	13993454	13996134	-	327	GBLP_MEDSA	Guanine nucleotide-binding protein subunit beta-like protein	Medicago sativa (Alfalfa)	325	598	0	A0A803MR37_CHEQI	Uncharacterized protein	Chenopodium quinoa (Quinoa)	327	638	0	XP_010678120.1	guanine nucleotide-binding protein subunit beta-like protein	Beta vulgaris subsp. vulgaris	326	639	0	K14753	guanine nucleotide-binding protein subunit beta-2-like 1 protein	small ribosomal subunit [GO:0015935]; ribosome binding [GO:0043022]		ribosome binding [GO:0043022]	small ribosomal subunit [GO:0015935]	GO:0015935; GO:0043022	IPR001680;IPR019775;IPR036322;IPR020472;IPR045223;IPR015943	WD40 repeat;WD40 repeat, conserved site;Small (40S) ribosomal subunit Asc1/RACK1	GO:0005515;GO:0015935;GO:0043022	'29.4':'protein.postranslational modification':'(o24076|gblp_medsa : 569.0) Guanine nucleotide-binding protein subunit beta-like protein - Medicago sativa (Alfalfa) & (at3g18130 : 553.0) Encodes a protein with similarity to mammalian RACKs. RACKs function to shuttle activated protein kinase C to different subcellular sites and may also function as a scaffold through physical interactions with oth…	'17.1.3.1.33':'Protein biosynthesis.ribosome biogenesis.small ribosomal subunit (SSU).SSU proteome.component RACK1':'component RACK1 of SSU proteome'
Seu_jg24935.t1	ptg000001l	14039634	14051836	-	556	EXO1_ARATH	Exonuclease 1, EC 3.1.-.-	Arabidopsis thaliana (Mouse-ear cress)	735	304	2.82e-93	A0A803MIL2_CHEQI	Uncharacterized protein	Chenopodium quinoa (Quinoa)	563	820	0	XP_021736430.1	exonuclease 1-like	Chenopodium quinoa	563	820	0	K10746	exonuclease 1 [EC:3.1.-.-]	nucleus [GO:0005634]; 5'-3' exodeoxyribonuclease activity [GO:0035312]; 5'-flap endonuclease activity [GO:0017108]; DNA binding [GO:0003677]; metal ion binding [GO:0046872]; SUMO binding [GO:0032183]; DNA recombination [GO:0006310]; DNA repair [GO:0006281]	DNA recombination [GO:0006310]; DNA repair [GO:0006281]	5'-3' exodeoxyribonuclease activity [GO:0035312]; 5'-flap endonuclease activity [GO:0017108]; DNA binding [GO:0003677]; metal ion binding [GO:0046872]; SUMO binding [GO:0032183]	nucleus [GO:0005634]	GO:0003677; GO:0005634; GO:0006281; GO:0006310; GO:0017108; GO:0032183; GO:0035312; GO:0046872	IPR019974;IPR006086;IPR006085;IPR036279;IPR006084;IPR008918;IPR019734;IPR029060;IPR044752	XPG conserved site;XPG/Rad2 endonuclease;Tetratricopeptide repeat	GO:0016788;GO:0004518;GO:0003677;GO:0003824;GO:0005515;GO:0046872	'28.99':'DNA.unspecified':'(at1g18090 : 491.0) 5'-3' exonuclease family protein; FUNCTIONS IN: DNA binding, catalytic activity, nuclease activity; INVOLVED IN: DNA repair; LOCATED IN: cellular_component unknown; EXPRESSED IN: 22 plant structures; EXPRESSED DURING: 14 growth stages; CONTAINS InterPro DOMAIN/s: XPG conserved site (InterPro:IPR019974), XPG N-terminal (InterPro:IPR006085), DNA repair…	'14.3.2':'DNA damage response.homologous recombination repair (HR).exonuclease (EXO1)':'homologous recombination repair exonuclease (EXO1)'
Seu_jg24936.t1	ptg000001l	14062505	14065300	-	232							A0A803N8V9_CHEQI	CCHC-type domain-containing protein	Chenopodium quinoa (Quinoa)	301	56.6	9.94e-06	XP_010693418.1	transcription factor mef2A-like	Beta vulgaris subsp. vulgaris	245	88.2	5.69e-17											'35.2':'not assigned.unknown':' no hits & (original description: no original description)'	'35.2':'not assigned.not annotated':' no hits & (original description: none)'
Seu_jg24937.t1	ptg000001l	14085744	14094103	+	265							A0A803MIK2_CHEQI	Uncharacterized protein	Chenopodium quinoa (Quinoa)	246	360	3.38e-123	XP_021736425.1	uncharacterized protein LOC110702974	Chenopodium quinoa	246	360	7.54e-123											'35.2':'not assigned.unknown':'(at1g18060 : 296.0) unknown protein; INVOLVED IN: biological_process unknown; LOCATED IN: chloroplast; EXPRESSED IN: 22 plant structures; EXPRESSED DURING: 13 growth stages; Has 74 Blast hits to 74 proteins in 29 species: Archae - 0; Bacteria - 19; Metazoa - 0; Fungi - 0; Plants - 49; Viruses - 0; Other Eukaryotes - 6 (source: NCBI BLink). & (reliability: 592.0) & (…	'35.2':'not assigned.not annotated':' no hits & (original description: none)'
Seu_jg24938.t1	ptg000001l	14105662	14107266	+	535	TCPD_ARATH	T-complex protein 1 subunit delta, TCP-1-delta (CCT-delta) (Chaperonin CCT4)	Arabidopsis thaliana (Mouse-ear cress)	536	946	0	A0A803MII7_CHEQI	T-complex protein 1 subunit delta	Chenopodium quinoa (Quinoa)	534	1038	0	XP_021736415.1	T-complex protein 1 subunit delta-like	Chenopodium quinoa	534	1038	0	K09496	T-complex protein 1 subunit delta	chaperonin-containing T-complex [GO:0005832]; cytosol [GO:0005829]; ATP binding [GO:0005524]; ATP hydrolysis activity [GO:0016887]; ATP-dependent protein folding chaperone [GO:0140662]; unfolded protein binding [GO:0051082]; protein folding [GO:0006457]	protein folding [GO:0006457]	ATP binding [GO:0005524]; ATP hydrolysis activity [GO:0016887]; ATP-dependent protein folding chaperone [GO:0140662]; unfolded protein binding [GO:0051082]	chaperonin-containing T-complex [GO:0005832]; cytosol [GO:0005829]	GO:0005524; GO:0005829; GO:0005832; GO:0006457; GO:0016887; GO:0051082; GO:0140662	IPR012717;IPR002194;IPR027410;IPR027409;IPR017998;IPR027413;IPR002423		GO:0005524;GO:0006457;GO:0016887;GO:0051082;GO:0140662	'29.6':'protein.folding':'(at3g18190 : 835.0) TCP-1/cpn60 chaperonin family protein; FUNCTIONS IN: unfolded protein binding, ATP binding; INVOLVED IN: response to cadmium ion; EXPRESSED IN: 24 plant structures; EXPRESSED DURING: 15 growth stages; CONTAINS InterPro DOMAIN/s: Chaperonin Cpn60/TCP-1 (InterPro:IPR002423), Chaperone, tailless complex polypeptide 1 (InterPro:IPR017998), Chaperonin TCP-…	'20.3.1.4':'Cytoskeleton organisation.actin and tubulin folding.CCT chaperonin folding complex.subunit delta (CCT4)':'subunit delta of CCT chaperonin folding complex (CCT4)'
Seu_jg24939.t1	ptg000001l	14122832	14130386	-	365	WTR17_ARATH	WAT1-related protein At3g18200	Arabidopsis thaliana (Mouse-ear cress)	383	488	1.26e-172	A0A803MII6_CHEQI	WAT1-related protein	Chenopodium quinoa (Quinoa)	370	600	0	XP_021736269.1	WAT1-related protein At3g18200-like	Chenopodium quinoa	370	600	0			integral component of membrane [GO:0016021]; plasma membrane [GO:0005886]; transmembrane transporter activity [GO:0022857]		transmembrane transporter activity [GO:0022857]	integral component of membrane [GO:0016021]; plasma membrane [GO:0005886]	GO:0005886; GO:0016021; GO:0022857	IPR030184;IPR000620	EamA domain	GO:0016021;GO:0022857;GO:0016020	'33.99':'development.unspecified':'(at3g18200 : 465.0) nodulin MtN21 /EamA-like transporter family protein; FUNCTIONS IN: molecular_function unknown; LOCATED IN: endomembrane system, membrane; EXPRESSED IN: root; CONTAINS InterPro DOMAIN/s: Protein of unknown function DUF6, transmembrane (InterPro:IPR000620); BEST Arabidopsis thaliana protein match is: Walls Are Thin 1 (TAIR:AT1G75500.2); Has 353…	'24.2.1.5':'Solute transport.carrier-mediated transport.DMT superfamily.solute transporter (UmamiT)':'solute transporter (UmamiT)'
Seu_jg24940.t1	ptg000001l	14142796	14145485	-	422							A0A0J8FQA8_BETVV	Transpos_assoc domain-containing protein	Beta vulgaris subsp. vulgaris (Beet)	638	265	1.34e-78	XP_019106880.1	PREDICTED: uncharacterized protein LOC109135778	Beta vulgaris subsp. vulgaris	419	314	7.33e-100								IPR029480;IPR025452	Domain of unknown function DUF4218		'35.2':'not assigned.unknown':' no hits & (original description: no original description)'	'35.2':'not assigned.not annotated':' no hits & (original description: none)'
Seu_jg24941.t1	ptg000001l	14158545	14164310	+	389	SIEL_ARATH	Protein SIEL (Protein SHORT-ROOT INTERACTING EMBRYONIC LETHAL)	Arabidopsis thaliana (Mouse-ear cress)	936	179	2.15e-48	A0A0K9RU99_SPIOL	Uncharacterized protein	Spinacia oleracea (Spinach)	919	413	3.63e-133	XP_010676835.1	protein SIEL	Beta vulgaris subsp. vulgaris	912	451	2.24e-147	K13141	integrator complex subunit 4	cell cortex [GO:0005938]; endosome [GO:0005768]; nucleus [GO:0005634]; intercellular transport [GO:0010496]; root radial pattern formation [GO:0090057]; snRNA 3'-end processing [GO:0034472]	intercellular transport [GO:0010496]; root radial pattern formation [GO:0090057]; snRNA 3'-end processing [GO:0034472]		cell cortex [GO:0005938]; endosome [GO:0005768]; nucleus [GO:0005634]	GO:0005634; GO:0005768; GO:0005938; GO:0010496; GO:0034472; GO:0090057				'35.2':'not assigned.unknown':'(at3g08800 : 166.0) ARM repeat superfamily protein; FUNCTIONS IN: binding; INVOLVED IN: biological_process unknown; LOCATED IN: cellular_component unknown; EXPRESSED IN: 12 plant structures; EXPRESSED DURING: 7 growth stages; CONTAINS InterPro DOMAIN/s: Armadillo-like helical (InterPro:IPR011989), Armadillo-type fold (InterPro:IPR016024); Has 149 Blast hits to 148 p…	'35.1':'not assigned.annotated':'Protein SIEL OS=Arabidopsis thaliana (sp|q8vza0|siel_arath : 166.0)'
Seu_jg24942.t1	ptg000001l	14167542	14190617	-	564	TAF8_ARATH	Transcription initiation factor TFIID subunit 8 (TBP-associated factor 8, AtTAF8)	Arabidopsis thaliana (Mouse-ear cress)	353	204	1.16e-59	A0A803M596_CHEQI	Transcription initiation factor TFIID subunit 8	Chenopodium quinoa (Quinoa)	381	380	2.78e-124	KMT20011.1	hypothetical protein BVRB_1g000320	Beta vulgaris subsp. vulgaris	346	396	6.92e-131	K14649	transcription initiation factor TFIID subunit 8	transcription factor TFIID complex [GO:0005669]; protein heterodimerization activity [GO:0046982]		protein heterodimerization activity [GO:0046982]	transcription factor TFIID complex [GO:0005669]	GO:0005669; GO:0046982	IPR006565;IPR037818;IPR019473;IPR009072	Bromodomain associated domain;Transcription initiation factor TFIID subunit 8	GO:0005669;GO:0046982	'35.2':'not assigned.unknown':'(at4g34340 : 157.0) TBP-associated factor 8 (TAF8); FUNCTIONS IN: DNA binding; INVOLVED IN: biological_process unknown; LOCATED IN: cellular_component unknown; EXPRESSED IN: 22 plant structures; EXPRESSED DURING: 13 growth stages; CONTAINS InterPro DOMAIN/s: Histone-fold (InterPro:IPR009072), Bromodomain transcription factor (InterPro:IPR006565), Transcription facto…	'15.3.4.2.6':'RNA biosynthesis.RNA polymerase II-dependent transcription.transcription co-activation.TFIId complex.component TAF8':'component TAF8 of TFIId basal transcription regulation complex'
Seu_jg24943.t1	ptg000001l	14190630	14192189	-	295							A0A803N837_CHEQI	Uncharacterized protein	Chenopodium quinoa (Quinoa)	1042	170	6.72e-44	XP_021862048.1	uncharacterized protein LOC110801042	Spinacia oleracea	369	248	9.87e-77											'35.2':'not assigned.unknown':' no hits & (original description: no original description)'	'35.2':'not assigned.not annotated':' no hits & (original description: none)'
Seu_jg24944.t1	ptg000001l	14192319	14193239	-	93													XP_010666521.1	uncharacterized protein LOC104883671	Beta vulgaris subsp. vulgaris	630	58.5	1.94e-07											'35.2':'not assigned.unknown':' no hits & (original description: no original description)'	'35.2':'not assigned.not annotated':' no hits & (original description: none)'
Seu_jg24945.t1	ptg000001l	14193612	14195114	-	142							A0A803MGS5_CHEQI	Uncharacterized protein	Chenopodium quinoa (Quinoa)	223	94.4	5.19e-21	XP_021766410.1	kinesin-related protein 12-like	Chenopodium quinoa	271	94.7	2.35e-20								IPR012862	Protein of unknown function DUF1635		'35.2':'not assigned.unknown':' no hits & (original description: no original description)'	'35.2':'not assigned.not annotated':' no hits & (original description: none)'
Seu_jg24946.t1	ptg000001l	14197469	14197824	-	90							A0A0K9R116_SPIOL	Uncharacterized protein	Spinacia oleracea (Spinach)	388	75.1	1.06e-13	XP_021864689.1	uncharacterized protein LOC110803478	Spinacia oleracea	1056	84.3	1.5e-16								IPR025452	Domain of unknown function DUF4218		'35.2':'not assigned.unknown':' no hits & (original description: no original description)'	'35.2':'not assigned.not annotated':' no hits & (original description: none)'
Seu_jg24947.t1	ptg000001l	14198444	14199901	-	283							A0A803N176_CHEQI	Transpos_assoc domain-containing protein	Chenopodium quinoa (Quinoa)	408	190	5.22e-54	XP_021835687.1	uncharacterized protein LOC110775385	Spinacia oleracea	365	209	9.09e-62											'35.2':'not assigned.unknown':' no hits & (original description: no original description)'	'35.2':'not assigned.not annotated':' no hits & (original description: none)'
Seu_jg24948.t1	ptg000001l	14199917	14200162	-	82							A0A0J8FQA8_BETVV	Transpos_assoc domain-containing protein	Beta vulgaris subsp. vulgaris (Beet)	638	119	2e-29	KMT02820.1	hypothetical protein BVRB_8g194030	Beta vulgaris subsp. vulgaris	259	119	7.78e-31								IPR029480			'35.2':'not assigned.unknown':' no hits & (original description: no original description)'	'35.2':'not assigned.not annotated':' no hits & (original description: none)'
Seu_jg24949.t1	ptg000001l	14208622	14210397	-	243							A0A803LBA1_CHEQI	Integrase catalytic domain-containing protein	Chenopodium quinoa (Quinoa)	958	80.5	2.11e-13	XP_010681738.1	PREDICTED: uncharacterized protein LOC104896665	Beta vulgaris subsp. vulgaris	554	68.9	3.2e-09											'35.2':'not assigned.unknown':' no hits & (original description: no original description)'	'35.2':'not assigned.not annotated':' no hits & (original description: none)'
Seu_jg24950.t1	ptg000001l	14231941	14242424	+	81																													'35.2':'not assigned.unknown':' no hits & (original description: no original description)'	'35.2':'not assigned.not annotated':' no hits & (original description: none)'
Seu_jg24950.t2	ptg000001l	14231941	14242424	+	201																													'35.2':'not assigned.unknown':' no hits & (original description: no original description)'	'35.2':'not assigned.not annotated':' no hits & (original description: none)'
Seu_jg24951.t1	ptg000001l	14243480	14244130	+	217							A0A0K9Q7R6_SPIOL	Uncharacterized protein	Spinacia oleracea (Spinach)	326	103	9.59e-23	XP_019102606.1	PREDICTED: uncharacterized protein LOC104908470	Beta vulgaris subsp. vulgaris	325	118	7.85e-28											'35.2':'not assigned.unknown':' no hits & (original description: no original description)'	'35.2':'not assigned.not annotated':' no hits & (original description: none)'
Seu_jg24952.t1	ptg000001l	14246058	14249472	+	293							A0A6P6WT31_COFAR	ATP-dependent DNA helicase, EC 3.6.4.12	Coffea arabica (Arabian coffee)	1260	94.4	1.22e-17	XP_021851216.1	uncharacterized protein LOC110790753	Spinacia oleracea	1350	137	5.46e-32											'35.2':'not assigned.unknown':' no hits & (original description: no original description)'	'35.2':'not assigned.not annotated':' no hits & (original description: none)'
Seu_jg24953.t1	ptg000001l	14251549	14254258	+	216	RFA1B_ARATH	Replication protein A 70 kDa DNA-binding subunit B, AtRPA70B (AtRPA1-5) (Replication factor A protein 1B) (Replication protein A 1B, AtRPA1B)	Arabidopsis thaliana (Mouse-ear cress)	604	51.6	1.36e-06	A0A803LS82_CHEQI	Uncharacterized protein	Chenopodium quinoa (Quinoa)	545	130	1.17e-31	XP_010691528.1	replication protein A 70 kDa DNA-binding subunit D-like	Beta vulgaris subsp. vulgaris	419	133	9.66e-33			DNA replication factor A complex [GO:0005662]; damaged DNA binding [GO:0003684]; metal ion binding [GO:0046872]; single-stranded telomeric DNA binding [GO:0043047]; DNA repair [GO:0006281]; DNA unwinding involved in DNA replication [GO:0006268]; double-strand break repair via homologous recombination [GO:0000724]; meiotic cell cycle [GO:0051321]; nucleotide-excision repair [GO:0006289]; response …	DNA repair [GO:0006281]; DNA unwinding involved in DNA replication [GO:0006268]; double-strand break repair via homologous recombination [GO:0000724]; meiotic cell cycle [GO:0051321]; nucleotide-excision repair [GO:0006289]; response to UV-B [GO:0010224]; telomere maintenance via telomerase [GO:0007004]	damaged DNA binding [GO:0003684]; metal ion binding [GO:0046872]; single-stranded telomeric DNA binding [GO:0043047]	DNA replication factor A complex [GO:0005662]	GO:0000724; GO:0003684; GO:0005662; GO:0006268; GO:0006281; GO:0006289; GO:0007004; GO:0010224; GO:0043047; GO:0046872; GO:0051321	IPR012340			'35.2':'not assigned.unknown':' no hits & (original description: no original description)'	'35.2':'not assigned.not annotated':' no hits & (original description: none)'
Seu_jg24953.t2	ptg000001l	14251549	14256105	+	223	RFA1B_ARATH	Replication protein A 70 kDa DNA-binding subunit B, AtRPA70B (AtRPA1-5) (Replication factor A protein 1B) (Replication protein A 1B, AtRPA1B)	Arabidopsis thaliana (Mouse-ear cress)	604	55.8	6.15e-08	A0A803LS82_CHEQI	Uncharacterized protein	Chenopodium quinoa (Quinoa)	545	134	6.5e-33	XP_010691528.1	replication protein A 70 kDa DNA-binding subunit D-like	Beta vulgaris subsp. vulgaris	419	136	7.78e-34			DNA replication factor A complex [GO:0005662]; damaged DNA binding [GO:0003684]; metal ion binding [GO:0046872]; single-stranded telomeric DNA binding [GO:0043047]; DNA repair [GO:0006281]; DNA unwinding involved in DNA replication [GO:0006268]; double-strand break repair via homologous recombination [GO:0000724]; meiotic cell cycle [GO:0051321]; nucleotide-excision repair [GO:0006289]; response …	DNA repair [GO:0006281]; DNA unwinding involved in DNA replication [GO:0006268]; double-strand break repair via homologous recombination [GO:0000724]; meiotic cell cycle [GO:0051321]; nucleotide-excision repair [GO:0006289]; response to UV-B [GO:0010224]; telomere maintenance via telomerase [GO:0007004]	damaged DNA binding [GO:0003684]; metal ion binding [GO:0046872]; single-stranded telomeric DNA binding [GO:0043047]	DNA replication factor A complex [GO:0005662]	GO:0000724; GO:0003684; GO:0005662; GO:0006268; GO:0006281; GO:0006289; GO:0007004; GO:0010224; GO:0043047; GO:0046872; GO:0051321	IPR012340			'35.2':'not assigned.unknown':' no hits & (original description: no original description)'	'35.2':'not assigned.not annotated':' no hits & (original description: none)'
Seu_jg24954.t1	ptg000001l	14270282	14281719	-	162							A0A0K9RFI0_SPIOL	Uncharacterized protein	Spinacia oleracea (Spinach)	143	109	1.48e-27	XP_021850167.1	uncharacterized protein LOC110789771	Spinacia oleracea	178	111	2.63e-27											'35.2':'not assigned.unknown':' no hits & (original description: no original description)'	'35.2':'not assigned.not annotated':' no hits & (original description: none)'
Seu_jg24955.t1	ptg000001l	14283117	14287550	+	514	DTX16_ARATH	Protein DETOXIFICATION 16, AtDTX16 (Multidrug and toxic compound extrusion protein 16, MATE protein 16)	Arabidopsis thaliana (Mouse-ear cress)	486	580	0	A0A0K9R520_SPIOL	Protein DETOXIFICATION (Multidrug and toxic compound extrusion protein)	Spinacia oleracea (Spinach)	517	819	0	XP_021857958.1	protein DETOXIFICATION 16-like isoform X1	Spinacia oleracea	517	819	0	K03327	multidrug resistance protein, MATE family	integral component of membrane [GO:0016021]; membrane [GO:0016020]; plant-type vacuole [GO:0000325]; plastid [GO:0009536]; antiporter activity [GO:0015297]; transmembrane transporter activity [GO:0022857]; xenobiotic transmembrane transporter activity [GO:0042910]; response to nematode [GO:0009624]; xenobiotic detoxification by transmembrane export across the plasma membrane [GO:1990961]	response to nematode [GO:0009624]; xenobiotic detoxification by transmembrane export across the plasma membrane [GO:1990961]	antiporter activity [GO:0015297]; transmembrane transporter activity [GO:0022857]; xenobiotic transmembrane transporter activity [GO:0042910]	integral component of membrane [GO:0016021]; membrane [GO:0016020]; plant-type vacuole [GO:0000325]; plastid [GO:0009536]	GO:0000325; GO:0009536; GO:0009624; GO:0015297; GO:0016020; GO:0016021; GO:0022857; GO:0042910; GO:1990961	IPR002528;IPR045069	Multi antimicrobial extrusion protein;Multidrug and toxic compound extrusion family, eukaryotic	GO:0015297;GO:0016020;GO:0042910;GO:0055085;GO:1990961	'34.99':'transport.misc':'(at5g52450 : 558.0) MATE efflux family protein; FUNCTIONS IN: antiporter activity, drug transmembrane transporter activity, transporter activity; INVOLVED IN: response to nematode; LOCATED IN: plasma membrane, membrane; EXPRESSED IN: 24 plant structures; EXPRESSED DURING: 15 growth stages; CONTAINS InterPro DOMAIN/s: MATE family transporter related protein (InterPro:IPR0…	'24.2.4.1.1':'Solute transport.carrier-mediated transport.MOP superfamily.MATE family.metabolite transporter (DTX)':'metabolite transporter (DTX)'
Seu_jg24956.t1	ptg000001l	14288851	14307373	-	479	PAT_PETHY	Bifunctional aspartate aminotransferase and glutamate/aspartate-prephenate aminotransferase, PhPPA-AT, EC 2.6.1.1, EC 2.6.1.78, EC 2.6.1.79	Petunia hybrida (Petunia)	479	731	0	A0A0K9R3G1_SPIOL	Aminotran_1_2 domain-containing protein	Spinacia oleracea (Spinach)	480	826	0	XP_021857961.1	bifunctional aspartate aminotransferase and glutamate/aspartate-prephenate aminotransferase	Spinacia oleracea	480	826	0	K00812	aspartate aminotransferase [EC:2.6.1.1]	chloroplast [GO:0009507]; aspartate-prephenate aminotransferase activity [GO:0033853]; glutamate-prephenate aminotransferase activity [GO:0033854]; identical protein binding [GO:0042802]; L-aspartate:2-oxoglutarate aminotransferase activity [GO:0004069]; pyridoxal phosphate binding [GO:0030170]; aromatic amino acid family biosynthetic process, prephenate pathway [GO:0009095]; L-phenylalanine bios…	aromatic amino acid family biosynthetic process, prephenate pathway [GO:0009095]; L-phenylalanine biosynthetic process [GO:0009094]	aspartate-prephenate aminotransferase activity [GO:0033853]; glutamate-prephenate aminotransferase activity [GO:0033854]; identical protein binding [GO:0042802]; L-aspartate:2-oxoglutarate aminotransferase activity [GO:0004069]; pyridoxal phosphate binding [GO:0030170]	chloroplast [GO:0009507]	GO:0004069; GO:0009094; GO:0009095; GO:0009507; GO:0030170; GO:0033853; GO:0033854; GO:0042802	IPR004839;IPR015422;IPR015424;IPR004838;IPR015421	Aminotransferase, class I/classII	GO:0009058;GO:0030170;GO:0003824	'13.1.1.2.1':'amino acid metabolism.synthesis.central amino acid metabolism.aspartate.aspartate aminotransferase':'(at2g22250 : 618.0) Encodes a prokaryotic-type plastidic aspartate aminotransferase with glutamate/aspartate-prephenate aminotransferase (PAT) activity.; aspartate aminotransferase (AAT); FUNCTIONS IN: L-aspartate:2-oxoglutarate aminotransferase activity, transferase activity, transf…	'4.5.2.2':'Amino acid metabolism.shikimate group amino acid biosynthesis.phenylalanine and tyrosine.prephenate aminotransferase (PPA-AT)':'prephenate aminotransferase (PPA-AT)'
Seu_jg24957.t1	ptg000001l	14400670	14408310	+	492	DTX16_ARATH	Protein DETOXIFICATION 16, AtDTX16 (Multidrug and toxic compound extrusion protein 16, MATE protein 16)	Arabidopsis thaliana (Mouse-ear cress)	486	611	0	A0A803MIJ4_CHEQI	Uncharacterized protein	Chenopodium quinoa (Quinoa)	436	731	0	XP_021736419.1	protein DETOXIFICATION 16-like	Chenopodium quinoa	484	790	0	K03327	multidrug resistance protein, MATE family	integral component of membrane [GO:0016021]; membrane [GO:0016020]; plant-type vacuole [GO:0000325]; plastid [GO:0009536]; antiporter activity [GO:0015297]; transmembrane transporter activity [GO:0022857]; xenobiotic transmembrane transporter activity [GO:0042910]; response to nematode [GO:0009624]; xenobiotic detoxification by transmembrane export across the plasma membrane [GO:1990961]	response to nematode [GO:0009624]; xenobiotic detoxification by transmembrane export across the plasma membrane [GO:1990961]	antiporter activity [GO:0015297]; transmembrane transporter activity [GO:0022857]; xenobiotic transmembrane transporter activity [GO:0042910]	integral component of membrane [GO:0016021]; membrane [GO:0016020]; plant-type vacuole [GO:0000325]; plastid [GO:0009536]	GO:0000325; GO:0009536; GO:0009624; GO:0015297; GO:0016020; GO:0016021; GO:0022857; GO:0042910; GO:1990961	IPR002528;IPR045069	Multi antimicrobial extrusion protein;Multidrug and toxic compound extrusion family, eukaryotic	GO:0015297;GO:0016020;GO:0042910;GO:0055085;GO:1990961	'34.99':'transport.misc':'(at5g52450 : 580.0) MATE efflux family protein; FUNCTIONS IN: antiporter activity, drug transmembrane transporter activity, transporter activity; INVOLVED IN: response to nematode; LOCATED IN: plasma membrane, membrane; EXPRESSED IN: 24 plant structures; EXPRESSED DURING: 15 growth stages; CONTAINS InterPro DOMAIN/s: MATE family transporter related protein (InterPro:IPR0…	'24.2.4.1.1':'Solute transport.carrier-mediated transport.MOP superfamily.MATE family.metabolite transporter (DTX)':'metabolite transporter (DTX)'
Seu_jg24958.t1	ptg000001l	14413658	14414181	+	149							A0A803MV02_CHEQI	DUF4218 domain-containing protein	Chenopodium quinoa (Quinoa)	274	186	3.23e-56	XP_021731318.1	uncharacterized protein LOC110698227	Chenopodium quinoa	220	187	5.26e-57								IPR025452	Domain of unknown function DUF4218		'35.2':'not assigned.unknown':' no hits & (original description: no original description)'	'35.2':'not assigned.not annotated':' no hits & (original description: none)'
Seu_jg24959.t1	ptg000001l	14445542	14447813	+	133																													'35.2':'not assigned.unknown':' no hits & (original description: no original description)'	'35.2':'not assigned.not annotated':' no hits & (original description: none)'
Seu_jg24960.t1	ptg000001l	14527319	14562635	+	1185	DEXH3_ARATH	DExH-box ATP-dependent RNA helicase DExH3, EC 3.6.4.13	Arabidopsis thaliana (Mouse-ear cress)	1197	1677	0	A0A803MR65_CHEQI	RNA helicase, EC 3.6.4.13	Chenopodium quinoa (Quinoa)	1197	2029	0	XP_021727385.1	DExH-box ATP-dependent RNA helicase DExH3-like	Chenopodium quinoa	1184	2038	0	K14442	ATP-dependent RNA helicase DHX36 [EC:3.6.4.13]	ATP binding [GO:0005524]; ATP hydrolysis activity [GO:0016887]; RNA binding [GO:0003723]; RNA helicase activity [GO:0003724]		ATP binding [GO:0005524]; ATP hydrolysis activity [GO:0016887]; RNA binding [GO:0003723]; RNA helicase activity [GO:0003724]		GO:0003723; GO:0003724; GO:0005524; GO:0016887	IPR027417;IPR014720;IPR001650;IPR007502;IPR011709;IPR014001;IPR011545	DEAD/DEAH box helicase domain	GO:0004386;GO:0003676;GO:0005524	'28.99':'DNA.unspecified':'(at1g48650 : 1543.0) DEA(D/H)-box RNA helicase family protein; FUNCTIONS IN: in 6 functions; LOCATED IN: intracellular; EXPRESSED IN: 23 plant structures; EXPRESSED DURING: 13 growth stages; CONTAINS InterPro DOMAIN/s: Helicase-associated domain (InterPro:IPR007502), DNA/RNA helicase, DEAD/DEAH box type, N-terminal (InterPro:IPR011545), Double-stranded RNA-binding (Inte…	'35.1':'not assigned.annotated':'DExH-box ATP-dependent RNA helicase DExH3 OS=Arabidopsis thaliana (sp|f4hyj7|dexh3_arath : 1543.0)'
Seu_jg24961.t1	ptg000001l	14582041	14585660	+	172	TPRKB_DANRE	EKC/KEOPS complex subunit TPRKB (PRPK-binding protein) (TP53RK-binding protein)	Danio rerio (Zebrafish) (Brachydanio rerio)	175	106	3.17e-28	A0A0J8E368_BETVV	Uncharacterized protein	Beta vulgaris subsp. vulgaris (Beet)	171	278	1.37e-93	XP_010695654.1	EKC/KEOPS complex subunit TPRKB	Beta vulgaris subsp. vulgaris	171	278	3.05e-93	K15901	EKC/KEOPS complex subunit TPRKB/CGI121	cytoplasm [GO:0005737]; cytosol [GO:0005829]; EKC/KEOPS complex [GO:0000408]; nucleus [GO:0005634]; telomere maintenance via recombination [GO:0000722]; tRNA threonylcarbamoyladenosine modification [GO:0002949]	telomere maintenance via recombination [GO:0000722]; tRNA threonylcarbamoyladenosine modification [GO:0002949]		cytoplasm [GO:0005737]; cytosol [GO:0005829]; EKC/KEOPS complex [GO:0000408]; nucleus [GO:0005634]	GO:0000408; GO:0000722; GO:0002949; GO:0005634; GO:0005737; GO:0005829	IPR013926;IPR036504	CGI121/TPRKB;CGI121/TPRKB superfamily		'35.2':'not assigned.unknown':'(at4g34412 : 201.0) CONTAINS InterPro DOMAIN/s: Kinase binding protein CGI-121 (InterPro:IPR013926); Has 275 Blast hits to 275 proteins in 139 species: Archae - 0; Bacteria - 5; Metazoa - 98; Fungi - 109; Plants - 42; Viruses - 0; Other Eukaryotes - 21 (source: NCBI BLink). & (gnl|cdd|72042 : 106.0) no description available & (gnl|cdd|39269 : 105.0) no description a…	'16.2.4.2.3':'RNA processing.RNA modification.tRNA maturation.KEOPS/EKC threonylcarbamoyl-AMP synthase complex.component CGI121':'component CGI121 of tRNA N6-threonylcarbamoylation KEOPS/EKC complex'
Seu_jg24962.t1	ptg000001l	14586673	14590594	+	189							A0A484N1P1_9ASTE	Retrotrans_gag domain-containing protein	Cuscuta campestris	325	67	1.44e-09	XP_017234437.1	PREDICTED: uncharacterized protein LOC108208415	Daucus carota subsp. sativus	358	70.9	1.39e-10											'35.2':'not assigned.unknown':' no hits & (original description: no original description)'	'35.2':'not assigned.not annotated':' no hits & (original description: none)'
Seu_jg24963.t1	ptg000001l	14591997	14600507	+	199																													'35.2':'not assigned.unknown':' no hits & (original description: no original description)'	'35.2':'not assigned.not annotated':' no hits & (original description: none)'
Seu_jg24964.t1	ptg000001l	14604706	14605486	+	80							A0A803N2G4_CHEQI	Uncharacterized protein	Chenopodium quinoa (Quinoa)	139	64.7	2.95e-11																	'35.2':'not assigned.unknown':' no hits & (original description: no original description)'	'35.2':'not assigned.not annotated':' no hits & (original description: none)'
Seu_jg24965.t1	ptg000001l	14605652	14605936	+	95																													'35.2':'not assigned.unknown':' no hits & (original description: no original description)'	'35.2':'not assigned.not annotated':' no hits & (original description: none)'
Seu_jg24966.t1	ptg000001l	14606114	14609889	+	167																													'35.2':'not assigned.unknown':' no hits & (original description: no original description)'	'35.2':'not assigned.not annotated':' no hits & (original description: none)'
Seu_jg24967.t1	ptg000001l	14610321	14611011	+	203							A0A0A9UQL3_ARUDO	Uncharacterized protein	Arundo donax (Giant reed) (Donax arundinaceus)	240	123	2.95e-31	XP_021751646.1	uncharacterized protein LOC110717301	Chenopodium quinoa	325	235	1.89e-73								IPR007527;IPR006564		GO:0008270	'35.2':'not assigned.unknown':' no hits & (original description: no original description)'	'35.2':'not assigned.not annotated':' no hits & (original description: none)'
Seu_jg24968.t1	ptg000001l	14613158	14653303	-	352	P2C08_ARATH	Probable protein phosphatase 2C 8, AtPP2C08, EC 3.1.3.16	Arabidopsis thaliana (Mouse-ear cress)	351	425	1.54e-148	A0A0K9QY57_SPIOL	PPM-type phosphatase domain-containing protein	Spinacia oleracea (Spinach)	353	555	0	XP_021736413.1	probable protein phosphatase 2C 8	Chenopodium quinoa	352	565	0	K17500	integrin-linked kinase-associated serine/threonine phosphatase 2C [EC:3.1.3.16]	cytosol [GO:0005829]; nucleus [GO:0005634]; metal ion binding [GO:0046872]; myosin phosphatase activity [GO:0017018]; protein dephosphorylation [GO:0006470]	protein dephosphorylation [GO:0006470]	metal ion binding [GO:0046872]; myosin phosphatase activity [GO:0017018]	cytosol [GO:0005829]; nucleus [GO:0005634]	GO:0005634; GO:0005829; GO:0006470; GO:0017018; GO:0046872	IPR001932;IPR036457;IPR015655	Protein phosphatase 2C family	GO:0004722;GO:0006470	'29.4':'protein.postranslational modification':'(at1g18030 : 404.0) Protein phosphatase 2C family protein; FUNCTIONS IN: protein serine/threonine phosphatase activity, catalytic activity; INVOLVED IN: biological_process unknown; LOCATED IN: cellular_component unknown; EXPRESSED IN: 22 plant structures; EXPRESSED DURING: 13 growth stages; CONTAINS InterPro DOMAIN/s: Protein phosphatase 2C-related …	'35.1':'not assigned.annotated':'Probable protein phosphatase 2C 8 OS=Arabidopsis thaliana (sp|q9lmt1|p2c08_arath : 404.0)'
Seu_jg24969.t1	ptg000001l	14655312	14674466	-	527							A0A803LVP5_CHEQI	Uncharacterized protein	Chenopodium quinoa (Quinoa)	495	104	5.62e-20	KNA04174.1	hypothetical protein SOVF_202140, partial	Spinacia oleracea	59	73.6	2.5e-12								IPR038765			'35.2':'not assigned.unknown':' no hits & (original description: no original description)'	'35.2':'not assigned.not annotated':' no hits & (original description: none)'
Seu_jg24969.t2	ptg000001l	14655312	14674466	-	540							A0A803LVP5_CHEQI	Uncharacterized protein	Chenopodium quinoa (Quinoa)	495	104	6.07e-20	KNA04174.1	hypothetical protein SOVF_202140, partial	Spinacia oleracea	59	73.6	2.51e-12								IPR038765			'35.2':'not assigned.unknown':' no hits & (original description: no original description)'	'35.2':'not assigned.not annotated':' no hits & (original description: none)'
Seu_jg24970.t1	ptg000001l	14687581	14694947	-	210							A0A0K9RJP4_SPIOL	Uncharacterized protein	Spinacia oleracea (Spinach)	239	357	5.21e-123	XP_021857951.1	uncharacterized protein LOC110797166	Spinacia oleracea	239	357	1.16e-122								IPR006747	Protein of unknown function DUF599		'35.2':'not assigned.unknown':'(at3g18215 : 238.0) Protein of unknown function, DUF599; CONTAINS InterPro DOMAIN/s: Protein of unknown function DUF599 (InterPro:IPR006747); BEST Arabidopsis thaliana protein match is: Protein of unknown function, DUF599 (TAIR:AT5G24600.2); Has 303 Blast hits to 303 proteins in 73 species: Archae - 0; Bacteria - 107; Metazoa - 0; Fungi - 0; Plants - 182; Viruses - …	'35.2':'not assigned.not annotated':' no hits & (original description: none)'
Seu_jg24971.t1	ptg000001l	14792259	14798753	-	128	TAS_SHIFL	Protein tas	Shigella flexneri	346	48.5	2.24e-06	A0A803MSP4_CHEQI	Aldo_ket_red domain-containing protein	Chenopodium quinoa (Quinoa)	357	86.7	1.98e-17	XP_021730871.1	uncharacterized protein LOC110697799	Chenopodium quinoa	357	86.7	4.42e-17			oxidoreductase activity [GO:0016491]		oxidoreductase activity [GO:0016491]		GO:0016491				'35.2':'not assigned.unknown':' no hits & (original description: no original description)'	'35.2':'not assigned.not annotated':' no hits & (original description: none)'
Seu_jg24972.t1	ptg000001l	14852304	14852957	+	91																													'35.2':'not assigned.unknown':' no hits & (original description: no original description)'	'35.2':'not assigned.not annotated':' no hits & (original description: none)'
Seu_jg24973.t1	ptg000001l	14909306	14909848	+	99																													'35.2':'not assigned.unknown':' no hits & (original description: no original description)'	'35.2':'not assigned.not annotated':' no hits & (original description: none)'
Seu_jg24974.t1	ptg000001l	14982931	14984758	-	121																													'35.2':'not assigned.unknown':' no hits & (original description: no original description)'	'35.2':'not assigned.not annotated':' no hits & (original description: none)'
Seu_jg24975.t1	ptg000001l	14997107	15005889	+	218																													'35.2':'not assigned.unknown':' no hits & (original description: no original description)'	'35.2':'not assigned.not annotated':' no hits & (original description: none)'
Seu_jg24976.t1	ptg000001l	15007855	15008908	+	281							A0A0K9RUB7_SPIOL	Uncharacterized protein	Spinacia oleracea (Spinach)	427	79.7	5.26e-13	KNA23105.1	hypothetical protein SOVF_026910	Spinacia oleracea	427	79.7	1.17e-12											'35.2':'not assigned.unknown':' no hits & (original description: no original description)'	'35.2':'not assigned.not annotated':' no hits & (original description: none)'
Seu_jg24977.t1	ptg000001l	15052695	15053039	+	115																													'35.2':'not assigned.unknown':' no hits & (original description: no original description)'	'35.2':'not assigned.not annotated':' no hits & (original description: none)'
Seu_jg24978.t1	ptg000001l	15059375	15061547	+	169																													'35.2':'not assigned.unknown':' no hits & (original description: no original description)'	'35.2':'not assigned.not annotated':' no hits & (original description: none)'
Seu_jg24979.t1	ptg000001l	15064060	15068765	-	155							A0A0J8E376_BETVV	Uncharacterized protein	Beta vulgaris subsp. vulgaris (Beet)	269	173	4.22e-51	XP_010695642.1	uncharacterized protein LOC104908246 isoform X1	Beta vulgaris subsp. vulgaris	269	173	9.44e-51								IPR006747	Protein of unknown function DUF599		'35.2':'not assigned.unknown':'(at3g18215 : 116.0) Protein of unknown function, DUF599; CONTAINS InterPro DOMAIN/s: Protein of unknown function DUF599 (InterPro:IPR006747); BEST Arabidopsis thaliana protein match is: Protein of unknown function, DUF599 (TAIR:AT5G24600.2); Has 303 Blast hits to 303 proteins in 73 species: Archae - 0; Bacteria - 107; Metazoa - 0; Fungi - 0; Plants - 182; Viruses - …	'35.2':'not assigned.not annotated':' no hits & (original description: none)'
Seu_jg24980.t1	ptg000001l	15163312	15174221	+	244	RAVL2_ARATH	AP2/ERF and B3 domain-containing transcription factor At1g50680 (RAV1-like ethylene-responsive transcription factor At1g50680)	Arabidopsis thaliana (Mouse-ear cress)	337	71.6	2.97e-13	A0A0K9RHZ1_SPIOL	AP2/ERF domain-containing protein	Spinacia oleracea (Spinach)	139	107	1.73e-25	XP_010677110.1	PREDICTED: AP2/ERF and B3 domain-containing transcription factor At1g50680	Beta vulgaris subsp. vulgaris	143	133	2.66e-35			nucleus [GO:0005634]; DNA binding [GO:0003677]; DNA-binding transcription factor activity [GO:0003700]; ethylene-activated signaling pathway [GO:0009873]	ethylene-activated signaling pathway [GO:0009873]	DNA binding [GO:0003677]; DNA-binding transcription factor activity [GO:0003700]	nucleus [GO:0005634]	GO:0003677; GO:0003700; GO:0005634; GO:0009873	IPR001471;IPR036955;IPR016177;IPR044800	AP2/ERF domain;AP2/ERF domain superfamily	GO:0003700;GO:0006355;GO:0003677	'35.2':'not assigned.unknown':' no hits & (original description: no original description)'	'35.2':'not assigned.not annotated':' no hits & (original description: none)'
Seu_jg24981.t1	ptg000001l	15180452	15186190	-	145																													'35.2':'not assigned.unknown':' no hits & (original description: no original description)'	'35.2':'not assigned.not annotated':' no hits & (original description: none)'
Seu_jg24982.t1	ptg000001l	15197141	15201237	-	87																													'35.2':'not assigned.unknown':' no hits & (original description: no original description)'	'35.2':'not assigned.not annotated':' no hits & (original description: none)'
Seu_jg24983.t1	ptg000001l	15249754	15254379	+	626							A0A0J8B8F5_BETVV	PB1 domain-containing protein	Beta vulgaris subsp. vulgaris (Beet)	615	600	0	XP_010695644.1	uncharacterized protein LOC104908247	Beta vulgaris subsp. vulgaris	615	600	0								IPR000270	PB1 domain	GO:0005515	'35.1':'not assigned.no ontology':'(at3g18230 : 184.0) Octicosapeptide/Phox/Bem1p family protein; LOCATED IN: cytosol, nucleus; EXPRESSED IN: 24 plant structures; EXPRESSED DURING: 13 growth stages; CONTAINS InterPro DOMAIN/s: Octicosapeptide/Phox/Bem1p (InterPro:IPR000270); BEST Arabidopsis thaliana protein match is: Octicosapeptide/Phox/Bem1p family protein (TAIR:AT2G01190.1); Has 3345 Blast hi…	'35.2':'not assigned.not annotated':' no hits & (original description: none)'
Seu_jg24984.t1	ptg000001l	15305662	15306000	-	90																													'35.2':'not assigned.unknown':' no hits & (original description: no original description)'	'35.2':'not assigned.not annotated':' no hits & (original description: none)'
Seu_jg24985.t1	ptg000001l	15332977	15359713	+	432	MURG_GRAFK	UDP-N-acetylglucosamine--N-acetylmuramyl-(pentapeptide) pyrophosphoryl-undecaprenol N-acetylglucosamine transferase, EC 2.4.1.227 (Undecaprenyl-PP-MurNAc-pentapeptide-UDPGlcNAc GlcNAc transferase)	Gramella forsetii (strain KT0803)	366	237	2.85e-73	A0A0K9RK91_SPIOL	Uncharacterized protein	Spinacia oleracea (Spinach)	434	684	0	KNA19339.1	hypothetical protein SOVF_062500	Spinacia oleracea	434	684	0	K02563	UDP-N-acetylglucosamine--N-acetylmuramyl-(pentapeptide) pyrophosphoryl-undecaprenol N-acetylglucosamine transferase [EC:2.4.1.227]	plasma membrane [GO:0005886]; UDP-N-acetyl-D-glucosamine:N-acetylmuramoyl-L-alanyl-D-glutamyl-meso-2,6-diaminopimelyl-D-alanyl-D-alanine-diphosphoundecaprenol 4-beta-N-acetylglucosaminlytransferase activity [GO:0051991]; undecaprenyldiphospho-muramoylpentapeptide beta-N-acetylglucosaminyltransferase activity [GO:0050511]; carbohydrate metabolic process [GO:0005975]; cell cycle [GO:0007049]; cell …	carbohydrate metabolic process [GO:0005975]; cell cycle [GO:0007049]; cell division [GO:0051301]; cell wall organization [GO:0071555]; lipid glycosylation [GO:0030259]; peptidoglycan biosynthetic process [GO:0009252]; regulation of cell shape [GO:0008360]	UDP-N-acetyl-D-glucosamine:N-acetylmuramoyl-L-alanyl-D-glutamyl-meso-2,6-diaminopimelyl-D-alanyl-D-alanine-diphosphoundecaprenol 4-beta-N-acetylglucosaminlytransferase activity [GO:0051991]; undecaprenyldiphospho-muramoylpentapeptide beta-N-acetylglucosaminyltransferase activity [GO:0050511]	plasma membrane [GO:0005886]	GO:0005886; GO:0005975; GO:0007049; GO:0008360; GO:0009252; GO:0030259; GO:0050511; GO:0051301; GO:0051991; GO:0071555	IPR006009;IPR007235;IPR004276		GO:0050511;GO:0016758;GO:0005975;GO:0030259	'26.1':'misc.misc2':'(at1g73740 : 368.0) UDP-Glycosyltransferase superfamily protein; FUNCTIONS IN: transferase activity, transferring glycosyl groups; INVOLVED IN: lipid glycosylation, biosynthetic process, carbohydrate metabolic process; LOCATED IN: chloroplast; EXPRESSED IN: 22 plant structures; EXPRESSED DURING: 13 growth stages; CONTAINS InterPro DOMAIN/s: Glycosyl transferase, family 28 (In…	'13.5.5.3.2':'Cell division.plastid division.plastidic peptidoglycan system.GlcNAc:UDP-N-acetylmuramic acid pentapeptide-PP-undecaprenol formation.enzyme MurG':'enzyme MurG of GlcNAc:UDP-N-acetylmuramic acid pentapeptide-PP-undecaprenol formation'
Seu_jg24986.t1	ptg000001l	15373109	15376530	+	162																													'35.2':'not assigned.unknown':' no hits & (original description: no original description)'	'35.2':'not assigned.not annotated':' no hits & (original description: none)'
Seu_jg24987.t1	ptg000001l	15376558	15381358	+	133																													'35.2':'not assigned.unknown':' no hits & (original description: no original description)'	'35.2':'not assigned.not annotated':' no hits & (original description: none)'
Seu_jg24988.t1	ptg000001l	15413825	15414494	-	195	COPIA_DROME	Copia protein (Gag-int-pol protein) [Cleaved into: Copia VLP protein; Copia protease, EC 3.4.23.- ]	Drosophila melanogaster (Fruit fly)	1409	125	2.47e-32	A0A7C8ZXG2_OPUST	Uncharacterized protein	Opuntia streptacantha (Prickly pear cactus) (Opuntia cardona)	167	256	1.14e-84	XP_021735531.1	uncharacterized protein LOC110702162	Chenopodium quinoa	1048	273	6.07e-82			DNA polymerase complex [GO:0042575]; aspartic-type endopeptidase activity [GO:0004190]; ATP binding [GO:0005524]; DNA-directed DNA polymerase activity [GO:0003887]; nucleic acid binding [GO:0003676]; zinc ion binding [GO:0008270]; DNA integration [GO:0015074]; proteolysis [GO:0006508]	DNA integration [GO:0015074]; proteolysis [GO:0006508]	aspartic-type endopeptidase activity [GO:0004190]; ATP binding [GO:0005524]; DNA-directed DNA polymerase activity [GO:0003887]; nucleic acid binding [GO:0003676]; zinc ion binding [GO:0008270]	DNA polymerase complex [GO:0042575]	GO:0003676; GO:0003887; GO:0004190; GO:0005524; GO:0006508; GO:0008270; GO:0015074; GO:0042575				'30.2.17':'signalling.receptor kinases.DUF 26':'(p10978|polx_tobac : 120.0) Retrovirus-related Pol polyprotein from transposon TNT 1-94 [Includes: Protease (EC 3.4.23.-); Reverse transcriptase (EC 2.7.7.49); Endonuclease] - Nicotiana tabacum (Common tobacco) & (at4g23160 : 94.7) Encodes a cysteine-rich receptor-like protein kinase.; cysteine-rich RLK (RECEPTOR-like protein kinase) 8 (CRK8); FUNCT…	'35.1':'not assigned.annotated':'Retrovirus-related Pol polyprotein from transposon RE1 OS=Arabidopsis thaliana (sp|q94hw2|polr1_arath : 120.0)'
Seu_jg24989.t1	ptg000001l	15428469	15433896	+	152							A0A0K9Q7A5_SPIOL	Uncharacterized protein	Spinacia oleracea (Spinach)	153	111	2.89e-28	XP_021736395.1	uncharacterized protein LOC110702943	Chenopodium quinoa	159	119	8.15e-31											'35.2':'not assigned.unknown':' no hits & (original description: no original description)'	'35.2':'not assigned.not annotated':' no hits & (original description: none)'
Seu_jg24990.t1	ptg000001l	15441896	15450605	+	232	ANAO2_ANAOC	11S globulin seed storage protein Ana o 2.0101 (11S globulin Ana o 2) (Allergen Ana o 2) (Anacardein) (Cashew major protein, CMP) (Legumin Ana o 2) (Legumin-like protein Ana o 2) (allergen Ana o 2.0101) [Cleaved into: 11S globulin seed storage protein Ana o 2.0101 acidic chain (11S globulin seed storage protein Ana o 2.0101 large subunit); 11S globulin seed storage protein Ana o 2.0101 basic chai…	Anacardium occidentale (Cashew)	457	57.8	1.57e-08	A0A0K9R739_SPIOL	Uncharacterized protein	Spinacia oleracea (Spinach)	360	245	7.77e-77	XP_010678486.1	cocosin 1 isoform X1	Beta vulgaris subsp. vulgaris	357	259	5.89e-82			IgE binding [GO:0019863]; IgG binding [GO:0019864]; nutrient reservoir activity [GO:0045735]; protein homotrimerization [GO:0070207]; seed maturation [GO:0010431]	protein homotrimerization [GO:0070207]; seed maturation [GO:0010431]	IgE binding [GO:0019863]; IgG binding [GO:0019864]; nutrient reservoir activity [GO:0045735]		GO:0010431; GO:0019863; GO:0019864; GO:0045735; GO:0070207	IPR006045;IPR014710;IPR011051	Cupin 1		'33.1':'development.storage proteins':'(at1g07750 : 106.0) RmlC-like cupins superfamily protein; FUNCTIONS IN: copper ion binding, zinc ion binding, nutrient reservoir activity; INVOLVED IN: biological_process unknown; LOCATED IN: cellular_component unknown; EXPRESSED IN: 26 plant structures; EXPRESSED DURING: 14 growth stages; CONTAINS InterPro DOMAIN/s: Cupin, RmlC-type (InterPro:IPR011051), Cu…	'35.2':'not assigned.not annotated':' no hits & (original description: none)'
Seu_jg24991.t1	ptg000001l	15450633	15451226	+	90	11S2_SESIN	11S globulin seed storage protein 2 (11S globulin Ses i 6) (11S globulin seed storage protein II) (Allergen Ses i 6) (Alpha-globulin) (allergen Ses i 6.0101) [Cleaved into: 11S globulin seed storage protein 2 acidic chain (11S globulin seed storage protein II acidic chain); 11S globulin seed storage protein 2 basic chain (11S globulin seed storage protein II basic chain) ]	Sesamum indicum (Oriental sesame) (Sesamum orientale)	459	51.6	5.74e-08	A0A803M125_CHEQI	Cupin type-1 domain-containing protein	Chenopodium quinoa (Quinoa)	282	127	5.29e-34	XP_021733866.1	11S globulin seed storage protein 2-like	Chenopodium quinoa	313	127	1.55e-33			protein body [GO:0042735]; nutrient reservoir activity [GO:0045735]; seed maturation [GO:0010431]	seed maturation [GO:0010431]	nutrient reservoir activity [GO:0045735]	protein body [GO:0042735]	GO:0010431; GO:0042735; GO:0045735	IPR014710;IPR006045;IPR011051	Cupin 1		'35.2':'not assigned.unknown':' no hits & (original description: no original description)'	'35.2':'not assigned.not annotated':' no hits & (original description: none)'
Seu_jg24992.t1	ptg000001l	15478923	15480788	+	137																													'35.2':'not assigned.unknown':' no hits & (original description: no original description)'	'35.2':'not assigned.not annotated':' no hits & (original description: none)'
Seu_jg24993.t1	ptg000001l	15513069	15513492	+	106							A0A0K9RXL0_SPIOL	AB hydrolase-1 domain-containing protein	Spinacia oleracea (Spinach)	390	116	1.14e-28	XP_021865797.1	uncharacterized protein LOC110804511	Spinacia oleracea	427	125	1.09e-31											'35.2':'not assigned.unknown':'(at1g15060 : 101.0) Uncharacterised conserved protein UCP031088, alpha/beta hydrolase; LOCATED IN: chloroplast; EXPRESSED IN: 23 plant structures; EXPRESSED DURING: 14 growth stages; CONTAINS InterPro DOMAIN/s: Uncharacterised conserved protein UCP031088, alpha/beta hydrolase, At1g15070 (InterPro:IPR016969), Alpha/beta hydrolase fold-1 (InterPro:IPR000073); BEST Ara…	'35.2':'not assigned.not annotated':' no hits & (original description: none)'
Seu_jg24994.t1	ptg000001l	15514417	15517498	-	286	LORF2_HUMAN	LINE-1 retrotransposable element ORF2 protein, ORF2p [Includes: Reverse transcriptase, EC 2.7.7.49; Endonuclease, EC 3.1.21.- ]	Homo sapiens (Human)	1275	49.3	2.37e-05	A0A2N9ISI7_FAGSY	Uncharacterized protein	Fagus sylvatica (Beechnut)	1985	168	4.05e-43	XP_019105245.1	PREDICTED: uncharacterized protein LOC109135030	Beta vulgaris subsp. vulgaris	1564	189	5.07e-50			metal ion binding [GO:0046872]; RNA-directed DNA polymerase activity [GO:0003964]; type II site-specific deoxyribonuclease activity [GO:0009036]; DNA recombination [GO:0006310]; nucleic acid phosphodiester bond hydrolysis [GO:0090305]; reverse transcription involved in RNA-mediated transposition [GO:0032199]; transposition, RNA-mediated [GO:0032197]	DNA recombination [GO:0006310]; nucleic acid phosphodiester bond hydrolysis [GO:0090305]; reverse transcription involved in RNA-mediated transposition [GO:0032199]; transposition, RNA-mediated [GO:0032197]	metal ion binding [GO:0046872]; RNA-directed DNA polymerase activity [GO:0003964]; type II site-specific deoxyribonuclease activity [GO:0009036]		GO:0003964; GO:0006310; GO:0009036; GO:0032197; GO:0032199; GO:0046872; GO:0090305				'35.2':'not assigned.unknown':' no hits & (original description: no original description)'	'35.2':'not assigned.not annotated':' no hits & (original description: none)'
Seu_jg24995.t1	ptg000001l	15520856	15523132	-	759							A0A0J8CWJ5_BETVV	DUF4283 domain-containing protein	Beta vulgaris subsp. vulgaris (Beet)	584	208	1.74e-54	XP_010673145.1	PREDICTED: uncharacterized protein LOC104889585	Beta vulgaris subsp. vulgaris	339	208	7.66e-57								IPR040256;IPR025558	Domain of unknown function DUF4283		'35.2':'not assigned.unknown':'(at2g01050 : 87.0) zinc ion binding;nucleic acid binding; FUNCTIONS IN: zinc ion binding, nucleic acid binding; INVOLVED IN: biological_process unknown; LOCATED IN: cellular_component unknown; CONTAINS InterPro DOMAIN/s: Zinc finger, CCHC-type (InterPro:IPR001878); BEST Arabidopsis thaliana protein match is: unknown protein (TAIR:AT3G31430.1); Has 369 Blast hits to …	'35.2':'not assigned.not annotated':' no hits & (original description: none)'
Seu_jg24996.t1	ptg000001l	15523497	15526949	+	345							A0A0K9RXL0_SPIOL	AB hydrolase-1 domain-containing protein	Spinacia oleracea (Spinach)	390	456	1.1e-157	XP_021727544.1	uncharacterized protein LOC110694685 isoform X1	Chenopodium quinoa	409	473	1e-163								IPR000073;IPR029058	Alpha/Beta hydrolase fold		'35.2':'not assigned.unknown':'(at1g15060 : 332.0) Uncharacterised conserved protein UCP031088, alpha/beta hydrolase; LOCATED IN: chloroplast; EXPRESSED IN: 23 plant structures; EXPRESSED DURING: 14 growth stages; CONTAINS InterPro DOMAIN/s: Uncharacterised conserved protein UCP031088, alpha/beta hydrolase, At1g15070 (InterPro:IPR016969), Alpha/beta hydrolase fold-1 (InterPro:IPR000073); BEST Ara…	'35.2':'not assigned.not annotated':' no hits & (original description: none)'
Seu_jg24997.t1	ptg000001l	15534046	15538988	-	356	HIP1_ORYSJ	Probable E3 ubiquitin-protein ligase HIP1, EC 2.3.2.27 (HAL3-interacting protein 1, OsHIP1) (RING-H2 finger HIP1) (RING-type E3 ubiquitin transferase HIP1)	Oryza sativa subsp. japonica (Rice)	667	114	2.08e-26	A0A0K9RZ31_SPIOL	RING-type domain-containing protein	Spinacia oleracea (Spinach)	376	514	1.17e-180	XP_021865798.1	uncharacterized protein LOC110804513	Spinacia oleracea	376	514	2.61e-180			metal ion binding [GO:0046872]; ubiquitin protein ligase activity [GO:0061630]; cellular macromolecule metabolic process [GO:0044260]; regulation of growth [GO:0040008]	cellular macromolecule metabolic process [GO:0044260]; regulation of growth [GO:0040008]	metal ion binding [GO:0046872]; ubiquitin protein ligase activity [GO:0061630]		GO:0040008; GO:0044260; GO:0046872; GO:0061630	IPR013083;IPR001841;IPR045191		GO:0061630	'29.5.11.4.2':'protein.degradation.ubiquitin.E3.RING':'(at1g73760 : 189.0) RING/U-box superfamily protein; FUNCTIONS IN: zinc ion binding; LOCATED IN: chloroplast; EXPRESSED IN: 22 plant structures; EXPRESSED DURING: 13 growth stages; CONTAINS InterPro DOMAIN/s: Zinc finger, RING-type (InterPro:IPR001841), Zinc finger, C3HC4 RING-type (InterPro:IPR018957); BEST Arabidopsis thaliana protein match …	'19.2.2.1.4.3.3.3':'Protein homeostasis.ubiquitin-proteasome system.ubiquitin-fold protein conjugation.ubiquitin conjugation (ubiquitylation).ubiquitin-ligase E3 activities.RING-domain E3 ligase activities.RING-H2-class ligase activities.CTL-subclass ligase':'RING-H2-class E3 CTL-subclass ubiquitin ligase'
Seu_jg24998.t1	ptg000001l	15600680	15620578	+	369	DRG3_ARATH	Developmentally-regulated G-protein 3, AtDRG3 (Developmentally-regulated G-protein 1, AtDRG1)	Arabidopsis thaliana (Mouse-ear cress)	369	668	0	A0A803MIG2_CHEQI	Uncharacterized protein	Chenopodium quinoa (Quinoa)	368	734	0	XP_021736391.1	developmentally-regulated G-protein 3-like	Chenopodium quinoa	368	734	0	K06944	developmentally-regulated GTP-binding protein [EC:3.6.5.-]	cytoplasm [GO:0005737]; GDP binding [GO:0019003]; GTP binding [GO:0005525]; GTPase activity [GO:0003924]; cytoplasmic translation [GO:0002181]	cytoplasmic translation [GO:0002181]	GDP binding [GO:0019003]; GTP binding [GO:0005525]; GTPase activity [GO:0003924]	cytoplasm [GO:0005737]	GO:0002181; GO:0003924; GO:0005525; GO:0005737; GO:0019003	IPR045001;IPR031662;IPR027417;IPR004095;IPR006074;IPR006073;IPR012676;IPR005225;IPR031167;IPR012675	GTP binding protein, second domain;TGS;GTP1/OBG, conserved site;GTP binding domain	GO:0003924;GO:0005525	'30.5':'signalling.G-proteins':'(at4g39520 : 624.0) Encodes a member of the DRG (developmentally regulated G-protein) family. Has GTPase activity.; GTP-binding protein-related; FUNCTIONS IN: GDP binding, GTP binding, GTPase activity; LOCATED IN: intracellular; EXPRESSED IN: 24 plant structures; EXPRESSED DURING: 15 growth stages; CONTAINS InterPro DOMAIN/s: Small GTP-binding protein (InterPro:IPR…	'35.1':'not assigned.annotated':'Developmentally-regulated G-protein 3 OS=Arabidopsis thaliana (sp|q9sva6|drg3_arath : 624.0)'
Seu_jg24999.t1	ptg000001l	15620895	15624834	-	187	M300_ARATH	Uncharacterized mitochondrial protein AtMg00300 (ORF1451) (ORF145a)	Arabidopsis thaliana (Mouse-ear cress)	145	59.7	1.7e-10	A0A2I0I9B0_PUNGR	gag_pre-integrs domain-containing protein	Punica granatum (Pomegranate)	117	97.8	8.55e-23	XP_021724338.1	uncharacterized protein LOC110691712	Chenopodium quinoa	136	122	5.77e-32			mitochondrion [GO:0005739]			mitochondrion [GO:0005739]	GO:0005739	IPR025724			'35.2':'not assigned.unknown':' no hits & (original description: no original description)'	'35.2':'not assigned.not annotated':' no hits & (original description: none)'
Seu_jg25000.t1	ptg000001l	15631786	15637021	-	972	KN7A_TOBAC	Kinesin-like protein NACK1 (NPK1-activating kinesin-1)	Nicotiana tabacum (Common tobacco)	959	1462	0	A0A0K9Q9E7_SPIOL	Kinesin-like protein	Spinacia oleracea (Spinach)	970	1674	0	XP_021857207.1	kinesin-like protein NACK1	Spinacia oleracea	970	1674	0	K11498	centromeric protein E	microtubule [GO:0005874]; nucleus [GO:0005634]; phragmoplast [GO:0009524]; ATP binding [GO:0005524]; microtubule binding [GO:0008017]; microtubule motor activity [GO:0003777]; cell plate assembly [GO:0000919]; microtubule-based movement [GO:0007018]	cell plate assembly [GO:0000919]; microtubule-based movement [GO:0007018]	ATP binding [GO:0005524]; microtubule binding [GO:0008017]; microtubule motor activity [GO:0003777]	microtubule [GO:0005874]; nucleus [GO:0005634]; phragmoplast [GO:0009524]	GO:0000919; GO:0003777; GO:0005524; GO:0005634; GO:0005874; GO:0007018; GO:0008017; GO:0009524	IPR001752;IPR019821;IPR036961;IPR027417;IPR021881	Kinesin motor domain;Kinesin motor domain, conserved site;Kinesin motor domain superfamily	GO:0003777;GO:0005524;GO:0007018;GO:0008017	'31.1':'cell.organisation':'(at1g18370 : 1188.0) Encodes a kinesin HINKEL. Required for cytokinesis in pollen. Mutant has cytokinesis defects; seedling lethal.; HINKEL (HIK); FUNCTIONS IN: microtubule motor activity, ATP binding; INVOLVED IN: response to cyclopentenone, cellularization of the embryo sac, gametophyte development, pollen development, cytokinesis; LOCATED IN: chloroplast; EXPRESSED …	'20.1.3.6':'Cytoskeleton organisation.microtubular network.Kinesin microtubule-based motor protein activities.motor protein (Kinesin-7)':'motor protein (Kinesin-7)'
Seu_jg25001.t1	ptg000001l	15716480	15718687	-	147																													'35.2':'not assigned.unknown':' no hits & (original description: no original description)'	'35.2':'not assigned.not annotated':' no hits & (original description: none)'
Seu_jg25002.t1	ptg000001l	15730885	15731337	-	151							A0A0V0IK33_SOLCH	Putative ovule protein	Solanum chacoense (Chaco potato)	232	132	1.25e-35	XP_010694020.1	uncharacterized protein LOC104906887	Beta vulgaris subsp. vulgaris	372	164	6.32e-46								IPR040256;IPR025558	Domain of unknown function DUF4283		'35.2':'not assigned.unknown':' no hits & (original description: no original description)'	'35.2':'not assigned.not annotated':' no hits & (original description: none)'
Seu_jg25003.t1	ptg000001l	15732174	15732637	+	101	NEIL3_BOVIN	Endonuclease 8-like 3, EC 3.2.2.-, EC 4.2.99.18 (DNA glycosylase/AP lyase Neil3) (Endonuclease VIII-like 3) (Nei-like protein 3)	Bos taurus (Bovine)	606	43.1	7.32e-05	A0A2C9JFT2_BIOGL	DNA topoisomerase, EC 5.6.2.1	Biomphalaria glabrata (Bloodfluke planorb) (Freshwater snail)	1089	58.2	1.66e-07	XP_013065284.1	PREDICTED: DNA topoisomerase 3-alpha-like	Biomphalaria glabrata	1089	58.2	3.71e-07			chromosome [GO:0005694]; nucleus [GO:0005634]; bubble DNA binding [GO:0000405]; class I DNA-(apurinic or apyrimidinic site) endonuclease activity [GO:0140078]; damaged DNA binding [GO:0003684]; DNA N-glycosylase activity [GO:0019104]; DNA-(apurinic or apyrimidinic site) endonuclease activity [GO:0003906]; double-stranded DNA binding [GO:0003690]; MCM complex binding [GO:1904931]; single-stranded …	base-excision repair [GO:0006284]; interstrand cross-link repair [GO:0036297]	bubble DNA binding [GO:0000405]; class I DNA-(apurinic or apyrimidinic site) endonuclease activity [GO:0140078]; damaged DNA binding [GO:0003684]; DNA N-glycosylase activity [GO:0019104]; DNA-(apurinic or apyrimidinic site) endonuclease activity [GO:0003906]; double-stranded DNA binding [GO:0003690]; MCM complex binding [GO:1904931]; single-stranded DNA binding [GO:0003697]; zinc ion binding [GO:…	chromosome [GO:0005694]; nucleus [GO:0005634]	GO:0000405; GO:0003684; GO:0003690; GO:0003697; GO:0003906; GO:0005634; GO:0005694; GO:0006284; GO:0008270; GO:0019104; GO:0036297; GO:0140078; GO:1904931	IPR010666		GO:0008270	'35.2':'not assigned.unknown':' no hits & (original description: no original description)'	'35.2':'not assigned.not annotated':' no hits & (original description: none)'
Seu_jg25004.t1	ptg000001l	15733277	15739549	-	442							A0A0K9QD79_SPIOL	Uncharacterized protein	Spinacia oleracea (Spinach)	296	82.4	1.22e-13	KMT19718.1	hypothetical protein BVRB_1g007730	Beta vulgaris subsp. vulgaris	421	85.1	1.02e-13											'35.2':'not assigned.unknown':' no hits & (original description: no original description)'	'35.2':'not assigned.not annotated':' no hits & (original description: none)'
Seu_jg25005.t1	ptg000001l	15773682	15785391	+	569	LRL12_ARATH	LEAF RUST 10 DISEASE-RESISTANCE LOCUS RECEPTOR-LIKE PROTEIN KINASE-like 1.2, EC 2.7.11.1 (Probable receptor-like serine/threonine-protein kinase LRK10L-1.2)	Arabidopsis thaliana (Mouse-ear cress)	651	185	1.11e-49	A0A0K9RN95_SPIOL	Protein kinase domain-containing protein	Spinacia oleracea (Spinach)	696	389	1.43e-123	XP_010678018.1	LEAF RUST 10 DISEASE-RESISTANCE LOCUS RECEPTOR-LIKE PROTEIN KINASE-like 1.2	Beta vulgaris subsp. vulgaris	688	418	1.18e-134			integral component of membrane [GO:0016021]; plasma membrane [GO:0005886]; ATP binding [GO:0005524]; polysaccharide binding [GO:0030247]; protein serine kinase activity [GO:0106310]; protein serine/threonine kinase activity [GO:0004674]; cellular response to abscisic acid stimulus [GO:0071215]; cellular response to water deprivation [GO:0042631]; photoperiodism, flowering [GO:0048573]; protein ph…	cellular response to abscisic acid stimulus [GO:0071215]; cellular response to water deprivation [GO:0042631]; photoperiodism, flowering [GO:0048573]; protein phosphorylation [GO:0006468]	ATP binding [GO:0005524]; polysaccharide binding [GO:0030247]; protein serine kinase activity [GO:0106310]; protein serine/threonine kinase activity [GO:0004674]	integral component of membrane [GO:0016021]; plasma membrane [GO:0005886]	GO:0004674; GO:0005524; GO:0005886; GO:0006468; GO:0016021; GO:0030247; GO:0042631; GO:0048573; GO:0071215; GO:0106310	IPR011009;IPR000719;IPR032872;IPR044652;IPR025287;IPR017441;IPR001245	Protein kinase domain;Protein kinase, ATP binding site	GO:0004672;GO:0005524;GO:0006468;GO:0030247	'30.2.20':'signalling.receptor kinases.wheat LRK10 like':'(at1g18390 : 182.0) Protein kinase superfamily protein; FUNCTIONS IN: protein serine/threonine kinase activity, protein kinase activity, kinase activity, ATP binding; INVOLVED IN: protein amino acid phosphorylation; EXPRESSED IN: 22 plant structures; EXPRESSED DURING: 13 growth stages; CONTAINS InterPro DOMAIN/s: Protein kinase, ATP bindin…	'50.2.7':'Enzyme classification.EC_2 transferases.EC_2.7 transferase transferring phosphorus-containing group':'LEAF RUST 10 DISEASE-RESISTANCE LOCUS RECEPTOR-LIKE PROTEIN KINASE-like 1.2 OS=Arabidopsis thaliana (sp|p0c5e2|lrl12_arath : 183.0) & Enzyme classification.EC_2 transferases.EC_2.7 transferase transferring phosphorus-containing group(50.2.7 : 32.0)'
Seu_jg25005.t2	ptg000001l	15773682	15785391	+	572	LRL12_ARATH	LEAF RUST 10 DISEASE-RESISTANCE LOCUS RECEPTOR-LIKE PROTEIN KINASE-like 1.2, EC 2.7.11.1 (Probable receptor-like serine/threonine-protein kinase LRK10L-1.2)	Arabidopsis thaliana (Mouse-ear cress)	651	188	9.51e-51	A0A0K9RN95_SPIOL	Protein kinase domain-containing protein	Spinacia oleracea (Spinach)	696	390	4.4e-124	XP_010678018.1	LEAF RUST 10 DISEASE-RESISTANCE LOCUS RECEPTOR-LIKE PROTEIN KINASE-like 1.2	Beta vulgaris subsp. vulgaris	688	412	1.92e-132			integral component of membrane [GO:0016021]; plasma membrane [GO:0005886]; ATP binding [GO:0005524]; polysaccharide binding [GO:0030247]; protein serine kinase activity [GO:0106310]; protein serine/threonine kinase activity [GO:0004674]; cellular response to abscisic acid stimulus [GO:0071215]; cellular response to water deprivation [GO:0042631]; photoperiodism, flowering [GO:0048573]; protein ph…	cellular response to abscisic acid stimulus [GO:0071215]; cellular response to water deprivation [GO:0042631]; photoperiodism, flowering [GO:0048573]; protein phosphorylation [GO:0006468]	ATP binding [GO:0005524]; polysaccharide binding [GO:0030247]; protein serine kinase activity [GO:0106310]; protein serine/threonine kinase activity [GO:0004674]	integral component of membrane [GO:0016021]; plasma membrane [GO:0005886]	GO:0004674; GO:0005524; GO:0005886; GO:0006468; GO:0016021; GO:0030247; GO:0042631; GO:0048573; GO:0071215; GO:0106310	IPR000719;IPR044652;IPR032872;IPR017441;IPR001245;IPR011009;IPR025287	Protein kinase domain;Protein kinase, ATP binding site	GO:0004672;GO:0005524;GO:0006468;GO:0030247	'30.2.20':'signalling.receptor kinases.wheat LRK10 like':'(at1g18390 : 182.0) Protein kinase superfamily protein; FUNCTIONS IN: protein serine/threonine kinase activity, protein kinase activity, kinase activity, ATP binding; INVOLVED IN: protein amino acid phosphorylation; EXPRESSED IN: 22 plant structures; EXPRESSED DURING: 13 growth stages; CONTAINS InterPro DOMAIN/s: Protein kinase, ATP bindin…	'50.2.7':'Enzyme classification.EC_2 transferases.EC_2.7 transferase transferring phosphorus-containing group':'LEAF RUST 10 DISEASE-RESISTANCE LOCUS RECEPTOR-LIKE PROTEIN KINASE-like 1.2 OS=Arabidopsis thaliana (sp|p0c5e2|lrl12_arath : 187.0) & Enzyme classification.EC_2 transferases.EC_2.7 transferase transferring phosphorus-containing group(50.2.7 : 32.0)'
Seu_jg25006.t1	ptg000001l	15790355	15793279	+	110							A0A0K9QYZ5_SPIOL	ULP_PROTEASE domain-containing protein	Spinacia oleracea (Spinach)	161	73.9	4.19e-14	XP_021722699.1	uncharacterized protein LOC110690175	Chenopodium quinoa	218	104	4.79e-25								IPR038765			'35.2':'not assigned.unknown':' no hits & (original description: no original description)'	'35.2':'not assigned.not annotated':' no hits & (original description: none)'
Seu_jg25007.t1	ptg000001l	15795852	15808260	-	445	RL3_ORYSJ	60S ribosomal protein L3	Oryza sativa subsp. japonica (Rice)	389	145	3.79e-38	Q6L3N8_SOLDE	Putative gag-pol polyprotein, identical	Solanum demissum (Wild potato)	1333	217	4.7e-58	KAG6402582.1	hypothetical protein SASPL_134779	Salvia splendens	264	236	3.02e-71			cytosolic large ribosomal subunit [GO:0022625]; RNA binding [GO:0003723]; structural constituent of ribosome [GO:0003735]; translation [GO:0006412]	translation [GO:0006412]	RNA binding [GO:0003723]; structural constituent of ribosome [GO:0003735]	cytosolic large ribosomal subunit [GO:0022625]	GO:0003723; GO:0003735; GO:0006412; GO:0022625	IPR045077;IPR009000;IPR000597	Ribosomal protein L3, archaeal/eukaryotic type;Ribosomal protein L3	GO:0003735;GO:0005840;GO:0006412	'29.2.1.2.2.3':'protein.synthesis.ribosomal protein.eukaryotic.60S subunit.L3':'(p35684|rl3_orysa : 145.0) 60S ribosomal protein L3 - Oryza sativa (Rice) & (at1g43170 : 141.0) Encodes a cytoplasmic ribosomal protein.; ribosomal protein 1 (RP1); FUNCTIONS IN: structural constituent of ribosome; INVOLVED IN: translation, embryo development ending in seed dormancy; LOCATED IN: cytosolic ribosome, ri…	'35.1':'not assigned.annotated':'60S ribosomal protein L3 OS=Oryza sativa subsp. japonica (sp|p35684|rl3_orysj : 145.0)'
Seu_jg25008.t1	ptg000001l	15809806	15814157	+	118																													'35.2':'not assigned.unknown':' no hits & (original description: no original description)'	'35.2':'not assigned.not annotated':' no hits & (original description: none)'
Seu_jg25009.t1	ptg000001l	15814710	15815798	+	68																													'35.2':'not assigned.unknown':' no hits & (original description: no original description)'	'35.2':'not assigned.not annotated':' no hits & (original description: none)'
Seu_jg25010.t1	ptg000001l	15816359	15820344	-	161													XP_010680815.1	PREDICTED: uncharacterized protein LOC104895874	Beta vulgaris subsp. vulgaris	262	50.8	0.000539											'35.2':'not assigned.unknown':' no hits & (original description: no original description)'	'35.2':'not assigned.not annotated':' no hits & (original description: none)'
Seu_jg25011.t1	ptg000001l	15824016	15825618	+	180							A0A830D2Z2_9LAMI	ABC transporter b family member 19	Phtheirospermum japonicum	551	85.5	6.3e-16	XP_010680815.1	PREDICTED: uncharacterized protein LOC104895874	Beta vulgaris subsp. vulgaris	262	130	1.26e-33											'35.2':'not assigned.unknown':' no hits & (original description: no original description)'	'35.2':'not assigned.not annotated':' no hits & (original description: none)'
Seu_jg25012.t1	ptg000001l	15825872	15828209	+	185							A0A803MFR7_CHEQI	DUF295 domain-containing protein	Chenopodium quinoa (Quinoa)	1127	65.9	5.18e-09	KMT10112.1	hypothetical protein BVRB_5g118750	Beta vulgaris subsp. vulgaris	749	70.1	3.12e-10											'35.2':'not assigned.unknown':' no hits & (original description: no original description)'	'35.2':'not assigned.not annotated':' no hits & (original description: none)'
Seu_jg25012.t2	ptg000001l	15825872	15828209	+	162							A0A803MFR7_CHEQI	DUF295 domain-containing protein	Chenopodium quinoa (Quinoa)	1127	65.1	4.78e-09	KMT10112.1	hypothetical protein BVRB_5g118750	Beta vulgaris subsp. vulgaris	749	70.1	2.13e-10											'35.2':'not assigned.unknown':' no hits & (original description: no original description)'	'35.2':'not assigned.not annotated':' no hits & (original description: none)'
Seu_jg25013.t1	ptg000001l	15854194	15884474	+	609	LRL13_ARATH	LEAF RUST 10 DISEASE-RESISTANCE LOCUS RECEPTOR-LIKE PROTEIN KINASE-like 1.3, EC 2.7.11.1 (Probable receptor-like serine/threonine-protein kinase LRK10L-1.3)	Arabidopsis thaliana (Mouse-ear cress)	686	159	3.16e-40	A0A803MIF6_CHEQI	Protein kinase domain-containing protein	Chenopodium quinoa (Quinoa)	656	446	1.45e-145	XP_021736383.1	LEAF RUST 10 DISEASE-RESISTANCE LOCUS RECEPTOR-LIKE PROTEIN KINASE-like 1.3	Chenopodium quinoa	656	446	3.25e-145			integral component of membrane [GO:0016021]; plasma membrane [GO:0005886]; ATP binding [GO:0005524]; polysaccharide binding [GO:0030247]; protein serine kinase activity [GO:0106310]; protein serine/threonine kinase activity [GO:0004674]; protein autophosphorylation [GO:0046777]	protein autophosphorylation [GO:0046777]	ATP binding [GO:0005524]; polysaccharide binding [GO:0030247]; protein serine kinase activity [GO:0106310]; protein serine/threonine kinase activity [GO:0004674]	integral component of membrane [GO:0016021]; plasma membrane [GO:0005886]	GO:0004674; GO:0005524; GO:0005886; GO:0016021; GO:0030247; GO:0046777; GO:0106310	IPR032872;IPR025287;IPR044652;IPR017441;IPR011009	Protein kinase, ATP binding site	GO:0030247;GO:0005524	'30.2.20':'signalling.receptor kinases.wheat LRK10 like':'(at1g18390 : 130.0) Protein kinase superfamily protein; FUNCTIONS IN: protein serine/threonine kinase activity, protein kinase activity, kinase activity, ATP binding; INVOLVED IN: protein amino acid phosphorylation; EXPRESSED IN: 22 plant structures; EXPRESSED DURING: 13 growth stages; CONTAINS InterPro DOMAIN/s: Protein kinase, ATP bindin…	'35.1':'not assigned.annotated':'LEAF RUST 10 DISEASE-RESISTANCE LOCUS RECEPTOR-LIKE PROTEIN KINASE-like 1.2 OS=Arabidopsis thaliana (sp|p0c5e2|lrl12_arath : 113.0)'
Seu_jg25014.t1	ptg000001l	15987148	15999618	-	371	BH093_ARATH	Transcription factor bHLH93 (Basic helix-loop-helix protein 93, AtbHLH93, bHLH 93) (Transcription factor EN 47) (bHLH transcription factor bHLH093)	Arabidopsis thaliana (Mouse-ear cress)	351	248	1.1e-78	A0A0K9R735_SPIOL	BHLH domain-containing protein	Spinacia oleracea (Spinach)	356	372	1.34e-124	XP_021722527.1	transcription factor bHLH61-like	Chenopodium quinoa	370	378	1.85e-126			nucleus [GO:0005634]; DNA-binding transcription factor activity [GO:0003700]; protein dimerization activity [GO:0046983]; sequence-specific DNA binding [GO:0043565]; gibberellin catabolic process [GO:0045487]; regulation of gibberellin biosynthetic process [GO:0010371]; regulation of transcription, DNA-templated [GO:0006355]	gibberellin catabolic process [GO:0045487]; regulation of gibberellin biosynthetic process [GO:0010371]; regulation of transcription, DNA-templated [GO:0006355]	DNA-binding transcription factor activity [GO:0003700]; protein dimerization activity [GO:0046983]; sequence-specific DNA binding [GO:0043565]	nucleus [GO:0005634]	GO:0003700; GO:0005634; GO:0006355; GO:0010371; GO:0043565; GO:0045487; GO:0046983	IPR011598;IPR036638		GO:0046983	'27.3.6':'RNA.regulation of transcription.bHLH,Basic Helix-Loop-Helix family':'(at5g65640 : 224.0) beta HLH protein 93 (bHLH093); FUNCTIONS IN: DNA binding, sequence-specific DNA binding transcription factor activity; INVOLVED IN: regulation of transcription; LOCATED IN: nucleus; EXPRESSED IN: 22 plant structures; EXPRESSED DURING: 13 growth stages; CONTAINS InterPro DOMAIN/s: Helix-loop-helix DN…	'15.5.30':'RNA biosynthesis.transcriptional regulation.transcription factor (bHLH)':'transcription factor (bHLH)'
Seu_jg25015.t1	ptg000001l	16099967	16100185	+	73																													'35.2':'not assigned.unknown':' no hits & (original description: no original description)'	'35.2':'not assigned.not annotated':' no hits & (original description: none)'
Seu_jg25016.t1	ptg000001l	16122147	16139274	-	595	SARD1_ARATH	Protein SAR DEFICIENT 1	Arabidopsis thaliana (Mouse-ear cress)	451	325	1.89e-104	A0A0K9RQ13_SPIOL	Uncharacterized protein	Spinacia oleracea (Spinach)	440	533	0	XP_021736382.1	protein SAR DEFICIENT 1-like	Chenopodium quinoa	446	562	0			nucleus [GO:0005634]; DNA-binding transcription factor activity [GO:0003700]; sequence-specific DNA binding [GO:0043565]; cellular response to molecule of bacterial origin [GO:0071219]; defense response to bacterium [GO:0042742]; defense response to oomycetes [GO:0002229]; plant-type hypersensitive response [GO:0009626]; positive regulation of defense response to bacterium [GO:1900426]; regulatio…	cellular response to molecule of bacterial origin [GO:0071219]; defense response to bacterium [GO:0042742]; defense response to oomycetes [GO:0002229]; plant-type hypersensitive response [GO:0009626]; positive regulation of defense response to bacterium [GO:1900426]; regulation of salicylic acid biosynthetic process [GO:0080142]; regulation of systemic acquired resistance [GO:0010112]; regulation…	DNA-binding transcription factor activity [GO:0003700]; sequence-specific DNA binding [GO:0043565]	nucleus [GO:0005634]	GO:0002229; GO:0003700; GO:0005634; GO:0006355; GO:0009617; GO:0009626; GO:0010112; GO:0010224; GO:0042742; GO:0043565; GO:0071219; GO:0080142; GO:1900426	IPR012416		GO:0005516	'30.3':'signalling.calcium':'(at1g73805 : 317.0) Calmodulin binding protein-like; CONTAINS InterPro DOMAIN/s: Calmodulin binding protein-like (InterPro:IPR012416); BEST Arabidopsis thaliana protein match is: Calmodulin-binding protein (TAIR:AT5G57580.1); Has 30201 Blast hits to 17322 proteins in 780 species: Archae - 12; Bacteria - 1396; Metazoa - 17338; Fungi - 3422; Plants - 5037; Viruses - 0; …	'26.9.3.1.3':'External stimuli response.pathogen.defense mechanisms.systemic acquired resistance (SAR).regulatory protein (CBP60/SARD)':'regulatory protein (CBP60) of systemic acquired resistance'
Seu_jg25017.t1	ptg000001l	16160283	16160546	+	88																													'35.2':'not assigned.unknown':' no hits & (original description: no original description)'	'35.2':'not assigned.not annotated':' no hits & (original description: none)'
Seu_jg25018.t1	ptg000001l	16174925	16180634	-	116	PDIA6_MEDSA	Probable protein disulfide-isomerase A6, EC 5.3.4.1 (P5)	Medicago sativa (Alfalfa)	364	90.1	1.92e-21	A0A803KNS8_CHEQI	Uncharacterized protein	Chenopodium quinoa (Quinoa)	367	110	1.84e-26	XP_021742662.1	protein disulfide-isomerase like 2-1-like	Chenopodium quinoa	359	110	3.82e-26			endoplasmic reticulum lumen [GO:0005788]; protein disulfide isomerase activity [GO:0003756]		protein disulfide isomerase activity [GO:0003756]	endoplasmic reticulum lumen [GO:0005788]	GO:0003756; GO:0005788	IPR036356			'21.1.1':'redox.thioredoxin.PDIL':'(p38661|pdia6_medsa : 90.1) Probable protein disulfide-isomerase A6 precursor (EC 5.3.4.1) (P5) - Medicago sativa (Alfalfa) & (at2g47470 : 89.7) Encodes a protein disulfide isomerase-like (PDIL) protein, a member of a multigene family within the thioredoxin (TRX) superfamily. Transcript levels for this gene are up-regulated in response to three different chemica…	'35.1':'not assigned.annotated':'Probable protein disulfide-isomerase A6 OS=Medicago sativa (sp|p38661|pdia6_medsa : 90.1)'
Seu_jg25019.t1	ptg000001l	16180939	16189182	-	181	PHT1B_ORYSJ	Phototropin-1B, EC 2.7.11.1	Oryza sativa subsp. japonica (Rice)	921	108	1.95e-26	A0A126X368_BASSC	Putative LOV domain-containing protein	Bassia scoparia (Summer cypress) (Kochia scoparia)	996	114	6.42e-26	AML79142.1	putative LOV domain-containing protein	Bassia scoparia	996	114	1.44e-25			cytoplasm [GO:0005737]; nucleus [GO:0005634]; plasma membrane [GO:0005886]; ATP binding [GO:0005524]; blue light photoreceptor activity [GO:0009882]; protein serine kinase activity [GO:0106310]; protein serine/threonine kinase activity [GO:0004674]; protein phosphorylation [GO:0006468]	protein phosphorylation [GO:0006468]	ATP binding [GO:0005524]; blue light photoreceptor activity [GO:0009882]; protein serine kinase activity [GO:0106310]; protein serine/threonine kinase activity [GO:0004674]	cytoplasm [GO:0005737]; nucleus [GO:0005634]; plasma membrane [GO:0005886]	GO:0004674; GO:0005524; GO:0005634; GO:0005737; GO:0005886; GO:0006468; GO:0009882; GO:0106310	IPR008271;IPR011009;IPR000719	Protein kinase domain	GO:0004672;GO:0006468;GO:0005524	'29.4':'protein.postranslational modification':'(at3g45780 : 99.8) Blue-light photoreceptor. Contains a light activated serine-threonine kinase domain and LOV1 and LOV2 repeats. Mutants are defective in blue-light response. Mediates blue light-induced growth enhancements. PHOT1 and PHOT2 mediate blue light-dependent activation of the plasma membrane H+-ATPase in guard cell protoplasts. PHOT1 unde…	'50.2.7':'Enzyme classification.EC_2 transferases.EC_2.7 transferase transferring phosphorus-containing group':'Phototropin-1A OS=Oryza sativa subsp. japonica (sp|q2qyy8|pht1a_orysj : 105.0) & Enzyme classification.EC_2 transferases.EC_2.7 transferase transferring phosphorus-containing group(50.2.7 : 64.8)'
Seu_jg25020.t1	ptg000001l	16206810	16207475	-	222	IFXA_BAUUN	Factor Xa inhibitor BuXI	Bauhinia ungulata (Orchid tree)	172	65.9	3.15e-12	A0A0K9R5S6_SPIOL	Uncharacterized protein	Spinacia oleracea (Spinach)	203	103	8.67e-24	XP_021722038.1	trypsin inhibitor DE-3-like	Chenopodium quinoa	206	163	1.89e-46			extracellular region [GO:0005576]; serine-type endopeptidase inhibitor activity [GO:0004867]		serine-type endopeptidase inhibitor activity [GO:0004867]	extracellular region [GO:0005576]	GO:0004867; GO:0005576	IPR002160;IPR011065	Proteinase inhibitor I3, Kunitz legume	GO:0004866	'35.2':'not assigned.unknown':' (original description: no original description)'	'19.4.6.2':'Protein homeostasis.proteolysis.protease inhibitor activities.Kunitz protease inhibitor':'Kunitz protease inhibitor'
Seu_jg25021.t1	ptg000001l	16235260	16235538	-	93																													'35.2':'not assigned.unknown':' no hits & (original description: no original description)'	'35.2':'not assigned.not annotated':' no hits & (original description: none)'
Seu_jg25022.t1	ptg000001l	16244057	16255011	-	449	BC10_ORYSJ	Glycosyltransferase BC10, EC 2.4.-.- (Protein BRITTLE CULM 10) (Protein FRAGILE CULM 116)	Oryza sativa subsp. japonica (Rice)	399	151	3.79e-40	A0A803MRA5_CHEQI	Uncharacterized protein	Chenopodium quinoa (Quinoa)	389	532	0	XP_021727685.1	uncharacterized protein LOC110694823	Chenopodium quinoa	389	532	0			Golgi membrane [GO:0000139]; integral component of membrane [GO:0016021]; glycosyltransferase activity [GO:0016757]; cellulose biosynthetic process [GO:0030244]; plant-type cell wall organization [GO:0009664]	cellulose biosynthetic process [GO:0030244]; plant-type cell wall organization [GO:0009664]	glycosyltransferase activity [GO:0016757]	Golgi membrane [GO:0000139]; integral component of membrane [GO:0016021]	GO:0000139; GO:0009664; GO:0016021; GO:0016757; GO:0030244	IPR044174;IPR003406	Glycosyl transferase, family 14	GO:0016757;GO:0016020	'35.2':'not assigned.unknown':'(gnl|cdd|86287 : 403.0) no description available & (at1g68390 : 379.0) Core-2/I-branching beta-1,6-N-acetylglucosaminyltransferase family protein; CONTAINS InterPro DOMAIN/s: Core-2/I-Branching enzyme (InterPro:IPR021141); BEST Arabidopsis thaliana protein match is: Core-2/I-branching beta-1,6-N-acetylglucosaminyltransferase family protein (TAIR:AT1G68380.1); Has 62…	'35.1':'not assigned.annotated':'Glycosyltransferase BC10 OS=Oryza sativa subsp. japonica (sp|q65xs5|bc10_orysj : 151.0)'
Seu_jg25023.t1	ptg000001l	16274634	16276359	+	144							A0A0J8B6R6_BETVV	BED-type domain-containing protein	Beta vulgaris subsp. vulgaris (Beet)	510	65.9	1.48e-09	XP_010696431.1	PREDICTED: zinc finger BED domain-containing protein RICESLEEPER 1-like	Beta vulgaris subsp. vulgaris	554	72	1.92e-11											'35.2':'not assigned.unknown':' no hits & (original description: no original description)'	'35.2':'not assigned.not annotated':' no hits & (original description: none)'
Seu_jg25024.t1	ptg000001l	16284166	16286202	-	679	AP3D_ARATH	AP-3 complex subunit delta (Adaptor-related protein complex 3 subunit delta) (Delta-adaptin, At-d-Ad, At-delta-Ad) (Protein-affected trafficking 4)	Arabidopsis thaliana (Mouse-ear cress)	869	556	0	A0A0K9QJT5_SPIOL	AP-3 complex subunit delta	Spinacia oleracea (Spinach)	977	1000	0	XP_021865783.1	AP-3 complex subunit delta	Spinacia oleracea	977	1000	0	K12396	AP-3 complex subunit delta	AP-3 adaptor complex [GO:0030123]; endosome membrane [GO:0010008]; Golgi apparatus [GO:0005794]; Golgi membrane [GO:0000139]; nucleus [GO:0005634]; endosome organization [GO:0007032]; Golgi to vacuole transport [GO:0006896]; intracellular protein transport [GO:0006886]; lytic vacuole organization [GO:0080171]; protein storage vacuole organization [GO:1990019]; protein targeting to vacuole [GO:000…	endosome organization [GO:0007032]; Golgi to vacuole transport [GO:0006896]; intracellular protein transport [GO:0006886]; lytic vacuole organization [GO:0080171]; protein storage vacuole organization [GO:1990019]; protein targeting to vacuole [GO:0006623]; vesicle targeting [GO:0006903]		AP-3 adaptor complex [GO:0030123]; endosome membrane [GO:0010008]; Golgi apparatus [GO:0005794]; Golgi membrane [GO:0000139]; nucleus [GO:0005634]	GO:0000139; GO:0005634; GO:0005794; GO:0006623; GO:0006886; GO:0006896; GO:0006903; GO:0007032; GO:0010008; GO:0030123; GO:0080171; GO:1990019	IPR011989;IPR002553;IPR016024;IPR017105		GO:0006886;GO:0016192;GO:0030117;GO:0015031;GO:0030123	'31.4':'cell.vesicle transport':'(at1g48760 : 512.0) delta-adaptin (delta-ADR); FUNCTIONS IN: protein transporter activity, clathrin binding, binding; INVOLVED IN: intracellular protein transport, vesicle-mediated transport, protein transport; LOCATED IN: membrane coat, Golgi apparatus; EXPRESSED IN: 22 plant structures; EXPRESSED DURING: 13 growth stages; CONTAINS InterPro DOMAIN/s: Armadillo-li…	'22.5.1.4.1':'Vesicle trafficking.multi-pathway trafficking regulation.clathrin coated vesicle (CCV) machinery.AP-3 cargo adaptor complex.large subunit delta (AP3D)':'large subunit delta of AP-3 Golgi to vacuole cargo adaptor complex'
[truncated: 29,861 more rows]
