# Supplementary material for: SOS1 tonoplast neo-localization and the RGG protein SALTY are important in the extreme salinity tolerance of Salicornia bigelovii
Source: Nat Commun. 2024 May 20;15:4279. doi: 10.1038/s41467-024-48595-5 (PMC11106269; doi:10.1038/s41467-024-48595-5)
Supplement: Supplementary file 6 — Supplementary Dataset 3 [file 41467_2024_48595_MOESM6_ESM.xlsx]

## Sheet: Species disambiguation
Species	Species name
ath	Arabidopsis thaliana
bra	Brassica rapa
bvu	Beta vulgaris
cqu	Chenopodium quinoa
gma	Glycine max
pvu	Phaseolus vulgaris
sbi	Salicornia bigelovii
seu	Salicornia europaea
sly	Solanum lycopersicum
sme	Solanum melongena
sob	Sorghum bicolor
sol	Spinacia oleracea

## Sheet: BUSCO scores
BUSCOv5 Eudicotyledons dataset v10, % of 2326 proteins
Species	Complete	Complete Single copy	Complete Duplicated	Fragmented	Missing
Arabidopsis thaliana	99.7	99.1	0.6	0	0.3
Brassica rapa	96.2	82.8	13.4	1.7	2.1
Beta vulgaris	96.1	94	2.1	1	2.9
Chenopodium quinoa	92.8	26.1	66.7	2.8	4.4
Glycine max	99.1	43	56.1	0.3	0.6
Phaseolus vulgaris	98	95.4	2.6	1.2	0.8
Salicornia bigelovii	96.3	26.2	70.1	0.6	3.1
Salicornia europaea	95.3	93.2	2.1	1.1	3.6
Solanum lycopersicum	91	90.3	0.7	4.6	4.4
Solanum melongena	89.7	86.4	3.3	5.6	4.7
Sorghum bicolor	87.3	80.6	6.7	1.5	11.2
Spinacia oleracea	92.8	89.3	3.5	1.9	5.3
Based on longest isoform per gene

## Sheet: Orthogroups per species (#)
Species	Number of genes	Number of unique orthogroups
ath	24166	16106
bra	34447	16458
bvu	19648	14626
cqu	38843	15061
gma	42392	16797
pvu	25152	16067
sbi	49291	18704
seu	23453	17072
sly	25780	15981
sme	28014	16340
sob	25045	12591
sol	19540	14107
Total number of unique orthogroups		38356
Total number of genes with orthogroups		355771

## Sheet: Orthogroups across species (#)
Intersection	Number of orthologue groups	Number of genes
ath	353	976
ath bra	3372	9707
ath bra bvu	8	58
ath bra bvu cqu	3	15
ath bra bvu cqu gma	1	45
ath bra bvu cqu gma pvu	2	15
ath bra bvu cqu gma pvu sbi seu	8	85
ath bra bvu cqu gma pvu sbi seu sly	3	38
ath bra bvu cqu gma pvu sbi seu sly sme	43	653
ath bra bvu cqu gma pvu sbi seu sly sme sob	240	3846
ath bra bvu cqu gma pvu sbi seu sly sme sob sol	8218	189363
ath bra bvu cqu gma pvu sbi seu sly sme sol	740	12573
ath bra bvu cqu gma pvu sbi seu sly sob	5	60
ath bra bvu cqu gma pvu sbi seu sly sob sol	130	2114
ath bra bvu cqu gma pvu sbi seu sly sol	22	339
ath bra bvu cqu gma pvu sbi seu sme	3	37
ath bra bvu cqu gma pvu sbi seu sme sob	2	25
ath bra bvu cqu gma pvu sbi seu sme sob sol	122	1884
ath bra bvu cqu gma pvu sbi seu sme sol	23	354
ath bra bvu cqu gma pvu sbi seu sob	8	111
ath bra bvu cqu gma pvu sbi seu sob sol	86	1297
ath bra bvu cqu gma pvu sbi seu sol	69	877
ath bra bvu cqu gma pvu sbi sly sme	1	12
ath bra bvu cqu gma pvu sbi sly sme sob	4	50
ath bra bvu cqu gma pvu sbi sly sme sob sol	35	582
ath bra bvu cqu gma pvu sbi sly sme sol	13	225
ath bra bvu cqu gma pvu sbi sly sob sol	1	13
ath bra bvu cqu gma pvu sbi sme sob	1	12
ath bra bvu cqu gma pvu sbi sme sob sol	1	12
ath bra bvu cqu gma pvu sbi sme sol	3	38
ath bra bvu cqu gma pvu sbi sob sol	1	10
ath bra bvu cqu gma pvu seu sly sme	2	23
ath bra bvu cqu gma pvu seu sly sme sob	2	21
ath bra bvu cqu gma pvu seu sly sme sob sol	9	230
ath bra bvu cqu gma pvu seu sly sme sol	3	40
ath bra bvu cqu gma pvu seu sme sob sol	1	16
ath bra bvu cqu gma pvu sly	1	13
ath bra bvu cqu gma pvu sly sme	8	85
ath bra bvu cqu gma pvu sly sme sob	11	134
ath bra bvu cqu gma pvu sly sme sob sol	71	1148
ath bra bvu cqu gma pvu sly sme sol	27	349
ath bra bvu cqu gma pvu sly sob sol	8	98
ath bra bvu cqu gma pvu sly sol	3	31
ath bra bvu cqu gma pvu sme sob	1	10
ath bra bvu cqu gma pvu sme sob sol	1	9
ath bra bvu cqu gma pvu sme sol	2	22
ath bra bvu cqu gma pvu sob	2	29
ath bra bvu cqu gma pvu sob sol	3	31
ath bra bvu cqu gma pvu sol	6	63
ath bra bvu cqu gma sbi seu	1	10
ath bra bvu cqu gma sbi seu sly sme	4	94
ath bra bvu cqu gma sbi seu sly sme sob	5	77
ath bra bvu cqu gma sbi seu sly sme sob sol	28	483
ath bra bvu cqu gma sbi seu sly sme sol	16	271
ath bra bvu cqu gma sbi seu sly sob sol	1	12
ath bra bvu cqu gma sbi seu sly sol	2	28
ath bra bvu cqu gma sbi seu sme sob sol	3	115
ath bra bvu cqu gma sbi seu sob sol	4	47
ath bra bvu cqu gma sbi seu sol	7	83
ath bra bvu cqu gma sbi sly sob sol	1	15
ath bra bvu cqu gma sly sme sob sol	1	10
ath bra bvu cqu gma sly sme sol	1	11
ath bra bvu cqu gma sol	2	27
ath bra bvu cqu pvu sbi seu sly sme sob sol	9	143
ath bra bvu cqu pvu sbi seu sly sme sol	7	85
ath bra bvu cqu pvu sbi seu sme sob sol	1	15
ath bra bvu cqu pvu sbi seu sob sol	1	14
ath bra bvu cqu pvu sbi seu sol	2	20
ath bra bvu cqu pvu sly sme	1	15
ath bra bvu cqu sbi seu	6	61
ath bra bvu cqu sbi seu sly	3	52
ath bra bvu cqu sbi seu sly sme	10	133
ath bra bvu cqu sbi seu sly sme sob	2	22
ath bra bvu cqu sbi seu sly sme sob sol	47	732
ath bra bvu cqu sbi seu sly sme sol	40	509
ath bra bvu cqu sbi seu sly sob sol	2	21
ath bra bvu cqu sbi seu sly sol	7	75
ath bra bvu cqu sbi seu sme sob sol	1	12
ath bra bvu cqu sbi seu sme sol	4	37
ath bra bvu cqu sbi seu sob	3	26
ath bra bvu cqu sbi seu sob sol	16	187
ath bra bvu cqu sbi seu sol	48	492
ath bra bvu cqu sbi sly sme	2	17
ath bra bvu cqu sbi sly sme sob sol	1	14
ath bra bvu cqu sbi sly sme sol	1	12
ath bra bvu cqu seu sly sme sol	3	65
ath bra bvu cqu sly	1	8
ath bra bvu cqu sly sme	1	7
ath bra bvu cqu sly sme sob sol	5	55
ath bra bvu cqu sly sme sol	4	38
ath bra bvu cqu sme	1	6
ath bra bvu cqu sme sob sol	1	11
ath bra bvu cqu sob	1	6
ath bra bvu cqu sob sol	1	7
ath bra bvu cqu sol	5	31
ath bra bvu gma	2	15
ath bra bvu gma pvu	2	17
ath bra bvu gma pvu sbi seu	4	37
ath bra bvu gma pvu sbi seu sly	1	10
ath bra bvu gma pvu sbi seu sly sme	10	136
ath bra bvu gma pvu sbi seu sly sme sob	24	325
ath bra bvu gma pvu sbi seu sly sme sob sol	165	2536
ath bra bvu gma pvu sbi seu sly sme sol	48	704
ath bra bvu gma pvu sbi seu sly sob	3	33
ath bra bvu gma pvu sbi seu sly sob sol	6	68
ath bra bvu gma pvu sbi seu sly sol	4	49
ath bra bvu gma pvu sbi seu sme sob	1	9
ath bra bvu gma pvu sbi seu sme sob sol	8	107
ath bra bvu gma pvu sbi seu sob	2	32
ath bra bvu gma pvu sbi seu sob sol	3	43
ath bra bvu gma pvu sbi seu sol	4	38
ath bra bvu gma pvu sbi sly sme	2	29
ath bra bvu gma pvu sbi sly sme sob	1	10
ath bra bvu gma pvu sbi sly sme sob sol	11	148
ath bra bvu gma pvu sbi sly sme sol	2	28
ath bra bvu gma pvu sbi sly sob	1	11
ath bra bvu gma pvu sbi sly sob sol	1	12
ath bra bvu gma pvu sbi sme	1	8
ath bra bvu gma pvu sbi sme sob	2	20
ath bra bvu gma pvu sbi sme sob sol	1	13
ath bra bvu gma pvu sbi sme sol	2	19
ath bra bvu gma pvu sbi sol	1	7
ath bra bvu gma pvu seu sly sme	2	22
ath bra bvu gma pvu seu sly sme sob	1	16
ath bra bvu gma pvu seu sly sme sol	4	53
ath bra bvu gma pvu sly sme	8	72
ath bra bvu gma pvu sly sme sob	10	134
ath bra bvu gma pvu sly sme sob sol	16	208
ath bra bvu gma pvu sly sme sol	1	11
ath bra bvu gma pvu sly sob	1	9
ath bra bvu gma pvu sly sob sol	1	9
ath bra bvu gma pvu sme	3	21
ath bra bvu gma pvu sme sob	2	16
ath bra bvu gma pvu sme sob sol	2	25
ath bra bvu gma pvu sob	2	15
ath bra bvu gma pvu sob sol	1	8
ath bra bvu gma pvu sol	2	15
ath bra bvu gma sbi seu sly sme	1	13
ath bra bvu gma sbi seu sly sme sob sol	3	45
ath bra bvu gma sbi seu sly sol	1	12
ath bra bvu gma sbi sly	1	7
ath bra bvu gma sbi sme sol	1	8
ath bra bvu gma sly sme sob	1	17
ath bra bvu gma sly sol	1	6
ath bra bvu pvu sbi sly sme sol	1	39
ath bra bvu pvu sme sob sol	2	16
ath bra bvu sbi seu	3	15
ath bra bvu sbi seu sly sme	5	52
ath bra bvu sbi seu sly sme sob sol	3	35
ath bra bvu sbi seu sly sme sol	4	43
ath bra bvu sbi seu sly sol	2	16
ath bra bvu sbi seu sol	6	51
ath bra bvu sbi sly sme sol	1	24
ath bra bvu sbi sob	1	6
ath bra bvu sbi sol	1	7
ath bra bvu seu	1	7
ath bra bvu seu sly sme sol	1	12
ath bra bvu sly sme	6	57
ath bra bvu sly sme sol	1	7
ath bra bvu sob sol	1	8
ath bra cqu	12	55
ath bra cqu gma pvu	1	8
ath bra cqu gma pvu sbi seu	4	34
ath bra cqu gma pvu sbi seu sly sme	2	28
ath bra cqu gma pvu sbi seu sly sme sob	7	132
ath bra cqu gma pvu sbi seu sly sme sob sol	58	989
ath bra cqu gma pvu sbi seu sly sme sol	15	217
ath bra cqu gma pvu sbi seu sly sob sol	2	28
ath bra cqu gma pvu sbi seu sly sol	1	9
ath bra cqu gma pvu sbi seu sme sob sol	2	31
ath bra cqu gma pvu sbi seu sme sol	1	15
ath bra cqu gma pvu sbi seu sob sol	5	72
ath bra cqu gma pvu sbi seu sol	1	13
ath bra cqu gma pvu sbi sly sme sob	1	10
ath bra cqu gma pvu sbi sly sme sob sol	2	29
ath bra cqu gma pvu sbi sly sol	1	12
ath bra cqu gma pvu sbi sme	1	63
ath bra cqu gma pvu seu sly sme sob sol	1	14
ath bra cqu gma pvu seu sme sol	1	11
ath bra cqu gma pvu sly sme	2	26
ath bra cqu gma pvu sly sme sob	7	119
ath bra cqu gma pvu sly sme sob sol	14	188
ath bra cqu gma pvu sly sme sol	6	66
ath bra cqu gma pvu sly sob	1	9
ath bra cqu gma pvu sob sol	2	17
ath bra cqu gma pvu sol	1	7
ath bra cqu gma sbi seu	1	11
ath bra cqu gma sbi seu sly sme sob sol	2	144
ath bra cqu gma seu sol	1	7
ath bra cqu gma sly sme sob sol	1	9
ath bra cqu gma sly sme sol	1	9
ath bra cqu gma sob	1	7
ath bra cqu pvu sbi seu	1	6
ath bra cqu pvu sbi seu sly sme	1	12
ath bra cqu pvu sbi seu sol	1	8
ath bra cqu sbi seu	1	7
ath bra cqu sbi seu sly sme sob sol	1	12
ath bra cqu sbi seu sly sme sol	7	160
ath bra cqu sbi seu sob	1	60
ath bra cqu sbi seu sol	2	16
ath bra cqu sbi sly sme sob sol	1	9
ath bra cqu sbi sol	1	28
ath bra cqu seu	1	4
ath bra cqu sly	1	4
ath bra cqu sly sme sob sol	1	8
ath bra cqu sly sme sol	1	8
ath bra cqu sme	2	11
ath bra cqu sol	3	19
ath bra gma	27	149
ath bra gma pvu	227	1261
ath bra gma pvu sbi	4	27
ath bra gma pvu sbi seu	1	9
ath bra gma pvu sbi seu sly	1	12
ath bra gma pvu sbi seu sly sme	3	27
ath bra gma pvu sbi seu sly sme sob	8	97
ath bra gma pvu sbi seu sly sme sob sol	23	310
ath bra gma pvu sbi seu sly sme sol	8	89
ath bra gma pvu sbi seu sly sob sol	1	10
ath bra gma pvu sbi seu sly sol	2	21
ath bra gma pvu sbi seu sob	2	21
ath bra gma pvu sbi seu sol	1	9
ath bra gma pvu sbi sly sme	6	51
ath bra gma pvu sbi sly sme sob	1	12
ath bra gma pvu sbi sly sme sob sol	1	10
ath bra gma pvu sbi sme sob sol	1	9
ath bra gma pvu sbi sob	2	14
ath bra gma pvu seu	1	6
ath bra gma pvu seu sly sme	1	9
ath bra gma pvu seu sly sme sob	1	12
ath bra gma pvu seu sly sme sol	3	48
ath bra gma pvu sly	16	113
ath bra gma pvu sly sme	208	2285
ath bra gma pvu sly sme sob	149	1593
ath bra gma pvu sly sme sob sol	5	53
ath bra gma pvu sly sme sol	4	41
ath bra gma pvu sly sob	9	72
ath bra gma pvu sme	16	170
ath bra gma pvu sme sob	7	64
ath bra gma pvu sob	39	317
ath bra gma pvu sol	2	13
ath bra gma sbi	2	30
ath bra gma sbi seu sly sme sob	1	9
ath bra gma sbi seu sly sme sob sol	1	9
ath bra gma sbi seu sol	1	66
ath bra gma sbi sob	1	20
ath bra gma sly	3	18
ath bra gma sly sme	10	79
ath bra gma sly sme sob	7	59
ath bra gma sme	1	6
ath bra gma sob	3	19
ath bra gma sol	2	34
ath bra pvu	16	83
ath bra pvu sbi seu	1	7
ath bra pvu sbi seu sly sme sol	1	8
ath bra pvu sbi seu sol	1	6
ath bra pvu sly sme	6	41
ath bra pvu sly sme sol	1	8
ath bra pvu sly sob	1	7
ath bra pvu sme sob	1	6
ath bra pvu sob	2	11
ath bra pvu sol	1	5
ath bra sbi	12	227
ath bra sbi seu	4	22
ath bra sbi seu sly	1	10
ath bra sbi seu sly sme	1	12
ath bra sbi seu sly sme sob	2	16
ath bra sbi seu sob	1	6
ath bra sbi sly sme sob	1	8
ath bra sbi sme	2	20
ath bra sbi sob	1	5
ath bra seu	5	24
ath bra sly	31	119
ath bra sly sme	88	454
ath bra sly sme sob	28	175
ath bra sly sme sob sol	1	9
ath bra sly sme sol	3	16
ath bra sly sob	2	8
ath bra sme	29	150
ath bra sme sob	5	22
ath bra sob	63	335
ath bra sob sol	1	4
ath bra sol	9	47
ath bvu	5	13
ath bvu cqu gma pvu sbi seu sly sme	1	12
ath bvu cqu gma pvu sbi seu sly sme sob	5	146
ath bvu cqu gma pvu sbi seu sly sme sob sol	48	842
ath bvu cqu gma pvu sbi seu sly sme sol	9	151
ath bvu cqu gma pvu sbi seu sly sob sol	2	24
ath bvu cqu gma pvu sbi seu sly sol	1	11
ath bvu cqu gma pvu sbi seu sme sol	1	11
ath bvu cqu gma pvu sbi seu sob sol	3	36
ath bvu cqu gma pvu sbi seu sol	3	49
ath bvu cqu gma pvu seu sly sme sob	2	32
ath bvu cqu gma pvu seu sly sme sob sol	2	94
ath bvu cqu gma pvu sly sme	1	8
ath bvu cqu gma pvu sly sme sob sol	3	32
ath bvu cqu gma pvu sly sme sol	1	10
ath bvu cqu gma sbi seu sly sme sob	1	19
ath bvu cqu gma sbi seu sly sme sob sol	1	56
ath bvu cqu gma sbi seu sly sol	1	18
ath bvu cqu gma sbi seu sob sol	1	11
ath bvu cqu gma sbi seu sol	1	8
ath bvu cqu gma seu sly sme sob sol	1	12
ath bvu cqu gma seu sly sob	1	7
ath bvu cqu pvu sbi seu sly sme sob	1	35
ath bvu cqu pvu sly sme sob sol	1	25
ath bvu cqu sbi seu	1	11
ath bvu cqu sbi seu sly	1	567
ath bvu cqu sbi seu sly sme	7	81
ath bvu cqu sbi seu sly sme sob sol	4	68
ath bvu cqu sbi seu sly sme sol	3	31
ath bvu cqu sbi seu sly sol	1	20
ath bvu cqu sbi seu sme	1	11
ath bvu cqu sbi seu sme sol	1	9
ath bvu cqu sbi seu sol	9	93
ath bvu cqu sbi sly	1	37
ath bvu cqu sbi sme sol	1	7
ath bvu cqu sbi sol	2	11
ath bvu cqu seu sly	1	13
ath bvu cqu seu sly sol	1	7
ath bvu cqu seu sol	1	9
ath bvu cqu sob	1	8
ath bvu cqu sol	2	11
ath bvu gma pvu sbi seu sly sme	1	9
ath bvu gma pvu sbi seu sly sme sob sol	2	26
ath bvu gma pvu sbi seu sly sme sol	3	31
ath bvu gma pvu sbi seu sly sob sol	1	12
ath bvu gma pvu sbi seu sme sob sol	1	11
ath bvu gma pvu sbi seu sol	1	8
ath bvu gma pvu seu sly	1	10
ath bvu gma pvu seu sly sme	2	25
ath bvu gma pvu seu sob	1	22
ath bvu gma pvu sly	1	8
ath bvu gma pvu sly sob	2	15
ath bvu gma pvu sly sol	1	7
ath bvu gma pvu sme	1	7
ath bvu gma sbi seu sly sme sol	1	12
ath bvu gma sbi sly sob	1	26
ath bvu gma seu	1	4
ath bvu gma sly sme	1	7
ath bvu gma sly sme sob sol	1	7
ath bvu pvu seu sly sme sob sol	3	38
ath bvu sly	1	7
ath bvu sob	1	8
ath bvu sol	1	4
ath cqu	6	13
ath cqu gma pvu sbi seu sly sme	1	9
ath cqu gma pvu sbi sly sme sob sol	1	10
ath cqu gma pvu seu sly sme sob sol	1	9
ath cqu gma pvu sly sme	1	7
ath cqu pvu sbi seu sol	1	9
ath cqu pvu sbi sly	1	5
ath cqu pvu sbi sme sol	1	46
ath cqu sbi	1	18
ath cqu sbi seu	1	27
ath cqu sbi seu sly	2	13
ath cqu sbi seu sme	1	6
ath cqu sbi seu sol	3	28
ath cqu seu sme	1	6
ath cqu sob	1	55
ath cqu sol	1	4
ath gma	9	33
ath gma pvu	28	132
ath gma pvu sbi seu	1	5
ath gma pvu sbi seu sly sme	1	12
ath gma pvu sbi seu sly sme sob	2	22
ath gma pvu sbi seu sly sme sol	1	9
ath gma pvu seu sly sob	1	10
ath gma pvu sly	2	18
ath gma pvu sly sme	10	62
ath gma pvu sly sme sob	5	49
ath gma pvu sly sob	1	6
ath gma pvu sob	4	21
ath gma sbi seu	1	6
ath gma sbi sly sob	1	51
ath gma seu sly sme	1	14
ath gma sly	2	7
ath gma sly sme	3	16
ath gma sly sme sob	2	20
ath gma sly sob	4	25
ath gma sly sol	1	5
ath gma sme	3	12
ath gma sme sob	1	13
ath gma sob	3	10
ath pvu	5	18
ath pvu sbi seu	1	7
ath pvu sbi seu sme sol	1	10
ath pvu sly sme	1	13
ath pvu sme sob sol	1	9
ath pvu sob	1	3
ath sbi	3	6
ath sbi seu	7	34
ath sbi seu sly sme	2	19
ath sbi seu sme	1	6
ath sbi seu sob	1	5
ath sbi seu sob sol	1	11
ath sbi seu sol	1	4
ath sbi sly	2	12
ath sbi sly sme	2	10
ath sbi sly sme sol	1	12
ath sbi sme	1	3
ath seu	5	18
ath seu sly sme	1	15
ath sly	7	270
ath sly sme	23	124
ath sly sme sob	5	28
ath sly sme sol	1	20
ath sly sob	6	60
ath sme	10	24
ath sme sob	1	10
ath sob	9	31
ath sol	4	10
bra	556	1667
bra bvu	1	2
bra bvu cqu	4	19
bra bvu cqu gma pvu	1	7
bra bvu cqu gma pvu sbi seu	4	39
bra bvu cqu gma pvu sbi seu sly sme	2	23
bra bvu cqu gma pvu sbi seu sly sme sob	2	29
bra bvu cqu gma pvu sbi seu sly sme sob sol	37	587
bra bvu cqu gma pvu sbi seu sly sme sol	10	137
bra bvu cqu gma pvu sbi seu sly sob	1	362
bra bvu cqu gma pvu sbi seu sly sol	2	23
bra bvu cqu gma pvu sbi seu sme	1	12
bra bvu cqu gma pvu sbi seu sme sob sol	1	16
bra bvu cqu gma pvu sbi seu sme sol	1	15
bra bvu cqu gma pvu sbi seu sob sol	2	23
bra bvu cqu gma pvu sbi seu sol	6	59
bra bvu cqu gma pvu sbi sly sme	1	10
bra bvu cqu gma pvu sbi sly sme sob	1	15
bra bvu cqu gma pvu sbi sly sme sob sol	1	10
bra bvu cqu gma pvu sbi sly sme sol	1	12
bra bvu cqu gma pvu sbi sly sol	2	22
bra bvu cqu gma pvu sbi sol	2	77
bra bvu cqu gma pvu sly sme sob sol	3	33
bra bvu cqu gma pvu sly sme sol	2	18
bra bvu cqu gma pvu sme sob	1	9
bra bvu cqu gma sbi	1	68
bra bvu cqu gma sbi seu	1	6
bra bvu cqu gma sbi seu sly sme	1	16
bra bvu cqu gma sbi seu sly sme sob	1	9
bra bvu cqu gma sbi seu sly sme sob sol	2	63
bra bvu cqu gma sbi seu sly sme sol	2	123
bra bvu cqu gma sbi seu sob sol	1	18
bra bvu cqu gma sbi sly sme sol	1	41
bra bvu cqu gma seu sly	1	6
bra bvu cqu pvu sbi seu sme sol	1	10
bra bvu cqu sbi seu	5	83
bra bvu cqu sbi seu sly sme	1	15
bra bvu cqu sbi seu sly sme sob sol	2	23
bra bvu cqu sbi seu sly sme sol	2	22
bra bvu cqu sbi seu sly sob	1	12
bra bvu cqu sbi seu sme sol	1	8
bra bvu cqu sbi seu sob sol	3	27
bra bvu cqu sbi seu sol	20	306
bra bvu cqu sbi sob sol	1	38
bra bvu cqu sbi sol	1	6
bra bvu cqu seu	1	13
bra bvu cqu sly sol	1	5
bra bvu cqu sob	1	4
bra bvu cqu sol	3	13
bra bvu gma pvu	1	5
bra bvu gma pvu sbi seu sly sme	1	9
bra bvu gma pvu sbi seu sly sme sob sol	4	55
bra bvu gma pvu sbi seu sly sme sol	1	10
bra bvu gma pvu sbi seu sly sob sol	1	9
bra bvu gma pvu sbi sly sme	2	21
bra bvu gma pvu sbi sly sob sol	1	8
bra bvu gma pvu sly	1	7
bra bvu gma pvu sly sme sob	1	16
bra bvu gma pvu sly sme sol	1	10
bra bvu gma pvu sob	1	11
bra bvu gma sly	1	4
bra bvu pvu seu sme	1	19
bra bvu pvu sly sme	1	35
bra bvu sbi	3	16
bra bvu sbi seu	3	24
bra bvu sbi seu sly	1	9
bra bvu sbi seu sob sol	1	6
bra bvu sbi seu sol	3	17
bra bvu seu sly	1	5
bra bvu sly sme	1	4
bra bvu sme	1	3
bra bvu sol	3	25
bra cqu	8	19
bra cqu gma pvu	1	7
bra cqu gma pvu sbi seu	2	15
bra cqu gma pvu sbi seu sly sme sob sol	1	13
bra cqu gma pvu sbi seu sly sme sol	1	12
bra cqu gma pvu sbi sol	1	9
bra cqu gma pvu sly sob	1	7
bra cqu gma pvu sob	1	18
bra cqu gma sly sme sob	1	6
bra cqu gma sol	1	6
bra cqu pvu	1	4
bra cqu sbi	2	133
bra cqu sbi seu	4	35
bra cqu sbi seu sly sme	2	22
bra cqu sbi sol	1	34
bra cqu seu	1	6
bra cqu sly	1	4
bra cqu sly sme	2	23
bra cqu sly sme sol	1	6
bra cqu sly sol	1	9
bra cqu sme	3	10
bra cqu sob	1	5
bra cqu sol	6	21
bra gma	15	36
bra gma pvu	66	344
bra gma pvu sbi	1	4
bra gma pvu sbi seu	1	9
bra gma pvu sbi seu sly sme sob sol	1	11
bra gma pvu sbi seu sly sme sol	1	11
bra gma pvu sbi sly sme	1	7
bra gma pvu sbi sme	1	10
bra gma pvu seu sme sob	1	7
bra gma pvu sly	1	6
bra gma pvu sly sme	15	116
bra gma pvu sly sme sob	5	36
bra gma pvu sly sme sob sol	2	31
bra gma pvu sly sob	1	6
bra gma pvu sly sob sol	1	10
bra gma pvu sly sol	1	6
bra gma pvu sme	6	33
bra gma pvu sob	9	51
bra gma sbi seu sly sob	1	12
bra gma sbi sly sme	1	12
bra gma sbi sme sob	1	6
bra gma sbi sme sob sol	1	7
bra gma seu	1	6
bra gma sly	1	4
bra gma sly sme	4	19
bra gma sme	1	3
bra gma sob	2	8
bra gma sob sol	1	10
bra gma sol	2	9
bra pvu	14	45
bra pvu sbi sly sme	1	28
bra pvu seu sob	1	10
bra pvu sly sme sob	1	6
bra pvu sme	1	3
bra pvu sme sob	1	7
bra sbi	15	33
bra sbi seu	12	199
bra sbi seu sly	1	5
bra sbi seu sly sme	1	6
bra sbi seu sob	2	16
bra sbi seu sol	1	4
bra sbi sly sme	2	10
bra sbi sme sol	2	89
bra sbi sob sol	1	4
bra seu	5	37
bra seu sme	1	3
bra sly	12	33
bra sly sme	31	135
bra sly sme sob	2	8
bra sly sol	1	5
bra sme	22	124
bra sme sol	2	8
bra sob	22	118
bra sol	5	16
bvu	322	959
bvu cqu	217	705
bvu cqu gma	2	26
bvu cqu gma pvu	6	41
bvu cqu gma pvu sbi seu	8	65
bvu cqu gma pvu sbi seu sly	3	27
bvu cqu gma pvu sbi seu sly sme	9	96
bvu cqu gma pvu sbi seu sly sme sob	11	146
bvu cqu gma pvu sbi seu sly sme sob sol	207	3728
bvu cqu gma pvu sbi seu sly sme sol	131	1823
bvu cqu gma pvu sbi seu sly sob sol	7	82
bvu cqu gma pvu sbi seu sly sol	5	56
bvu cqu gma pvu sbi seu sme	2	18
bvu cqu gma pvu sbi seu sme sob sol	7	81
bvu cqu gma pvu sbi seu sme sol	10	154
bvu cqu gma pvu sbi seu sob	4	40
bvu cqu gma pvu sbi seu sob sol	30	338
bvu cqu gma pvu sbi seu sol	78	782
bvu cqu gma pvu sbi sly sme	1	9
bvu cqu gma pvu sbi sly sme sol	8	79
bvu cqu gma pvu sbi sme sob	1	8
bvu cqu gma pvu sbi sme sol	2	23
bvu cqu gma pvu sbi sob sol	1	31
bvu cqu gma pvu seu	1	7
bvu cqu gma pvu seu sly	1	10
bvu cqu gma pvu seu sly sme sob sol	3	36
bvu cqu gma pvu seu sly sme sol	3	28
bvu cqu gma pvu seu sol	1	6
bvu cqu gma pvu sly sme	5	49
bvu cqu gma pvu sly sme sob	1	13
bvu cqu gma pvu sly sme sob sol	14	222
bvu cqu gma pvu sly sme sol	14	178
bvu cqu gma pvu sme sob	1	7
bvu cqu gma pvu sme sol	1	8
bvu cqu gma pvu sob	1	6
bvu cqu gma pvu sob sol	2	32
bvu cqu gma pvu sol	11	92
bvu cqu gma sbi	1	12
bvu cqu gma sbi seu	3	38
bvu cqu gma sbi seu sly sme	3	28
bvu cqu gma sbi seu sly sme sob sol	3	39
bvu cqu gma sbi seu sly sme sol	12	132
bvu cqu gma sbi seu sly sob sol	1	18
bvu cqu gma sbi seu sly sol	2	20
bvu cqu gma sbi seu sme	2	71
bvu cqu gma sbi seu sme sol	5	111
bvu cqu gma sbi seu sob sol	4	47
bvu cqu gma sbi seu sol	24	255
bvu cqu gma sly sme sol	2	19
bvu cqu gma sme sob sol	1	7
bvu cqu gma sme sol	1	9
bvu cqu gma sol	2	11
bvu cqu pvu sbi seu	4	159
bvu cqu pvu sbi seu sly sme	1	62
bvu cqu pvu sbi seu sly sme sob sol	4	46
bvu cqu pvu sbi seu sly sme sol	3	28
bvu cqu pvu sbi seu sme	1	8
bvu cqu pvu sbi seu sob sol	1	15
bvu cqu pvu sbi seu sol	12	158
bvu cqu pvu sbi sol	1	6
bvu cqu pvu sly sme	2	10
bvu cqu pvu sol	6	57
bvu cqu sbi	24	404
bvu cqu sbi seu	180	1719
bvu cqu sbi seu sly	9	118
bvu cqu sbi seu sly sme	7	73
bvu cqu sbi seu sly sme sob	1	38
bvu cqu sbi seu sly sme sob sol	23	328
bvu cqu sbi seu sly sme sol	86	1118
bvu cqu sbi seu sly sob sol	5	47
bvu cqu sbi seu sly sol	19	172
bvu cqu sbi seu sme	2	14
bvu cqu sbi seu sme sob sol	6	59
bvu cqu sbi seu sme sol	17	579
bvu cqu sbi seu sob	3	26
bvu cqu sbi seu sob sol	41	484
bvu cqu sbi seu sol	769	6341
bvu cqu sbi sly	1	4
bvu cqu sbi sly sme	1	7
bvu cqu sbi sly sme sol	3	124
bvu cqu sbi sly sol	1	6
bvu cqu sbi sme	3	31
bvu cqu sbi sme sob sol	1	65
bvu cqu sbi sme sol	3	29
bvu cqu sbi sob	3	96
bvu cqu sbi sob sol	1	9
bvu cqu sbi sol	37	259
bvu cqu seu	25	174
bvu cqu seu sly sme sol	5	70
bvu cqu seu sly sol	2	15
bvu cqu seu sob sol	2	15
bvu cqu seu sol	30	349
bvu cqu sly	1	5
bvu cqu sly sme	5	25
bvu cqu sly sme sob	2	13
bvu cqu sly sme sob sol	2	39
bvu cqu sly sme sol	14	93
bvu cqu sly sob	1	6
bvu cqu sly sol	2	9
bvu cqu sme	6	27
bvu cqu sme sol	4	21
bvu cqu sob	1	5
bvu cqu sob sol	6	33
bvu cqu sol	266	1420
bvu gma	6	16
bvu gma pvu	10	44
bvu gma pvu sbi	2	59
bvu gma pvu sbi seu	3	19
bvu gma pvu sbi seu sly sme	2	16
bvu gma pvu sbi seu sly sme sob sol	12	140
bvu gma pvu sbi seu sly sme sol	6	68
bvu gma pvu sbi seu sme sob	1	8
bvu gma pvu sbi seu sme sob sol	1	9
bvu gma pvu sbi seu sme sol	3	26
bvu gma pvu sbi seu sob sol	1	10
bvu gma pvu sbi seu sol	5	73
bvu gma pvu sbi sly sme	4	33
bvu gma pvu sbi sob	1	6
bvu gma pvu sbi sol	1	7
bvu gma pvu seu sly sme sol	1	7
bvu gma pvu seu sme sol	4	145
bvu gma pvu sly	3	15
bvu gma pvu sly sme	3	16
bvu gma pvu sly sme sob	1	6
bvu gma pvu sly sme sob sol	2	20
bvu gma pvu sly sme sol	3	28
bvu gma pvu sly sob sol	1	9
bvu gma pvu sme	4	24
bvu gma pvu sme sol	1	6
bvu gma pvu sob	1	4
bvu gma pvu sol	5	26
bvu gma sbi	2	7
bvu gma sbi seu	6	32
bvu gma sbi seu sly sme sob sol	1	8
bvu gma sbi seu sly sme sol	1	8
bvu gma sbi seu sol	1	6
bvu gma sbi sol	1	4
bvu gma seu sly sme	1	22
bvu gma seu sly sme sol	1	12
bvu gma seu sly sob	1	5
bvu gma seu sme	1	6
bvu gma seu sme sol	1	92
bvu gma seu sob	1	39
bvu gma sly	2	6
bvu gma sly sme	1	4
bvu gma sly sme sob sol	1	8
bvu gma sme	3	38
bvu gma sol	3	12
bvu pvu	5	11
bvu pvu sbi	2	7
bvu pvu sbi seu	1	4
bvu pvu sbi seu sly	1	29
bvu pvu sbi seu sly sme	1	6
bvu pvu sbi seu sly sol	1	7
bvu pvu sbi seu sob sol	1	8
bvu pvu sbi seu sol	1	8
bvu pvu sbi sly sob sol	1	11
bvu pvu sbi sme sol	1	44
bvu pvu seu	1	22
bvu pvu seu sme sol	1	8
bvu pvu sly sme sol	1	7
bvu pvu sly sol	1	4
bvu pvu sob	1	3
bvu sbi	56	331
bvu sbi seu	166	1253
bvu sbi seu sly sme sob	1	9
bvu sbi seu sly sme sob sol	1	8
bvu sbi seu sly sme sol	8	55
bvu sbi seu sly sol	4	28
bvu sbi seu sme	2	8
bvu sbi seu sme sol	1	5
bvu sbi seu sob	2	17
bvu sbi seu sob sol	5	35
bvu sbi seu sol	119	689
bvu sbi sly	2	33
bvu sbi sly sme	1	7
bvu sbi sly sme sol	2	12
bvu sbi sme	2	8
bvu sbi sol	22	95
bvu seu	35	126
bvu seu sly	1	3
bvu seu sme sol	1	11
bvu seu sol	5	21
bvu sly	8	18
bvu sly sme	7	56
bvu sly sme sob	1	5
bvu sly sme sol	2	14
bvu sly sol	1	4
bvu sme	31	85
bvu sme sob	2	7
bvu sme sob sol	1	6
bvu sme sol	3	12
bvu sob	6	14
bvu sob sol	3	10
bvu sol	110	278
cqu	896	2629
cqu gma	5	15
cqu gma pvu	10	45
cqu gma pvu sbi	2	24
cqu gma pvu sbi seu	1	7
cqu gma pvu sbi seu sly sme	5	113
cqu gma pvu sbi seu sly sme sob	3	58
cqu gma pvu sbi seu sly sme sob sol	6	74
cqu gma pvu sbi seu sly sme sol	3	89
cqu gma pvu sbi seu sme	2	73
cqu gma pvu sbi seu sob	1	8
cqu gma pvu sbi seu sol	4	36
cqu gma pvu sbi sly sme sol	1	8
cqu gma pvu sbi sob	1	8
cqu gma pvu sly sme	2	14
cqu gma pvu sly sme sob	2	15
cqu gma pvu sly sme sob sol	4	38
cqu gma pvu sly sme sol	2	23
cqu gma pvu sob	2	38
cqu gma pvu sob sol	2	11
cqu gma pvu sol	3	14
cqu gma sbi	4	25
cqu gma sbi seu	1	4
cqu gma sbi seu sly	1	33
cqu gma seu sob	1	6
cqu gma sly	1	7
cqu gma sly sme	2	13
cqu gma sly sme sob	1	8
cqu gma sly sme sol	2	21
cqu gma sme	1	9
cqu gma sme sob sol	1	37
cqu gma sme sol	1	9
cqu pvu	4	14
cqu pvu sbi	1	65
cqu pvu sbi seu	4	139
cqu pvu sbi seu sme	1	80
cqu pvu sbi seu sol	1	6
cqu pvu seu	1	3
cqu pvu seu sol	1	7
cqu pvu sly sob	1	5
cqu pvu sme sob	1	22
cqu sbi	104	565
cqu sbi seu	150	1143
cqu sbi seu sly	2	21
cqu sbi seu sly sme	5	42
cqu sbi seu sly sme sob	2	22
cqu sbi seu sly sme sob sol	3	26
cqu sbi seu sly sme sol	5	42
cqu sbi seu sly sol	4	68
cqu sbi seu sme	4	41
cqu sbi seu sme sol	1	5
cqu sbi seu sob sol	3	30
cqu sbi seu sol	88	659
cqu sbi sly	4	47
cqu sbi sly sol	1	6
cqu sbi sme	4	26
cqu sbi sme sol	2	9
cqu sbi sob	2	18
cqu sbi sol	15	90
cqu seu	46	239
cqu seu sly	1	4
cqu seu sly sme sol	1	23
cqu seu sme	1	8
cqu seu sol	9	43
cqu sly	13	303
cqu sly sme	22	145
cqu sly sme sob	1	7
cqu sly sme sob sol	1	6
cqu sly sme sol	2	10
cqu sly sob sol	3	15
cqu sly sol	1	4
cqu sme	46	145
cqu sme sob	2	10
cqu sme sob sol	1	22
cqu sme sol	4	21
cqu sob	11	88
cqu sob sol	3	12
cqu sol	190	728
gma	651	1699
gma pvu	2721	8123
gma pvu sbi	13	153
gma pvu sbi seu	12	99
gma pvu sbi seu sly	1	7
gma pvu sbi seu sly sme	6	150
gma pvu sbi seu sly sme sob	1	10
gma pvu sbi seu sly sme sob sol	1	11
gma pvu sbi seu sly sme sol	3	28
gma pvu sbi seu sme sob	1	6
gma pvu sbi seu sol	2	13
gma pvu sbi sly	1	5
gma pvu sbi sly sme	1	5
gma pvu sbi sly sme sol	2	14
gma pvu sbi sme	1	7
gma pvu sbi sob	3	15
gma pvu seu	5	36
gma pvu seu sly	1	4
gma pvu seu sly sme	1	6
gma pvu seu sly sme sob	1	12
gma pvu seu sme	1	7
gma pvu sly	33	127
gma pvu sly sme	242	1283
gma pvu sly sme sob	105	901
gma pvu sly sme sob sol	3	19
gma pvu sly sme sol	7	48
gma pvu sly sob	3	17
gma pvu sme	54	215
gma pvu sme sob	9	47
gma pvu sme sob sol	1	6
gma pvu sob	77	342
gma pvu sol	10	53
gma sbi	11	33
gma sbi seu	5	63
gma sbi seu sly	1	5
gma sbi seu sly sme	1	6
gma sbi seu sme	1	5
gma sbi seu sob	1	17
gma sbi seu sol	2	10
gma sbi sly	1	10
gma sbi sly sme	1	4
gma sbi sme	3	15
gma sbi sob	1	3
gma seu	6	20
gma seu sly sme	1	5
gma seu sly sme sob	1	5
gma seu sme	2	8
gma sly	14	38
gma sly sme	37	165
gma sly sme sob	5	26
gma sly sob	1	3
gma sly sol	2	7
gma sme	22	272
gma sme sob	1	17
gma sme sol	2	61
gma sob	17	155
gma sol	9	20
pvu	187	637
pvu sbi	10	61
pvu sbi seu	2	7
pvu sbi seu sly sme	1	12
pvu sbi seu sme sob sol	1	9
pvu sbi seu sol	1	5
pvu sbi sly sme sol	1	115
pvu sbi sol	3	21
pvu seu	1	4
pvu seu sme	2	7
pvu seu sol	1	3
pvu sly	8	25
pvu sly sme	19	66
pvu sly sme sol	1	8
pvu sly sol	2	6
pvu sme	9	30
pvu sme sol	3	10
pvu sob	7	44
pvu sol	6	18
sbi	1771	9098
sbi seu	2820	8583
sbi seu sly	15	84
sbi seu sly sme	11	54
sbi seu sly sme sob	1	7
sbi seu sly sme sol	3	38
sbi seu sly sol	2	248
sbi seu sme	16	114
sbi seu sme sob	1	6
sbi seu sob	3	49
sbi seu sob sol	4	30
sbi seu sol	75	422
sbi sly	16	75
sbi sly sme	17	85
sbi sly sme sob	1	4
sbi sly sme sol	1	25
sbi sly sob sol	1	5
sbi sme	30	124
sbi sme sob	1	25
sbi sob	13	43
sbi sol	45	124
seu	494	1463
seu sly	9	32
seu sly sme	9	50
seu sme	19	59
seu sme sob	1	6
seu sob	1	2
seu sol	25	221
sly	546	2119
sly sme	2550	6644
sly sme sob	65	244
sly sme sol	9	92
sly sob	10	29
sly sol	10	21
sme	749	2845
sme sob	13	55
sme sob sol	2	7
sme sol	25	77
sob	1587	6080
sob sol	10	63
sol	457	1132
Total	38356	355771

## Sheet: Genes per prthogroup (#)
Orthologue group number	sbi	seu	cqu	sol	bvu	ath	bra	sme	sly	gma	pvu	sob	Total number of genes
1	58	26	75	40	38	31	42	55	44	122	61	45	637
2	35	29	66	29	29	46	51	68	72	85	56	46	612
3	66	36	75	35	39	44	41	45	39	77	55	39	591
4	489	70	3	0	2	1	0	0	2	0	0	0	567
5	36	22	42	28	5	30	51	47	48	85	51	32	477
6	51	32	66	31	12	36	72	3	8	66	45	19	441
7	412	0	0	0	0	0	0	0	0	0	0	0	412
8	0	0	0	0	0	74	90	42	17	122	61	0	406
9	51	13	83	35	40	19	29	16	9	21	13	45	374
10	260	27	60	0	6	0	1	0	1	2	2	3	362
11	33	16	34	16	16	31	48	37	27	45	24	26	353
12	327	4	1	2	2	0	0	1	0	0	0	0	337
13	7	9	42	17	17	7	21	69	35	24	17	59	324
14	27	20	74	24	48	17	15	27	6	40	6	19	323
15	3	2	22	4	11	34	71	52	40	43	20	11	313
16	9	5	254	4	6	3	7	5	7	7	3	2	312
17	34	37	129	44	10	0	0	2	6	13	22	2	299
18	30	17	49	28	22	16	20	17	15	39	27	17	297
19	23	13	34	15	18	17	24	26	25	50	27	22	294
20	12	18	18	4	17	2	2	19	8	63	117	2	282
21	30	16	27	14	12	16	20	24	25	33	28	28	273
22	19	10	27	11	13	21	29	26	21	40	26	24	267
23	13	10	20	12	12	27	37	26	19	41	37	10	264
24	19	10	27	14	15	17	27	21	19	46	35	14	264
25	0	0	0	0	0	0	0	258	2	0	0	0	260
26	0	0	0	0	0	1	0	0	256	0	0	0	257
27	24	12	24	12	14	16	24	19	16	38	21	28	248
28	224	2	0	16	0	0	0	0	2	0	0	0	244
29	1	2	12	4	7	1	2	11	9	126	51	15	241
30	0	0	1	0	0	0	0	0	239	0	0	0	240
31	18	9	28	13	12	13	21	19	21	31	20	29	234
32	23	12	25	14	13	19	30	20	20	29	18	10	233
33	22	12	23	14	11	16	28	15	16	38	22	11	228
34	11	7	20	21	13	14	22	14	16	30	27	24	219
35	12	8	18	8	8	29	39	8	8	32	31	18	219
36	20	29	12	61	2	2	58	15	2	16	1	1	219
37	0	0	0	0	0	0	0	216	0	1	0	0	217
38	17	9	23	6	11	31	45	8	7	13	6	39	215
39	17	10	23	13	11	11	17	14	17	37	20	24	214
40	214	0	0	0	0	0	0	0	0	0	0	0	214
41	23	12	30	13	14	15	17	19	15	27	15	13	213
42	18	10	30	23	15	9	17	21	23	13	16	18	213
43	0	0	0	0	0	0	0	0	0	0	0	212	212
44	20	13	25	9	13	6	15	11	17	40	30	12	211
45	16	9	23	10	11	16	22	16	15	21	12	23	194
46	3	2	13	5	2	1	1	43	24	42	27	26	189
47	10	5	8	24	5	13	20	17	16	29	19	22	188
48	17	10	19	9	9	17	27	12	11	26	17	13	187
49	1	0	0	0	0	1	178	0	0	0	0	0	180
50	18	10	18	7	13	16	19	14	15	24	13	11	178
51	14	8	14	7	7	16	31	12	12	31	15	11	178
52	17	9	18	10	10	14	19	13	12	25	14	12	173
53	10	5	10	5	5	15	24	13	28	30	17	10	172
54	172	0	0	0	0	0	0	0	0	0	0	0	172
55	16	8	21	12	11	11	17	11	9	26	13	13	168
56	16	8	18	8	8	12	19	13	12	27	14	10	165
57	19	11	22	14	12	9	25	11	8	14	8	12	165
58	5	3	11	8	10	13	40	15	10	21	18	6	160
59	13	7	16	9	9	10	20	13	13	25	15	10	160
60	13	5	28	19	5	14	12	10	11	8	5	29	159
61	12	7	22	11	10	14	11	19	18	16	8	11	159
62	17	9	18	9	8	10	16	14	13	20	13	12	159
63	140	4	0	0	0	0	15	0	0	0	0	0	159
64	20	8	16	9	8	12	17	11	10	23	13	11	158
65	2	1	8	3	1	41	40	2	2	21	25	12	158
66	16	8	23	9	7	12	17	9	8	24	13	12	158
67	12	6	17	10	8	8	17	7	7	31	16	18	157
68	13	7	17	7	6	10	15	14	14	27	14	10	154
69	14	7	14	7	7	12	18	11	11	28	13	10	152
70	149	2	0	0	1	0	0	0	0	0	0	0	152
71	6	7	10	6	4	3	1	86	19	3	3	2	150
72	14	7	17	8	8	12	17	12	13	19	10	11	148
73	23	8	18	11	9	10	15	9	10	14	11	10	148
74	24	16	32	9	10	1	5	4	4	19	14	10	148
75	18	9	16	9	9	6	15	11	13	22	12	5	145
76	136	4	0	0	2	0	0	0	0	0	0	0	142
77	12	8	13	7	7	7	8	14	13	27	14	11	141
78	15	8	16	10	9	9	13	14	9	17	10	10	140
79	13	7	14	7	7	14	26	12	11	17	10	2	140
80	14	9	23	16	7	7	12	19	15	11	4	3	140
81	138	1	0	0	0	0	0	0	0	0	0	0	139
82	7	4	12	7	4	17	35	11	6	16	8	7	134
83	12	6	15	8	6	8	11	14	8	14	9	22	133
84	15	9	10	10	6	14	20	8	6	11	14	10	133
85	0	0	0	0	0	0	0	133	0	0	0	0	133
86	10	5	10	6	6	13	20	11	11	21	10	9	132
87	3	2	18	6	2	8	7	26	15	6	13	25	131
88	14	7	13	7	7	10	15	7	7	21	11	11	130
89	13	7	14	8	6	10	9	10	10	21	12	10	130
90	2	1	103	2	22	0	0	0	0	0	0	0	130
91	9	8	15	9	9	12	25	14	6	7	11	4	129
92	7	6	16	9	0	7	15	10	3	53	0	2	128
93	11	6	12	6	6	9	15	8	12	18	10	15	128
94	13	7	14	6	7	7	13	9	11	22	11	7	127
95	124	0	1	0	0	0	1	0	0	0	0	0	126
96	0	122	0	4	0	0	0	0	0	0	0	0	126
97	12	6	13	6	6	9	13	9	9	21	12	9	125
98	7	5	13	3	3	10	14	11	4	24	14	17	125
99	11	4	13	5	8	1	1	5	4	47	10	16	125
100	9	4	14	8	4	8	15	11	11	19	12	9	124
101	18	7	16	5	7	10	15	9	9	12	8	7	123
102	6	18	85	3	8	0	0	2	1	0	0	0	123
103	92	29	0	0	2	0	0	0	0	0	0	0	123
104	3	5	12	5	9	6	8	13	13	17	19	12	122
105	12	6	10	6	6	10	16	8	8	22	10	7	121
106	11	6	12	6	6	10	14	8	7	21	11	9	121
107	14	10	12	6	7	9	11	7	8	18	10	9	121
108	0	0	0	0	0	0	0	0	121	0	0	0	121
109	8	4	10	4	5	11	18	15	10	18	8	9	120
110	10	5	10	7	6	9	13	8	8	22	10	11	119
111	10	5	12	7	6	9	16	10	10	18	8	8	119
112	11	5	13	8	6	9	13	10	9	13	13	8	118
113	12	6	12	6	6	9	11	9	9	18	10	10	118
114	13	7	18	6	8	5	10	10	10	18	8	5	118
115	12	7	13	10	7	9	12	9	8	14	8	9	118
116	6	6	28	10	13	0	0	19	16	6	6	8	118
117	12	6	12	6	7	5	7	10	6	21	8	17	117
118	9	5	15	5	7	4	8	6	5	28	19	6	117
119	0	0	0	0	0	0	0	0	117	0	0	0	117
120	11	7	15	6	5	11	17	7	7	16	10	4	116
121	2	0	0	10	0	0	0	101	1	0	1	0	115
122	6	5	16	5	4	14	9	8	6	11	14	17	115
123	8	4	17	8	7	4	7	6	9	15	7	23	115
124	12	8	12	8	7	8	12	6	1	17	12	11	114
125	11	6	14	6	6	6	8	7	9	16	10	14	113
126	9	5	12	6	7	8	11	16	10	14	7	8	113
127	112	0	0	0	0	0	0	0	0	0	0	0	112
128	11	6	12	7	6	12	20	7	7	12	6	5	111
129	9	5	10	4	4	12	15	7	7	19	10	9	111
130	16	10	14	4	5	8	12	4	6	11	10	11	111
131	15	9	16	14	10	7	16	4	4	8	5	3	111
132	101	2	1	0	0	0	0	0	0	0	7	0	111
133	12	6	17	8	6	9	11	7	8	13	6	7	110
134	0	0	0	0	0	0	0	110	0	0	0	0	110
135	13	7	10	7	7	8	12	7	7	15	9	7	109
136	68	26	11	1	1	0	0	1	0	0	0	0	108
137	108	0	0	0	0	0	0	0	0	0	0	0	108
138	13	8	14	8	6	7	10	8	12	10	5	6	107
139	12	2	80	2	2	0	0	3	6	0	0	0	107
140	11	4	14	6	3	3	0	44	11	3	4	4	107
141	9	6	12	6	5	9	14	7	6	15	10	7	106
142	8	4	9	5	5	10	12	8	8	17	9	10	105
143	8	4	10	5	6	7	9	9	10	17	9	11	105
144	103	0	1	0	1	0	0	0	0	0	0	0	105
145	1	0	0	0	0	0	0	0	0	12	92	0	105
146	10	5	11	5	6	7	10	7	7	15	10	11	104
147	8	4	7	3	4	9	15	9	7	18	10	9	103
148	8	4	10	6	5	5	10	9	8	20	9	9	103
149	8	4	8	6	4	9	13	11	12	16	8	3	102
150	12	6	10	5	5	7	8	8	8	15	9	9	102
151	9	6	21	10	4	8	5	10	8	7	5	9	102
152	13	6	12	9	9	7	12	8	8	8	5	4	101
153	5	7	11	7	8	6	9	8	9	13	8	10	101
154	10	5	12	7	6	7	12	9	7	13	6	7	101
155	7	18	8	1	0	1	46	7	12	0	0	0	100
156	0	0	0	0	0	0	0	0	100	0	0	0	100
157	13	7	12	8	8	7	10	7	5	12	7	3	99
158	14	5	12	4	5	7	12	8	6	14	7	5	99
159	10	6	12	6	6	7	14	6	6	13	7	5	98
160	22	1	16	9	8	6	11	8	4	5	3	4	97
161	12	6	13	9	5	2	2	11	15	12	8	2	97
162	9	5	16	9	7	6	8	7	6	11	6	7	97
163	9	5	9	5	6	7	11	6	5	15	9	9	96
164	4	5	7	3	6	14	18	8	8	5	5	13	96
165	5	6	9	5	9	5	9	10	9	13	5	11	96
166	96	0	0	0	0	0	0	0	0	0	0	0	96
167	8	4	9	4	4	12	14	7	6	14	7	6	95
168	4	3	29	6	6	2	3	7	9	11	7	8	95
169	62	11	5	0	16	0	0	0	0	0	1	0	95
170	0	0	89	3	3	0	0	0	0	0	0	0	95
171	12	6	9	5	5	7	10	6	7	13	7	7	94
172	54	4	34	0	2	0	0	0	0	0	0	0	94
173	94	0	0	0	0	0	0	0	0	0	0	0	94
174	6	3	8	3	3	14	15	7	9	16	6	3	93
175	29	16	36	2	4	1	1	1	1	1	1	0	93
176	8	4	9	4	4	7	10	6	7	16	7	10	92
177	8	4	10	5	5	6	10	8	7	13	10	6	92
178	7	5	28	10	12	1	3	2	3	12	6	3	92
179	0	67	0	3	1	0	0	18	0	3	0	0	92
180	82	1	0	0	0	0	0	2	5	1	1	0	92
181	10	5	9	5	6	5	5	11	9	11	8	7	91
182	6	3	6	3	3	8	16	8	7	14	7	10	91
183	7	7	64	1	1	0	11	0	0	0	0	0	91
184	14	3	54	1	2	1	1	1	3	5	1	5	91
185	8	4	8	4	4	7	11	5	6	17	9	7	90
186	8	4	5	4	4	10	12	6	7	15	8	7	90
187	14	9	10	6	9	5	5	7	4	10	5	6	90
188	90	0	0	0	0	0	0	0	0	0	0	0	90
189	8	5	10	6	5	7	11	7	7	12	7	4	89
190	10	6	11	6	7	3	5	7	5	16	8	5	89
191	8	5	9	5	5	5	12	6	5	15	9	5	89
192	11	6	16	12	5	5	9	5	3	7	6	4	89
193	55	0	14	9	4	0	0	6	1	0	0	0	89
194	10	5	9	5	5	8	9	6	7	14	6	4	88
195	8	4	9	4	4	8	15	6	6	12	7	5	88
196	8	4	10	6	5	7	12	6	6	13	7	4	88
197	5	4	5	2	4	19	19	6	10	4	5	4	87
198	12	7	14	6	5	8	11	4	5	9	4	2	87
199	7	4	10	5	4	6	10	5	7	14	8	7	87
200	0	0	0	0	0	0	0	0	0	1	0	86	87
201	0	71	0	11	1	0	0	1	0	2	1	0	87
202	8	4	10	5	5	8	10	6	6	11	6	7	86
203	9	3	11	6	7	0	0	2	1	22	23	2	86
204	47	9	11	0	5	2	0	4	4	1	1	1	85
205	3	3	24	12	8	2	2	2	0	3	0	26	85
206	85	0	0	0	0	0	0	0	0	0	0	0	85
207	7	4	17	5	5	5	10	4	4	11	5	7	84
208	8	4	9	4	5	7	12	5	5	14	8	3	84
209	10	6	12	6	5	4	7	5	6	13	5	5	84
210	0	0	0	0	0	1	1	9	10	22	41	0	84
211	7	4	11	8	5	6	8	6	5	9	7	8	84
212	8	4	9	4	5	6	10	5	5	11	8	8	83
213	6	3	8	3	3	8	12	7	7	14	7	5	83
214	6	4	9	5	7	2	5	9	7	14	7	8	83
215	5	4	11	5	5	6	3	4	0	9	6	25	83
216	10	5	12	6	6	2	2	9	7	9	6	9	83
217	15	3	32	3	4	3	2	4	4	6	3	3	82
218	12	6	11	5	6	5	6	6	5	8	5	7	82
219	1	4	11	3	3	3	1	10	8	21	17	0	82
220	2	0	0	1	0	0	78	1	0	0	0	0	82
221	6	3	8	5	4	8	11	6	6	13	8	3	81
222	11	5	13	8	5	4	9	6	6	6	3	5	81
223	10	5	10	6	5	6	9	6	6	8	4	6	81
224	8	5	10	4	4	4	5	6	7	14	8	6	81
225	10	6	10	4	5	5	9	4	5	11	6	5	80
226	8	2	8	4	4	5	9	7	6	13	7	7	80
227	4	2	4	2	2	8	14	6	7	18	10	3	80
228	9	5	8	4	4	6	10	5	4	12	7	6	80
229	72	3	3	0	0	0	0	1	0	0	1	0	80
230	8	4	7	4	4	6	9	8	9	11	4	5	79
231	7	4	10	5	5	8	7	5	5	9	5	9	79
232	6	7	6	5	2	10	15	6	2	6	7	6	78
233	3	2	2	2	2	8	14	13	7	13	10	2	78
234	78	0	0	0	0	0	0	0	0	0	0	0	78
235	2	1	60	2	4	1	2	1	1	2	1	1	78
236	78	0	0	0	0	0	0	0	0	0	0	0	78
237	6	3	10	4	4	6	10	6	4	14	5	5	77
238	7	4	7	3	4	5	12	7	7	12	6	3	77
239	5	3	11	4	3	5	9	3	3	9	3	19	77
240	5	3	6	2	3	9	13	5	7	11	4	9	77
241	11	5	9	7	5	6	5	5	5	9	6	4	77
242	7	4	8	4	4	4	7	7	8	14	7	3	77
243	6	4	12	8	6	7	8	3	6	8	4	5	77
244	3	2	68	0	4	0	0	0	0	0	0	0	77
245	5	3	6	4	5	7	7	7	6	11	10	5	76
246	8	4	12	7	5	3	6	7	7	8	4	5	76
247	8	4	8	4	4	6	6	6	6	12	7	5	76
248	4	2	6	2	3	5	7	6	5	15	12	9	76
249	75	1	0	0	0	0	0	0	0	0	0	0	76
250	8	5	8	5	4	5	7	5	5	11	5	7	75
251	8	4	7	5	4	6	7	6	4	12	7	5	75
252	8	5	10	5	5	5	11	3	4	9	4	6	75
253	6	3	8	4	4	5	7	6	5	14	8	5	75
254	8	7	11	4	7	3	3	5	13	7	3	4	75
255	6	3	8	4	4	4	9	5	5	15	7	5	75
256	6	5	9	4	4	6	10	5	4	12	7	3	75
257	6	5	21	7	4	4	3	2	1	9	10	3	75
258	5	4	52	9	2	0	0	0	0	0	0	3	75
259	0	1	71	1	2	0	0	0	0	0	0	0	75
260	8	4	8	4	4	5	5	4	5	14	7	6	74
261	5	3	10	6	6	4	5	5	5	10	8	7	74
262	7	5	15	4	4	5	7	3	1	8	7	8	74
263	8	4	8	4	4	3	6	4	5	14	7	6	73
264	9	6	14	5	8	4	4	3	3	8	6	3	73
265	7	4	8	4	5	5	8	5	5	10	7	5	73
266	7	4	8	4	4	4	9	6	5	10	5	7	73
267	67	3	1	1	1	0	0	0	0	0	0	0	73
268	4	3	9	4	5	2	5	7	5	10	9	9	72
269	6	4	8	4	4	4	9	7	8	7	5	6	72
270	2	2	6	4	3	4	5	9	9	10	2	16	72
271	8	4	8	4	4	4	6	7	7	8	4	8	72
272	6	3	6	4	3	5	12	6	6	12	6	3	72
273	6	4	5	3	3	7	15	3	4	9	7	6	72
274	28	3	39	1	1	0	0	0	0	0	0	0	72
275	6	4	8	3	3	8	10	4	4	8	4	10	72
276	9	1	49	2	4	0	3	2	1	1	0	0	72
277	9	6	12	4	5	5	1	5	1	12	6	5	71
278	6	3	6	4	3	8	11	6	6	9	5	4	71
279	9	5	8	3	4	5	4	6	6	10	6	5	71
280	7	5	5	5	4	4	7	5	4	12	8	5	71
281	9	5	9	5	4	4	7	9	6	5	4	4	71
282	0	0	70	1	0	0	0	0	0	0	0	0	71
283	71	0	0	0	0	0	0	0	0	0	0	0	71
284	6	3	6	3	4	7	11	6	7	9	4	4	70
285	10	8	8	5	5	6	8	5	6	3	1	5	70
286	7	3	7	3	3	5	9	5	5	12	6	5	70
287	8	4	8	4	4	6	6	5	5	10	6	4	70
288	6	3	8	5	3	4	9	4	5	14	7	2	70
289	3	2	9	3	7	0	0	3	2	16	11	14	70
290	0	0	0	0	0	0	0	0	0	0	0	70	70
291	8	5	7	4	4	6	6	5	5	10	5	4	69
292	6	6	11	5	5	6	6	3	3	8	5	5	69
293	7	4	8	4	4	3	6	4	6	12	6	5	69
294	2	1	2	1	1	21	29	0	1	7	3	1	69
295	7	4	8	4	4	5	11	6	4	8	4	4	69
296	5	4	6	3	6	9	6	3	5	10	8	4	69
297	5	2	7	4	4	5	7	5	5	12	6	7	69
298	2	1	2	1	1	2	3	35	15	4	2	1	69
299	8	5	7	3	4	8	10	2	2	9	9	1	68
300	8	4	7	4	4	4	4	4	3	15	8	3	68
301	6	4	10	5	4	4	5	6	6	9	5	4	68
302	8	4	8	3	4	3	5	4	5	12	7	5	68
303	12	5	7	5	6	6	6	3	2	8	4	4	68
304	9	4	8	5	3	4	7	7	6	6	4	5	68
305	2	1	2	1	0	0	0	2	10	28	22	0	68
306	1	0	1	2	1	0	1	0	0	5	57	0	68
307	57	0	3	0	4	0	1	0	0	3	0	0	68
308	16	11	16	12	10	0	0	1	1	0	0	1	68
309	68	0	0	0	0	0	0	0	0	0	0	0	68
310	0	1	65	0	2	0	0	0	0	0	0	0	68
311	5	3	8	4	4	5	7	5	6	11	6	3	67
312	6	3	6	4	3	6	6	5	5	12	6	5	67
313	7	3	6	3	4	4	7	4	5	12	6	6	67
314	8	4	10	4	4	4	5	5	4	10	6	3	67
315	0	6	4	7	3	2	1	30	9	2	2	1	67
316	9	5	9	7	3	7	13	1	1	2	2	7	66
317	5	3	6	3	3	4	8	4	4	12	6	8	66
318	4	2	11	4	3	11	10	5	6	4	1	5	66
319	1	3	0	3	0	1	1	0	0	57	0	0	66
320	6	3	6	2	3	5	7	5	5	13	5	6	66
321	2	1	2	1	1	4	5	5	5	24	12	4	66
322	5	5	5	5	7	0	0	9	9	15	3	3	66
323	4	3	3	3	3	8	15	3	5	6	9	3	65
324	3	2	9	5	6	16	15	1	1	3	2	2	65
325	5	3	8	4	4	5	8	4	4	15	5	0	65
326	5	3	5	4	4	5	7	5	11	3	10	3	65
327	4	3	6	4	6	3	2	5	6	9	6	11	65
328	24	4	35	2	0	0	0	0	0	0	0	0	65
329	2	1	5	0	0	0	0	54	0	2	1	0	65
330	38	0	1	15	2	0	0	8	0	0	0	1	65
331	52	0	12	0	0	0	0	0	0	0	1	0	65
332	0	0	0	0	0	0	0	9	4	18	30	4	65
333	6	3	6	3	3	6	7	5	5	10	6	4	64
334	3	1	5	3	4	9	10	8	6	2	0	13	64
335	8	4	12	5	3	5	10	3	3	5	3	3	64
336	2	1	6	3	5	6	11	5	4	10	7	4	64
337	4	4	11	4	2	3	1	7	6	1	1	20	64
338	6	3	6	3	3	7	9	3	4	10	5	5	64
339	8	4	9	3	4	2	4	6	4	9	6	5	64
340	18	4	11	23	6	0	0	1	0	1	0	0	64
341	6	5	5	2	4	4	8	3	5	8	5	9	64
342	7	3	34	0	1	0	0	17	0	2	0	0	64
343	2	4	55	3	0	0	0	0	0	0	0	0	64
344	59	2	2	0	1	0	0	0	0	0	0	0	64
345	63	0	1	0	0	0	0	0	0	0	0	0	64
346	64	0	0	0	0	0	0	0	0	0	0	0	64
347	4	2	5	2	2	5	13	4	5	12	6	3	63
348	5	3	6	2	3	4	9	5	5	10	6	5	63
349	6	3	6	3	3	4	6	5	5	10	6	6	63
350	9	5	10	5	5	5	7	3	3	5	4	2	63
351	6	3	6	3	3	5	8	4	4	10	5	6	63
352	8	4	8	3	3	5	7	3	5	9	4	4	63
353	5	3	7	5	7	6	7	2	3	8	9	1	63
354	6	3	7	3	1	5	8	6	6	10	5	3	63
355	5	3	5	2	1	3	4	3	4	9	8	16	63
356	5	0	1	0	0	1	5	12	0	37	2	0	63
357	54	0	1	0	8	0	0	0	0	0	0	0	63
358	2	1	3	0	0	0	0	20	14	14	9	0	63
359	6	3	6	3	3	7	10	4	4	9	5	2	62
360	6	3	6	3	3	3	5	5	5	10	5	8	62
361	6	3	6	4	3	5	7	4	5	10	4	5	62
362	6	3	8	3	3	4	6	6	6	8	4	5	62
363	5	9	43	0	1	0	0	2	1	0	1	0	62
364	6	3	6	3	3	4	6	4	4	11	6	5	61
365	6	3	6	4	3	4	7	4	4	10	5	5	61
366	3	2	3	2	3	4	10	8	8	7	7	4	61
367	8	4	8	4	4	5	6	3	3	8	4	4	61
368	4	2	4	2	3	4	7	6	5	10	6	8	61
369	11	4	13	8	7	2	2	2	4	5	2	1	61
370	2	1	10	1	1	0	0	4	2	6	7	27	61
371	5	4	7	5	6	3	11	3	4	4	3	6	61
372	6	3	8	3	3	4	5	6	6	8	4	4	60
373	6	3	8	3	3	5	5	5	5	9	5	3	60
374	5	3	4	2	2	5	8	5	6	9	5	6	60
375	46	4	8	1	1	0	0	0	0	0	0	0	60
376	4	2	8	4	3	3	6	6	5	10	4	5	60
377	55	1	1	0	0	1	1	0	0	0	0	1	60
378	40	1	19	0	0	0	0	0	0	0	0	0	60
379	6	3	6	2	3	7	7	0	3	9	5	8	59
380	7	4	6	2	3	3	5	3	4	10	5	7	59
381	4	2	4	2	2	5	10	5	5	10	5	5	59
382	6	3	6	3	3	6	6	5	4	8	4	5	59
383	6	3	6	3	3	3	6	6	4	10	6	3	59
384	5	3	6	3	2	6	9	3	5	8	5	4	59
385	5	3	6	3	3	5	9	4	5	8	4	4	59
386	6	3	6	3	3	4	5	5	5	8	5	6	59
387	7	4	7	5	5	2	6	4	4	4	2	9	59
388	6	3	8	3	3	2	2	4	3	14	9	2	59
389	2	2	7	4	4	7	9	7	11	3	2	1	59
390	5	4	8	2	3	1	2	10	10	3	3	8	59
391	58	0	0	0	1	0	0	0	0	0	0	0	59
392	0	0	0	0	0	0	0	0	59	0	0	0	59
393	5	4	9	5	4	3	3	5	5	5	3	7	58
394	6	4	6	4	3	3	3	9	4	6	4	6	58
395	7	4	5	3	4	3	4	5	5	8	6	4	58
396	6	3	6	3	4	5	6	4	4	8	4	5	58
397	8	4	8	4	4	4	6	4	5	5	3	3	58
398	5	3	8	4	5	8	3	3	3	7	4	5	58
399	6	3	7	3	2	5	8	4	4	8	5	3	58
400	8	4	6	3	3	4	5	7	5	6	3	4	58
401	5	3	5	2	2	4	6	5	5	12	7	2	58
402	6	3	6	4	3	5	7	5	5	7	4	3	58
403	6	3	6	3	3	4	6	4	4	9	6	4	58
404	4	2	8	3	2	8	9	4	4	4	2	8	58
405	8	4	6	3	3	3	3	4	5	10	5	4	58
406	1	1	2	1	1	1	2	6	3	16	12	12	58
407	0	7	6	4	4	3	0	19	5	2	5	3	58
408	25	0	2	1	1	2	1	16	8	1	1	0	58
409	25	4	28	0	1	0	0	0	0	0	0	0	58
410	5	3	7	2	4	4	6	4	4	8	5	5	57
411	6	3	6	3	3	4	6	4	4	10	6	2	57
412	6	4	8	4	6	4	6	3	3	5	4	4	57
413	4	2	4	3	3	1	2	5	5	14	11	3	57
414	6	3	9	4	5	4	4	5	4	7	4	2	57
415	5	3	5	3	3	4	8	4	4	10	5	3	57
416	2	1	2	1	1	4	7	7	10	8	6	8	57
417	7	4	5	4	2	2	3	8	6	4	4	8	57
418	4	3	7	3	3	3	7	7	7	6	4	3	57
419	0	0	50	2	5	0	0	0	0	0	0	0	57
420	22	13	11	7	3	0	0	0	0	0	1	0	57
421	4	2	4	2	2	4	7	4	4	10	10	3	56
422	9	5	7	3	3	4	5	3	3	5	3	6	56
423	7	4	5	3	3	5	7	4	3	8	4	3	56
424	6	3	6	3	3	5	5	4	4	9	4	4	56
425	4	2	6	3	3	5	11	3	3	9	4	3	56
426	3	2	8	5	1	1	3	8	15	6	2	2	56
427	7	6	8	6	2	4	3	3	4	3	3	7	56
428	4	2	6	2	2	4	7	5	5	9	5	5	56
429	5	3	6	3	3	4	5	3	5	10	6	3	56
430	8	4	7	4	4	4	7	6	5	2	1	4	56
431	3	3	3	2	3	3	5	4	6	7	7	10	56
432	6	3	6	3	3	5	6	5	5	7	4	3	56
433	5	4	11	3	1	4	0	16	9	2	0	1	56
434	6	3	7	2	3	8	10	4	4	3	2	4	56
435	4	3	11	6	4	2	3	6	9	5	2	1	56
436	7	5	4	2	6	2	6	5	3	8	3	5	56
437	3	4	12	6	5	6	4	3	1	5	3	4	56
438	0	0	18	5	3	0	0	7	2	1	1	19	56
439	0	56	0	0	0	0	0	0	0	0	0	0	56
440	3	2	2	2	2	5	8	4	4	13	8	2	55
441	4	2	4	2	2	5	6	8	7	8	4	3	55
442	6	3	6	2	3	5	5	5	5	8	4	3	55
443	6	3	5	3	3	4	6	6	4	8	4	3	55
444	5	3	4	3	4	4	7	4	4	8	3	6	55
445	7	3	9	4	4	2	4	4	4	7	4	3	55
446	4	2	4	2	4	4	8	4	4	10	5	4	55
447	0	0	1	0	0	1	0	0	0	0	0	53	55
448	6	3	6	3	3	2	5	3	3	11	5	5	55
449	4	2	4	2	2	4	9	6	7	8	4	3	55
450	7	5	7	2	5	1	1	0	0	3	3	21	55
451	6	3	4	4	2	4	4	5	5	10	5	3	55
452	7	4	6	5	4	2	3	6	6	5	2	5	55
453	0	0	0	0	0	0	55	0	0	0	0	0	55
454	52	1	1	0	1	0	0	0	0	0	0	0	55
455	36	1	17	0	1	0	0	0	0	0	0	0	55
456	2	1	4	2	2	5	10	5	5	11	4	3	54
457	6	3	6	3	3	5	5	4	3	8	4	4	54
458	2	0	52	0	0	0	0	0	0	0	0	0	54
459	7	3	6	3	3	4	6	3	3	7	5	4	54
460	7	3	6	3	4	4	6	4	3	7	4	3	54
461	7	3	7	3	3	3	5	4	4	6	5	4	54
462	6	3	6	3	4	3	5	4	3	9	5	3	54
463	6	3	6	2	3	5	6	4	4	7	3	5	54
464	6	3	5	3	3	3	4	2	4	11	6	4	54
465	6	3	6	3	3	3	6	4	4	8	5	3	54
466	6	3	6	3	3	5	6	6	5	8	3	0	54
467	5	3	10	3	3	3	6	3	3	6	4	5	54
468	2	1	5	3	1	2	5	5	14	8	4	4	54
469	4	2	7	5	3	5	6	5	5	7	5	0	54
470	0	0	51	2	1	0	0	0	0	0	0	0	54
471	9	10	17	10	7	0	0	0	0	0	0	1	54
472	47	1	5	0	1	0	0	0	0	0	0	0	54
473	48	0	0	0	1	0	0	0	0	3	2	0	54
474	52	1	0	0	1	0	0	0	0	0	0	0	54
475	6	3	6	3	3	5	7	3	3	7	4	3	53
476	6	3	6	3	3	5	6	4	3	8	4	2	53
477	6	3	6	3	3	5	5	4	4	5	4	5	53
478	5	3	4	2	2	6	11	4	4	5	2	5	53
479	1	1	1	1	3	2	2	3	3	4	2	30	53
480	2	1	2	1	1	9	16	4	5	8	4	0	53
481	0	0	4	0	0	4	6	10	8	10	8	3	53
482	25	2	6	2	3	2	2	2	2	3	2	2	53
483	3	2	4	2	3	4	4	6	6	8	10	1	53
484	4	2	10	4	3	7	7	2	3	4	3	4	53
485	5	3	6	3	3	2	5	3	3	11	5	4	53
486	2	1	9	3	4	2	5	3	2	14	7	1	53
487	6	3	4	1	3	4	6	3	4	11	5	3	53
488	6	3	6	3	3	2	5	3	4	10	5	3	53
489	2	2	5	2	2	3	4	2	3	8	9	10	52
490	6	3	6	2	3	3	3	5	5	9	6	1	52
491	6	3	7	3	3	3	6	3	4	8	4	2	52
492	4	2	6	1	2	5	8	4	3	6	3	8	52
493	8	5	6	3	5	3	4	3	4	6	3	2	52
494	3	3	6	3	3	6	4	6	5	5	4	4	52
495	8	4	7	3	6	2	4	2	2	6	4	4	52
496	9	5	2	3	3	2	3	3	3	9	7	3	52
497	4	2	6	4	3	3	3	3	3	11	6	4	52
498	6	3	6	3	3	3	4	4	4	8	4	4	52
499	0	1	46	2	3	0	0	0	0	0	0	0	52
500	51	1	0	0	0	0	0	0	0	0	0	0	52
501	48	4	0	0	0	0	0	0	0	0	0	0	52
502	2	1	5	1	1	3	3	3	2	8	6	16	51
503	6	3	6	4	3	3	6	4	3	8	4	1	51
504	4	2	2	1	1	8	17	2	3	3	2	6	51
505	6	3	8	3	3	5	4	2	4	6	3	4	51
506	3	2	4	2	2	5	5	5	5	10	6	2	51
507	4	2	4	2	2	4	7	5	4	9	5	3	51
508	1	0	0	0	0	1	0	0	1	1	0	47	51
509	1	1	5	4	2	6	10	4	4	7	5	2	51
510	9	4	8	4	4	3	3	3	3	4	3	3	51
511	6	3	6	4	4	2	4	4	2	9	4	3	51
512	6	3	6	4	4	3	6	4	4	6	2	3	51
513	6	3	6	3	3	3	6	4	4	7	4	2	51
514	2	1	9	4	2	3	4	6	5	4	6	5	51
515	4	3	4	1	2	5	8	4	4	7	4	5	51
516	2	2	3	10	6	2	5	3	6	3	1	8	51
517	23	4	3	2	2	3	3	2	3	4	2	0	51
518	6	3	8	3	3	2	2	6	5	6	3	4	51
519	4	3	10	2	1	0	0	5	8	2	1	15	51
520	8	1	28	6	1	0	3	2	1	1	0	0	51
521	26	8	16	0	1	0	0	0	0	0	0	0	51
522	14	6	5	1	1	2	7	3	5	4	2	0	50
523	5	3	5	2	2	4	4	3	4	8	7	3	50
524	6	3	6	3	3	4	6	4	4	5	3	3	50
525	6	3	5	3	4	3	3	3	3	8	5	4	50
526	5	3	9	3	3	3	4	6	5	4	3	2	50
527	7	5	12	5	5	3	3	2	2	2	2	2	50
528	6	3	6	3	3	4	5	3	2	8	4	3	50
529	4	2	4	2	2	6	8	4	5	6	3	4	50
530	2	1	4	2	6	7	3	4	4	7	3	7	50
531	6	3	6	4	3	3	5	3	4	6	4	3	50
532	4	2	8	2	3	4	4	4	4	8	4	3	50
533	6	3	6	3	3	3	4	3	3	8	5	3	50
534	6	3	13	4	5	2	3	2	5	4	3	0	50
535	1	4	19	10	7	3	2	1	1	1	1	0	50
536	7	2	39	0	1	0	0	0	0	0	1	0	50
537	3	7	24	3	7	0	6	0	0	0	0	0	50
538	45	5	0	0	0	0	0	0	0	0	0	0	50
539	13	19	10	1	7	0	0	0	0	0	0	0	50
540	49	0	0	0	1	0	0	0	0	0	0	0	50
541	6	3	6	3	3	3	4	4	4	6	4	3	49
542	4	3	5	3	3	4	5	3	3	9	4	3	49
543	3	5	3	1	1	4	6	5	8	3	2	8	49
544	4	2	6	3	3	6	11	3	3	4	2	2	49
545	6	3	6	3	3	4	6	3	3	6	3	3	49
546	3	2	4	2	2	6	11	2	1	10	5	1	49
547	6	3	6	3	3	4	3	5	5	5	3	3	49
548	4	2	4	2	2	3	5	4	4	10	5	4	49
549	4	2	3	2	2	5	9	3	3	8	5	3	49
550	7	3	6	4	3	3	4	5	4	4	3	3	49
551	6	3	6	3	3	3	5	3	3	8	4	2	49
552	6	3	6	3	3	3	5	4	2	8	3	3	49
553	9	6	5	1	3	5	4	4	6	3	1	2	49
554	3	2	5	2	2	2	2	9	8	2	6	6	49
555	6	3	5	3	3	3	5	4	4	7	3	3	49
556	4	2	3	2	2	3	6	3	5	8	9	2	49
557	4	2	4	2	2	3	6	4	3	10	6	3	49
558	6	3	6	3	3	3	7	3	3	6	3	3	49
559	48	1	0	0	0	0	0	0	0	0	0	0	49
560	48	1	0	0	0	0	0	0	0	0	0	0	49
561	40	0	7	0	1	0	0	0	0	0	0	1	49
562	0	1	48	0	0	0	0	0	0	0	0	0	49
563	47	2	0	0	0	0	0	0	0	0	0	0	49
564	49	0	0	0	0	0	0	0	0	0	0	0	49
565	49	0	0	0	0	0	0	0	0	0	0	0	49
566	4	2	4	2	2	4	6	2	3	12	4	3	48
567	5	2	4	2	2	4	6	4	4	7	3	5	48
568	4	2	4	2	2	4	9	5	4	6	3	3	48
569	2	1	2	2	1	5	15	3	5	4	2	6	48
570	5	4	8	3	2	13	7	1	1	1	1	2	48
571	2	1	6	2	2	4	7	4	5	8	4	3	48
572	6	4	8	3	4	4	2	3	3	4	2	5	48
573	5	3	7	3	3	3	4	3	3	7	4	3	48
574	4	2	4	2	2	5	6	3	3	8	4	5	48
575	6	4	6	4	3	3	3	4	5	4	3	3	48
576	5	3	7	7	4	1	1	3	5	3	2	7	48
577	4	2	4	2	2	3	7	5	5	8	4	2	48
578	2	1	2	1	1	4	6	6	4	7	4	10	48
579	4	2	4	2	2	2	6	5	5	8	4	4	48
580	9	5	4	2	3	4	12	2	2	2	1	2	48
581	2	1	25	14	6	0	0	0	0	0	0	0	48
582	4	2	3	2	2	3	8	5	7	6	2	3	47
583	6	2	4	2	2	4	6	5	4	6	3	3	47
584	5	3	4	2	2	4	6	3	3	7	4	4	47
585	4	2	4	2	2	6	8	3	3	8	3	2	47
586	3	2	2	2	1	3	4	3	3	6	1	17	47
587	6	2	4	2	2	4	8	4	3	6	3	3	47
588	3	2	8	2	3	2	3	2	2	12	6	2	47
589	2	2	11	9	3	0	0	2	1	8	9	0	47
590	4	2	6	3	3	3	4	3	3	5	5	6	47
591	5	3	4	2	5	3	5	4	4	6	3	3	47
592	10	6	10	6	5	1	2	1	1	2	1	2	47
593	4	2	4	2	2	5	7	3	3	7	4	4	47
594	5	2	4	2	2	3	5	3	3	9	5	4	47
595	4	2	4	1	2	3	4	7	4	8	5	3	47
596	6	3	5	1	2	2	2	5	4	9	5	3	47
597	6	3	5	3	4	3	3	2	2	7	5	4	47
598	6	3	6	3	3	3	4	3	1	7	3	5	47
599	45	1	1	0	0	0	0	0	0	0	0	0	47
600	4	2	6	3	2	2	3	6	10	4	2	2	46
601	4	2	6	2	2	5	5	3	3	7	4	3	46
602	4	2	4	2	2	4	6	4	3	7	4	4	46
603	4	2	4	2	2	4	10	4	2	6	3	3	46
604	4	2	4	2	2	4	7	3	2	7	4	5	46
605	5	2	4	2	2	5	8	3	4	5	3	3	46
606	3	2	7	3	3	5	9	3	3	4	2	2	46
607	4	2	5	3	2	3	4	4	4	7	4	4	46
608	6	3	6	3	3	3	5	3	3	5	3	3	46
609	5	3	3	2	1	6	6	1	5	5	5	4	46
610	4	2	4	2	2	3	5	4	4	8	5	3	46
611	2	1	6	3	3	2	2	8	6	3	2	8	46
612	7	0	1	8	0	1	0	28	0	0	1	0	46
613	4	2	6	1	5	4	3	3	2	9	3	4	46
614	0	0	4	2	2	6	7	4	7	4	8	2	46
615	1	1	0	1	1	5	11	7	6	9	4	0	46
616	2	3	4	4	1	4	5	13	4	2	2	2	46
617	3	2	8	3	2	1	1	8	6	5	5	2	46
618	8	4	6	4	5	1	2	2	5	4	2	3	46
619	1	1	1	18	1	0	0	23	1	0	0	0	46
620	34	2	0	9	1	0	0	0	0	0	0	0	46
621	1	4	39	0	2	0	0	0	0	0	0	0	46
622	43	3	0	0	0	0	0	0	0	0	0	0	46
623	0	0	0	0	0	0	0	0	46	0	0	0	46
624	6	3	4	2	2	5	6	4	4	5	4	0	45
625	2	3	8	2	2	3	3	5	5	5	2	5	45
626	2	1	2	1	1	4	8	7	7	4	2	6	45
627	3	2	6	3	3	5	6	3	3	6	3	2	45
628	0	0	0	0	0	20	22	1	0	1	1	0	45
629	6	3	4	2	2	1	4	4	5	6	1	7	45
630	6	3	6	3	2	3	5	4	4	3	2	4	45
631	7	4	5	1	3	5	4	3	4	3	3	3	45
632	0	0	0	0	0	25	20	0	0	0	0	0	45
633	3	1	4	2	3	6	6	4	4	7	3	2	45
634	2	2	9	3	6	11	6	2	3	1	0	0	45
635	4	2	4	2	2	3	7	2	2	10	4	3	45
636	6	4	3	7	4	5	6	2	2	5	1	0	45
637	4	2	5	3	2	3	5	2	2	6	3	8	45
638	0	0	2	0	1	4	37	0	0	1	0	0	45
639	4	3	2	0	1	5	7	10	3	5	2	3	45
640	4	2	8	4	4	2	3	3	4	5	3	3	45
641	5	3	6	3	3	2	2	5	4	7	4	1	45
642	4	3	6	3	2	2	3	2	2	7	5	6	45
643	4	2	3	2	2	1	2	10	9	5	3	2	45
644	5	3	4	3	3	2	5	4	4	6	3	3	45
645	5	2	5	2	3	2	6	4	4	6	4	2	45
646	45	0	0	0	0	0	0	0	0	0	0	0	45
647	6	3	6	3	3	3	3	3	3	6	3	2	44
648	5	3	7	3	4	3	4	3	4	4	3	1	44
649	3	2	4	2	1	1	1	6	5	10	7	2	44
650	4	2	4	2	2	3	4	3	3	8	4	5	44
651	4	2	4	2	2	4	7	4	4	5	3	3	44
652	4	2	6	2	3	2	4	2	3	8	4	4	44
653	4	1	3	2	2	4	9	3	5	6	2	3	44
654	3	1	3	2	2	9	4	4	5	4	5	2	44
655	4	2	4	2	2	3	3	4	4	10	3	3	44
656	4	3	5	3	3	3	5	2	2	7	4	3	44
657	0	0	0	0	0	1	43	0	0	0	0	0	44
658	4	2	4	2	2	2	3	4	4	9	4	4	44
659	5	2	6	3	3	2	3	4	3	7	4	2	44
660	4	2	5	2	2	3	6	4	4	6	3	3	44
661	5	3	6	3	3	3	3	3	4	5	3	3	44
662	4	3	6	2	4	2	4	4	3	6	3	3	44
663	4	2	4	2	2	3	6	2	2	10	5	2	44
664	2	2	10	9	5	1	1	2	2	1	1	8	44
665	4	2	4	2	2	3	6	3	3	5	4	6	44
666	6	3	4	3	2	2	5	5	3	6	3	2	44
667	10	6	0	1	8	0	0	0	0	9	10	0	44
668	43	0	0	0	1	0	0	0	0	0	0	0	44
669	26	0	16	0	2	0	0	0	0	0	0	0	44
670	1	0	0	1	9	0	0	31	0	0	2	0	44
671	0	0	0	0	0	0	0	0	44	0	0	0	44
672	2	1	2	1	1	3	5	5	5	8	4	6	43
673	4	2	4	2	3	4	5	3	3	8	4	1	43
674	0	4	4	1	3	7	3	5	16	0	0	0	43
675	4	2	3	2	2	4	4	3	3	8	4	4	43
676	4	2	4	1	2	5	8	3	3	6	3	2	43
677	4	2	4	2	2	3	5	4	4	6	5	2	43
678	4	2	11	4	3	4	5	2	2	3	2	1	43
679	2	2	2	1	3	3	4	3	3	9	8	3	43
680	4	2	4	3	3	3	6	3	3	5	3	4	43
681	4	2	4	2	2	5	11	1	1	4	2	5	43
682	4	2	3	1	2	4	4	5	4	7	4	3	43
683	5	2	4	2	2	4	2	3	4	8	4	3	43
684	2	1	3	2	2	3	6	3	3	8	4	6	43
685	5	3	6	3	2	2	3	3	3	6	4	3	43
686	4	2	7	3	3	2	4	3	4	7	3	1	43
687	4	2	4	2	2	3	5	3	2	8	4	4	43
688	4	2	4	2	2	3	4	4	3	7	4	4	43
689	5	3	2	3	3	3	3	4	4	7	3	3	43
690	6	4	7	4	4	1	1	3	3	7	2	1	43
691	4	2	4	2	2	4	3	5	4	6	3	4	43
692	4	2	3	2	2	3	4	4	4	6	5	4	43
693	0	0	1	3	1	4	1	18	4	2	7	2	43
694	5	3	31	1	3	0	0	0	0	0	0	0	43
695	0	0	0	0	0	0	43	0	0	0	0	0	43
696	40	1	0	1	1	0	0	0	0	0	0	0	43
697	4	1	8	5	5	0	0	7	5	2	4	2	43
698	0	2	39	1	1	0	0	0	0	0	0	0	43
699	42	1	0	0	0	0	0	0	0	0	0	0	43
700	0	0	0	0	0	0	0	43	0	0	0	0	43
701	5	4	11	3	2	1	1	1	1	8	4	1	42
702	2	1	2	1	1	1	1	18	11	2	1	1	42
703	4	2	6	2	2	5	6	2	1	6	3	3	42
704	5	3	4	2	3	3	5	3	3	5	3	3	42
705	4	2	4	2	2	3	4	3	3	8	4	3	42
706	4	3	6	2	3	3	4	3	3	5	3	3	42
707	4	2	4	2	2	4	5	2	2	8	4	3	42
708	4	3	5	3	5	4	3	5	3	3	3	1	42
709	0	0	0	0	0	38	0	3	1	0	0	0	42
710	6	3	6	2	3	1	1	3	2	8	3	4	42
711	3	2	2	2	1	4	6	4	4	7	4	3	42
712	2	1	2	1	1	8	11	3	2	5	3	3	42
713	3	2	7	3	2	2	3	4	6	5	3	2	42
714	3	2	4	3	3	2	3	4	4	6	5	3	42
715	4	2	6	2	3	2	3	4	4	6	4	2	42
716	5	2	3	2	2	2	5	3	3	7	4	4	42
717	2	3	7	2	2	7	4	3	8	1	2	1	42
718	5	4	7	5	3	1	2	4	1	1	3	6	42
719	6	3	4	3	3	3	3	4	3	6	3	1	42
720	4	2	6	4	3	1	6	2	2	7	2	3	42
721	3	2	4	2	2	2	3	3	4	9	5	3	42
722	0	0	0	0	0	0	0	42	0	0	0	0	42
723	0	0	0	0	42	0	0	0	0	0	0	0	42
724	40	1	0	0	1	0	0	0	0	0	0	0	42
725	41	0	1	0	0	0	0	0	0	0	0	0	42
726	0	0	0	0	0	0	0	6	5	12	7	12	42
727	41	1	0	0	0	0	0	0	0	0	0	0	42
728	0	42	0	0	0	0	0	0	0	0	0	0	42
729	3	2	4	3	3	4	1	0	0	7	11	3	41
730	2	1	4	2	2	3	4	4	4	7	4	4	41
731	4	2	4	2	2	4	6	4	4	4	2	3	41
732	4	2	4	3	4	3	6	1	2	6	4	2	41
733	6	3	8	3	3	2	2	3	3	4	3	1	41
734	4	2	5	2	2	4	4	3	3	6	3	3	41
735	4	2	5	2	2	3	3	3	3	7	4	3	41
736	3	2	4	1	3	2	3	2	3	10	6	2	41
737	3	2	4	2	2	3	8	4	3	3	4	3	41
738	0	0	2	1	2	6	7	2	4	9	6	2	41
739	4	2	4	2	2	4	7	4	4	4	2	2	41
740	4	2	6	2	2	5	4	2	2	6	3	3	41
741	4	2	4	4	2	4	5	2	2	6	3	3	41
742	4	2	5	3	2	3	3	2	4	6	4	3	41
743	4	2	4	2	2	3	6	3	3	5	3	4	41
744	4	2	3	2	2	3	6	4	4	5	3	3	41
745	4	2	5	2	2	3	4	4	4	6	3	2	41
746	4	2	4	1	2	3	4	3	3	7	4	4	41
747	4	2	4	2	3	2	4	3	3	8	4	2	41
748	4	2	4	2	2	2	5	4	4	8	3	1	41
749	5	3	9	3	2	1	1	7	5	2	1	2	41
750	7	4	5	2	4	3	4	2	2	4	2	2	41
751	4	2	11	2	2	2	3	2	3	4	2	4	41
752	2	2	2	3	1	4	7	3	4	6	3	4	41
753	4	3	5	2	2	6	4	3	3	4	3	2	41
754	6	3	6	4	3	3	3	3	2	4	2	2	41
755	4	2	5	2	2	2	5	3	3	8	3	2	41
756	3	2	5	2	2	3	6	2	2	7	3	4	41
757	6	4	6	3	3	2	3	3	5	2	2	2	41
758	2	1	2	2	1	2	3	2	5	7	3	11	41
759	4	2	6	2	2	3	3	3	3	7	4	2	41
760	4	2	6	3	2	3	7	3	3	4	2	2	41
761	6	3	5	2	2	3	3	3	3	5	3	3	41
762	3	2	4	2	2	2	3	4	4	8	4	3	41
763	8	6	5	1	3	1	1	1	3	4	4	4	41
764	0	0	11	6	5	1	1	2	2	3	8	2	41
765	0	0	0	0	0	0	2	39	0	0	0	0	41
766	1	0	2	2	1	0	3	1	5	26	0	0	41
767	6	4	7	2	2	0	0	3	2	8	4	3	41
768	38	2	1	0	0	0	0	0	0	0	0	0	41
769	0	0	41	0	0	0	0	0	0	0	0	0	41
770	40	1	0	0	0	0	0	0	0	0	0	0	41
771	41	0	0	0	0	0	0	0	0	0	0	0	41
772	3	2	4	2	2	3	5	2	3	8	4	2	40
773	2	1	2	1	1	3	5	10	9	4	1	1	40
774	4	3	3	3	2	4	7	5	5	3	1	0	40
775	4	2	4	2	2	3	5	3	2	8	4	1	40
776	3	2	5	3	2	5	4	2	4	5	3	2	40
777	3	2	4	2	2	3	8	4	3	4	2	3	40
778	4	2	4	2	2	4	7	2	2	6	3	2	40
779	5	3	5	3	3	3	3	2	3	4	3	3	40
780	3	2	4	2	2	3	3	3	5	7	4	2	40
781	6	3	5	3	3	3	4	3	3	2	2	3	40
782	3	5	3	2	4	1	4	5	1	4	5	3	40
783	3	2	8	5	1	2	5	6	1	3	2	2	40
784	4	2	4	2	2	4	5	3	3	5	3	3	40
785	4	2	4	2	2	2	4	5	3	6	3	3	40
786	6	3	4	2	2	2	2	3	3	6	4	3	40
787	5	4	4	3	3	2	5	3	3	4	2	2	40
788	5	3	4	3	2	4	5	2	2	6	3	1	40
789	3	2	3	2	2	3	5	4	5	5	3	3	40
790	2	1	5	2	2	3	3	3	3	8	4	4	40
791	4	2	4	2	2	2	3	3	4	7	5	2	40
792	3	1	5	4	4	3	5	2	4	2	5	2	40
793	3	2	2	1	1	1	2	5	5	7	7	4	40
794	5	3	6	3	3	2	2	3	2	6	3	2	40
795	4	2	4	2	3	3	3	3	3	8	3	2	40
796	5	2	9	3	3	4	3	1	1	1	1	7	40
797	4	2	4	2	2	2	4	5	6	5	3	1	40
798	0	0	4	2	2	4	9	6	5	2	1	5	40
799	0	0	0	0	0	0	2	0	0	37	1	0	40
800	4	1	2	1	2	0	0	0	0	30	0	0	40
801	0	0	0	0	0	0	0	0	0	0	0	40	40
802	0	0	0	0	0	0	0	40	0	0	0	0	40
803	1	1	2	3	4	4	5	4	3	3	5	4	39
804	2	2	4	2	2	3	4	3	3	7	4	3	39
805	4	2	4	2	2	2	3	3	3	7	4	3	39
806	1	0	0	1	1	4	10	2	5	0	15	0	39
807	3	2	4	3	2	3	4	4	3	4	3	4	39
808	4	2	3	2	2	4	5	2	2	7	4	2	39
809	4	2	4	4	3	2	3	3	2	6	4	2	39
810	4	2	4	2	2	4	4	2	2	6	3	4	39
811	6	3	4	2	3	2	4	3	3	6	1	2	39
812	4	2	4	0	2	3	6	1	3	7	4	3	39
813	4	2	6	2	2	3	5	2	3	5	3	2	39
814	4	2	4	3	2	3	5	3	3	5	2	3	39
815	4	2	4	2	2	2	5	3	3	6	2	4	39
816	5	3	4	2	4	2	3	2	3	5	3	3	39
817	3	2	4	2	3	2	5	5	4	5	2	2	39
818	4	2	4	2	2	4	4	2	2	7	3	3	39
819	4	2	4	2	2	2	4	4	4	6	3	2	39
820	0	1	0	0	1	0	0	0	0	2	0	35	39
821	5	2	4	3	2	4	5	2	3	3	2	4	39
822	4	2	3	2	2	4	6	3	3	4	3	3	39
823	6	3	5	3	2	1	2	3	3	6	3	2	39
824	2	2	5	3	3	2	4	2	2	4	9	1	39
825	4	2	5	2	2	4	5	3	3	4	2	3	39
826	1	1	5	2	2	2	1	5	2	3	5	10	39
827	6	3	5	3	3	2	2	2	2	6	3	2	39
828	4	2	4	2	2	3	5	4	3	5	2	3	39
829	2	1	8	1	1	3	4	4	2	6	3	4	39
830	4	2	3	2	3	3	5	4	3	6	3	1	39
831	3	2	4	3	3	3	6	1	3	6	3	2	39
832	5	3	4	2	2	2	4	3	3	6	3	2	39
833	3	2	4	2	2	3	5	3	3	6	3	3	39
834	16	3	3	5	1	2	2	1	1	3	1	1	39
835	3	2	4	2	2	3	3	4	4	6	3	3	39
836	4	2	4	2	2	3	6	2	2	6	3	3	39
837	4	2	4	2	2	3	6	3	3	4	2	4	39
838	4	2	3	2	2	2	2	5	4	5	3	5	39
839	4	2	4	2	2	3	5	3	2	7	3	2	39
840	6	3	9	7	3	1	2	3	4	0	0	1	39
841	4	3	5	3	4	1	1	3	4	5	4	2	39
842	2	1	4	3	4	4	6	4	4	2	1	4	39
843	4	2	6	2	2	2	4	3	3	6	2	3	39
844	6	3	2	1	2	1	3	3	3	8	2	5	39
845	4	2	4	2	2	4	4	1	2	8	4	2	39
846	4	2	4	2	2	3	5	3	3	6	3	2	39
847	4	2	4	2	2	2	4	4	4	6	3	2	39
848	5	3	8	4	3	0	0	3	3	5	4	1	39
849	4	2	5	2	2	2	6	2	2	6	3	3	39
850	4	2	4	2	2	3	6	3	3	4	2	4	39
851	4	2	4	2	2	2	3	3	3	6	4	4	39
852	7	3	4	1	1	2	5	3	3	6	3	1	39
853	3	3	9	3	3	3	4	3	4	1	1	2	39
854	3	1	29	0	5	0	1	0	0	0	0	0	39
855	38	0	1	0	0	0	0	0	0	0	0	0	39
856	39	0	0	0	0	0	0	0	0	0	0	0	39
857	8	4	7	0	3	1	5	7	3	0	0	0	38
858	2	1	6	3	2	1	3	1	1	2	1	15	38
859	4	2	4	2	2	3	3	3	4	5	3	3	38
860	4	2	4	2	2	4	7	4	4	2	1	2	38
861	4	4	4	2	2	2	6	3	3	4	2	2	38
862	4	2	4	2	2	3	6	2	2	6	3	2	38
863	5	4	3	2	2	3	4	2	2	5	4	2	38
864	4	2	4	2	2	3	4	4	3	5	2	3	38
865	3	2	4	3	3	3	3	3	2	5	5	2	38
866	0	0	0	0	0	13	19	6	0	0	0	0	38
867	4	2	4	2	2	3	4	3	3	6	3	2	38
868	3	2	5	2	2	1	3	2	2	6	3	7	38
869	18	0	15	2	1	0	1	0	0	0	0	1	38
870	4	2	5	3	3	2	3	5	2	5	2	2	38
871	4	2	4	3	2	4	6	3	2	4	2	2	38
872	0	0	0	0	0	6	18	3	3	3	2	3	38
873	4	2	2	2	2	4	4	3	3	6	3	3	38
874	4	2	4	2	2	3	3	5	3	5	3	2	38
875	5	3	4	1	0	1	1	9	4	4	3	3	38
876	4	2	4	2	2	3	4	3	3	5	3	3	38
877	4	2	7	4	2	2	4	4	4	3	2	0	38
878	4	2	5	2	3	2	2	1	3	6	5	3	38
879	4	2	2	4	2	1	5	3	4	5	3	3	38
880	4	2	4	2	2	3	4	3	2	6	3	3	38
881	3	2	2	2	2	1	3	9	3	5	4	2	38
882	4	2	4	2	2	2	3	4	4	6	3	2	38
883	4	2	5	2	1	3	6	2	3	6	2	2	38
884	4	2	4	2	2	3	4	3	3	5	4	2	38
885	4	2	4	2	2	2	3	3	3	6	4	3	38
886	4	2	4	2	2	2	2	3	3	8	4	2	38
887	4	2	4	2	2	3	6	2	2	6	3	2	38
888	4	2	6	3	2	2	2	3	4	3	2	5	38
889	1	1	0	0	1	3	3	15	11	2	1	0	38
890	4	2	4	5	2	3	4	1	1	6	2	4	38
891	4	2	5	2	2	1	3	4	4	6	3	2	38
892	5	3	4	1	2	2	5	3	5	4	2	2	38
893	4	2	4	2	2	3	3	3	3	7	3	2	38
894	4	2	4	2	2	2	4	3	3	6	3	3	38
895	3	2	7	2	2	1	5	4	3	4	2	3	38
896	23	1	2	1	1	1	2	2	1	2	1	1	38
897	2	2	6	3	4	0	0	3	2	8	8	0	38
898	6	5	10	0	4	0	0	11	1	0	0	1	38
899	29	6	0	3	0	0	0	0	0	0	0	0	38
900	35	2	0	0	1	0	0	0	0	0	0	0	38
901	38	0	0	0	0	0	0	0	0	0	0	0	38
902	34	4	0	0	0	0	0	0	0	0	0	0	38
903	38	0	0	0	0	0	0	0	0	0	0	0	38
904	38	0	0	0	0	0	0	0	0	0	0	0	38
905	4	2	6	2	1	2	2	3	3	6	3	3	37
906	4	2	4	2	2	2	2	2	2	7	3	5	37
907	4	2	4	3	2	2	3	2	2	7	4	2	37
908	4	2	4	2	2	2	4	2	2	7	4	2	37
909	2	3	5	2	3	2	1	2	5	7	4	1	37
910	4	4	5	3	3	2	6	1	2	3	2	2	37
911	1	1	6	3	2	2	5	4	4	4	4	1	37
912	4	2	4	2	2	3	4	2	2	6	3	3	37
913	4	2	4	2	2	4	6	3	3	3	2	2	37
914	4	2	4	2	2	4	2	3	3	6	4	1	37
915	6	6	3	2	2	2	2	2	2	4	2	4	37
916	2	1	2	1	1	4	7	2	5	6	3	3	37
917	3	2	4	2	2	2	5	2	3	7	4	1	37
918	4	2	4	2	2	5	5	2	2	3	2	4	37
919	3	0	31	0	1	1	0	0	1	0	0	0	37
920	4	2	4	2	2	2	3	2	2	8	3	3	37
921	4	2	4	2	2	2	5	2	2	6	3	3	37
922	4	2	5	3	2	3	4	3	2	4	2	3	37
923	4	2	7	2	2	2	2	3	3	6	3	1	37
924	5	2	4	2	3	1	2	3	2	6	4	3	37
925	4	2	5	2	2	2	4	2	2	7	4	1	37
926	2	1	2	2	2	4	7	4	3	4	2	4	37
927	4	2	4	2	2	5	5	2	2	5	2	2	37
928	2	1	2	1	1	9	9	2	2	4	2	2	37
929	0	0	0	0	0	4	6	2	5	6	6	8	37
930	4	2	4	2	2	2	2	3	2	8	4	2	37
931	4	2	4	2	2	3	5	3	3	4	3	2	37
932	4	2	4	2	2	2	3	3	3	6	3	3	37
933	0	0	0	0	0	1	2	0	0	34	0	0	37
934	4	2	3	2	2	4	6	2	1	6	3	2	37
935	4	2	4	2	3	3	4	3	3	4	2	3	37
936	4	2	4	3	2	2	2	2	2	7	5	2	37
937	4	2	4	2	2	2	2	4	4	4	2	5	37
938	4	2	4	1	2	2	5	4	2	6	3	2	37
939	4	2	4	2	2	2	1	5	5	6	3	1	37
940	4	2	4	2	2	3	3	4	4	5	3	1	37
941	0	0	2	1	3	0	0	8	9	9	5	0	37
942	3	2	3	2	3	3	4	2	2	7	3	3	37
943	8	2	8	2	1	2	3	2	2	3	2	2	37
944	4	2	3	2	2	2	2	5	5	4	3	3	37
945	3	3	3	2	2	2	2	2	3	8	4	3	37
946	2	1	2	1	1	2	6	3	3	5	2	9	37
947	6	4	5	2	3	2	3	2	1	4	2	3	37
948	2	1	3	3	2	2	4	3	3	6	5	3	37
949	0	0	1	1	0	0	0	21	0	13	0	1	37
950	4	2	4	2	2	2	3	4	3	5	3	3	37
951	3	10	18	3	3	0	0	0	0	0	0	0	37
952	0	0	37	0	0	0	0	0	0	0	0	0	37
953	0	0	0	0	37	0	0	0	0	0	0	0	37
954	8	4	6	2	3	0	0	3	3	5	3	0	37
955	0	0	0	1	0	0	0	35	0	1	0	0	37
956	0	0	0	0	0	0	0	37	0	0	0	0	37
957	0	0	0	0	0	0	0	0	0	0	0	37	37
958	4	2	4	2	2	3	3	2	2	6	3	3	36
959	3	2	3	1	2	0	2	3	2	1	0	17	36
960	4	1	4	2	2	3	4	2	3	5	3	3	36
961	3	2	2	3	2	4	0	3	3	6	3	5	36
962	7	3	4	0	2	1	6	3	3	7	0	0	36
963	4	2	4	2	2	1	5	3	4	4	2	3	36
964	4	2	4	2	2	2	4	3	4	4	2	3	36
965	5	3	5	3	2	2	2	3	2	1	1	7	36
966	3	2	3	1	2	3	4	4	4	5	3	2	36
967	2	1	3	1	1	4	10	1	2	6	3	2	36
968	3	2	5	2	2	2	4	2	2	5	3	4	36
969	2	1	6	3	1	4	6	2	2	5	3	1	36
970	2	1	4	2	2	2	4	4	4	5	3	3	36
971	2	1	2	1	1	4	8	2	2	5	3	5	36
972	2	1	3	2	1	4	5	2	3	6	5	2	36
973	4	2	4	2	2	2	4	3	3	5	3	2	36
974	4	2	4	2	2	3	4	3	3	4	2	3	36
975	2	1	2	1	1	3	5	3	3	6	3	6	36
976	2	1	0	1	1	4	5	6	5	5	3	3	36
977	4	2	5	2	2	3	4	2	3	4	2	3	36
978	3	3	4	2	2	3	5	2	2	4	2	4	36
979	6	3	2	2	1	6	3	2	2	4	2	3	36
980	2	1	2	4	5	4	4	2	1	7	3	1	36
981	4	2	4	2	2	3	3	3	3	5	3	2	36
982	6	3	4	3	3	2	2	2	2	4	3	2	36
983	4	2	2	1	2	4	7	3	3	4	2	2	36
984	4	2	4	2	2	3	5	1	1	6	3	3	36
985	3	2	6	2	3	2	3	8	6	0	0	1	36
986	4	2	4	2	2	2	4	2	2	4	4	4	36
987	2	1	4	2	2	2	6	3	3	6	2	3	36
988	4	2	4	2	2	2	5	3	3	6	2	1	36
989	4	2	4	2	2	2	3	4	4	5	3	1	36
990	4	2	4	2	2	3	4	3	3	5	3	1	36
991	1	2	3	1	0	4	1	6	4	6	2	6	36
992	15	1	2	1	1	2	2	2	2	4	2	2	36
993	4	2	6	3	2	3	6	3	3	2	1	1	36
994	3	2	4	2	2	2	3	3	3	6	3	3	36
995	2	2	3	3	2	2	4	2	2	7	2	5	36
996	4	2	5	2	2	2	3	2	2	6	3	3	36
997	4	2	4	2	2	3	4	3	3	5	3	1	36
998	3	2	4	2	2	3	5	4	4	3	3	1	36
999	4	2	4	2	2	1	3	2	2	8	4	2	36
1000	5	3	7	2	4	2	4	2	2	2	2	1	36
1001	4	2	4	3	3	1	3	3	2	6	3	2	36
1002	4	2	4	2	2	2	4	4	4	4	2	2	36
1003	0	2	3	2	1	2	0	19	3	1	2	1	36
1004	5	2	29	0	0	0	0	0	0	0	0	0	36
1005	2	2	9	3	2	0	0	2	3	4	2	7	36
1006	2	2	7	7	1	0	0	1	1	9	6	0	36
1007	35	1	0	0	0	0	0	0	0	0	0	0	36
1008	36	0	0	0	0	0	0	0	0	0	0	0	36
1009	0	0	0	0	0	0	0	0	0	0	0	36	36
1010	5	3	6	3	3	2	5	1	1	3	1	2	35
1011	4	2	4	2	2	4	2	3	3	5	3	1	35
1012	4	1	5	2	2	2	3	4	4	4	2	2	35
1013	3	2	4	2	2	3	3	3	3	5	3	2	35
1014	5	4	7	2	3	1	3	4	3	2	1	0	35
1015	4	2	4	3	2	3	6	1	2	4	2	2	35
1016	4	2	4	2	2	2	3	2	2	6	4	2	35
1017	4	2	6	1	2	2	6	2	2	4	2	2	35
1018	4	2	4	2	2	2	3	5	3	4	2	2	35
1019	6	10	13	1	5	0	0	0	0	0	0	0	35
1020	4	2	6	2	2	2	3	2	3	4	2	3	35
1021	4	2	3	2	2	4	5	2	3	4	2	2	35
1022	3	2	6	1	1	4	1	2	2	6	5	2	35
1023	2	1	5	1	2	2	4	7	4	2	1	4	35
1024	4	2	4	3	3	1	3	2	2	4	3	4	35
1025	4	2	4	2	2	2	2	3	3	6	3	2	35
1026	3	2	4	2	2	3	3	2	2	6	3	3	35
1027	2	1	2	1	1	1	2	1	1	13	6	4	35
1028	2	1	2	1	2	3	5	3	3	6	3	4	35
1029	2	1	4	1	1	2	3	4	3	7	4	3	35
1030	1	1	3	1	1	4	6	3	11	1	1	2	35
1031	4	2	6	2	2	2	3	2	2	5	3	2	35
1032	4	2	4	2	2	2	3	3	4	4	2	3	35
1033	2	1	1	1	1	4	8	4	4	4	3	2	35
1034	4	2	4	2	2	4	2	0	2	8	4	1	35
1035	2	1	1	2	1	3	8	3	2	6	3	3	35
1036	4	2	3	2	2	3	5	3	3	3	3	2	35
1037	3	2	5	3	2	2	5	1	1	6	3	2	35
1038	4	2	4	2	2	2	3	2	2	6	3	3	35
1039	4	2	4	2	2	2	4	3	3	3	2	4	35
1040	4	2	2	1	2	2	4	4	3	6	3	2	35
1041	4	3	4	3	3	2	1	2	2	6	3	2	35
1042	2	1	2	1	1	2	4	2	2	6	4	8	35
1043	2	2	4	3	2	2	5	3	3	4	2	3	35
1044	5	3	4	2	2	3	5	1	1	5	2	2	35
1045	3	2	3	2	1	3	3	2	2	2	2	10	35
1046	3	2	4	1	2	2	5	3	2	6	3	2	35
1047	4	2	4	2	2	3	0	3	3	6	3	3	35
1048	3	1	4	1	1	2	4	4	4	5	2	4	35
1049	4	2	4	2	2	2	4	2	3	5	3	2	35
1050	5	3	8	4	3	1	1	2	2	3	2	1	35
1051	4	2	4	2	2	2	4	3	3	5	3	1	35
1052	4	2	4	2	2	4	5	2	2	3	2	3	35
1053	3	2	4	2	2	2	4	2	2	8	4	0	35
1054	3	2	4	2	2	3	4	3	3	5	2	2	35
1055	4	2	4	2	2	2	5	2	3	4	3	2	35
1056	4	2	7	2	2	2	3	2	2	4	2	3	35
1057	1	1	2	0	2	2	0	19	3	0	1	4	35
1058	0	0	0	0	4	0	1	28	1	0	1	0	35
1059	34	0	0	0	1	0	0	0	0	0	0	0	35
1060	0	0	0	0	2	0	0	19	14	0	0	0	35
1061	35	0	0	0	0	0	0	0	0	0	0	0	35
1062	35	0	0	0	0	0	0	0	0	0	0	0	35
1063	4	2	4	2	2	3	5	2	2	4	2	2	34
1064	3	2	4	2	2	3	3	2	1	5	3	4	34
1065	4	2	4	2	2	4	6	3	3	2	1	1	34
1066	3	3	5	2	2	2	3	2	2	4	2	4	34
1067	5	6	3	1	1	3	5	3	2	1	2	2	34
1068	3	2	5	2	2	1	1	3	1	7	5	2	34
1069	4	2	3	1	2	2	4	2	2	5	4	3	34
1070	2	1	6	2	3	2	2	5	6	3	1	1	34
1071	4	2	2	2	2	3	3	3	2	6	3	2	34
1072	4	2	3	2	2	2	2	3	3	6	4	1	34
1073	4	2	4	2	2	4	5	1	2	4	2	2	34
1074	0	0	0	0	0	26	8	0	0	0	0	0	34
1075	2	1	1	2	2	3	3	4	4	7	4	1	34
1076	3	2	2	1	1	3	6	3	4	4	2	3	34
1077	2	1	4	2	2	3	5	2	2	6	3	2	34
1078	4	2	4	3	2	2	3	2	2	5	3	2	34
1079	2	1	27	0	3	0	0	0	1	0	0	0	34
1080	5	2	10	0	2	2	5	1	6	1	0	0	34
1081	5	3	4	2	2	2	3	3	4	2	2	2	34
1082	3	2	4	2	2	3	4	2	2	5	3	2	34
1083	4	2	4	2	2	2	2	1	3	5	4	3	34
1084	3	2	3	2	2	3	5	2	2	5	3	2	34
1085	5	3	3	2	2	2	2	4	2	4	3	2	34
1086	4	2	4	2	2	3	4	2	2	4	2	3	34
1087	5	2	3	2	2	2	4	2	2	4	3	3	34
1088	4	2	4	3	2	3	3	3	3	4	2	1	34
1089	4	3	3	3	2	2	2	2	3	7	3	0	34
1090	4	2	4	2	2	3	4	2	2	2	2	5	34
1091	8	6	1	0	1	4	2	4	5	1	1	1	34
1092	4	2	4	2	2	2	3	3	3	5	3	1	34
1093	2	2	4	2	2	5	6	2	2	4	3	0	34
1094	4	2	4	2	2	2	3	2	2	6	3	2	34
1095	3	1	4	2	2	2	3	2	2	7	4	2	34
1096	4	2	6	2	2	3	2	2	2	5	2	2	34
1097	4	2	3	2	1	3	4	1	1	8	4	1	34
1098	4	2	4	2	2	1	1	3	3	3	2	7	34
1099	4	2	4	2	1	2	4	2	2	6	3	2	34
1100	4	2	4	2	2	2	3	5	3	4	2	1	34
1101	4	2	4	2	2	2	2	2	2	7	4	1	34
1102	3	2	4	2	3	3	5	2	2	4	2	2	34
1103	2	1	2	1	1	3	6	2	4	7	3	2	34
1104	3	2	4	1	1	2	3	3	3	7	3	2	34
1105	4	2	4	2	2	3	8	1	2	2	2	2	34
1106	3	2	5	3	2	2	3	3	2	4	3	2	34
1107	3	2	4	2	2	2	3	4	2	4	2	4	34
1108	2	1	3	1	1	2	4	4	4	6	4	2	34
1109	2	2	2	2	2	2	3	4	4	4	2	5	34
1110	4	2	4	2	2	2	4	2	2	5	3	2	34
1111	2	1	3	2	2	1	2	3	2	8	5	3	34
1112	4	2	2	2	2	3	5	1	1	5	3	4	34
1113	4	2	4	2	2	2	4	2	2	5	3	2	34
1114	4	2	4	3	3	2	1	3	2	6	2	2	34
1115	4	2	2	2	2	3	3	3	3	4	3	3	34
1116	4	2	6	3	2	1	4	1	1	6	3	1	34
1117	2	1	2	1	1	3	6	4	4	7	2	1	34
1118	4	2	4	2	1	2	3	2	2	7	3	2	34
1119	6	3	5	3	3	1	2	2	3	3	1	2	34
1120	4	2	4	2	2	2	3	4	3	3	2	3	34
1121	3	2	4	2	2	2	6	3	4	3	2	1	34
1122	2	1	4	2	2	2	3	3	3	7	3	2	34
1123	2	2	6	3	4	2	4	2	2	3	2	2	34
1124	2	1	2	1	2	1	1	5	2	4	4	9	34
1125	4	2	5	2	2	2	2	2	2	6	4	1	34
1126	5	3	3	2	2	2	3	3	4	2	2	3	34
1127	4	2	4	2	2	1	3	6	2	4	2	2	34
1128	4	2	5	2	2	2	3	3	3	4	3	1	34
1129	6	3	5	1	1	0	0	1	1	7	5	4	34
1130	32	0	1	0	0	0	0	0	1	0	0	0	34
1131	1	0	1	1	0	0	31	0	0	0	0	0	34
1132	8	4	17	2	3	0	0	0	0	0	0	0	34
1133	2	1	6	2	3	0	0	3	2	12	3	0	34
1134	2	0	19	9	4	0	0	0	0	0	0	0	34
1135	7	7	9	4	3	0	0	1	1	1	1	0	34
1136	0	0	34	0	0	0	0	0	0	0	0	0	34
1137	0	0	1	0	0	0	0	31	2	0	0	0	34
1138	0	0	0	0	0	0	0	0	0	7	27	0	34
1139	0	0	0	1	0	0	0	31	2	0	0	0	34
1140	0	0	0	0	0	0	0	0	34	0	0	0	34
1141	0	0	0	0	0	0	0	33	1	0	0	0	34
1142	0	0	0	0	0	0	0	34	0	0	0	0	34
1143	0	0	0	0	0	0	0	0	0	0	0	34	34
1144	4	2	3	2	2	2	2	3	2	5	3	3	33
1145	4	4	4	2	2	3	3	2	3	2	3	1	33
1146	1	2	3	1	2	3	4	4	4	4	2	3	33
1147	5	2	3	3	2	1	2	2	2	4	3	4	33
1148	4	2	3	2	2	2	3	1	2	6	4	2	33
1149	4	2	5	2	2	2	3	2	2	4	2	3	33
1150	4	1	3	4	1	4	4	2	2	4	2	2	33
1151	4	2	4	2	3	6	5	1	1	1	2	2	33
1152	6	3	7	3	2	1	2	1	2	3	2	1	33
1153	3	3	3	2	2	3	4	1	3	4	2	3	33
1154	24	5	2	0	0	0	0	0	1	1	0	0	33
1155	4	2	5	2	2	2	1	2	2	6	3	2	33
1156	2	1	4	2	2	2	4	2	2	6	3	3	33
1157	3	2	2	2	2	3	4	3	3	5	2	2	33
1158	4	2	3	2	2	2	4	1	1	6	4	2	33
1159	4	2	6	2	2	1	2	2	3	6	2	1	33
1160	2	1	2	1	1	4	7	2	2	6	3	2	33
1161	29	1	2	0	1	0	0	0	0	0	0	0	33
1162	4	1	2	1	2	1	3	2	2	5	7	3	33
1163	4	2	4	2	2	2	2	2	2	6	3	2	33
1164	4	2	4	2	2	2	4	2	2	5	2	2	33
1165	4	2	4	2	1	1	1	3	3	7	3	2	33
1166	4	2	5	2	2	2	2	3	3	4	2	2	33
1167	4	2	4	1	2	2	3	3	2	4	2	4	33
1168	2	2	6	3	2	2	3	2	1	6	2	2	33
1169	4	2	4	2	2	2	3	2	2	5	3	2	33
1170	3	2	4	2	2	2	3	2	2	6	3	2	33
1171	3	2	4	2	2	3	4	2	2	4	3	2	33
1172	4	2	2	2	1	2	4	3	3	4	4	2	33
1173	4	2	4	2	2	3	6	1	1	3	2	3	33
1174	6	3	3	2	2	1	1	2	2	6	3	2	33
1175	4	2	4	2	2	3	4	1	3	4	2	2	33
1176	2	1	2	1	1	3	3	2	2	8	5	3	33
1177	4	2	4	2	2	2	3	2	2	5	3	2	33
1178	3	2	4	2	2	1	5	3	2	3	3	3	33
1179	3	3	4	2	1	3	4	2	2	4	2	3	33
1180	0	0	0	0	0	6	4	1	1	8	10	3	33
1181	4	2	3	2	2	3	4	2	2	4	3	2	33
1182	4	2	4	2	2	3	3	2	2	4	2	3	33
1183	2	1	4	2	2	2	5	4	3	4	2	2	33
1184	2	2	4	1	2	2	2	3	3	4	2	6	33
1185	3	1	3	2	1	2	6	2	3	4	1	5	33
1186	4	1	4	2	2	3	5	2	2	5	2	1	33
1187	4	2	4	2	2	3	2	2	3	4	2	3	33
1188	4	2	4	2	2	3	5	1	1	5	3	1	33
1189	2	1	5	2	2	2	5	3	3	4	2	2	33
1190	3	2	3	1	2	4	4	2	2	6	3	1	33
1191	4	2	4	2	2	2	4	1	1	6	3	2	33
1192	2	3	4	2	2	2	4	2	2	5	3	2	33
1193	2	1	2	0	1	2	7	2	1	8	6	1	33
1194	4	2	5	2	2	3	4	2	2	3	2	2	33
1195	1	1	2	1	1	6	6	1	1	8	5	0	33
1196	0	0	0	0	0	12	10	4	5	1	1	0	33
1197	4	2	4	2	2	2	4	2	3	4	3	1	33
1198	4	2	4	2	2	1	3	2	3	6	3	1	33
1199	4	2	2	2	2	2	3	2	2	7	3	2	33
1200	2	1	6	3	2	1	2	4	3	2	1	6	33
1201	3	2	4	2	2	1	3	2	3	6	3	2	33
1202	2	1	8	2	4	2	1	2	2	4	3	2	33
1203	1	1	4	2	1	1	2	5	5	7	3	1	33
1204	4	2	5	4	2	1	2	1	2	4	2	4	33
1205	2	2	2	2	2	1	5	2	3	6	5	1	33
1206	5	3	2	2	1	2	5	2	2	4	3	2	33
1207	4	2	4	3	2	2	2	3	2	4	3	2	33
1208	4	3	5	2	5	0	0	1	1	2	10	0	33
1209	6	16	5	1	5	0	0	0	0	0	0	0	33
1210	0	0	4	1	2	0	0	13	5	0	0	8	33
1211	0	0	0	0	0	0	0	0	0	0	0	33	33
1212	0	32	0	1	0	0	0	0	0	0	0	0	33
1213	0	0	32	0	0	0	0	0	0	0	0	1	33
1214	33	0	0	0	0	0	0	0	0	0	0	0	33
1215	0	0	0	0	0	0	0	2	2	22	6	1	33
1216	32	1	0	0	0	0	0	0	0	0	0	0	33
1217	31	2	0	0	0	0	0	0	0	0	0	0	33
1218	0	0	0	0	0	0	0	33	0	0	0	0	33
1219	4	2	4	2	2	3	4	2	2	2	3	2	32
1220	4	2	9	4	3	2	3	1	1	1	1	1	32
1221	2	1	2	1	1	5	5	2	2	6	3	2	32
1222	4	2	4	2	2	3	4	2	2	3	2	2	32
1223	2	1	5	1	1	3	2	1	4	10	2	0	32
1224	2	1	2	0	1	4	5	1	1	8	5	2	32
1225	4	2	5	2	2	2	3	2	2	4	2	2	32
1226	4	2	3	2	2	2	2	4	3	4	2	2	32
1227	4	2	3	2	2	3	4	2	2	4	2	2	32
1228	2	1	5	1	1	1	2	3	3	2	3	8	32
1229	4	2	3	2	2	3	2	2	4	4	2	2	32
1230	4	2	3	2	2	3	3	2	2	4	2	3	32
1231	2	1	2	1	1	4	7	2	2	5	3	2	32
1232	1	1	4	1	2	2	3	2	2	8	4	2	32
1233	4	3	4	4	2	2	3	2	2	2	2	2	32
1234	5	5	3	1	2	5	2	2	2	2	1	2	32
1235	3	2	8	2	1	2	2	2	2	4	1	3	32
1236	3	3	4	2	2	3	3	2	2	4	2	2	32
1237	2	1	2	1	1	4	6	2	3	4	3	3	32
1238	4	2	4	2	2	2	3	3	3	4	2	1	32
1239	4	2	4	2	2	2	3	2	2	4	2	3	32
1240	3	2	4	2	2	3	3	2	2	4	2	3	32
1241	4	2	4	2	2	3	2	1	2	5	3	2	32
1242	4	2	4	4	2	2	2	2	2	4	2	2	32
1243	4	2	4	2	2	1	3	2	2	6	2	2	32
1244	4	2	4	2	2	2	3	2	2	5	3	1	32
1245	2	1	3	1	3	3	4	3	3	4	2	3	32
1246	3	2	3	2	2	2	3	3	2	5	3	2	32
1247	3	2	4	2	2	1	2	2	2	5	3	4	32
1248	2	1	4	2	2	3	4	2	2	6	3	1	32
1249	4	2	4	2	2	3	1	3	3	4	2	2	32
1250	5	3	6	3	4	1	1	1	1	4	2	1	32
1251	3	2	6	3	2	2	3	2	2	3	2	2	32
1252	5	3	3	2	4	2	2	2	2	2	1	4	32
1253	2	1	4	3	1	3	3	4	3	4	2	2	32
1254	3	2	4	1	2	2	3	2	3	4	2	4	32
1255	2	1	3	1	2	3	6	3	2	4	2	3	32
1256	2	1	2	1	2	2	4	4	4	5	3	2	32
1257	4	2	3	2	2	2	4	2	2	5	2	2	32
1258	2	2	6	3	3	2	3	1	1	5	2	2	32
1259	2	1	4	3	2	2	4	2	3	4	2	3	32
1260	4	2	4	2	2	1	3	3	3	4	2	2	32
1261	5	2	4	3	2	2	2	3	2	3	2	2	32
1262	2	1	2	1	1	2	4	4	3	6	4	2	32
1263	4	2	3	2	2	2	2	2	2	6	2	3	32
1264	4	2	4	2	2	2	3	3	2	4	3	1	32
1265	4	2	4	2	2	1	2	3	2	5	3	2	32
1266	2	1	2	1	1	3	5	2	2	8	4	1	32
1267	4	2	3	3	2	4	3	3	3	2	1	2	32
1268	4	3	4	2	3	1	2	2	2	4	2	3	32
1269	3	1	4	8	3	2	4	1	2	1	1	2	32
1270	4	3	3	2	2	2	3	2	2	4	3	2	32
1271	1	1	6	3	2	2	2	3	3	5	3	1	32
1272	4	2	4	2	2	2	3	3	3	4	2	1	32
1273	3	2	2	2	2	1	2	3	4	7	3	1	32
1274	4	2	4	2	1	3	5	3	3	2	1	2	32
1275	2	1	2	1	1	3	4	3	2	7	4	2	32
1276	3	2	4	2	2	2	4	0	1	4	4	4	32
1277	5	2	4	2	2	2	4	0	3	3	2	3	32
1278	2	2	1	1	2	2	2	5	5	5	2	3	32
1279	1	1	3	1	2	1	6	2	3	7	2	3	32
1280	3	2	4	2	2	2	2	3	2	5	3	2	32
1281	4	3	3	2	1	1	0	9	6	1	1	1	32
1282	0	0	0	0	0	0	0	32	0	0	0	0	32
1283	0	3	10	6	5	0	0	7	1	0	0	0	32
1284	1	1	2	1	1	0	0	2	2	8	5	9	32
1285	17	3	9	0	3	0	0	0	0	0	0	0	32
1286	7	5	12	4	4	0	0	0	0	0	0	0	32
1287	0	0	0	0	2	0	0	29	0	1	0	0	32
1288	0	0	28	4	0	0	0	0	0	0	0	0	32
1289	32	0	0	0	0	0	0	0	0	0	0	0	32
1290	0	0	0	0	0	0	0	0	0	0	0	32	32
1291	3	2	2	1	1	3	5	2	2	2	2	6	31
1292	4	2	4	2	1	3	3	3	3	2	2	2	31
1293	4	2	2	2	2	3	5	2	3	2	2	2	31
1294	2	1	2	1	2	2	4	3	4	4	2	4	31
1295	2	2	6	3	3	2	2	2	2	3	3	1	31
1296	4	2	4	2	2	1	3	3	2	4	2	2	31
1297	4	2	2	1	1	3	3	2	2	4	2	5	31
1298	3	2	2	2	2	2	3	3	4	3	2	3	31
1299	4	2	3	1	2	3	4	2	2	5	2	1	31
1300	4	2	5	1	2	1	2	2	4	4	2	2	31
1301	8	6	2	1	9	0	0	1	0	3	1	0	31
1302	4	2	3	2	2	2	4	1	2	4	2	3	31
1303	3	1	3	2	2	2	4	3	3	3	2	3	31
1304	0	0	0	0	0	0	0	0	0	0	0	31	31
1305	2	2	4	2	3	3	4	2	2	4	2	1	31
1306	2	1	5	3	3	6	8	1	1	0	0	1	31
1307	5	3	1	0	0	3	3	2	4	5	2	3	31
1308	4	2	4	2	2	2	2	2	2	4	2	3	31
1309	3	3	4	3	3	2	3	1	1	1	1	6	31
1310	2	1	2	2	1	2	4	3	4	6	2	2	31
1311	4	2	4	2	2	3	2	2	2	4	2	2	31
1312	2	1	3	1	1	3	6	4	5	2	2	1	31
1313	2	1	2	3	3	3	3	2	4	5	3	0	31
1314	4	2	6	2	2	1	1	2	2	4	2	3	31
1315	2	1	2	1	1	4	4	1	2	8	3	2	31
1316	3	2	2	1	2	2	5	3	3	3	4	1	31
1317	4	2	4	2	2	2	2	3	2	4	2	2	31
1318	2	1	2	1	1	3	4	3	4	5	2	3	31
1319	2	1	2	1	1	2	5	1	1	8	4	3	31
1320	2	1	2	1	1	3	5	2	2	7	3	2	31
1321	4	2	4	2	2	3	6	2	2	2	1	1	31
1322	4	2	5	2	2	2	1	2	2	4	2	3	31
1323	4	2	4	2	2	2	2	2	2	4	2	3	31
1324	4	2	4	2	2	2	2	2	2	4	3	2	31
1325	4	2	4	2	1	2	4	2	2	4	2	2	31
1326	3	2	4	2	2	2	3	3	4	3	1	2	31
1327	4	2	4	2	2	3	3	3	2	3	1	2	31
1328	2	1	2	1	1	6	3	1	1	2	2	9	31
1329	3	2	4	1	2	2	1	3	3	4	3	3	31
1330	3	2	3	2	2	3	5	2	2	4	2	1	31
1331	3	2	4	2	1	2	4	2	2	4	2	3	31
1332	4	2	4	2	2	1	2	2	2	5	3	2	31
1333	4	2	4	2	2	3	2	2	2	3	3	2	31
1334	3	2	3	2	1	2	3	2	2	6	3	2	31
1335	4	2	4	2	2	1	2	1	2	5	3	3	31
1336	3	1	3	2	2	1	3	1	2	8	4	1	31
1337	4	2	4	2	2	2	3	2	2	3	2	3	31
1338	2	1	4	2	2	3	5	2	2	4	2	2	31
1339	2	2	3	1	1	3	5	3	3	4	2	2	31
1340	2	1	2	1	1	2	5	2	2	7	4	2	31
1341	2	1	3	2	2	3	5	1	2	6	3	1	31
1342	4	2	4	2	2	2	2	2	2	5	3	1	31
1343	2	1	4	2	1	4	3	3	3	4	1	3	31
1344	2	1	2	1	1	3	7	2	2	6	3	1	31
1345	4	2	4	2	2	2	3	2	3	3	2	2	31
1346	4	2	3	1	1	2	4	2	3	4	3	2	31
1347	2	2	4	4	3	0	1	1	4	1	3	6	31
1348	4	2	3	2	2	2	3	1	2	5	2	3	31
1349	4	2	4	2	2	2	2	2	1	5	3	2	31
1350	2	1	6	3	2	3	3	2	2	3	2	2	31
1351	3	1	4	2	2	1	4	2	2	4	3	3	31
1352	2	1	3	3	1	1	4	2	7	1	1	5	31
1353	4	2	4	2	2	2	3	2	2	4	2	2	31
1354	1	2	4	2	1	2	5	2	2	5	1	4	31
1355	4	2	3	1	2	2	3	2	3	4	2	3	31
1356	4	2	4	2	2	2	4	2	2	4	2	1	31
1357	2	1	3	1	1	3	7	2	2	5	2	2	31
1358	4	2	4	2	2	1	2	3	3	4	2	2	31
1359	4	2	4	2	2	2	3	3	2	4	2	1	31
1360	1	1	4	6	3	5	3	1	4	2	1	0	31
1361	4	2	4	2	2	1	3	2	2	4	2	3	31
1362	29	1	0	0	1	0	0	0	0	0	0	0	31
1363	1	0	1	20	2	0	0	0	0	4	2	1	31
1364	29	0	1	0	1	0	0	0	0	0	0	0	31
1365	0	0	0	0	0	0	0	0	0	0	0	31	31
1366	0	1	30	0	0	0	0	0	0	0	0	0	31
1367	0	0	0	0	0	0	0	3	3	11	10	4	31
1368	1	30	0	0	0	0	0	0	0	0	0	0	31
1369	4	2	4	1	2	2	6	1	2	2	1	3	30
1370	3	2	2	1	2	4	3	3	2	3	2	3	30
1371	4	2	4	2	2	2	3	3	2	2	2	2	30
1372	4	2	3	2	2	2	3	2	2	4	2	2	30
1373	2	1	3	2	2	2	3	2	2	6	3	2	30
1374	2	1	2	1	1	2	4	3	3	6	3	2	30
1375	2	3	2	3	1	4	6	2	1	2	2	2	30
1376	4	2	4	2	2	2	3	2	2	4	2	1	30
1377	2	2	4	2	2	3	4	3	2	3	2	1	30
1378	1	1	2	1	1	10	6	0	0	2	1	5	30
1379	1	2	0	0	2	3	11	1	1	2	1	6	30
1380	0	0	4	5	1	0	0	4	4	4	2	6	30
1381	3	2	5	2	1	2	4	1	4	2	2	2	30
1382	2	1	25	1	0	0	0	0	1	0	0	0	30
1383	4	2	4	2	2	2	2	2	2	3	2	3	30
1384	7	4	2	1	1	2	4	2	2	2	3	0	30
1385	4	2	1	3	2	2	3	3	1	4	2	3	30
1386	2	1	2	1	1	2	3	2	3	3	2	8	30
1387	4	2	4	2	3	2	3	1	2	3	2	2	30
1388	4	2	3	3	2	2	2	1	1	5	3	2	30
1389	2	1	6	2	2	2	2	2	2	5	2	2	30
1390	3	2	4	2	2	3	3	2	2	3	2	2	30
1391	7	4	4	4	2	1	1	1	1	3	1	1	30
1392	2	2	4	2	2	3	5	1	2	2	2	3	30
1393	4	2	5	2	2	2	2	1	2	4	2	2	30
1394	2	1	2	1	1	3	4	3	3	5	2	3	30
1395	4	2	5	2	2	2	4	1	1	4	2	1	30
1396	4	2	4	3	2	1	1	2	2	3	2	4	30
1397	5	3	3	2	2	2	3	2	1	4	2	1	30
1398	9	1	0	0	20	0	0	0	0	0	0	0	30
1399	2	1	3	2	2	3	3	4	3	2	2	3	30
1400	4	2	3	2	2	2	3	2	2	4	2	2	30
1401	4	2	4	2	1	2	2	2	3	5	2	1	30
1402	3	2	4	2	2	2	3	1	1	5	3	2	30
1403	2	1	2	1	1	1	5	2	2	6	3	4	30
1404	4	2	2	2	2	2	3	2	2	4	2	3	30
1405	6	3	4	1	1	2	3	2	2	3	2	1	30
1406	2	1	2	1	1	2	6	4	3	2	2	4	30
1407	2	1	2	1	1	2	2	2	2	8	4	3	30
1408	4	2	4	2	2	3	3	2	2	3	2	1	30
1409	4	2	2	1	1	3	3	2	2	6	3	1	30
1410	2	1	2	1	2	1	1	5	4	4	3	4	30
1411	2	1	4	1	1	3	5	1	2	6	2	2	30
1412	2	1	0	1	1	1	3	4	4	6	3	4	30
1413	3	2	3	2	1	2	6	2	2	4	2	1	30
1414	4	2	4	2	2	1	3	2	2	4	2	2	30
1415	4	1	2	1	3	2	3	2	5	3	2	2	30
1416	3	2	2	2	1	2	7	2	4	2	1	2	30
1417	1	1	2	1	1	3	6	3	4	5	2	1	30
1418	4	2	4	2	2	2	2	2	2	4	2	2	30
1419	2	1	2	1	1	3	3	1	2	11	1	2	30
1420	3	2	4	3	2	2	3	2	2	4	2	1	30
1421	4	2	4	2	2	2	2	2	2	3	2	3	30
1422	4	1	3	2	2	2	5	2	2	4	2	1	30
1423	4	2	4	2	2	2	3	3	2	3	2	1	30
1424	1	1	5	2	1	2	2	3	3	5	1	4	30
1425	4	2	5	2	2	2	5	2	2	1	1	2	30
1426	0	0	4	0	0	0	0	0	0	1	1	24	30
1427	4	2	6	1	1	2	2	2	3	3	2	2	30
1428	0	0	0	1	0	1	26	0	0	2	0	0	30
1429	4	3	4	2	3	1	3	1	2	4	2	1	30
1430	2	1	2	1	1	3	4	3	4	5	3	1	30
1431	0	1	3	2	3	2	5	3	3	4	2	2	30
1432	1	1	2	3	1	3	5	1	3	4	4	2	30
1433	4	2	4	2	2	1	1	2	2	6	3	1	30
1434	3	2	4	2	2	1	1	3	2	6	3	1	30
1435	3	2	2	3	2	1	5	2	2	4	2	2	30
1436	0	0	0	0	0	0	3	0	0	0	0	27	30
1437	4	4	5	3	3	1	2	2	0	3	1	2	30
1438	3	2	2	2	2	2	5	3	1	4	2	2	30
1439	1	1	2	1	1	3	3	2	2	10	3	1	30
1440	3	2	5	4	2	2	2	2	2	4	2	0	30
1441	4	2	4	2	2	2	3	2	2	4	2	1	30
1442	3	2	4	2	1	3	3	2	2	4	2	2	30
1443	2	2	1	2	2	3	3	1	1	8	4	1	30
1444	2	1	4	4	1	2	4	2	1	3	3	3	30
1445	3	2	4	3	2	2	2	2	2	4	2	2	30
1446	1	0	5	3	2	1	8	1	1	3	2	3	30
1447	2	1	11	4	1	2	3	1	0	2	3	0	30
1448	1	2	1	3	2	5	6	2	1	3	3	1	30
1449	4	2	4	2	2	1	3	3	3	3	1	2	30
1450	30	0	0	0	0	0	0	0	0	0	0	0	30
1451	1	1	2	1	1	0	0	3	6	5	2	8	30
1452	25	3	0	1	1	0	0	0	0	0	0	0	30
1453	25	1	0	4	0	0	0	0	0	0	0	0	30
1454	0	0	0	0	0	0	0	0	0	0	0	30	30
1455	2	1	2	1	1	2	3	2	2	4	2	7	29
1456	2	1	2	1	1	2	3	5	8	2	1	1	29
1457	4	2	4	2	2	1	2	2	2	4	2	2	29
1458	2	2	4	3	1	2	3	1	1	4	2	4	29
1459	3	2	4	1	1	2	1	4	2	5	2	2	29
1460	2	1	2	1	1	4	6	2	2	4	2	2	29
1461	2	1	1	2	3	3	4	2	3	2	2	4	29
1462	4	2	4	2	2	2	2	2	2	3	2	2	29
1463	2	1	2	1	1	3	5	4	3	4	2	1	29
1464	3	2	3	2	2	4	3	1	1	4	2	2	29
1465	2	1	4	2	1	3	1	2	2	4	2	5	29
1466	6	2	3	1	1	1	4	1	2	5	2	1	29
1467	2	1	2	1	1	2	4	3	2	6	3	2	29
1468	1	1	5	3	2	1	1	2	2	3	3	5	29
1469	2	1	4	2	1	2	3	3	3	4	2	2	29
1470	4	2	4	2	2	3	2	1	2	3	2	2	29
1471	4	2	4	2	2	2	4	2	2	3	2	0	29
1472	2	1	2	1	1	3	4	2	2	6	3	2	29
1473	4	2	4	1	2	3	4	1	1	2	2	3	29
1474	3	2	4	2	2	1	1	2	3	4	2	3	29
1475	2	1	2	1	1	3	4	3	2	4	2	4	29
1476	1	1	2	1	1	3	6	5	2	3	2	2	29
1477	1	1	0	0	0	0	0	0	0	0	0	27	29
1478	4	2	2	1	1	2	4	2	2	4	2	3	29
1479	4	2	2	3	1	2	4	2	2	3	2	2	29
1480	4	2	4	2	2	2	2	2	2	4	2	1	29
1481	2	1	2	1	1	4	6	3	2	3	2	2	29
1482	3	3	4	1	1	1	1	6	3	2	1	3	29
1483	2	1	1	1	1	1	2	1	11	1	2	5	29
1484	3	3	3	2	2	2	3	2	2	3	2	2	29
1485	2	1	1	2	1	4	3	2	2	4	3	4	29
1486	2	1	3	2	2	2	3	2	2	6	2	2	29
1487	1	1	2	2	2	1	3	3	3	5	3	3	29
1488	4	2	4	2	3	1	1	1	1	6	3	1	29
1489	2	1	2	1	1	4	5	2	2	4	2	3	29
1490	1	1	2	1	1	2	3	1	1	2	2	12	29
1491	2	1	2	1	1	5	6	2	2	3	2	2	29
1492	4	2	4	2	2	2	2	2	1	4	2	2	29
1493	4	2	4	2	3	2	2	2	2	2	2	2	29
1494	3	2	4	1	3	1	3	2	2	4	2	2	29
1495	0	0	0	0	1	12	16	0	0	0	0	0	29
1496	4	3	2	2	2	3	4	2	2	2	2	1	29
1497	2	1	4	3	1	4	4	3	3	2	1	1	29
1498	4	2	4	2	2	2	2	2	2	4	2	1	29
1499	4	2	4	2	2	2	3	2	1	4	2	1	29
1500	2	1	2	1	1	3	4	2	3	2	7	1	29
1501	1	2	6	3	2	3	5	1	2	1	1	2	29
1502	2	1	1	1	1	3	6	2	2	6	3	1	29
1503	4	1	2	2	1	3	5	2	1	4	2	2	29
1504	2	1	2	1	1	4	8	1	1	4	2	2	29
1505	3	1	3	1	0	1	2	3	2	2	1	10	29
1506	2	1	2	0	1	3	5	1	2	7	3	2	29
1507	4	2	3	2	2	2	3	2	2	3	2	2	29
1508	3	2	5	1	1	2	2	2	2	3	2	4	29
1509	2	1	2	1	1	1	3	3	3	6	3	3	29
1510	1	2	1	2	2	3	6	2	2	4	2	2	29
1511	2	1	3	1	1	3	2	3	3	5	2	3	29
1512	2	1	2	1	1	3	6	2	4	4	2	1	29
1513	4	2	4	2	2	2	2	2	2	4	1	2	29
1514	4	2	2	1	2	3	2	3	2	3	2	3	29
1515	4	2	3	2	2	2	2	2	2	4	2	2	29
1516	4	2	4	2	2	2	4	1	1	4	2	1	29
1517	4	2	4	2	2	1	1	2	2	5	2	2	29
1518	4	2	4	3	2	3	3	2	2	2	1	1	29
1519	1	1	1	1	1	2	6	3	2	6	3	2	29
1520	4	2	2	2	2	3	3	2	2	4	2	1	29
1521	6	3	2	1	2	1	2	2	2	0	0	8	29
1522	3	2	5	2	2	2	4	2	2	1	1	3	29
1523	2	1	4	3	2	2	3	3	3	3	1	2	29
1524	4	2	2	1	1	1	1	3	3	6	3	2	29
1525	2	1	3	2	2	2	5	1	2	4	2	3	29
1526	4	2	4	2	2	1	3	2	2	4	2	1	29
1527	3	2	3	3	2	3	3	1	1	5	2	1	29
1528	2	1	2	1	2	3	5	2	2	5	2	2	29
1529	5	3	1	0	1	2	3	1	2	2	1	8	29
1530	2	1	2	1	1	4	5	4	3	1	2	3	29
1531	2	1	2	1	1	2	5	3	3	4	2	3	29
1532	4	2	2	2	2	2	2	1	1	5	5	1	29
1533	4	2	4	2	2	3	3	1	1	4	2	1	29
1534	5	3	3	3	3	2	4	1	1	1	1	2	29
1535	4	2	4	2	2	2	2	2	3	3	2	1	29
1536	2	2	2	1	1	2	5	2	2	5	3	2	29
1537	4	2	5	0	2	1	3	3	3	2	2	2	29
1538	2	1	1	1	5	2	4	2	3	4	2	2	29
1539	2	1	2	3	1	3	3	3	3	4	2	2	29
1540	4	2	4	2	2	2	2	2	2	3	2	2	29
1541	4	2	2	2	2	2	2	2	1	5	3	2	29
1542	4	2	4	2	2	2	2	2	2	4	2	1	29
1543	3	3	4	2	2	1	1	2	3	1	2	5	29
1544	2	1	2	2	1	2	5	2	3	5	3	1	29
1545	4	2	2	2	2	1	4	3	2	3	2	2	29
1546	4	2	4	2	4	2	2	2	2	3	1	1	29
1547	5	4	7	4	4	1	0	1	2	0	0	1	29
1548	3	1	2	1	1	2	2	8	2	3	2	2	29
1549	2	1	2	3	1	1	2	3	1	4	3	6	29
1550	4	2	2	2	2	2	2	2	2	6	2	1	29
1551	4	2	4	2	2	2	2	2	2	3	2	2	29
1552	4	2	3	2	2	1	1	2	2	6	3	1	29
1553	4	2	4	1	2	1	3	2	2	4	2	2	29
1554	0	0	0	0	0	2	5	1	1	12	8	0	29
1555	18	2	0	0	3	0	0	0	5	0	1	0	29
1556	3	3	21	1	1	0	0	0	0	0	0	0	29
1557	27	1	1	0	0	0	0	0	0	0	0	0	29
1558	21	2	3	2	1	0	0	0	0	0	0	0	29
1559	1	1	27	0	0	0	0	0	0	0	0	0	29
1560	0	0	0	0	0	0	0	0	0	18	11	0	29
1561	0	0	0	0	0	0	0	0	0	18	11	0	29
1562	26	2	0	0	0	0	0	0	0	1	0	0	29
1563	29	0	0	0	0	0	0	0	0	0	0	0	29
1564	29	0	0	0	0	0	0	0	0	0	0	0	29
1565	29	0	0	0	0	0	0	0	0	0	0	0	29
1566	0	0	0	0	0	0	0	28	1	0	0	0	29
1567	1	1	2	1	1	1	1	2	2	7	4	5	28
1568	2	1	2	2	1	4	4	2	2	4	2	2	28
1569	1	1	2	1	1	2	4	2	3	6	3	2	28
1570	1	0	0	0	0	0	4	1	1	0	21	0	28
1571	4	2	3	2	2	2	2	2	2	3	2	2	28
1572	2	1	3	1	1	4	7	1	1	4	2	1	28
1573	3	3	6	3	2	1	2	1	1	3	2	1	28
1574	2	3	3	2	3	6	3	1	1	3	1	0	28
1575	2	1	2	1	1	2	4	3	3	5	3	1	28
1576	2	1	8	2	2	1	2	2	2	2	1	3	28
1577	2	1	2	1	1	3	3	2	2	6	3	2	28
1578	2	1	2	1	1	3	5	3	2	4	2	2	28
1579	4	2	4	2	2	2	2	2	2	2	2	2	28
1580	2	1	2	1	1	2	2	2	2	6	3	4	28
1581	4	3	2	2	2	2	3	1	2	3	2	2	28
1582	4	2	3	2	1	2	3	2	2	4	2	1	28
1583	5	2	8	5	4	2	2	0	0	0	0	0	28
1584	2	1	2	1	1	1	3	3	3	6	3	2	28
1585	1	1	3	1	3	1	2	4	2	5	3	2	28
1586	4	2	2	2	2	1	3	4	1	3	2	2	28
1587	1	3	8	3	3	3	3	0	1	2	1	0	28
1588	2	1	1	1	1	2	3	4	3	5	3	2	28
1589	16	1	2	2	1	0	0	2	0	3	1	0	28
1590	4	2	4	2	2	2	3	1	1	4	2	1	28
1591	2	1	4	1	1	4	5	2	2	3	2	1	28
1592	2	1	0	3	0	2	3	2	2	8	3	2	28
1593	2	1	2	1	1	4	8	2	2	2	1	2	28
1594	4	2	2	2	3	2	4	2	3	2	1	1	28
1595	1	1	2	1	1	3	6	3	2	4	2	2	28
1596	4	2	6	2	2	2	2	2	2	2	1	1	28
1597	3	2	4	2	2	2	2	2	2	4	2	1	28
1598	4	2	4	2	2	2	2	1	2	3	2	2	28
1599	2	1	6	2	2	1	2	3	1	1	1	6	28
1600	3	1	2	1	1	2	4	4	3	3	2	2	28
1601	4	2	3	2	2	2	2	2	2	4	2	1	28
1602	4	2	4	2	2	2	2	2	2	2	2	2	28
1603	5	3	7	4	3	1	1	1	1	0	1	1	28
1604	1	1	2	1	1	1	2	1	2	9	5	2	28
1605	1	2	4	2	2	1	2	2	1	3	2	6	28
1606	0	1	0	1	0	2	1	6	13	3	1	0	28
1607	3	2	4	2	2	2	4	2	1	3	2	1	28
1608	5	4	2	1	1	2	4	3	2	2	1	1	28
1609	2	1	1	2	1	2	3	3	3	4	3	3	28
1610	4	2	5	2	2	2	3	2	1	2	2	1	28
1611	4	2	4	2	2	1	2	1	2	4	2	2	28
1612	2	1	2	1	1	2	3	3	2	6	3	2	28
1613	3	2	2	2	2	1	1	3	3	3	2	4	28
1614	2	1	2	1	1	3	4	2	2	6	3	1	28
1615	0	0	0	0	1	2	2	1	1	10	1	10	28
1616	1	1	6	1	4	2	2	1	1	4	2	3	28
1617	5	3	4	2	2	1	2	2	2	2	2	1	28
1618	2	1	4	1	1	1	6	2	2	3	2	3	28
1619	2	1	3	1	1	2	5	1	1	5	3	3	28
1620	2	2	2	2	2	2	3	2	2	4	3	2	28
1621	2	1	2	1	1	2	4	8	1	3	2	1	28
1622	4	2	3	2	2	1	2	2	2	4	2	2	28
1623	2	1	2	2	1	2	5	3	3	2	2	3	28
1624	5	3	6	3	3	2	3	1	2	0	0	0	28
1625	2	1	2	1	1	3	4	4	4	1	2	3	28
1626	2	1	2	1	1	2	4	2	2	5	3	3	28
1627	2	1	2	1	1	2	3	2	2	6	4	2	28
1628	2	1	2	1	1	3	6	2	2	3	2	3	28
1629	2	1	2	1	1	4	3	2	2	6	2	2	28
1630	3	1	2	1	1	2	5	2	3	4	2	2	28
1631	2	1	4	1	1	3	3	1	3	6	2	1	28
1632	2	1	2	1	1	2	3	3	2	6	2	3	28
1633	3	2	4	2	2	2	2	1	2	4	3	1	28
1634	2	1	4	1	1	1	4	3	2	4	2	3	28
1635	4	2	2	2	2	2	3	2	2	4	2	1	28
1636	4	2	4	2	2	2	4	1	1	3	2	1	28
1637	4	2	4	2	2	1	1	2	3	4	2	1	28
1638	3	2	4	2	1	2	2	2	2	4	2	2	28
1639	1	1	2	2	1	2	6	3	2	4	2	2	28
1640	2	1	4	2	2	2	3	3	2	4	2	1	28
1641	2	1	5	2	1	1	3	3	3	4	2	1	28
1642	2	1	2	1	1	8	7	1	1	2	1	1	28
1643	2	1	4	2	2	3	3	2	2	4	2	1	28
1644	8	3	5	1	1	1	1	1	1	2	2	2	28
1645	2	2	3	3	2	3	2	2	2	3	2	2	28
1646	3	2	2	1	1	2	4	3	3	3	3	1	28
1647	1	0	1	1	0	1	24	0	0	0	0	0	28
1648	2	1	4	1	1	2	4	2	2	5	3	1	28
1649	2	1	4	2	2	1	4	2	2	4	3	1	28
1650	2	1	2	1	1	1	6	0	0	11	3	0	28
1651	5	7	2	1	2	1	2	2	1	2	1	2	28
1652	1	1	1	1	1	1	2	1	1	4	3	11	28
1653	2	2	4	2	2	2	2	2	2	4	2	2	28
1654	2	1	4	3	1	2	3	2	2	4	2	2	28
1655	7	4	2	2	3	1	3	1	1	2	1	1	28
1656	2	1	2	2	1	1	3	2	2	6	3	3	28
1657	4	2	4	3	2	2	3	1	2	2	1	2	28
1658	4	2	4	2	2	1	2	2	2	3	2	2	28
1659	2	1	3	1	1	1	2	1	1	2	1	12	28
1660	2	2	6	3	3	2	2	2	2	1	1	2	28
1661	3	2	6	2	2	1	2	1	1	5	1	2	28
1662	4	2	2	1	2	1	1	1	5	5	3	1	28
1663	0	0	0	0	0	0	28	0	0	0	0	0	28
1664	0	0	0	0	0	0	0	12	16	0	0	0	28
1665	0	0	0	1	0	0	0	15	12	0	0	0	28
1666	6	0	20	0	2	0	0	0	0	0	0	0	28
1667	4	2	4	2	2	0	0	1	1	8	4	0	28
1668	5	10	6	2	5	0	0	0	0	0	0	0	28
1669	2	2	4	1	1	0	0	6	3	3	2	4	28
1670	5	2	1	1	1	0	0	2	1	7	4	4	28
1671	13	15	0	0	0	0	0	0	0	0	0	0	28
1672	27	0	0	0	0	0	0	0	0	0	1	0	28
1673	28	0	0	0	0	0	0	0	0	0	0	0	28
1674	27	1	0	0	0	0	0	0	0	0	0	0	28
1675	28	0	0	0	0	0	0	0	0	0	0	0	28
1676	28	0	0	0	0	0	0	0	0	0	0	0	28
1677	0	0	0	0	0	0	0	0	0	0	0	28	28
1678	2	1	2	1	1	1	1	2	2	7	5	2	27
1679	3	2	8	3	1	2	2	1	1	2	1	1	27
1680	2	1	2	1	2	3	4	2	2	4	2	2	27
1681	24	1	1	0	0	1	0	0	0	0	0	0	27
1682	4	2	2	1	2	2	2	2	2	4	2	2	27
1683	3	2	3	3	2	1	1	3	2	3	2	2	27
1684	2	1	2	1	1	1	3	2	2	7	4	1	27
1685	3	2	3	3	2	2	3	2	2	2	1	2	27
1686	6	3	2	1	3	2	2	2	1	3	1	1	27
1687	3	2	7	2	1	1	2	2	1	3	2	1	27
1688	2	1	2	1	1	2	5	1	1	6	3	2	27
1689	2	2	2	1	1	3	2	1	2	3	3	5	27
1690	2	1	2	1	1	5	5	1	1	4	3	1	27
1691	3	2	2	1	1	2	4	2	2	4	2	2	27
1692	3	2	3	2	1	2	3	2	2	3	2	2	27
1693	3	2	2	2	2	2	3	2	2	3	2	2	27
1694	2	1	2	1	1	2	6	2	2	4	2	2	27
1695	4	2	4	2	2	1	1	2	2	3	3	1	27
1696	3	2	4	1	1	2	3	1	2	4	2	2	27
1697	4	2	2	2	2	3	2	2	2	3	2	1	27
1698	2	1	2	1	1	2	3	1	4	6	3	1	27
1699	3	2	2	2	2	2	4	2	2	4	1	1	27
1700	2	1	1	1	1	2	5	2	2	4	3	3	27
1701	4	2	2	1	2	2	4	1	1	4	2	2	27
1702	1	1	8	4	1	2	3	2	2	2	1	0	27
1703	2	1	4	1	1	2	3	2	1	5	3	2	27
1704	2	1	4	1	1	3	4	2	3	3	2	1	27
1705	3	1	4	2	2	2	2	2	2	4	2	1	27
1706	2	1	2	1	1	2	4	2	2	7	2	1	27
1707	3	2	4	2	2	1	1	2	2	5	2	1	27
1708	3	2	4	2	2	1	2	2	2	3	2	2	27
1709	3	2	4	2	2	2	4	1	1	3	2	1	27
1710	1	2	3	1	2	1	1	2	2	4	5	3	27
1711	2	3	0	1	6	3	3	2	3	2	1	1	27
1712	1	2	17	1	1	5	0	0	0	0	0	0	27
1713	2	1	4	4	2	1	1	2	2	4	2	2	27
1714	3	2	4	2	2	2	2	3	1	2	2	2	27
1715	2	1	2	2	1	3	3	2	2	4	3	2	27
1716	2	1	2	1	1	3	5	2	2	4	2	2	27
1717	2	1	4	2	1	2	3	2	2	4	2	2	27
1718	2	1	2	1	1	3	4	2	3	4	2	2	27
1719	2	1	2	1	1	2	3	2	2	5	3	3	27
1720	2	1	2	1	1	3	3	3	2	6	3	0	27
1721	2	1	2	0	1	3	0	3	2	7	5	1	27
1722	2	1	2	1	1	2	6	2	2	6	2	0	27
1723	4	2	3	2	2	2	2	1	2	4	2	1	27
1724	2	1	2	1	1	3	4	2	3	4	2	2	27
1725	4	2	4	2	2	2	4	1	1	2	1	2	27
1726	2	1	2	1	1	3	7	1	1	4	2	2	27
1727	4	2	2	1	1	3	4	1	1	4	3	1	27
1728	2	1	2	1	1	2	4	2	3	4	2	3	27
1729	2	1	2	1	1	2	2	2	2	6	3	3	27
1730	2	1	2	2	1	3	4	1	2	4	3	2	27
1731	3	2	4	1	2	2	4	0	1	4	2	2	27
1732	2	1	2	1	1	1	2	3	3	6	3	2	27
1733	2	1	5	2	2	3	5	1	2	2	1	1	27
1734	2	1	4	2	4	1	3	1	1	5	2	1	27
1735	4	2	4	2	2	2	2	1	2	2	2	2	27
1736	2	1	3	2	2	2	4	1	1	4	2	3	27
1737	2	1	3	3	2	2	2	2	1	4	2	3	27
1738	3	2	3	2	2	2	2	3	2	2	2	2	27
1739	4	2	1	2	0	1	5	3	1	4	2	2	27
1740	2	1	2	2	1	3	3	3	3	4	2	1	27
1741	3	2	9	2	3	1	1	1	1	2	1	1	27
1742	2	1	1	1	1	3	5	1	2	6	2	2	27
1743	2	1	4	2	1	2	3	2	3	4	2	1	27
1744	2	1	4	2	2	1	1	4	2	4	2	2	27
1745	4	2	4	2	2	1	2	3	2	2	2	1	27
1746	3	2	1	2	2	2	3	2	2	4	2	2	27
1747	4	2	4	2	2	1	1	1	1	5	3	1	27
1748	2	1	7	2	1	4	3	1	1	2	1	2	27
1749	2	1	2	1	1	1	2	3	3	5	3	3	27
1750	2	1	3	3	2	2	3	2	2	2	1	4	27
1751	2	1	2	1	1	2	4	2	1	5	2	4	27
1752	2	1	1	3	1	4	5	2	2	2	3	1	27
1753	1	1	2	1	1	0	1	1	1	1	0	17	27
1754	10	7	6	0	1	1	1	0	1	0	0	0	27
1755	4	2	3	2	1	1	3	2	1	4	2	2	27
1756	3	2	3	2	2	2	6	1	1	2	1	2	27
1757	4	2	4	2	2	1	2	2	2	3	2	1	27
1758	2	1	2	1	1	1	1	2	3	6	4	3	27
1759	3	2	4	2	2	2	5	2	2	2	1	0	27
1760	4	2	4	3	2	1	2	1	1	4	2	1	27
1761	4	2	4	2	2	1	2	2	2	3	2	1	27
1762	3	2	3	2	2	2	2	2	2	2	2	3	27
1763	4	2	5	2	2	1	2	1	1	4	2	1	27
1764	2	1	4	3	2	0	1	2	3	3	2	4	27
1765	3	2	3	3	3	1	1	1	1	1	7	1	27
1766	4	2	4	2	2	1	2	2	1	3	3	1	27
1767	3	2	2	1	2	1	3	1	2	4	2	4	27
1768	4	2	4	2	2	1	1	2	2	2	2	3	27
1769	2	1	19	1	3	0	1	0	0	0	0	0	27
1770	1	0	19	3	2	0	0	1	1	0	0	0	27
1771	0	0	0	0	0	0	0	0	0	27	0	0	27
1772	0	0	0	0	0	0	0	0	0	22	5	0	27
1773	26	1	0	0	0	0	0	0	0	0	0	0	27
1774	26	1	0	0	0	0	0	0	0	0	0	0	27
1775	27	0	0	0	0	0	0	0	0	0	0	0	27
1776	26	1	0	0	0	0	0	0	0	0	0	0	27
1777	5	2	4	2	2	2	3	1	1	2	1	1	26
1778	1	2	3	4	3	0	0	5	8	0	0	0	26
1779	4	3	1	2	2	0	0	0	0	8	6	0	26
1780	2	1	2	1	1	3	2	2	2	5	3	2	26
1781	2	1	4	1	2	2	2	2	2	4	2	2	26
1782	2	1	2	1	1	2	3	1	1	6	4	2	26
1783	2	1	2	1	1	2	3	3	2	4	2	3	26
1784	2	1	2	1	1	2	3	3	2	5	3	1	26
1785	2	1	2	1	1	2	5	2	2	4	2	2	26
1786	4	2	1	1	1	2	3	2	2	4	2	2	26
1787	2	1	2	1	1	4	5	1	1	4	2	2	26
1788	2	1	2	1	1	3	6	2	3	2	1	2	26
1789	2	1	1	1	1	3	5	2	2	4	2	2	26
1790	4	2	2	2	2	2	3	2	1	2	2	2	26
1791	3	1	2	1	1	2	5	1	2	3	2	3	26
1792	4	2	3	2	2	1	2	3	2	2	1	2	26
1793	2	1	2	1	2	3	4	1	1	4	2	3	26
1794	2	1	2	1	2	2	5	1	1	4	2	3	26
1795	2	1	2	1	1	2	3	2	2	5	3	2	26
1796	2	1	3	1	1	2	4	3	3	3	2	1	26
1797	2	1	2	1	1	2	5	2	2	4	2	2	26
1798	2	1	5	2	1	2	2	2	2	4	1	2	26
1799	2	1	2	1	1	2	5	2	2	4	2	2	26
1800	2	1	1	1	1	2	6	3	2	4	2	1	26
1801	1	2	6	3	2	1	3	1	1	3	3	0	26
1802	2	1	2	1	1	2	3	2	2	4	2	4	26
1803	2	1	4	1	2	2	3	2	2	4	1	2	26
1804	3	2	4	1	1	2	3	2	2	3	1	2	26
1805	2	1	4	3	2	1	2	2	2	4	2	1	26
1806	2	2	5	2	2	2	3	1	1	2	1	3	26
1807	4	2	4	3	3	1	1	2	2	1	1	2	26
1808	1	1	4	3	2	1	1	4	2	1	1	5	26
1809	5	3	2	3	3	1	2	1	1	2	2	1	26
1810	2	1	2	1	1	3	2	2	2	4	3	3	26
1811	3	2	3	2	2	3	2	2	2	2	1	2	26
1812	4	2	2	1	1	2	3	3	2	3	1	2	26
1813	4	2	5	2	2	1	1	1	1	4	2	1	26
1814	2	1	4	1	1	1	3	2	3	4	2	2	26
1815	2	1	2	1	1	2	4	2	2	4	2	3	26
1816	2	1	0	1	1	1	3	2	2	7	4	2	26
1817	4	2	2	2	2	1	3	1	1	4	2	2	26
1818	2	1	3	1	2	1	3	2	4	3	3	1	26
1819	5	3	4	1	1	1	2	3	2	2	1	1	26
1820	2	1	2	1	0	3	3	1	1	5	3	4	26
1821	2	1	2	1	1	2	3	3	2	4	2	3	26
1822	2	1	3	1	1	2	5	1	2	3	2	3	26
1823	1	1	2	1	1	3	4	3	2	4	2	2	26
1824	3	2	4	1	2	1	1	2	2	3	2	3	26
1825	2	1	1	1	1	3	4	1	3	5	2	2	26
1826	1	1	2	1	1	2	6	2	2	4	2	2	26
1827	2	1	2	1	1	2	3	2	3	4	2	3	26
1828	3	2	3	3	2	1	1	2	2	3	2	2	26
1829	2	1	4	2	2	1	2	2	1	4	3	2	26
1830	2	1	4	1	2	1	3	2	2	3	2	3	26
1831	2	1	2	1	1	2	4	3	3	4	2	1	26
1832	2	1	2	2	1	2	4	2	2	4	2	2	26
1833	3	2	1	2	2	1	3	3	2	4	2	1	26
1834	2	1	2	1	1	1	1	5	7	2	2	1	26
1835	0	0	0	0	0	24	2	0	0	0	0	0	26
1836	4	2	4	2	2	1	1	4	2	2	1	1	26
1837	2	1	2	1	1	2	2	2	2	6	3	2	26
1838	2	1	3	1	1	4	5	1	1	1	2	4	26
1839	2	1	2	1	1	3	4	2	2	6	2	0	26
1840	2	3	0	1	1	2	4	2	2	4	2	3	26
1841	2	1	2	1	1	2	2	2	2	6	3	2	26
1842	4	2	2	2	2	2	6	1	1	2	1	1	26
1843	2	1	2	1	1	2	4	2	3	4	2	2	26
1844	4	2	5	2	3	1	3	2	1	1	1	1	26
1845	4	2	4	1	2	1	1	2	2	3	2	2	26
1846	2	1	2	1	1	3	3	1	1	4	2	5	26
1847	2	1	2	1	2	2	6	3	2	2	1	2	26
1848	2	1	4	2	1	1	3	3	4	2	1	2	26
1849	3	2	3	2	1	1	1	2	2	4	2	3	26
1850	2	1	2	2	1	2	5	2	3	3	2	1	26
1851	3	2	7	2	2	1	1	2	0	4	2	0	26
1852	2	1	2	1	1	2	4	2	2	5	3	1	26
1853	2	1	2	1	1	2	4	2	2	4	2	3	26
1854	0	0	0	0	0	1	3	0	0	0	0	22	26
1855	3	2	1	1	2	4	4	1	1	4	2	1	26
1856	0	0	0	0	0	5	9	2	3	3	1	3	26
1857	0	0	2	1	2	2	4	3	5	2	1	4	26
1858	5	3	4	1	1	1	3	2	2	2	1	1	26
1859	2	2	4	2	2	1	2	2	2	3	2	2	26
1860	2	1	3	1	1	2	2	3	3	4	2	2	26
1861	1	0	2	1	4	1	2	3	4	3	3	2	26
1862	2	1	2	1	1	1	2	1	2	9	3	1	26
1863	4	2	3	2	2	2	4	1	1	3	2	0	26
1864	8	5	2	1	1	1	2	1	2	1	1	1	26
1865	2	1	3	1	1	2	4	2	2	4	2	2	26
1866	2	1	4	1	1	2	5	1	3	3	2	1	26
1867	2	1	2	1	1	2	5	2	2	4	2	2	26
1868	2	1	4	1	1	1	3	2	2	4	2	3	26
1869	4	2	4	1	1	1	2	2	5	2	1	1	26
1870	2	1	2	1	1	2	4	2	2	6	2	1	26
1871	5	2	4	1	2	1	1	1	1	4	2	2	26
1872	4	2	5	2	2	1	1	2	1	3	2	1	26
1873	2	1	2	1	1	3	3	3	3	4	2	1	26
1874	3	2	2	1	1	2	4	2	2	4	2	1	26
1875	2	1	4	1	1	1	3	2	3	4	2	2	26
1876	2	1	2	1	2	2	2	2	2	4	3	3	26
1877	12	2	0	2	0	0	0	8	2	0	0	0	26
1878	2	1	2	1	1	1	2	4	3	4	3	2	26
1879	3	2	2	1	2	1	3	1	1	6	3	1	26
1880	5	2	2	1	1	1	1	3	3	4	2	1	26
1881	21	0	0	0	1	1	0	0	1	1	0	1	26
1882	26	0	0	0	0	0	0	0	0	0	0	0	26
1883	1	1	23	0	1	0	0	0	0	0	0	0	26
1884	0	0	0	0	0	0	0	0	0	0	0	26	26
1885	3	2	9	2	4	0	0	1	1	1	1	2	26
1886	2	18	0	0	6	0	0	0	0	0	0	0	26
1887	0	5	0	3	1	0	0	15	0	1	1	0	26
1888	26	0	0	0	0	0	0	0	0	0	0	0	26
1889	0	0	0	0	0	0	0	26	0	0	0	0	26
1890	0	0	0	0	0	0	0	0	0	0	0	26	26
1891	1	1	2	1	1	1	3	3	3	5	4	0	25
1892	3	2	3	2	2	2	3	2	1	2	1	2	25
1893	2	1	2	1	1	2	4	2	2	4	2	2	25
1894	2	1	2	1	1	2	4	2	2	5	2	1	25
1895	2	1	2	1	1	2	3	3	3	3	2	2	25
1896	4	2	2	2	2	1	3	2	2	2	1	2	25
1897	2	1	2	1	1	2	4	1	2	5	2	2	25
1898	2	1	2	1	1	2	4	2	2	8	0	0	25
1899	2	1	2	1	1	3	7	2	2	2	1	1	25
1900	2	1	2	1	1	3	3	2	2	4	2	2	25
1901	2	1	2	1	1	2	3	2	1	4	2	4	25
1902	2	1	2	1	1	1	4	1	2	4	2	4	25
1903	2	1	4	1	1	2	3	2	3	2	1	3	25
1904	2	1	2	1	1	3	4	2	2	4	2	1	25
1905	0	0	8	4	1	2	0	3	4	0	1	2	25
1906	2	1	2	1	1	2	2	3	3	4	2	2	25
1907	2	1	2	2	1	2	4	2	2	3	2	2	25
1908	2	1	3	1	1	3	2	2	2	4	2	2	25
1909	2	1	2	1	1	5	8	1	1	1	1	1	25
1910	2	1	2	1	1	2	2	4	3	4	2	1	25
1911	2	1	2	1	1	4	2	1	1	3	4	3	25
1912	2	1	2	1	1	2	5	2	2	4	2	1	25
1913	2	1	2	1	1	3	5	1	1	4	2	2	25
1914	3	2	2	1	1	1	3	2	2	4	2	2	25
1915	2	1	2	2	1	2	3	2	2	4	2	2	25
1916	2	1	2	1	1	2	3	2	2	4	2	3	25
1917	4	2	4	2	2	1	2	1	1	3	2	1	25
1918	2	1	2	1	1	2	4	2	3	3	2	2	25
1919	2	1	2	0	1	2	2	2	3	2	4	4	25
1920	2	1	2	1	1	3	3	3	2	4	2	1	25
1921	1	2	3	1	1	2	3	3	3	2	3	1	25
1922	2	1	2	2	1	4	4	1	1	4	2	1	25
1923	2	1	2	2	1	2	2	3	2	2	3	3	25
1924	2	1	2	1	1	2	2	3	3	3	2	3	25
1925	2	1	3	1	2	3	3	2	2	3	2	1	25
1926	1	0	0	0	0	2	17	0	0	5	0	0	25
1927	0	0	0	0	0	0	0	4	2	4	15	0	25
1928	0	0	0	0	0	22	3	0	0	0	0	0	25
1929	2	2	2	1	1	3	5	2	2	2	1	2	25
1930	0	0	0	0	0	13	12	0	0	0	0	0	25
1931	3	2	5	1	2	2	2	1	3	2	1	1	25
1932	1	13	1	0	1	0	9	0	0	0	0	0	25
1933	5	3	2	2	1	1	3	2	2	1	1	2	25
1934	2	1	2	1	1	6	3	1	1	3	2	2	25
1935	1	1	2	1	1	1	2	0	1	2	2	11	25
1936	2	1	3	2	1	2	2	2	2	4	2	2	25
1937	2	1	6	3	2	2	2	2	2	2	1	0	25
1938	2	1	4	2	2	1	1	2	2	4	2	2	25
1939	1	2	2	0	1	2	3	3	2	4	2	3	25
1940	9	2	3	1	1	1	1	1	1	3	1	1	25
1941	2	1	2	1	1	1	4	2	2	4	2	3	25
1942	3	3	3	1	2	0	0	1	2	6	3	1	25
1943	2	1	2	1	1	3	4	1	1	3	2	4	25
1944	3	2	1	1	1	1	5	1	2	4	2	2	25
1945	2	1	7	3	2	1	1	1	1	4	1	1	25
1946	2	1	3	2	2	2	4	1	2	3	2	1	25
1947	2	1	2	1	1	2	4	2	2	4	2	2	25
1948	6	3	2	4	1	1	2	1	1	2	1	1	25
1949	1	0	1	2	2	3	4	2	2	4	2	2	25
1950	2	1	4	2	1	2	3	2	1	4	2	1	25
1951	2	1	2	1	1	2	3	2	2	5	3	1	25
1952	1	1	2	3	1	2	2	2	2	4	3	2	25
1953	2	1	2	1	2	2	4	2	2	4	2	1	25
1954	2	1	0	1	1	2	4	3	3	5	1	2	25
1955	3	2	1	1	2	2	3	2	1	4	1	3	25
1956	1	1	2	1	1	2	5	3	2	3	2	2	25
1957	2	1	2	1	1	3	3	2	2	4	2	2	25
1958	3	2	2	1	1	2	2	1	2	5	2	2	25
1959	2	1	3	1	1	1	2	2	2	5	2	3	25
1960	2	1	2	1	1	2	5	2	2	4	2	1	25
1961	2	1	1	1	2	2	3	2	2	4	2	3	25
1962	2	1	2	1	1	2	4	2	2	4	3	1	25
1963	2	1	2	1	1	1	3	2	2	5	3	2	25
1964	2	1	1	1	1	4	5	2	1	4	2	1	25
1965	2	1	2	1	1	3	3	2	2	4	2	2	25
1966	2	1	2	2	1	3	4	2	2	4	1	1	25
1967	2	1	4	1	1	2	3	2	2	4	2	1	25
1968	4	2	1	4	1	1	2	2	2	4	2	0	25
1969	2	1	2	1	1	2	2	2	2	6	3	1	25
1970	3	1	2	2	2	3	3	2	1	3	2	1	25
1971	2	1	2	1	1	2	3	2	2	4	2	3	25
1972	4	2	4	2	2	1	1	3	2	2	1	1	25
1973	4	2	2	1	2	1	3	1	1	2	3	3	25
1974	2	1	2	1	1	2	3	3	2	4	2	2	25
1975	1	1	2	1	1	3	5	2	2	3	2	2	25
1976	2	1	3	1	1	1	3	6	3	2	1	1	25
1977	3	3	4	2	1	1	2	1	1	3	2	2	25
1978	2	2	2	1	1	1	3	1	2	5	2	3	25
1979	2	2	2	1	1	2	3	1	1	4	2	4	25
1980	2	1	4	2	2	1	3	2	2	3	2	1	25
1981	2	1	3	2	2	2	5	1	3	1	1	2	25
1982	2	1	1	1	1	1	3	3	3	5	3	1	25
1983	4	2	3	1	1	1	3	1	1	3	1	4	25
1984	0	1	3	1	1	1	1	2	4	1	6	4	25
1985	2	1	2	1	1	2	3	2	2	4	2	3	25
1986	2	1	6	2	1	1	3	1	2	3	2	1	25
1987	2	1	3	3	3	0	1	2	4	3	1	2	25
1988	12	1	6	0	1	1	4	0	0	0	0	0	25
1989	2	1	2	1	1	3	6	1	1	4	2	1	25
1990	2	1	2	1	1	3	5	1	1	4	2	2	25
1991	2	1	2	1	1	1	3	2	2	4	2	4	25
1992	2	1	2	1	1	2	4	2	3	3	2	2	25
1993	2	1	1	1	2	2	2	2	2	3	2	5	25
1994	2	1	2	1	1	3	3	1	1	5	3	2	25
1995	2	2	1	1	2	2	3	2	2	4	2	2	25
1996	0	0	0	0	0	3	4	0	0	6	8	4	25
1997	2	1	2	1	1	2	4	1	2	5	3	1	25
1998	2	1	1	1	1	2	3	2	2	5	3	2	25
1999	3	2	4	2	2	2	3	1	1	2	1	2	25
[truncated: 36,357 more rows]

## Sheet: Genes in each orthogroup
Orthogroup number
1	ath|AT1G08590.1	ath|AT1G28440.1	ath|AT1G75820.1	ath|AT3G49670.1	ath|AT4G20270.1	ath|AT4G28650.1	ath|AT5G25930.1	ath|AT5G61480.1	ath|AT5G65700.1	ath|AT5G65710.1	bra|Brara.A00859.1.p	bra|Brara.A00870.1.p	bra|Brara.A01103.1.p	bra|Brara.A01642.1.p	bra|Brara.A02859.1.p	bra|Brara.B03617.1.p	bra|Brara.C04263.1.p	bra|Brara.C04289.1.p	bra|Brara.D02007.1.p	bra|Brara.E01934.1.p	bra|Brara.F00656.1.p	bra|Brara.F01248.1.p	bra|Brara.F02442.1.p	bra|Brara.F02768.1.p	bra|Brara.G00804.1.p	bra|Brara.G02366.1.p	bra|Brara.G03105.1.p	bra|Brara.G03381.1.p	bra|Brara.H01032.1.p	bra|Brara.H01984.1.p	bra|Brara.H02788.1.p	bra|Brara.H02866.1.p	bra|Brara.I00408.1.p	bra|Brara.I00829.1.p	bra|Brara.I02941.1.p	bra|Brara.I05244.1.p	bra|Brara.J00578.1.p	bra|Brara.J01037.1.p	bra|Brara.K01799.1.p	bvu|Bv1_001710_iqfr.t1	bvu|Bv1_012310_qonh.t1	bvu|Bv2_032780_yuht.t1	bvu|Bv2_032790_cfze.t1	bvu|Bv2_032810_wxqi.t1	bvu|Bv3_054500_giht.t1	bvu|Bv3_056500_yhac.t1	bvu|Bv3_056510_xqqt.t1	bvu|Bv3_067830_cjjn.t1	bvu|Bv4_074780_twop.t1
2	ath|AT1G01900.1	ath|AT1G04110.1	ath|AT2G05920.1	ath|AT3G14067.1	ath|AT3G14240.1	ath|AT4G34980.1	ath|AT5G51750.1	ath|AT5G67360.1	bra|Brara.A03214.1.p	bra|Brara.B01068.1.p	bra|Brara.B03008.1.p	bra|Brara.C03514.1.p	bra|Brara.C04004.1.p	bra|Brara.E02694.1.p	bra|Brara.E02717.1.p	bra|Brara.G01165.1.p	bra|Brara.I00854.1.p	bra|Brara.I01900.1.p	bra|Brara.J00013.1.p	bra|Brara.J00232.1.p	bra|Brara.J00739.1.p	bra|Brara.K00320.1.p	bvu|Bv1_015410_neco.t1	bvu|Bv1_019860_ssdy.t1	bvu|Bv1_019870_cmek.t1	bvu|Bv3_066150_mfqi.t1	bvu|Bv3_067390_rgaj.t1	bvu|Bv4_087680_jpag.t1	bvu|Bv6_127740_kxfd.t1	bvu|Bv7_166600_qopt.t1	bvu|Bv7_169280_iwyc.t1	bvu|Bv7_169820_jyzt.t1	bvu|Bv7_169830_sxui.t1	bvu|Bv7_169840_ouca.t1	bvu|Bv7_180460_dwks.t1	bvu|Bv8_196790_dpga.t1	bvu|Bv8_200960_gasq.t1	bvu|Bv9_206980_zzcc.t1	bvu|Bv9_214210_tnhh.t1	bvu|Bv_005020_qsty.t1	cqu|AUR62001419-RA	cqu|AUR62001458-RA	cqu|AUR62001459-RA	cqu|AUR62001460-RA	cqu|AUR62001461-RA	cqu|AUR62003967-RA	cqu|AUR62004277-RA	cqu|AUR62004278-RA	cqu|AUR62008712-RA
3	ath|AT1G08070.1	ath|AT2G29760.1	bra|Brara.E01323.1.p	bra|Brara.F00497.1.p	bvu|Bv8_194980_twac.t1	cqu|AUR62011083-RA	gma|Glyma.02G160400.1.p	gma|Glyma.03G108500.2.p	gma|Glyma.04G127500.2.p	gma|Glyma.05G008800.1.p	gma|Glyma.06G311600.1.p	gma|Glyma.08G213800.1.p	gma|Glyma.11G006200.1.p	gma|Glyma.11G007200.1.p	gma|Glyma.12G102800.1.p	gma|Glyma.12G239300.2.p	gma|Glyma.15G273200.1.p	gma|Glyma.16G049800.1.p	gma|Glyma.18G287500.1.p	pvu|Phvul.002G043500.1.p	pvu|Phvul.002G044500.1.p	pvu|Phvul.003G001300.1.p	pvu|Phvul.003G162300.1.p	pvu|Phvul.005G014700.1.p	pvu|Phvul.005G014800.1.p	pvu|Phvul.009G083700.1.p	pvu|Phvul.010G046000.1.p	pvu|Phvul.010G157000.1.p	pvu|Phvul.011G213900.1.p	sbi|jg40764.t1	seu|jg2308.t1	sly|Solyc02g079380.2.1	sly|Solyc06g076900.4.1	sly|Solyc09g082170.4.1	sly|Solyc12g006575.1.1	sme|SMEL_000g060580.1.01	sme|SMEL_000g063680.1.01	sme|SMEL_002g168590.1.01	sme|SMEL_006g268490.1.01	sme|SMEL_009g320150.1.01	sme|SMEL_009g331140.1.01	sme|SMEL_011g377670.1.01	sme|SMEL_012g381590.1.01	sob|Sobic.003G047400.1.p	sob|Sobic.006G122100.2.p	sol|Spo08492	sol|Spo15766	ath|AT1G09410.1	ath|AT1G56690.1
4	ath|AT4G13320.1	sbi|jg2739.t1	bvu|Bv_005900_yzxi.t1	bvu|Bv4_082210_yjfo.t1	sbi|jg1175.t1	sbi|jg19787.t1	sbi|jg37712.t1	sbi|jg44481.t1	seu|jg13039.t1	seu|jg15531.t1	seu|jg17295.t1	seu|jg3687.t1	seu|jg5305.t1	seu|jg7625.t1	seu|jg8557.t1	cqu|AUR62025386-RA	sbi|jg41206.t1	cqu|AUR62008596-RA	sbi|jg10447.t1	sbi|jg14562.t1	sbi|jg19780.t1	sbi|jg19826.t1	sbi|jg23572.t1	sbi|jg2740.t1	sbi|jg28078.t1	sbi|jg28478.t1	sbi|jg37726.t1	sbi|jg51464.t1	sbi|jg51465.t1	sbi|jg51561.t1	sbi|jg5598.t1	sbi|jg56820.t1	sbi|jg56834.t1	sbi|jg57234.t1	sbi|jg60679.t1	sbi|jg60732.t1	seu|jg22085.t1	seu|jg22086.t1	seu|jg22090.t1	seu|jg27928.t1	sly|Solyc01g010067.1.1	sbi|jg23573.t1	sbi|jg2736.t1	sbi|jg28069.t1	sbi|jg32401.t1	sbi|jg38623.t1	sbi|jg51468.t1	sbi|jg60752.t1	seu|jg10494.t1
5	ath|AT1G11280.1	ath|AT1G11300.1	ath|AT1G11303.1	ath|AT1G11330.2	ath|AT1G11340.1	ath|AT1G11350.1	ath|AT1G11410.4	ath|AT1G61360.1	ath|AT1G61370.1	ath|AT1G61380.1	ath|AT1G61390.1	ath|AT1G61400.2	ath|AT1G61420.2	ath|AT1G61430.1	ath|AT1G61440.2	ath|AT1G61460.1	ath|AT1G61480.1	ath|AT1G61490.1	ath|AT1G61500.3	ath|AT1G61550.1	ath|AT1G61610.1	ath|AT1G65790.1	ath|AT1G65800.1	ath|AT4G21380.1	ath|AT4G21390.1	ath|AT4G27290.2	bra|Brara.A01172.1.p	bra|Brara.A01173.1.p	bra|Brara.A01699.1.p	bra|Brara.A01700.1.p	bra|Brara.A02537.1.p	bra|Brara.A02549.1.p	bra|Brara.A02550.1.p	bra|Brara.B03388.1.p	bra|Brara.C01796.1.p	bra|Brara.C02157.1.p	bra|Brara.C03609.1.p	bra|Brara.D00629.1.p	bra|Brara.D01562.1.p	bra|Brara.F00755.1.p	bra|Brara.F00757.1.p	bra|Brara.F00758.1.p	bra|Brara.F00764.1.p	bra|Brara.F00765.1.p	bra|Brara.F00766.1.p	bra|Brara.F00777.1.p	bra|Brara.F01271.1.p	bra|Brara.G02612.1.p	bra|Brara.G02614.1.p
6	ath|AT3G45860.1	ath|AT4G05200.2	ath|AT4G11530.1	ath|AT4G23130.2	ath|AT4G23140.2	ath|AT4G23150.1	ath|AT4G23180.1	ath|AT4G23190.1	ath|AT4G23200.1	ath|AT4G23230.1	ath|AT4G23240.1	ath|AT4G23270.3	ath|AT4G23280.1	ath|AT4G23310.1	bra|Brara.A01239.1.p	bra|Brara.A01300.1.p	bra|Brara.A01301.1.p	bra|Brara.A01318.1.p	bra|Brara.A01319.1.p	bra|Brara.A01325.1.p	bra|Brara.A01326.1.p	bra|Brara.A01327.1.p	bra|Brara.A01328.1.p	bra|Brara.A01330.1.p	bra|Brara.A01331.1.p	bra|Brara.A01333.1.p	bra|Brara.A01336.1.p	bra|Brara.A01337.1.p	bra|Brara.A01354.1.p	bra|Brara.A01355.1.p	bra|Brara.A01356.1.p	bra|Brara.A01396.1.p	bra|Brara.A02736.1.p	bra|Brara.C02677.1.p	bra|Brara.C02679.1.p	bra|Brara.C02733.1.p	bra|Brara.C04020.1.p	bra|Brara.C04511.1.p	bra|Brara.C04629.1.p	bra|Brara.C04656.1.p	bra|Brara.C04658.1.p	bra|Brara.C04659.1.p	bra|Brara.C04660.1.p	bra|Brara.C04661.1.p	bra|Brara.C04663.1.p	bra|Brara.C04666.1.p	bra|Brara.C04668.1.p	bra|Brara.C04669.1.p	bra|Brara.C04671.1.p
7	sbi|jg10126.t1	sbi|jg16282.t1	sbi|jg19730.t1	sbi|jg32116.t1	sbi|jg551.t1	sbi|jg56496.t1	sbi|jg56499.t1	sbi|jg10143.t1	sbi|jg10347.t1	sbi|jg10567.t1	sbi|jg10709.t1	sbi|jg10899.t1	sbi|jg14338.t1	sbi|jg14425.t1	sbi|jg14599.t1	sbi|jg14669.t1	sbi|jg16088.t1	sbi|jg16235.t1	sbi|jg16551.t1	sbi|jg18199.t1	sbi|jg18221.t1	sbi|jg19641.t1	sbi|jg20181.t1	sbi|jg20290.t1	sbi|jg20323.t1	sbi|jg20383.t1	sbi|jg22725.t1	sbi|jg26128.t1	sbi|jg26130.t1	sbi|jg27304.t1	sbi|jg27862.t1	sbi|jg27987.t1	sbi|jg28038.t1	sbi|jg28193.t1	sbi|jg28249.t1	sbi|jg2980.t1	sbi|jg31692.t1	sbi|jg32590.t1	sbi|jg33065.t1	sbi|jg33214.t1	sbi|jg35037.t1	sbi|jg35325.t1	sbi|jg35742.t1	sbi|jg35824.t1	sbi|jg36095.t1	sbi|jg36133.t1	sbi|jg36136.t1	sbi|jg36260.t1	sbi|jg36476.t1
8	ath|AT1G31540.2	ath|AT1G56510.1	ath|AT1G56520.2	ath|AT1G56540.1	ath|AT1G63730.1	ath|AT1G63870.1	ath|AT1G63880.1	ath|AT1G64070.1	ath|AT1G65850.2	ath|AT1G69550.1	ath|AT2G14080.1	ath|AT2G16870.1	ath|AT3G04220.3	ath|AT3G44480.3	ath|AT3G44670.1	ath|AT4G08450.1	ath|AT4G11170.1	ath|AT4G14370.2	ath|AT4G16860.1	ath|AT4G16890.1	ath|AT4G16900.1	ath|AT4G16920.2	ath|AT4G16940.2	ath|AT4G16950.1	ath|AT4G16960.1	ath|AT5G11250.2	ath|AT5G17680.2	ath|AT5G17970.1	ath|AT5G18350.1	ath|AT5G18360.1	ath|AT5G18370.1	ath|AT5G22690.2	ath|AT5G38340.1	ath|AT5G38850.1	ath|AT5G40060.1	ath|AT5G40910.1	ath|AT5G41540.1	ath|AT5G41550.1	ath|AT5G41740.2	ath|AT5G41750.1	ath|AT5G44510.1	ath|AT5G46260.1	ath|AT5G46270.4	ath|AT5G46450.1	ath|AT5G46470.1	ath|AT5G46490.2	ath|AT5G46510.1	ath|AT5G46520.2	ath|AT5G49140.1
9	ath|AT1G16110.1	ath|AT1G16120.1	ath|AT1G16130.1	ath|AT1G16150.1	ath|AT1G16160.1	ath|AT1G17910.1	ath|AT1G19390.1	ath|AT1G69730.1	ath|AT1G79670.1	ath|AT1G79680.1	ath|AT4G31100.1	ath|AT4G31110.1	bra|Brara.A00650.1.p	bra|Brara.A00651.1.p	bra|Brara.A00652.1.p	bra|Brara.B02383.1.p	bra|Brara.F01119.1.p	bra|Brara.F01372.1.p	bra|Brara.G02066.1.p	bra|Brara.G03682.1.p	bra|Brara.G03683.1.p	bra|Brara.H03020.1.p	bra|Brara.H03021.1.p	bra|Brara.I04738.1.p	bra|Brara.I04739.1.p	bra|Brara.I04894.1.p	bra|Brara.I04895.1.p	bra|Brara.I04896.1.p	bvu|Bv2_033140_gnpn.t1	bvu|Bv4_075370_rrhm.t1	bvu|Bv4_075400_fwsn.t1	bvu|Bv4_075430_ixkd.t1	bvu|Bv4_075450_usgx.t1	bvu|Bv4_075470_hqjo.t1	bvu|Bv4_075550_iwdj.t1	bvu|Bv4_075570_aitz.t1	bvu|Bv4_075600_xckp.t2	bvu|Bv4_075610_zzxx.t1	bvu|Bv4_075620_dncp.t1	bvu|Bv6_131360_jmcp.t1	bvu|Bv8_197770_xrqy.t1	gma|Glyma.09G014900.3.p	gma|Glyma.09G027500.1.p	gma|Glyma.09G027600.1.p	gma|Glyma.09G027700.1.p	gma|Glyma.09G027900.1.p	pvu|Phvul.006G125300.1.p	pvu|Phvul.006G137100.1.p	pvu|Phvul.006G137300.1.p
10	bra|Brara.K00368.1.p	bvu|Bv6_156400_wsie.t1	cqu|AUR62002668-RA	cqu|AUR62013405-RA	cqu|AUR62021090-RA	cqu|AUR62021967-RA	cqu|AUR62023870-RA	cqu|AUR62024397-RA	cqu|AUR62036396-RA	cqu|AUR62040873-RA	cqu|AUR62041273-RA	cqu|AUR62042050-RA	cqu|AUR62042094-RA	gma|Glyma.10G091500.1.p	pvu|Phvul.007G086900.1.p	sbi|jg29699.t1	sbi|jg43247.t1	sbi|jg8275.t1	seu|jg27059.t1	seu|jg18786.t1	seu|jg27057.t1	sbi|jg32723.t1	bvu|Bv1_013910_xyfi.t1	cqu|AUR62002660-RA	bvu|Bv6_144140_jpxn.t1	sbi|jg10459.t1	sbi|jg11188.t1	sbi|jg1130.t1	sbi|jg11511.t1	sbi|jg1203.t1	sbi|jg13386.t1	sbi|jg13932.t1	sbi|jg1429.t1	sbi|jg16256.t1	sbi|jg18510.t1	sbi|jg1909.t1	sbi|jg19443.t1	sbi|jg2044.t1	sbi|jg21704.t1	sbi|jg2317.t1	sbi|jg23293.t1	sbi|jg24798.t1	sbi|jg25372.t1	sbi|jg25935.t1	sbi|jg26200.t1	sbi|jg27354.t1	sbi|jg28159.t1	sbi|jg28691.t1	sbi|jg29364.t1
11	ath|AT1G18890.1	ath|AT1G35670.1	ath|AT1G74740.1	ath|AT2G17290.1	ath|AT2G31500.1	ath|AT2G41860.1	ath|AT3G10660.1	ath|AT3G51850.1	ath|AT3G57530.1	ath|AT4G09570.1	ath|AT4G23650.1	ath|AT4G35310.1	ath|AT4G38230.2	ath|AT5G04870.1	ath|AT5G12180.1	ath|AT5G12480.1	ath|AT5G19360.1	ath|AT5G19450.1	ath|AT5G23580.1	bra|Brara.A00300.1.p	bra|Brara.A01217.1.p	bra|Brara.A01377.1.p	bra|Brara.B00448.1.p	bra|Brara.B00817.1.p	bra|Brara.B00823.1.p	bra|Brara.B02654.1.p	bra|Brara.B03710.1.p	bra|Brara.B03711.1.p	bra|Brara.B03712.1.p	bra|Brara.C00182.1.p	bra|Brara.C00506.1.p	bra|Brara.C01607.1.p	bra|Brara.C01984.1.p	bra|Brara.C02607.1.p	bra|Brara.C03333.1.p	bra|Brara.C03790.1.p	bra|Brara.C04385.1.p	bra|Brara.D00630.1.p	bra|Brara.D01902.1.p	bra|Brara.D02174.1.p	bra|Brara.D02546.1.p	bra|Brara.E00252.1.p	bra|Brara.E01210.1.p	bra|Brara.E01819.1.p	bra|Brara.E02997.1.p	bra|Brara.F01336.1.p	bra|Brara.F02560.1.p	bra|Brara.F02597.1.p	bra|Brara.F03923.1.p
12	bvu|Bv1_013080_gpry.t1	sbi|jg10031.t1	sbi|jg10129.t1	sbi|jg10150.t1	sbi|jg10345.t1	sbi|jg10569.t1	sbi|jg10610.t1	sbi|jg10656.t1	sbi|jg10711.t1	sbi|jg10814.t1	sbi|jg10897.t1	sbi|jg10926.t1	sbi|jg12530.t1	sbi|jg14503.t1	sbi|jg14600.t1	sbi|jg15850.t1	sbi|jg15970.t1	sbi|jg160.t1	sbi|jg16122.t1	sbi|jg16234.t1	sbi|jg16237.t1	sbi|jg16285.t1	sbi|jg16319.t1	sbi|jg16853.t1	sbi|jg18224.t1	sbi|jg18471.t1	sbi|jg18612.t1	sbi|jg19440.t1	sbi|jg19504.t1	sbi|jg19537.t1	sbi|jg19642.t1	sbi|jg19645.t1	sbi|jg19663.t1	sbi|jg19731.t1	sbi|jg19754.t1	sbi|jg20086.t1	sbi|jg20180.t1	sbi|jg20206.t1	sbi|jg20291.t1	sbi|jg20382.t1	sbi|jg23321.t1	sbi|jg25973.t1	sbi|jg26057.t1	sbi|jg26129.t1	sbi|jg26274.t1	sbi|jg26317.t1	sbi|jg27525.t1	sbi|jg27794.t1	sbi|jg27797.t1
13	bra|Brara.B02886.1.p	pvu|Phvul.002G196200.1.p	sly|Solyc02g068820.3.1	sly|Solyc02g070890.3.1	sly|Solyc02g070910.3.1	sly|Solyc02g072470.4.1	sly|Solyc07g006770.2.1	sme|SMEL_000g078360.1.01	sme|SMEL_003g170040.1.01	sme|SMEL_003g173270.1.01	sme|SMEL_003g173330.1.01	sme|SMEL_007g272640.1.01	sme|SMEL_011g376860.1.01	sme|SMEL_011g376960.1.01	sme|SMEL_011g378680.1.01	sme|SMEL_011g378890.1.01	sme|SMEL_011g379210.1.01	sob|Sobic.004G091500.1.p	sly|Solyc08g075590.2.1	sme|SMEL_000g078280.1.01	sme|SMEL_000g101380.1.01	sme|SMEL_006g247320.1.01	sme|SMEL_006g247330.1.01	sme|SMEL_011g378690.1.01	sob|Sobic.004G091300.1.p	sme|SMEL_006g247280.1.01	sme|SMEL_006g247360.1.01	sme|SMEL_011g377240.1.01	sly|Solyc02g031790.3.1	sly|Solyc03g006080.4.1	sly|Solyc06g006022.1.1	sme|SMEL_003g170130.1.01	sme|SMEL_003g173820.1.01	sme|SMEL_011g378710.1.01	sme|SMEL_011g378760.1.01	sme|SMEL_011g378770.1.01	ath|AT2G24130.2	bra|Brara.I04501.1.p	bvu|Bv8_191580_mswo.t1	cqu|AUR62025359-RA	cqu|AUR62028360-RA	gma|Glyma.02G206300.1.p	gma|Glyma.13G371200.1.p	gma|Glyma.17G071700.1.p	pvu|Phvul.003G154000.1.p	pvu|Phvul.005G183300.1.p	sly|Solyc07g005920.3.1	sme|SMEL_007g271740.1.01	sob|Sobic.002G205900.1.p
14	ath|AT1G12300.1	ath|AT1G12620.1	ath|AT1G12700.2	ath|AT1G12775.1	ath|AT1G62590.1	ath|AT1G62670.1	ath|AT1G62910.1	ath|AT1G62914.1	ath|AT1G62930.1	ath|AT1G63080.1	ath|AT1G63130.1	ath|AT1G63150.1	ath|AT1G63330.1	ath|AT1G63400.1	ath|AT1G64100.2	ath|AT3G22470.1	bra|Brara.H02640.1.p	bra|Brara.H02646.1.p	bra|Brara.I01226.1.p	bra|Brara.I01253.1.p	bra|Brara.I04995.1.p	bra|Brara.I05036.1.p	bra|Brara.I05037.1.p	bra|Brara.I05081.1.p	bra|Brara.I05094.1.p	bra|Brara.I05097.1.p	bra|Brara.I05098.1.p	bra|Brara.I05115.1.p	bra|Brara.I05207.1.p	bra|Brara.J00731.1.p	bvu|Bv4_076310_eyif.t1	bvu|Bv4_076340_umaz.t1	bvu|Bv4_076860_asks.t2	bvu|Bv4_077160_andr.t1	bvu|Bv4_077180_sism.t1	bvu|Bv4_077200_ocin.t1	bvu|Bv4_077210_fhjr.t1	bvu|Bv4_077230_zywi.t1	bvu|Bv4_077240_atpn.t1	bvu|Bv4_077260_ddhf.t1	bvu|Bv4_077720_xfiw.t1	bvu|Bv4_077760_unfo.t1	bvu|Bv4_077780_umde.t1	bvu|Bv4_077800_jgpc.t1	bvu|Bv4_078160_pmmn.t1	bvu|Bv4_079040_pthu.t1	bvu|Bv4_079370_pehp.t1	bvu|Bv4_079800_yfga.t1	bvu|Bv4_079810_xnzt.t1
15	sme|SMEL_000g044800.1.01	sme|SMEL_010g360950.1.01	ath|AT1G45616.1	ath|AT1G47890.1	ath|AT2G15080.1	ath|AT3G05650.1	ath|AT3G05660.1	ath|AT3G11010.2	ath|AT3G11080.1	ath|AT5G27060.2	bra|Brara.A02059.1.p	bra|Brara.A02064.1.p	bra|Brara.A03424.1.p	bra|Brara.A03427.1.p	bra|Brara.A03429.1.p	bra|Brara.A03727.1.p	bra|Brara.B01964.1.p	bra|Brara.B03431.1.p	bra|Brara.C01659.1.p	bra|Brara.C01675.1.p	bra|Brara.C01676.1.p	bra|Brara.C02537.1.p	bra|Brara.C03351.1.p	bra|Brara.C04112.1.p	bra|Brara.D00687.1.p	bra|Brara.D00688.1.p	bra|Brara.D00692.1.p	bra|Brara.D00693.1.p	bra|Brara.D01525.1.p	bra|Brara.D01568.1.p	bra|Brara.D01925.1.p	bra|Brara.D01926.1.p	bra|Brara.D01928.1.p	bra|Brara.D01970.1.p	bra|Brara.D01974.1.p	bra|Brara.D01975.1.p	bra|Brara.D01977.1.p	bra|Brara.D02023.1.p	bra|Brara.D02094.1.p	bra|Brara.E01066.1.p	bra|Brara.E01082.1.p	bra|Brara.E01085.1.p	bra|Brara.E01086.1.p	bra|Brara.E01092.1.p	bra|Brara.E01123.1.p	bra|Brara.E02020.1.p	bra|Brara.F01266.1.p	bra|Brara.F01268.1.p	bra|Brara.F01269.1.p
16	cqu|AUR62022740-RA	cqu|AUR62000163-RA	sol|Spo20403	ath|AT4G26480.1	ath|AT5G56140.1	bra|Brara.A01635.1.p	bra|Brara.C01272.1.p	bra|Brara.J01049.1.p	bra|Brara.K00137.1.p	bvu|Bv4_091200_wfaa.t2	cqu|AUR62017173-RA	cqu|AUR62035633-RA	gma|Glyma.04G111900.2.p	gma|Glyma.06G322300.1.p	pvu|Phvul.005G003500.1.p	sbi|jg18613.t1	sbi|jg37031.t1	seu|jg4877.t2	sly|Solyc07g066070.3.1	sme|SMEL_007g296690.1.01	sob|Sobic.004G256600.1.p	sol|Spo21672	ath|AT4G31750.1	bra|Brara.A00600.1.p	bra|Brara.H01334.1.p	bvu|Bv2_045020_rwza.t1	cqu|AUR62020310-RA	cqu|AUR62037693-RA	gma|Glyma.04G059000.1.p	gma|Glyma.06G059700.2.p	gma|Glyma.14G104900.1.p	gma|Glyma.17G221100.1.p	pvu|Phvul.001G043400.1.p	pvu|Phvul.009G085400.1.p	sbi|jg19337.t1	sbi|jg43900.t1	seu|jg18021.t1	sly|Solyc12g096520.3.1	sme|SMEL_005g240030.1.01	sob|Sobic.010G247600.1.p	sol|Spo22112	cqu|AUR62025791-RA	bra|Brara.D01236.1.p	sly|Solyc07g049405.1.1	sly|Solyc09g063157.2.1	sly|Solyc11g150102.1.1	sly|Solyc12g150108.1.1	bvu|Bv1_014330_ttrp.t1	cqu|AUR62025253-RA
17	bvu|Bv1_006200_yjuh.t1	cqu|AUR62002288-RA	cqu|AUR62002549-RA	cqu|AUR62002574-RA	cqu|AUR62002613-RA	cqu|AUR62015093-RA	cqu|AUR62015406-RA	cqu|AUR62015513-RA	cqu|AUR62016092-RA	cqu|AUR62016095-RA	cqu|AUR62016901-RA	cqu|AUR62020340-RA	cqu|AUR62023996-RA	cqu|AUR62024505-RA	cqu|AUR62026092-RA	cqu|AUR62030355-RA	cqu|AUR62035039-RA	cqu|AUR62036167-RA	cqu|AUR62040839-RA	cqu|AUR62040951-RA	sbi|jg17690.t1	seu|jg18059.t1	seu|jg18208.t1	seu|jg23256.t1	sol|Spo04442	sol|Spo07272	sol|Spo09973	sol|Spo11223	sol|Spo12736	sol|Spo12784	sol|Spo12903	sol|Spo14320	sol|Spo15443	sol|Spo15686	sol|Spo19892	sol|Spo22636	bvu|Bv1_014960_wioe.t2	bvu|Bv2_031590_kmar.t1	bvu|Bv_002800_rahc.t1	cqu|AUR62009278-RA	cqu|AUR62009280-RA	cqu|AUR62009282-RA	cqu|AUR62009340-RA	cqu|AUR62009359-RA	cqu|AUR62039702-RA	cqu|AUR62039703-RA	sbi|jg20928.t1	sbi|jg20929.t1	sbi|jg22855.t1
18	ath|AT1G04120.1	ath|AT1G30400.1	ath|AT1G30410.1	ath|AT1G30420.1	ath|AT2G07680.3	ath|AT2G34660.1	ath|AT2G47800.1	ath|AT3G13080.1	ath|AT3G13090.1	ath|AT3G13100.1	ath|AT3G21250.4	ath|AT3G59140.1	ath|AT3G60160.1	ath|AT3G60970.1	ath|AT3G62700.1	bra|Brara.A02781.1.p	bra|Brara.A03289.1.p	bra|Brara.A03307.1.p	bra|Brara.C03450.1.p	bra|Brara.E00958.1.p	bra|Brara.E01922.1.p	bra|Brara.E02088.1.p	bra|Brara.E02801.1.p	bra|Brara.F00437.1.p	bra|Brara.G00736.1.p	bra|Brara.G01873.1.p	bra|Brara.H01890.1.p	bra|Brara.I01158.1.p	bra|Brara.I02815.1.p	bra|Brara.I02816.1.p	bra|Brara.I04064.1.p	bra|Brara.I04331.1.p	bra|Brara.J00233.1.p	bra|Brara.K00463.1.p	bvu|Bv1_017090_axnd.t1	bvu|Bv3_052670_hiwj.t1	bvu|Bv3_052680_rsmn.t1	bvu|Bv3_052700_pueq.t1	bvu|Bv3_052720_ghoj.t1	bvu|Bv3_052740_ayqp.t1	bvu|Bv5_099530_dtfi.t1	bvu|Bv5_099610_gysm.t1	bvu|Bv5_116010_ecar.t1	bvu|Bv5_116040_ksnk.t1	bvu|Bv5_116050_patw.t1	bvu|Bv6_151560_tgpf.t1	bvu|Bv6_153720_yppe.t1	bvu|Bv7_164770_ghhf.t1	bvu|Bv7_164780_mzaw.t1
19	ath|AT1G18140.1	ath|AT2G29130.1	ath|AT2G30210.1	ath|AT2G38080.1	ath|AT2G40370.1	ath|AT5G03260.1	ath|AT5G05390.1	ath|AT5G58910.2	ath|AT5G60020.1	bra|Brara.B00033.1.p	bra|Brara.B00037.1.p	bra|Brara.B00087.1.p	bra|Brara.B00173.1.p	bra|Brara.B01051.1.p	bra|Brara.B03418.1.p	bra|Brara.C00045.1.p	bra|Brara.C00046.1.p	bra|Brara.D01803.1.p	bra|Brara.D02326.1.p	bra|Brara.D02450.1.p	bra|Brara.D02803.1.p	bra|Brara.E00552.1.p	bra|Brara.E01299.1.p	bra|Brara.E01368.1.p	bra|Brara.E02945.1.p	bra|Brara.E03101.1.p	bra|Brara.F03032.1.p	bra|Brara.H02436.1.p	bra|Brara.J01273.1.p	bra|Brara.J01366.1.p	bra|Brara.J02388.1.p	bra|Brara.J02488.1.p	bra|Brara.J02661.1.p	bvu|Bv1_002770_ezsd.t1	bvu|Bv1_021490_jkcz.t1	bvu|Bv2_024280_wnha.t1	bvu|Bv2_025130_wmsc.t1	bvu|Bv2_025140_etua.t2	bvu|Bv2_025150_enod.t1	bvu|Bv2_044580_dikw.t1	bvu|Bv5_099490_tmeo.t1	bvu|Bv5_113370_prre.t1	bvu|Bv6_128970_jawz.t1	bvu|Bv7_160170_gcup.t1	bvu|Bv7_172690_hhux.t1	bvu|Bv7_173520_fwzk.t1	bvu|Bv7_173530_pcdi.t1	bvu|Bv7_175010_ouqi.t1	bvu|Bv7_175020_xnst.t1
20	ath|AT3G14460.1	ath|AT3G14470.1	bra|Brara.E02675.1.p	bra|Brara.E02676.1.p	bvu|Bv2_041390_fjuq.t1	bvu|Bv2_042220_sihw.t1	bvu|Bv2_042280_shaw.t1	bvu|Bv2_042630_oheq.t1	bvu|Bv2_043170_jjtq.t1	bvu|Bv_016250_xdmr.t1	cqu|AUR62024870-RA	cqu|AUR62026835-RA	cqu|AUR62026836-RA	cqu|AUR62026881-RA	cqu|AUR62027961-RA	cqu|AUR62031729-RA	cqu|AUR62031731-RA	cqu|AUR62031732-RA	cqu|AUR62032638-RA	cqu|AUR62032639-RA	cqu|AUR62032640-RA	cqu|AUR62034618-RA	gma|Glyma.01G127700.1.p	gma|Glyma.03G034500.2.p	gma|Glyma.03G034800.2.p	gma|Glyma.03G034900.1.p	gma|Glyma.03G037000.2.p	gma|Glyma.03G037100.1.p	gma|Glyma.03G037300.5.p	gma|Glyma.03G037400.2.p	gma|Glyma.03G038800.2.p	gma|Glyma.03G039200.2.p	gma|Glyma.03G039300.1.p	gma|Glyma.03G039500.2.p	gma|Glyma.03G043000.1.p	gma|Glyma.03G043040.1.p	gma|Glyma.03G043080.1.p	gma|Glyma.03G043200.1.p	gma|Glyma.03G043500.1.p	gma|Glyma.03G043600.3.p	gma|Glyma.03G043650.1.p	gma|Glyma.03G043900.3.p	gma|Glyma.03G044000.2.p	gma|Glyma.03G044125.1.p	gma|Glyma.03G044150.1.p	gma|Glyma.03G075200.1.p	gma|Glyma.06G254300.3.p	gma|Glyma.13G071900.1.p	gma|Glyma.13G072200.2.p
21	ath|AT1G15210.1	ath|AT1G15520.1	ath|AT1G59870.1	ath|AT1G66950.1	ath|AT2G26910.1	ath|AT2G29940.1	ath|AT2G36380.1	ath|AT2G37280.3	ath|AT3G16340.1	ath|AT3G30842.1	ath|AT3G53480.1	ath|AT4G15215.11	ath|AT4G15230.1	ath|AT4G15233.1	ath|AT4G15236.1	bra|Brara.A03065.1.p	bra|Brara.C01827.1.p	bra|Brara.C02383.1.p	bra|Brara.D01603.1.p	bra|Brara.D01781.1.p	bra|Brara.D02216.1.p	bra|Brara.D02264.1.p	bra|Brara.E00777.1.p	bra|Brara.E00778.1.p	bra|Brara.E01435.1.p	bra|Brara.E02519.1.p	bra|Brara.F01033.1.p	bra|Brara.F01034.1.p	bra|Brara.F01068.1.p	bra|Brara.F03056.1.p	bra|Brara.G01592.1.p	bra|Brara.G02000.1.p	bra|Brara.H02545.1.p	bra|Brara.K01577.1.p	bvu|Bv1_015960_iztr.t1	bvu|Bv2_043420_qkgm.t1	bvu|Bv2_043550_pccg.t1	bvu|Bv4_079630_zacs.t1	bvu|Bv7_159990_gfrk.t1	bvu|Bv7_160000_tazi.t1	bvu|Bv7_160010_yrsz.t1	bvu|Bv7_172220_fhnq.t1	bvu|Bv8_195500_wwcy.t1	bvu|Bv8_195550_zfgu.t1	bvu|Bv9_220300_mzaj.t1	bvu|Bv9_224870_kgfn.t1	cqu|AUR62000464-RA	cqu|AUR62001651-RA	cqu|AUR62001767-RA
22	ath|AT1G02520.1	ath|AT1G02530.1	ath|AT1G10680.1	ath|AT1G27940.1	ath|AT1G28010.1	ath|AT2G36910.1	ath|AT2G47000.1	ath|AT3G28345.1	ath|AT3G28360.1	ath|AT3G28380.1	ath|AT3G28390.1	ath|AT3G28415.2	ath|AT3G28860.1	ath|AT3G62150.1	ath|AT4G01820.1	ath|AT4G01830.1	ath|AT4G18050.2	ath|AT4G25960.1	ath|AT5G46540.1	bra|Brara.A01591.1.p	bra|Brara.B03326.1.p	bra|Brara.C01848.1.p	bra|Brara.D00408.1.p	bra|Brara.D02245.1.p	bra|Brara.D02299.1.p	bra|Brara.D02827.1.p	bra|Brara.E00086.1.p	bra|Brara.E00621.1.p	bra|Brara.F00715.1.p	bra|Brara.F03055.1.p	bra|Brara.F03123.1.p	bra|Brara.F03152.1.p	bra|Brara.F03154.1.p	bra|Brara.F03156.1.p	bra|Brara.G00386.1.p	bra|Brara.G01915.1.p	bra|Brara.G01961.1.p	bra|Brara.H03115.1.p	bra|Brara.I00320.1.p	bra|Brara.I00328.1.p	bra|Brara.I01830.1.p	bra|Brara.I01939.1.p	bra|Brara.I02986.1.p	bra|Brara.I02993.1.p	bra|Brara.J00114.1.p	bra|Brara.K00170.1.p	bra|Brara.K00467.1.p	bra|Brara.K01690.1.p	bvu|Bv1_020690_xtxt.t1
23	ath|AT1G01980.1	ath|AT1G11770.1	ath|AT1G30740.2	ath|AT4G20830.1	ath|AT4G20840.1	bra|Brara.A01128.1.p	bra|Brara.F00789.1.p	bra|Brara.G01552.1.p	bra|Brara.H01046.1.p	bra|Brara.I02783.1.p	bra|Brara.I02786.1.p	bra|Brara.I05161.1.p	bra|Brara.K01807.1.p	bra|Brara.K01808.1.p	bvu|Bv1_011200_oksw.t1	bvu|Bv4_080420_jagj.t1	bvu|Bv7_169410_tgdx.t1	bvu|Bv7_169420_kmkz.t1	bvu|Bv7_169430_xmxa.t1	bvu|Bv7_169590_fdhm.t1	bvu|Bv7_169610_kcnz.t1	bvu|Bv_006390_spky.t1	bvu|Bv_009890_gpmg.t1	gma|Glyma.05G124800.1.p	gma|Glyma.05G124900.1.p	gma|Glyma.05G125000.1.p	gma|Glyma.05G125600.1.p	gma|Glyma.05G125800.1.p	gma|Glyma.05G125900.1.p	gma|Glyma.06G321500.1.p	gma|Glyma.06G321600.1.p	gma|Glyma.08G059000.1.p	gma|Glyma.08G059100.1.p	gma|Glyma.08G079900.1.p	gma|Glyma.08G080200.1.p	gma|Glyma.08G080400.1.p	gma|Glyma.08G080500.1.p	gma|Glyma.08G080600.1.p	gma|Glyma.08G080900.1.p	gma|Glyma.08G112600.1.p	gma|Glyma.09G022600.1.p	gma|Glyma.09G026900.1.p	gma|Glyma.09G027000.1.p	gma|Glyma.09G027200.1.p	gma|Glyma.09G027300.1.p	gma|Glyma.09G028100.1.p	gma|Glyma.09G028300.1.p	gma|Glyma.15G132600.1.p	gma|Glyma.15G132800.1.p
24	ath|AT1G30570.1	ath|AT2G21480.1	ath|AT2G39360.1	ath|AT3G04690.1	ath|AT3G46290.1	ath|AT3G51550.1	ath|AT4G39110.1	ath|AT5G24010.1	ath|AT5G28680.1	ath|AT5G39000.1	ath|AT5G54380.1	ath|AT5G59700.1	ath|AT5G61350.1	bra|Brara.A00029.1.p	bra|Brara.A02082.1.p	bra|Brara.A02409.1.p	bra|Brara.B03513.1.p	bra|Brara.C01352.1.p	bra|Brara.C02012.1.p	bra|Brara.C02488.1.p	bra|Brara.C04368.1.p	bra|Brara.D00931.1.p	bra|Brara.D00933.1.p	bra|Brara.D01157.1.p	bra|Brara.D01267.1.p	bra|Brara.D01392.1.p	bra|Brara.F01811.1.p	bra|Brara.F02622.1.p	bra|Brara.F02785.1.p	bra|Brara.F02908.1.p	bra|Brara.F03880.1.p	bra|Brara.G01449.1.p	bra|Brara.H01821.1.p	bra|Brara.I00657.1.p	bra|Brara.I02796.1.p	bra|Brara.I03488.1.p	bra|Brara.I03506.1.p	bra|Brara.I04540.1.p	bra|Brara.J00912.1.p	bra|Brara.J01340.1.p	bvu|Bv1_008200_sgzq.t1	bvu|Bv2_027900_dprt.t1	bvu|Bv2_027930_thkq.t1	bvu|Bv2_027950_jjqx.t1	bvu|Bv2_027970_zpyw.t1	bvu|Bv2_036910_pgri.t1	bvu|Bv3_053500_xwyt.t1	bvu|Bv3_061150_mgpz.t1	bvu|Bv4_087260_yeqh.t1
25	sme|SMEL_007g282980.1.01	sme|SMEL_002g159440.1.01	sme|SMEL_009g325060.1.01	sme|SMEL_000g015710.1.01	sme|SMEL_000g022510.1.01	sme|SMEL_001g140960.1.01	sme|SMEL_001g143480.1.01	sme|SMEL_001g144950.1.01	sme|SMEL_003g175510.1.01	sme|SMEL_003g181500.1.01	sme|SMEL_004g209910.1.01	sme|SMEL_005g233220.1.01	sme|SMEL_007g275080.1.01	sme|SMEL_007g278850.1.01	sme|SMEL_007g286010.1.01	sme|SMEL_008g316280.1.01	sme|SMEL_010g341740.1.01	sme|SMEL_010g346790.1.01	sme|SMEL_011g372150.1.01	sme|SMEL_000g003700.1.01	sme|SMEL_000g015730.1.01	sme|SMEL_000g090890.1.01	sme|SMEL_005g233750.1.01	sme|SMEL_006g250520.1.01	sme|SMEL_006g251680.1.01	sme|SMEL_007g277540.1.01	sme|SMEL_011g369750.1.01	sme|SMEL_012g383050.1.01	sme|SMEL_000g003600.1.01	sme|SMEL_011g369050.1.01	sme|SMEL_011g371760.1.01	sly|Solyc01g021700.3.1	sme|SMEL_000g001810.1.01	sme|SMEL_000g002020.1.01	sme|SMEL_000g067050.1.01	sme|SMEL_001g147150.1.01	sme|SMEL_004g206060.1.01	sme|SMEL_007g274830.1.01	sme|SMEL_007g281320.1.01	sme|SMEL_007g284460.1.01	sme|SMEL_008g303540.1.01	sme|SMEL_008g305750.1.01	sme|SMEL_008g306720.1.01	sme|SMEL_010g341660.1.01	sme|SMEL_010g341980.1.01	sme|SMEL_012g386200.1.01	sly|Solyc04g018150.1.1	sme|SMEL_000g019560.1.01	sme|SMEL_000g046730.1.01
26	ath|ATMG00810.1	sly|Solyc00g500001.1.1	sly|Solyc00g500160.1.1	sly|Solyc00g500217.1.1	sly|Solyc01g010785.1.1	sly|Solyc01g011113.1.1	sly|Solyc01g015133.1.1	sly|Solyc01g015185.1.1	sly|Solyc01g016545.1.1	sly|Solyc01g016685.1.1	sly|Solyc01g028985.1.1	sly|Solyc01g034145.1.1	sly|Solyc01g055165.1.1	sly|Solyc01g057523.1.1	sly|Solyc01g058685.1.1	sly|Solyc01g066345.1.1	sly|Solyc01g067755.1.1	sly|Solyc01g080075.1.1	sly|Solyc01g095295.1.1	sly|Solyc01g109135.1.1	sly|Solyc01g150135.1.1	sly|Solyc02g033055.1.1	sly|Solyc02g038705.1.1	sly|Solyc02g055395.1.1	sly|Solyc02g061605.1.1	sly|Solyc02g062505.1.1	sly|Solyc02g062535.1.1	sly|Solyc02g062615.1.1	sly|Solyc02g062915.1.1	sly|Solyc02g066853.1.1	sly|Solyc03g031555.1.1	sly|Solyc03g046475.1.1	sly|Solyc03g058915.1.1	sly|Solyc03g059207.1.1	sly|Solyc03g063657.1.1	sly|Solyc03g077985.1.1	sly|Solyc03g078325.1.1	sly|Solyc03g079887.1.1	sly|Solyc03g082515.1.1	sly|Solyc03g093185.1.1	sly|Solyc03g093777.1.1	sly|Solyc03g095375.1.1	sly|Solyc03g096195.1.1	sly|Solyc03g150146.1.1	sly|Solyc04g005015.1.1	sly|Solyc04g016185.1.1	sly|Solyc04g025455.1.1	sly|Solyc04g026045.1.1	sly|Solyc04g039625.1.1
27	ath|AT1G02730.1	ath|AT1G32180.1	ath|AT2G21770.1	ath|AT2G25540.1	ath|AT2G33100.1	ath|AT3G03050.1	ath|AT4G18780.1	ath|AT4G32410.1	ath|AT4G38190.1	ath|AT4G39350.1	ath|AT5G05170.1	ath|AT5G09870.1	ath|AT5G16910.1	ath|AT5G17420.1	ath|AT5G64740.1	bra|Brara.A00005.1.p	bra|Brara.A00036.1.p	bra|Brara.A00038.1.p	bra|Brara.A00552.1.p	bra|Brara.A03847.1.p	bra|Brara.B00165.1.p	bra|Brara.B00684.1.p	bra|Brara.B00711.1.p	bra|Brara.B03915.1.p	bra|Brara.C00396.1.p	bra|Brara.C00769.1.p	bra|Brara.D02003.1.p	bra|Brara.E01081.1.p	bra|Brara.E01734.1.p	bra|Brara.E02981.1.p	bra|Brara.E03541.1.p	bra|Brara.F02346.1.p	bra|Brara.F03770.1.p	bra|Brara.F03926.1.p	bra|Brara.I00796.1.p	bra|Brara.J00126.1.p	bra|Brara.J01840.1.p	bra|Brara.K00426.1.p	bra|Brara.K00698.1.p	bvu|Bv1_011870_rmyf.t1	bvu|Bv2_029350_nihk.t1	bvu|Bv2_042850_ghkr.t1	bvu|Bv3_049840_pctd.t1	bvu|Bv3_065960_ffdt.t1	bvu|Bv3_068010_zent.t1	bvu|Bv5_107120_uzef.t1	bvu|Bv5_116100_sjxf.t1	bvu|Bv7_164970_qzgk.t1	bvu|Bv7_180680_krdf.t1
28	sbi|jg17017.t1	sbi|jg17016.t1	sol|Spo16309	sbi|jg10182.t1	sbi|jg10288.t1	sbi|jg10360.t1	sbi|jg10361.t1	sbi|jg10574.t1	sbi|jg10575.t1	sbi|jg13161.t1	sbi|jg13553.t1	sbi|jg13555.t1	sbi|jg13556.t1	sbi|jg14289.t1	sbi|jg14290.t1	sbi|jg1460.t1	sbi|jg1461.t1	sbi|jg14855.t1	sbi|jg14856.t1	sbi|jg15011.t1	sbi|jg15023.t1	sbi|jg15413.t1	sbi|jg15414.t1	sbi|jg15457.t1	sbi|jg15892.t1	sbi|jg16038.t1	sbi|jg16039.t1	sbi|jg16040.t1	sbi|jg16786.t1	sbi|jg16840.t1	sbi|jg175.t1	sbi|jg17794.t1	sbi|jg18475.t1	sbi|jg18690.t1	sbi|jg18859.t1	sbi|jg19437.t1	sbi|jg19494.t1	sbi|jg19518.t1	sbi|jg19524.t1	sbi|jg20412.t1	sbi|jg20587.t1	sbi|jg20589.t1	sbi|jg20703.t1	sbi|jg20707.t1	sbi|jg20866.t1	sbi|jg20867.t1	sbi|jg21187.t1	sbi|jg21188.t1	sbi|jg21189.t1
29	ath|AT2G34930.1	bra|Brara.C01763.1.p	bra|Brara.E00937.1.p	bvu|Bv1_006210_cpwk.t1	cqu|AUR62002301-RA	cqu|AUR62002303-RA	cqu|AUR62002330-RA	cqu|AUR62015386-RA	cqu|AUR62021075-RA	cqu|AUR62021084-RA	cqu|AUR62021099-RA	cqu|AUR62031446-RA	cqu|AUR62031447-RA	gma|Glyma.16G182700.1.p	gma|Glyma.16G183500.2.p	gma|Glyma.16G184000.3.p	gma|Glyma.16G184200.2.p	gma|Glyma.16G184500.2.p	gma|Glyma.16G184700.1.p	gma|Glyma.16G185100.2.p	gma|Glyma.16G185300.1.p	gma|Glyma.16G185800.2.p	gma|Glyma.16G186100.3.p	gma|Glyma.16G186400.1.p	gma|Glyma.16G186500.1.p	gma|Glyma.16G186600.2.p	gma|Glyma.16G187400.2.p	gma|Glyma.16G187700.2.p	gma|Glyma.16G187900.2.p	gma|Glyma.16G188300.3.p	gma|Glyma.16G190000.1.p	gma|Glyma.16G190200.3.p	gma|Glyma.16G190400.1.p	gma|Glyma.16G190500.1.p	gma|Glyma.16G191000.3.p	gma|Glyma.16G191500.2.p	gma|Glyma.16G191800.3.p	gma|Glyma.16G192300.2.p	gma|Glyma.16G192600.1.p	gma|Glyma.16G192800.1.p	gma|Glyma.16G192900.1.p	gma|Glyma.16G193000.3.p	gma|Glyma.16G193300.1.p	gma|Glyma.16G193600.1.p	gma|Glyma.16G193700.2.p	gma|Glyma.16G193900.1.p	gma|Glyma.18G159300.1.p	gma|Glyma.U002100.1.p	gma|Glyma.U002150.1.p
30	sly|Solyc00g500354.1.1	sly|Solyc01g009975.1.1	sly|Solyc01g016725.1.1	sly|Solyc01g028875.1.1	sly|Solyc01g065987.1.1	sly|Solyc01g079155.1.1	sly|Solyc01g087015.1.1	sly|Solyc01g108235.1.1	sly|Solyc01g109125.1.1	sly|Solyc02g030461.1.1	sly|Solyc02g031985.1.1	sly|Solyc02g038723.1.1	sly|Solyc02g062195.1.1	sly|Solyc02g082125.1.1	sly|Solyc02g090397.1.1	sly|Solyc02g150125.1.1	sly|Solyc03g044024.1.1	sly|Solyc03g062835.1.1	sly|Solyc03g083965.1.1	sly|Solyc03g096307.1.1	sly|Solyc03g113035.1.1	sly|Solyc03g119905.1.1	sly|Solyc03g150131.1.1	sly|Solyc04g007295.1.1	sly|Solyc04g050675.1.1	sly|Solyc04g054735.1.1	sly|Solyc04g064805.1.1	sly|Solyc04g071675.1.1	sly|Solyc04g071803.1.1	sly|Solyc04g073953.1.1	sly|Solyc04g150127.1.1	sly|Solyc04g150146.1.1	sly|Solyc05g005265.1.1	sly|Solyc05g006325.1.1	sly|Solyc05g008495.1.1	sly|Solyc05g015493.1.1	sly|Solyc05g051385.1.1	sly|Solyc06g035495.1.1	sly|Solyc06g036255.1.1	sly|Solyc06g048683.1.1	sly|Solyc06g048943.1.1	sly|Solyc06g053665.1.1	sly|Solyc06g060105.1.1	sly|Solyc06g062445.1.1	sly|Solyc06g066345.1.1	sly|Solyc06g068857.1.1	sly|Solyc06g072695.1.1	sly|Solyc07g019625.1.1	sly|Solyc07g041215.1.1
31	ath|AT1G31120.1	ath|AT1G60160.1	ath|AT1G70300.1	ath|AT2G30070.1	ath|AT2G35060.2	ath|AT2G40540.1	ath|AT3G02050.1	ath|AT4G13420.1	ath|AT4G19960.3	ath|AT4G23640.1	ath|AT4G33530.1	ath|AT5G09400.1	ath|AT5G14880.1	bra|Brara.A00446.1.p	bra|Brara.A01080.1.p	bra|Brara.A01376.1.p	bra|Brara.A02460.1.p	bra|Brara.A03950.1.p	bra|Brara.B00572.1.p	bra|Brara.B01905.1.p	bra|Brara.C00378.1.p	bra|Brara.C01531.1.p	bra|Brara.D02469.1.p	bra|Brara.E00928.1.p	bra|Brara.E01314.1.p	bra|Brara.G01644.1.p	bra|Brara.G02957.1.p	bra|Brara.H00321.1.p	bra|Brara.H00729.1.p	bra|Brara.H01024.1.p	bra|Brara.I02567.1.p	bra|Brara.K01783.1.p	bra|Brara.K01785.1.p	bra|Brara.K01786.1.p	bvu|Bv1_012350_gwcc.t1	bvu|Bv2_030090_hets.t1	bvu|Bv2_038040_xuej.t1	bvu|Bv2_043210_nsir.t1	bvu|Bv5_099680_qewf.t1	bvu|Bv6_131820_wume.t1	bvu|Bv6_146500_ndso.t1	bvu|Bv6_149150_dnus.t1	bvu|Bv6_149160_jraq.t1	bvu|Bv7_171890_ygwk.t1	bvu|Bv_005060_xrpy.t1	bvu|Bv_013290_doyg.t2	cqu|AUR62001622-RA	cqu|AUR62005353-RA	cqu|AUR62005354-RA
32	ath|AT1G21850.1	ath|AT1G21860.1	ath|AT1G41830.1	ath|AT1G55560.1	ath|AT1G55570.1	ath|AT1G76160.1	ath|AT2G23630.2	ath|AT3G13390.1	ath|AT3G13400.1	ath|AT4G22010.1	ath|AT4G28090.1	ath|AT4G37160.1	ath|AT4G38420.1	ath|AT5G66920.1	bra|Brara.A01224.1.p	bra|Brara.A01527.1.p	bra|Brara.A03266.1.p	bra|Brara.A03267.1.p	bra|Brara.B01555.1.p	bra|Brara.B01592.1.p	bra|Brara.B02254.1.p	bra|Brara.B02721.1.p	bra|Brara.B03436.1.p	bra|Brara.C01474.1.p	bra|Brara.C02703.1.p	bra|Brara.C03464.1.p	bra|Brara.C03465.1.p	bra|Brara.D01407.1.p	bra|Brara.E02777.1.p	bra|Brara.E02778.1.p	bra|Brara.F00030.1.p	bra|Brara.F01454.1.p	bra|Brara.F03913.1.p	bra|Brara.G01210.1.p	bra|Brara.G03412.1.p	bra|Brara.H00044.1.p	bra|Brara.H00045.1.p	bra|Brara.H00528.1.p	bra|Brara.I00875.1.p	bra|Brara.I03479.1.p	bra|Brara.J00704.1.p	bra|Brara.K01285.1.p	bra|Brara.K01632.1.p	bvu|Bv4_074420_nzom.t1	bvu|Bv4_074430_ujyj.t1	bvu|Bv5_100590_uqng.t1	bvu|Bv6_134640_pijf.t1	bvu|Bv6_134650_gtgk.t1	bvu|Bv6_134660_tkai.t1
33	ath|AT1G31740.1	ath|AT1G45130.1	ath|AT1G77410.3	ath|AT2G16730.1	ath|AT2G28470.1	ath|AT2G32810.1	ath|AT3G13750.1	ath|AT3G52840.2	ath|AT4G26140.7	ath|AT4G35010.1	ath|AT4G36360.1	ath|AT5G20710.1	ath|AT5G56870.1	ath|AT5G63800.1	ath|AT5G63810.1	bra|Brara.A00214.1.p	bra|Brara.A00329.1.p	bra|Brara.A01608.1.p	bra|Brara.A03041.1.p	bra|Brara.A03235.1.p	bra|Brara.B01249.1.p	bra|Brara.B03868.1.p	bra|Brara.C01218.1.p	bra|Brara.C02409.1.p	bra|Brara.C04158.1.p	bra|Brara.D00569.1.p	bra|Brara.D01993.1.p	bra|Brara.E02743.1.p	bra|Brara.F00438.1.p	bra|Brara.F02262.1.p	bra|Brara.F02263.1.p	bra|Brara.F03906.1.p	bra|Brara.G00305.1.p	bra|Brara.G01379.1.p	bra|Brara.G01582.1.p	bra|Brara.G01840.1.p	bra|Brara.G01922.1.p	bra|Brara.H00448.1.p	bra|Brara.J00592.1.p	bra|Brara.J01553.1.p	bra|Brara.K00159.1.p	bra|Brara.K00317.1.p	bra|Brara.K01318.1.p	bvu|Bv1_006620_hsjp.t1	bvu|Bv3_065740_zuhu.t1	bvu|Bv4_078170_gtcg.t1	bvu|Bv4_078180_xgtz.t1	bvu|Bv6_129600_iugy.t1	bvu|Bv7_176740_serx.t1
34	ath|AT1G07340.1	ath|AT3G05960.1	ath|AT5G26250.1	bra|Brara.A01180.1.p	bra|Brara.A02843.1.p	bra|Brara.A03681.1.p	bra|Brara.C02830.1.p	bra|Brara.C03762.1.p	bra|Brara.C04180.1.p	bra|Brara.E01680.1.p	bra|Brara.E02212.1.p	bra|Brara.E03324.1.p	bra|Brara.F00317.1.p	bra|Brara.F02790.1.p	bra|Brara.F02793.1.p	bra|Brara.G03501.1.p	bra|Brara.H02931.1.p	bra|Brara.I00124.1.p	bra|Brara.I00509.1.p	bra|Brara.I00997.1.p	bra|Brara.I05212.1.p	bra|Brara.J00511.1.p	bra|Brara.K01419.1.p	bvu|Bv4_095750_qknz.t1	bvu|Bv5_101120_supk.t1	bvu|Bv5_112890_mydf.t2	bvu|Bv5_120400_jtny.t2	bvu|Bv8_181530_fpga.t1	bvu|Bv8_192620_dads.t1	bvu|Bv8_197090_cxcd.t1	bvu|Bv9_202750_dgpt.t1	bvu|Bv9_216930_ujxp.t1	bvu|Bv_004260_grqa.t1	bvu|Bv_006770_wdje.t1	bvu|Bv_008680_mhfn.t1	cqu|AUR62002231-RA	cqu|AUR62010655-RA	cqu|AUR62010931-RA	cqu|AUR62014712-RA	cqu|AUR62015442-RA	cqu|AUR62016787-RA	cqu|AUR62017721-RA	cqu|AUR62021443-RA	cqu|AUR62024437-RA	cqu|AUR62026029-RA	cqu|AUR62032958-RA	cqu|AUR62038103-RA	cqu|AUR62038631-RA	cqu|AUR62041440-RA
35	ath|AT1G26560.1	ath|AT5G54570.1	bra|Brara.H02142.1.p	bra|Brara.I03122.1.p	bra|Brara.J00925.1.p	bvu|Bv4_092420_gomr.t1	bvu|Bv6_136810_rqns.t1	cqu|AUR62003117-RA	cqu|AUR62007933-RA	cqu|AUR62029270-RA	cqu|AUR62041147-RA	gma|Glyma.01G057200.1.p	gma|Glyma.06G263100.1.p	gma|Glyma.07G100500.1.p	gma|Glyma.08G150400.3.p	gma|Glyma.08G150500.1.p	gma|Glyma.09G003200.1.p	gma|Glyma.09G178100.1.p	gma|Glyma.11G129300.1.p	gma|Glyma.11G129500.1.p	gma|Glyma.11G129600.2.p	gma|Glyma.11G129700.1.p	gma|Glyma.11G129800.1.p	gma|Glyma.11G129900.1.p	gma|Glyma.11G130100.1.p	gma|Glyma.12G053800.1.p	gma|Glyma.12G053900.1.p	gma|Glyma.12G054000.1.p	gma|Glyma.12G054100.1.p	gma|Glyma.12G054200.1.p	gma|Glyma.12G054300.3.p	gma|Glyma.12G054400.1.p	gma|Glyma.12G054500.4.p	gma|Glyma.12G130200.1.p	gma|Glyma.12G240000.1.p	gma|Glyma.13G343000.5.p	gma|Glyma.15G031300.3.p	gma|Glyma.15G031400.10.p	gma|Glyma.15G271000.1.p	gma|Glyma.20G026300.1.p	pvu|Phvul.001G076700.1.p	pvu|Phvul.001G076750.1.p	pvu|Phvul.002G102800.2.p	pvu|Phvul.003G043600.2.p	pvu|Phvul.004G100700.1.p	pvu|Phvul.005G039100.1.p	pvu|Phvul.005G039200.1.p	pvu|Phvul.005G150600.1.p	pvu|Phvul.005G151200.2.p
36	ath|AT3G51690.1	ath|AT3G51700.1	bra|Brara.I03501.1.p	gma|Glyma.04G116000.1.p	gma|Glyma.07G160600.1.p	gma|Glyma.09G061100.1.p	gma|Glyma.13G024401.1.p	gma|Glyma.16G109000.1.p	pvu|Phvul.008G074400.1.p	sbi|jg10214.t1	seu|jg24787.t1	sly|Solyc01g150138.1.1	sob|Sobic.001G229850.1.p	sol|Spo03625	sol|Spo07836	sol|Spo09271	sol|Spo13901	sol|Spo16731	sol|Spo16916	sol|Spo22699	sol|Spo22742	bra|Brara.I03539.1.p	cqu|AUR62035400-RA	sbi|jg30797.t1	sol|Spo01287	sol|Spo06120	sol|Spo07577	sol|Spo11822	sol|Spo13918	sol|Spo14034	sol|Spo14092	sol|Spo15956	sol|Spo16009	sol|Spo16526	sol|Spo16551	sol|Spo24181	bra|Brara.A01965.1.p	bra|Brara.A03747.1.p	bra|Brara.B02437.1.p	bra|Brara.B02726.1.p	bra|Brara.B03029.1.p	bra|Brara.C00143.1.p	bra|Brara.C00841.1.p	bra|Brara.D00757.1.p	bra|Brara.D00772.1.p	bra|Brara.D00782.1.p	bra|Brara.E01052.1.p	bra|Brara.E01587.1.p	bra|Brara.E01910.1.p
37	sme|SMEL_000g034850.1.01	sme|SMEL_010g345150.1.01	sme|SMEL_000g001320.1.01	sme|SMEL_000g015220.1.01	sme|SMEL_000g022360.1.01	sme|SMEL_000g035940.1.01	sme|SMEL_000g036000.1.01	sme|SMEL_000g039670.1.01	sme|SMEL_000g041870.1.01	sme|SMEL_000g044050.1.01	sme|SMEL_000g046820.1.01	sme|SMEL_000g075480.1.01	sme|SMEL_000g093160.1.01	sme|SMEL_000g112590.1.01	sme|SMEL_001g117040.1.01	sme|SMEL_001g144700.1.01	sme|SMEL_002g155040.1.01	sme|SMEL_003g175290.1.01	sme|SMEL_003g180600.1.01	sme|SMEL_003g190010.1.01	sme|SMEL_005g231630.1.01	sme|SMEL_005g232110.1.01	sme|SMEL_006g250980.1.01	sme|SMEL_006g252820.1.01	sme|SMEL_007g278930.1.01	sme|SMEL_007g284580.1.01	sme|SMEL_008g303850.1.01	sme|SMEL_008g304140.1.01	sme|SMEL_008g306280.1.01	sme|SMEL_009g325260.1.01	sme|SMEL_009g328950.1.01	sme|SMEL_010g345310.1.01	sme|SMEL_010g345580.1.01	sme|SMEL_010g346140.1.01	sme|SMEL_010g352510.1.01	sme|SMEL_010g355460.1.01	sme|SMEL_011g369670.1.01	sme|SMEL_011g375600.1.01	sme|SMEL_012g386480.1.01	sme|SMEL_012g387170.1.01	sme|SMEL_012g389790.1.01	sme|SMEL_012g391000.1.01	sme|SMEL_012g391720.1.01	gma|Glyma.19G094301.1.p	sme|SMEL_011g368920.1.01	sme|SMEL_012g387680.1.01	sme|SMEL_000g000790.1.01	sme|SMEL_000g001990.1.01	sme|SMEL_000g003430.1.01
38	sme|SMEL_009g323760.1.01	ath|AT1G70110.1	ath|AT1G70130.1	ath|AT2G37710.1	ath|AT2G43690.1	ath|AT2G43700.1	ath|AT3G53810.1	ath|AT3G55550.1	ath|AT3G59700.1	ath|AT3G59740.1	ath|AT3G59750.1	ath|AT4G02410.1	ath|AT4G02420.1	ath|AT4G29050.2	bra|Brara.A00818.1.p	bra|Brara.B01032.1.p	bra|Brara.B01033.1.p	bra|Brara.B01120.1.p	bra|Brara.B01894.1.p	bra|Brara.B02480.1.p	bra|Brara.B02607.1.p	bra|Brara.C01046.1.p	bra|Brara.C01047.1.p	bra|Brara.C01048.1.p	bra|Brara.C01896.1.p	bra|Brara.C02218.1.p	bra|Brara.C02809.1.p	bra|Brara.D00202.1.p	bra|Brara.D00390.1.p	bra|Brara.D02660.1.p	bra|Brara.E00373.1.p	bra|Brara.E00740.1.p	bra|Brara.F01846.1.p	bra|Brara.F01847.1.p	bra|Brara.F01848.1.p	bra|Brara.F01850.1.p	bra|Brara.F01954.1.p	bra|Brara.G00262.1.p	bra|Brara.G01665.1.p	bra|Brara.G01855.1.p	bra|Brara.G02942.1.p	bra|Brara.G02944.1.p	bra|Brara.I00154.1.p	bra|Brara.I02184.1.p	bra|Brara.I03665.1.p	bra|Brara.I04417.1.p	bra|Brara.J01286.1.p	bra|Brara.J01383.1.p	bra|Brara.J01384.1.p
39	ath|AT1G32450.1	ath|AT4G21680.1	ath|AT5G19640.1	bra|Brara.A01198.1.p	bra|Brara.C04569.1.p	bra|Brara.E01782.1.p	bra|Brara.I02628.1.p	bra|Brara.J01623.1.p	bvu|Bv1_017030_kxfa.t1	bvu|Bv1_017040_zsmp.t1	bvu|Bv1_018940_sjgx.t1	bvu|Bv4_071680_fstq.t1	bvu|Bv5_106260_djqt.t1	cqu|AUR62004191-RA	cqu|AUR62007260-RA	cqu|AUR62013654-RA	cqu|AUR62013812-RA	cqu|AUR62018738-RA	cqu|AUR62023343-RA	cqu|AUR62023344-RA	cqu|AUR62030365-RA	cqu|AUR62040848-RA	gma|Glyma.01G200100.1.p	gma|Glyma.05G070600.1.p	gma|Glyma.08G361300.2.p	gma|Glyma.09G237600.1.p	gma|Glyma.09G237700.1.p	gma|Glyma.10G296600.1.p	gma|Glyma.11G042000.1.p	gma|Glyma.17G153300.1.p	gma|Glyma.18G259900.1.p	gma|Glyma.18G260000.1.p	gma|Glyma.18G300400.1.p	gma|Glyma.20G247400.1.p	pvu|Phvul.002G005700.1.p	pvu|Phvul.003G229000.1.p	pvu|Phvul.007G002800.1.p	pvu|Phvul.008G002100.1.p	pvu|Phvul.008G020800.1.p	pvu|Phvul.008G040500.1.p	pvu|Phvul.008G040600.1.p	sbi|jg24472.t1	sbi|jg29054.t1	sbi|jg29055.t1	sbi|jg29056.t1	sbi|jg3274.t1	sbi|jg3278.t1	sbi|jg3279.t1	sbi|jg4297.t1
40	sbi|jg1.t1	sbi|jg10387.t1	sbi|jg10393.t1	sbi|jg10396.t1	sbi|jg10400.t1	sbi|jg10404.t1	sbi|jg10405.t1	sbi|jg10415.t1	sbi|jg10420.t1	sbi|jg10421.t1	sbi|jg10422.t1	sbi|jg10433.t1	sbi|jg18375.t1	sbi|jg19757.t1	sbi|jg19824.t1	sbi|jg19825.t1	sbi|jg19832.t1	sbi|jg19838.t1	sbi|jg19839.t2	sbi|jg23595.t1	sbi|jg2744.t1	sbi|jg2745.t1	sbi|jg2748.t1	sbi|jg2752.t1	sbi|jg2759.t1	sbi|jg2760.t1	sbi|jg2761.t1	sbi|jg28053.t1	sbi|jg28056.t1	sbi|jg28065.t1	sbi|jg28088.t1	sbi|jg28101.t1	sbi|jg32082.t1	sbi|jg32404.t1	sbi|jg32418.t1	sbi|jg3470.t1	sbi|jg35920.t1	sbi|jg35933.t1	sbi|jg35939.t1	sbi|jg35942.t1	sbi|jg37693.t1	sbi|jg38620.t1	sbi|jg38719.t1	sbi|jg41589.t1	sbi|jg41593.t1	sbi|jg47821.t1	sbi|jg48581.t1	sbi|jg49619.t1	sbi|jg52121.t1
41	ath|AT1G04150.1	ath|AT1G22610.1	ath|AT1G51570.1	ath|AT1G74720.1	ath|AT3G03680.1	ath|AT3G57880.1	ath|AT3G61300.1	ath|AT4G00700.1	ath|AT4G11610.1	ath|AT4G20080.1	ath|AT5G06850.1	ath|AT5G12970.1	ath|AT5G17980.1	ath|AT5G48060.1	bra|Brara.A03815.1.p	bra|Brara.B02555.1.p	bra|Brara.C00268.1.p	bra|Brara.C00539.1.p	bra|Brara.C02898.1.p	bra|Brara.D00113.1.p	bra|Brara.D00264.1.p	bra|Brara.F03034.1.p	bra|Brara.G01760.1.p	bra|Brara.G02262.1.p	bra|Brara.I01858.1.p	bra|Brara.I02309.1.p	bra|Brara.I03302.1.p	bra|Brara.I04224.1.p	bra|Brara.I05508.1.p	bra|Brara.J01766.1.p	bra|Brara.J02130.1.p	bvu|Bv1_001460_srtz.t1	bvu|Bv1_006100_aaqf.t1	bvu|Bv1_006780_fjsy.t1	bvu|Bv3_054510_pnjh.t1	bvu|Bv3_054690_naps.t1	bvu|Bv3_060600_fcam.t1	bvu|Bv3_060680_rhzp.t1	bvu|Bv4_072120_puin.t1	bvu|Bv5_106400_okjw.t1	bvu|Bv5_110060_trty.t1	bvu|Bv5_115160_pqjg.t1	bvu|Bv5_123270_aizp.t1	bvu|Bv7_166360_krek.t1	bvu|Bv8_196560_wyic.t1	cqu|AUR62000079-RA	cqu|AUR62004336-RA	cqu|AUR62004615-RA	cqu|AUR62005403-RA
42	ath|AT1G17060.1	bra|Brara.F01194.1.p	bra|Brara.H02488.1.p	bra|Brara.I04851.1.p	ath|AT3G14610.1	ath|AT3G14620.1	ath|AT3G14630.2	ath|AT3G14640.2	ath|AT3G14650.1	ath|AT3G14660.1	ath|AT3G14680.1	ath|AT3G14690.2	bra|Brara.A03180.1.p	bra|Brara.A03181.1.p	bra|Brara.A03182.1.p	bra|Brara.C03534.1.p	bra|Brara.C03537.1.p	bra|Brara.C03538.1.p	bra|Brara.E02660.1.p	bra|Brara.E02661.1.p	bra|Brara.E02662.1.p	bra|Brara.E02663.1.p	bra|Brara.E02664.1.p	bra|Brara.E02665.1.p	bra|Brara.F00351.1.p	bra|Brara.F00353.1.p	bvu|Bv1_012950_cfmo.t1	bvu|Bv4_093980_hrrf.t1	bvu|Bv4_093990_kkod.t1	bvu|Bv5_116560_mfap.t1	bvu|Bv5_116590_uprw.t1	bvu|Bv5_116600_ddhx.t1	bvu|Bv5_116610_ewoo.t1	bvu|Bv5_116620_egnq.t1	bvu|Bv7_158760_rhtf.t1	bvu|Bv7_158790_cinx.t1	bvu|Bv_000950_fauw.t1	bvu|Bv_008050_xjck.t1	cqu|AUR62004593-RA	cqu|AUR62006226-RA	cqu|AUR62008247-RA	cqu|AUR62008248-RA	cqu|AUR62008249-RA	cqu|AUR62008253-RA	cqu|AUR62013964-RA	cqu|AUR62017132-RA	cqu|AUR62019689-RA	cqu|AUR62019691-RA	cqu|AUR62019700-RA
43	sob|Sobic.008G088890.1.p	sob|Sobic.001G001066.1.p	sob|Sobic.001G062250.1.p	sob|Sobic.001G216001.1.p	sob|Sobic.001G221850.1.p	sob|Sobic.001G221950.1.p	sob|Sobic.001G232950.1.p	sob|Sobic.001G261404.1.p	sob|Sobic.001G261464.1.p	sob|Sobic.001G261472.1.p	sob|Sobic.001G261517.1.p	sob|Sobic.001G261565.1.p	sob|Sobic.001G261589.1.p	sob|Sobic.001G262601.1.p	sob|Sobic.001G262950.1.p	sob|Sobic.001G275450.1.p	sob|Sobic.001G275950.1.p	sob|Sobic.001G299001.1.p	sob|Sobic.001G299150.1.p	sob|Sobic.001G300033.1.p	sob|Sobic.001G311050.1.p	sob|Sobic.001G332966.1.p	sob|Sobic.001G352933.1.p	sob|Sobic.001G352966.1.p	sob|Sobic.002G036850.1.p	sob|Sobic.002G098850.1.p	sob|Sobic.002G108450.1.p	sob|Sobic.002G130101.1.p	sob|Sobic.002G132701.1.p	sob|Sobic.002G133350.1.p	sob|Sobic.002G135750.1.p	sob|Sobic.002G135950.1.p	sob|Sobic.002G143450.1.p	sob|Sobic.002G145550.1.p	sob|Sobic.002G146501.1.p	sob|Sobic.002G147433.1.p	sob|Sobic.002G149101.1.p	sob|Sobic.002G150550.1.p	sob|Sobic.002G150733.1.p	sob|Sobic.002G154501.1.p	sob|Sobic.002G158150.1.p	sob|Sobic.002G168550.1.p	sob|Sobic.002G168650.1.p	sob|Sobic.002G195033.1.p	sob|Sobic.002G203050.1.p	sob|Sobic.002G203401.1.p	sob|Sobic.002G396050.1.p	sob|Sobic.002G431333.1.p	sob|Sobic.003G128350.1.p
44	ath|AT1G17420.1	ath|AT1G55020.1	ath|AT1G67560.1	ath|AT1G72520.1	ath|AT3G22400.1	ath|AT3G45140.1	bra|Brara.A02284.1.p	bra|Brara.A02725.1.p	bra|Brara.B01571.1.p	bra|Brara.B01730.1.p	bra|Brara.B02031.1.p	bra|Brara.E01718.1.p	bra|Brara.E02008.1.p	bra|Brara.G01999.1.p	bra|Brara.G02542.1.p	bra|Brara.G02543.1.p	bra|Brara.G02544.1.p	bra|Brara.G02545.1.p	bra|Brara.G02567.1.p	bra|Brara.H02469.1.p	bra|Brara.I04828.1.p	bvu|Bv4_072060_ptmd.t1	bvu|Bv4_072070_uwja.t1	bvu|Bv4_072080_jfxx.t1	bvu|Bv4_072090_efrd.t1	bvu|Bv4_081350_rtpk.t1	bvu|Bv4_081360_xqnr.t1	bvu|Bv4_081370_guih.t1	bvu|Bv4_081380_igyi.t1	bvu|Bv4_081410_xptr.t1	bvu|Bv5_116770_zdsi.t1	bvu|Bv6_151340_hxeu.t1	bvu|Bv7_169930_nprf.t1	bvu|Bv_008500_sprc.t1	cqu|AUR62000072-RA	cqu|AUR62000073-RA	cqu|AUR62000074-RA	cqu|AUR62000076-RA	cqu|AUR62000077-RA	cqu|AUR62000812-RA	cqu|AUR62000814-RA	cqu|AUR62000815-RA	cqu|AUR62000816-RA	cqu|AUR62001467-RA	cqu|AUR62002815-RA	cqu|AUR62002817-RA	cqu|AUR62005154-RA	cqu|AUR62005155-RA	cqu|AUR62005156-RA
45	ath|AT1G01120.1	ath|AT1G04220.1	ath|AT1G19440.1	ath|AT1G25450.1	ath|AT1G68530.1	ath|AT2G15090.1	ath|AT2G16280.1	ath|AT2G26250.1	ath|AT2G26640.1	ath|AT2G46720.1	ath|AT3G10280.1	ath|AT4G34510.1	ath|AT5G43760.1	bra|Brara.A00395.1.p	bra|Brara.B02422.1.p	bra|Brara.C04138.1.p	bra|Brara.D01590.1.p	bra|Brara.E00109.1.p	bra|Brara.F01375.1.p	bra|Brara.F03791.1.p	bra|Brara.G00331.1.p	bra|Brara.G00373.1.p	bra|Brara.G02519.1.p	bra|Brara.H01198.1.p	bra|Brara.H01199.1.p	bra|Brara.I00991.1.p	bra|Brara.I03084.1.p	bra|Brara.I04402.1.p	bra|Brara.I04736.1.p	bra|Brara.I05591.1.p	bra|Brara.J00068.1.p	bra|Brara.J00238.1.p	bra|Brara.J02699.1.p	bra|Brara.K00357.1.p	bvu|Bv1_002310_dexr.t1	bvu|Bv1_022680_kism.t1	bvu|Bv2_026750_rqeg.t1	bvu|Bv2_036090_pqhf.t1	bvu|Bv2_043300_jcsk.t1	bvu|Bv2_044780_rzxx.t1	bvu|Bv6_141900_cphd.t1	bvu|Bv6_153680_xpep.t1	bvu|Bv7_157710_eowm.t1	bvu|Bv8_195320_kxjp.t1	bvu|Bv9_217390_nzak.t1	cqu|AUR62004551-RA	cqu|AUR62005897-RA	cqu|AUR62006329-RA	cqu|AUR62008984-RA
46	pvu|Phvul.001G052100.1.p	pvu|Phvul.003G009200.1.p	pvu|Phvul.003G009500.1.p	pvu|Phvul.006G028100.1.p	pvu|Phvul.006G054100.1.p	pvu|Phvul.006G054200.1.p	pvu|Phvul.006G054300.1.p	pvu|Phvul.006G054700.1.p	pvu|Phvul.006G209500.1.p	pvu|Phvul.006G209600.1.p	pvu|Phvul.006G209700.1.p	pvu|Phvul.003G009300.1.p	pvu|Phvul.006G054850.1.p	pvu|Phvul.006G054900.2.p	pvu|Phvul.006G055000.2.p	ath|AT1G19600.1	bra|Brara.F01388.1.p	bvu|Bv6_129120_yziy.t1	cqu|AUR62004081-RA	cqu|AUR62007593-RA	gma|Glyma.04G030600.1.p	gma|Glyma.14G073100.1.p	gma|Glyma.17G251900.1.p	pvu|Phvul.001G013100.1.p	pvu|Phvul.009G059500.1.p	sbi|jg13284.t1	sbi|jg52661.t1	seu|jg9276.t1	sly|Solyc04g080580.3.1	sme|SMEL_004g221320.1.01	sob|Sobic.003G105000.1.p	sol|Spo05513	pvu|Phvul.006G054500.2.p	pvu|Phvul.002G025000.1.p	pvu|Phvul.002G025100.2.p	pvu|Phvul.002G025200.1.p	pvu|Phvul.002G025300.2.p	pvu|Phvul.003G085302.1.p	pvu|Phvul.003G085400.1.p	bvu|Bv8_191020_tfsc.t1	cqu|AUR62004082-RA	cqu|AUR62021517-RA	cqu|AUR62025312-RA	cqu|AUR62025313-RA	cqu|AUR62025315-RA	cqu|AUR62025316-RA	cqu|AUR62025317-RA	cqu|AUR62025319-RA	cqu|AUR62028317-RA
47	ath|AT1G09080.1	ath|AT1G16030.1	ath|AT1G56410.1	ath|AT3G09440.1	ath|AT3G12580.1	ath|AT4G37910.1	ath|AT5G02490.1	ath|AT5G02500.1	ath|AT5G09590.1	ath|AT5G28540.1	ath|AT5G42020.3	bra|Brara.A01436.1.p	bra|Brara.A02225.1.p	bra|Brara.A03331.1.p	bra|Brara.B00318.1.p	bra|Brara.C00385.1.p	bra|Brara.C01581.1.p	bra|Brara.C01869.1.p	bra|Brara.C03420.1.p	bra|Brara.C04163.1.p	bra|Brara.F00431.1.p	bra|Brara.F01114.1.p	bra|Brara.G00691.1.p	bra|Brara.G01543.1.p	bra|Brara.H01615.1.p	bra|Brara.H01743.1.p	bra|Brara.H02518.1.p	bra|Brara.I00677.1.p	bra|Brara.I03132.1.p	bra|Brara.I05279.1.p	bra|Brara.K01505.1.p	bvu|Bv2_037660_inmm.t2	bvu|Bv3_051570_jtjm.t1	bvu|Bv6_143380_trmw.t1	bvu|Bv7_174160_nend.t2	bvu|Bv9_222110_roje.t2	cqu|AUR62004581-RA	cqu|AUR62005887-RA	cqu|AUR62006067-RA	cqu|AUR62023527-RA	cqu|AUR62032879-RA	cqu|AUR62035560-RA	cqu|AUR62040144-RA	cqu|AUR62040617-RA	gma|Glyma.02G085600.1.p	gma|Glyma.02G093200.1.p	gma|Glyma.02G205600.1.p	gma|Glyma.03G171100.1.p	gma|Glyma.05G219400.1.p
48	ath|AT1G04160.1	ath|AT1G04600.1	ath|AT1G08730.1	ath|AT1G17580.1	ath|AT1G50360.1	ath|AT1G54560.1	ath|AT2G20290.1	ath|AT2G31900.2	ath|AT2G33240.1	ath|AT3G19960.2	ath|AT3G58160.1	ath|AT4G27370.2	ath|AT4G28710.1	ath|AT4G33200.4	ath|AT5G20490.2	ath|AT5G43900.3	ath|AT5G54280.2	bra|Brara.A00472.1.p	bra|Brara.A00850.1.p	bra|Brara.A01707.1.p	bra|Brara.B00886.1.p	bra|Brara.C00930.1.p	bra|Brara.C00938.1.p	bra|Brara.C01632.1.p	bra|Brara.C01698.1.p	bra|Brara.C03764.1.p	bra|Brara.D00248.1.p	bra|Brara.E01679.1.p	bra|Brara.E02210.1.p	bra|Brara.F00315.1.p	bra|Brara.F00550.1.p	bra|Brara.F03780.1.p	bra|Brara.G00049.1.p	bra|Brara.G01783.1.p	bra|Brara.H02861.1.p	bra|Brara.H03042.1.p	bra|Brara.H03130.1.p	bra|Brara.I01152.1.p	bra|Brara.I01717.1.p	bra|Brara.I01805.1.p	bra|Brara.I04822.1.p	bra|Brara.I05507.1.p	bra|Brara.J00908.1.p	bra|Brara.K00666.1.p	bvu|Bv2_033710_jcix.t1	bvu|Bv4_093130_wyuc.t2	bvu|Bv4_095730_cshm.t1	bvu|Bv5_120790_rtui.t1	bvu|Bv7_166400_sugn.t1
49	ath|AT5G40595.1	bra|Brara.A01260.1.p	bra|Brara.A01272.1.p	bra|Brara.A01526.1.p	bra|Brara.A02340.1.p	bra|Brara.A02354.1.p	bra|Brara.A02378.1.p	bra|Brara.A03101.1.p	bra|Brara.A03441.1.p	bra|Brara.A03556.1.p	bra|Brara.B01081.1.p	bra|Brara.B02184.1.p	bra|Brara.B02189.1.p	bra|Brara.B02470.1.p	bra|Brara.B02494.1.p	bra|Brara.B02584.1.p	bra|Brara.B02671.1.p	bra|Brara.B02796.1.p	bra|Brara.B03403.1.p	bra|Brara.B03464.1.p	bra|Brara.B03662.1.p	bra|Brara.B03663.1.p	bra|Brara.C00051.1.p	bra|Brara.C00519.1.p	bra|Brara.C00544.1.p	bra|Brara.C00558.1.p	bra|Brara.C02035.1.p	bra|Brara.C02258.1.p	bra|Brara.C02281.1.p	bra|Brara.C03752.1.p	bra|Brara.C03949.1.p	bra|Brara.D00733.1.p	bra|Brara.D01053.1.p	bra|Brara.D01078.1.p	bra|Brara.D01589.1.p	bra|Brara.D01815.1.p	bra|Brara.D02378.1.p	bra|Brara.D02632.1.p	bra|Brara.E00070.1.p	bra|Brara.E00641.1.p	bra|Brara.E01322.1.p	bra|Brara.E01971.1.p	bra|Brara.E03588.1.p	bra|Brara.F00189.1.p	bra|Brara.F00849.1.p	bra|Brara.F00874.1.p	bra|Brara.F01361.1.p	bra|Brara.F01956.1.p	bra|Brara.F02023.1.p
50	ath|AT1G01340.2	ath|AT1G15990.1	ath|AT1G19780.1	ath|AT2G23980.2	ath|AT2G24610.2	ath|AT2G28260.1	ath|AT2G46430.1	ath|AT2G46440.1	ath|AT2G46450.1	ath|AT3G48010.1	ath|AT4G01010.1	ath|AT4G30360.1	ath|AT4G30560.1	ath|AT5G14870.1	ath|AT5G53130.1	ath|AT5G57940.1	bra|Brara.A00709.1.p	bra|Brara.A02466.1.p	bra|Brara.B01180.1.p	bra|Brara.B01472.1.p	bra|Brara.C02817.1.p	bra|Brara.C02872.1.p	bra|Brara.D01434.1.p	bra|Brara.D01484.1.p	bra|Brara.D01571.1.p	bra|Brara.E00133.1.p	bra|Brara.F01111.1.p	bra|Brara.F01706.1.p	bra|Brara.G01360.1.p	bra|Brara.G01782.1.p	bra|Brara.I04465.1.p	bra|Brara.I04513.1.p	bra|Brara.J00821.1.p	bra|Brara.J01992.1.p	bra|Brara.K00815.1.p	bvu|Bv1_003220_izyj.t1	bvu|Bv1_003250_czog.t1	bvu|Bv2_045250_jxuc.t1	bvu|Bv2_045260_zeog.t1	bvu|Bv3_052330_egch.t1	bvu|Bv4_072850_mfxj.t1	bvu|Bv5_101790_hccf.t1	bvu|Bv5_110040_ndkk.t1	bvu|Bv7_179430_kowf.t1	bvu|Bv8_192330_uxda.t1	bvu|Bv9_205300_owdw.t1	bvu|Bv9_207750_rums.t1	bvu|Bv9_207760_emuj.t1	cqu|AUR62004478-RA
51	ath|AT1G03740.1	ath|AT1G53050.1	ath|AT5G44290.1	bra|Brara.A01303.1.p	bra|Brara.A02223.1.p	bra|Brara.A03741.1.p	bra|Brara.B01959.1.p	bra|Brara.B02776.1.p	bra|Brara.C01509.1.p	bra|Brara.E01551.1.p	bra|Brara.E01833.1.p	bra|Brara.E03398.1.p	bra|Brara.F00616.1.p	bra|Brara.F02880.1.p	bra|Brara.G01453.1.p	bra|Brara.G02400.1.p	bra|Brara.G03054.1.p	bra|Brara.G03187.1.p	bra|Brara.H00151.1.p	bra|Brara.H02409.1.p	bra|Brara.H02809.1.p	bra|Brara.I01634.1.p	bra|Brara.I01715.1.p	bra|Brara.I01836.1.p	bra|Brara.I02538.1.p	bra|Brara.I02580.1.p	bra|Brara.I05262.1.p	bra|Brara.I05527.1.p	bra|Brara.J00205.1.p	bra|Brara.J00599.1.p	bvu|Bv1_012560_yxwm.t1	bvu|Bv2_040160_oqpm.t1	bvu|Bv4_082760_qpem.t1	bvu|Bv4_096720_ruom.t1	bvu|Bv5_113020_infe.t1	bvu|Bv5_114140_yfoj.t1	bvu|Bv9_205010_ppux.t1	cqu|AUR62000940-RA	cqu|AUR62005027-RA	cqu|AUR62008470-RA	cqu|AUR62018122-RA	cqu|AUR62019424-RA	cqu|AUR62021623-RA	cqu|AUR62022396-RA	cqu|AUR62029536-RA	cqu|AUR62034298-RA	cqu|AUR62034304-RA	cqu|AUR62034454-RA	cqu|AUR62034793-RA
52	ath|AT1G34210.1	ath|AT1G60800.1	ath|AT1G71830.1	ath|AT2G13790.1	ath|AT2G13800.1	ath|AT3G25560.3	ath|AT5G10290.1	bra|Brara.A00458.1.p	bra|Brara.A00695.1.p	bra|Brara.A02498.1.p	bra|Brara.B00351.1.p	bra|Brara.C00702.1.p	bra|Brara.C04085.1.p	bra|Brara.D01433.1.p	bra|Brara.D01438.1.p	bra|Brara.F02254.1.p	bra|Brara.F02394.1.p	bra|Brara.F03342.1.p	bra|Brara.F03661.1.p	bra|Brara.G00501.1.p	bra|Brara.G02390.1.p	bra|Brara.G03074.1.p	bra|Brara.H01267.1.p	bra|Brara.J01917.1.p	bra|Brara.K00654.1.p	bra|Brara.K00817.1.p	bvu|Bv1_021420_nhrm.t1	bvu|Bv1_021950_mggg.t1	bvu|Bv1_021970_yuak.t1	bvu|Bv1_021990_sapz.t1	bvu|Bv4_078930_joko.t1	bvu|Bv6_134990_tuiy.t1	bvu|Bv6_140580_fxjm.t1	bvu|Bv6_148520_tzmc.t1	bvu|Bv8_181050_zejn.t1	bvu|Bv8_191860_nfed.t2	cqu|AUR62000503-RA	cqu|AUR62001993-RA	cqu|AUR62002979-RA	cqu|AUR62003809-RA	cqu|AUR62005417-RA	cqu|AUR62006848-RA	cqu|AUR62007785-RA	cqu|AUR62014078-RA	cqu|AUR62022322-RA	cqu|AUR62027703-RA	cqu|AUR62028389-RA	cqu|AUR62035433-RA	cqu|AUR62035434-RA
53	ath|AT1G05230.1	ath|AT1G17920.1	ath|AT1G73360.1	ath|AT2G32370.1	ath|AT3G61150.1	ath|AT4G00730.1	ath|AT4G04890.1	ath|AT4G21750.1	ath|AT5G46880.1	ath|AT5G52170.2	bra|Brara.C02740.1.p	bra|Brara.C02895.1.p	bra|Brara.C04575.1.p	bra|Brara.D01953.1.p	bra|Brara.E00526.1.p	bra|Brara.E01141.1.p	bra|Brara.F01260.1.p	bra|Brara.F03589.1.p	bra|Brara.G01910.1.p	bra|Brara.G02009.1.p	bra|Brara.G02319.1.p	bra|Brara.G03268.1.p	bra|Brara.H00913.1.p	bra|Brara.H01087.1.p	bra|Brara.H02446.1.p	bra|Brara.I00043.1.p	bra|Brara.I01958.1.p	bra|Brara.I02195.1.p	bra|Brara.J00761.1.p	bra|Brara.K01021.1.p	bra|Brara.K01431.1.p	bvu|Bv1_005690_hemo.t1	bvu|Bv3_066300_hpks.t1	bvu|Bv5_106950_iwui.t1	bvu|Bv8_200210_uzdz.t1	bvu|Bv9_221020_azmu.t1	cqu|AUR62004302-RA	cqu|AUR62007346-RA	cqu|AUR62012660-RA	cqu|AUR62016015-RA	cqu|AUR62018653-RA	cqu|AUR62021220-RA	cqu|AUR62021994-RA	cqu|AUR62022751-RA	gma|Glyma.01G014600.7.p	gma|Glyma.01G240100.1.p	gma|Glyma.03G016600.7.p	gma|Glyma.05G248800.1.p	gma|Glyma.06G303700.2.p
54	sbi|jg10548.t1	sbi|jg12072.t1	sbi|jg1340.t1	sbi|jg14954.t1	sbi|jg15390.t1	sbi|jg1562.t1	sbi|jg15775.t1	sbi|jg16623.t1	sbi|jg17230.t1	sbi|jg17454.t1	sbi|jg1879.t1	sbi|jg18896.t1	sbi|jg18899.t1	sbi|jg20824.t1	sbi|jg20915.t1	sbi|jg24426.t1	sbi|jg25882.t1	sbi|jg25915.t1	sbi|jg26191.t1	sbi|jg26873.t1	sbi|jg27024.t1	sbi|jg27441.t1	sbi|jg2769.t1	sbi|jg27734.t1	sbi|jg28745.t1	sbi|jg30901.t1	sbi|jg31275.t1	sbi|jg31618.t1	sbi|jg32031.t1	sbi|jg33617.t1	sbi|jg34531.t1	sbi|jg34595.t1	sbi|jg34799.t1	sbi|jg34803.t1	sbi|jg35502.t1	sbi|jg3567.t1	sbi|jg38073.t1	sbi|jg38551.t1	sbi|jg39265.t1	sbi|jg39929.t1	sbi|jg40197.t1	sbi|jg40483.t1	sbi|jg43455.t1	sbi|jg45544.t1	sbi|jg47224.t1	sbi|jg48350.t1	sbi|jg4895.t1	sbi|jg49061.t1	sbi|jg49151.t1
55	ath|AT1G27770.1	ath|AT2G22950.1	ath|AT2G41560.1	ath|AT3G21180.1	ath|AT3G22910.1	ath|AT3G57330.1	ath|AT3G63380.1	ath|AT4G29900.1	ath|AT4G37640.1	ath|AT5G57110.1	bra|Brara.A00753.1.p	bra|Brara.A01596.1.p	bra|Brara.A01597.1.p	bra|Brara.A02693.1.p	bra|Brara.A02785.1.p	bra|Brara.B01245.1.p	bra|Brara.C03820.1.p	bra|Brara.D02534.1.p	bra|Brara.E01969.1.p	bra|Brara.E02095.1.p	bra|Brara.H01727.1.p	bra|Brara.H02030.1.p	bra|Brara.I04565.1.p	bra|Brara.J01134.1.p	bra|Brara.K00865.1.p	bra|Brara.K01023.1.p	bra|Brara.K01227.1.p	bvu|Bv1_015170_oiyk.t1	bvu|Bv2_040910_gkpm.t1	bvu|Bv3_061900_zdmx.t1	bvu|Bv4_081790_rqce.t1	bvu|Bv5_120080_mwsw.t1	bvu|Bv5_127000_cxrg.t1	bvu|Bv6_128130_pfjw.t1	bvu|Bv7_177670_ygfs.t1	bvu|Bv8_189800_fnpj.t1	bvu|Bv8_198970_zomg.t1	bvu|Bv_012030_qtir.t1	cqu|AUR62001015-RA	cqu|AUR62001016-RA	cqu|AUR62001359-RA	cqu|AUR62004000-RA	cqu|AUR62004937-RA	cqu|AUR62004942-RA	cqu|AUR62004943-RA	cqu|AUR62011966-RA	cqu|AUR62022483-RA	cqu|AUR62024502-RA	cqu|AUR62025642-RA
56	ath|AT1G13210.1	ath|AT1G17500.1	ath|AT1G26130.2	ath|AT1G54280.1	ath|AT1G59820.1	ath|AT1G68710.3	ath|AT1G72700.1	ath|AT3G13900.1	ath|AT3G25610.1	ath|AT3G27870.1	ath|AT5G04930.1	bra|Brara.B02036.1.p	bra|Brara.B03186.1.p	bra|Brara.C00186.1.p	bra|Brara.E01514.1.p	bra|Brara.F00806.1.p	bra|Brara.F03178.1.p	bra|Brara.F03337.1.p	bra|Brara.F03758.1.p	bra|Brara.G02504.1.p	bra|Brara.G02816.1.p	bra|Brara.G03146.1.p	bra|Brara.H00089.1.p	bra|Brara.I04825.1.p	bra|Brara.I05047.1.p	bra|Brara.I05225.1.p	bra|Brara.J02696.1.p	bra|Brara.K00228.1.p	bra|Brara.K00807.1.p	bra|Brara.K01156.1.p	bvu|Bv5_127060_wgsx.t1	bvu|Bv6_140880_gatu.t1	bvu|Bv6_155060_kjgn.t1	bvu|Bv7_156850_ehfm.t1	bvu|Bv7_170370_dnzr.t1	bvu|Bv_003610_xqqu.t1	bvu|Bv_004220_eoei.t1	bvu|Bv_013210_ohae.t1	cqu|AUR62001515-RA	cqu|AUR62002959-RA	cqu|AUR62006428-RA	cqu|AUR62007764-RA	cqu|AUR62009854-RA	cqu|AUR62014302-RA	cqu|AUR62019717-RA	cqu|AUR62019718-RA	cqu|AUR62026302-RA	cqu|AUR62026497-RA	cqu|AUR62029779-RA
57	ath|AT1G20860.2	ath|AT1G76430.1	bra|Brara.B02269.1.p	bra|Brara.F01488.1.p	bra|Brara.G02184.1.p	bra|Brara.G03439.1.p	bra|Brara.G03440.1.p	bra|Brara.G03441.1.p	bra|Brara.H02308.1.p	cqu|AUR62035167-RA	gma|Glyma.07G222700.1.p	gma|Glyma.20G021600.1.p	pvu|Phvul.002G099000.3.p	sme|SMEL_004g223350.1.01	sob|Sobic.010G133300.1.p	sol|Spo10278	sol|Spo13273	sol|Spo13274	sol|Spo19050	sol|Spo19054	sol|Spo19056	ath|AT2G32830.1	ath|AT2G38940.1	ath|AT3G54700.1	ath|AT5G43340.1	ath|AT5G43350.1	ath|AT5G43360.1	ath|AT5G43370.1	bra|Brara.B02433.1.p	bra|Brara.B02435.1.p	bra|Brara.B02439.1.p	bra|Brara.B02440.1.p	bra|Brara.C01690.1.p	bra|Brara.C01986.1.p	bra|Brara.D00448.1.p	bra|Brara.D02182.1.p	bra|Brara.D02369.1.p	bra|Brara.E00651.1.p	bra|Brara.E00653.1.p	bra|Brara.F03806.1.p	bra|Brara.F03807.1.p	bra|Brara.F03808.1.p	bra|Brara.I01761.1.p	bra|Brara.I01783.1.p	bra|Brara.I01784.1.p	bra|Brara.I03727.1.p	bvu|Bv3_049110_qgnh.t1	bvu|Bv3_049120_wxxy.t1	bvu|Bv3_049130_hrwm.t1
58	ath|AT1G07650.2	ath|AT1G29720.1	ath|AT1G29730.2	ath|AT1G29740.1	ath|AT1G29750.2	ath|AT1G53420.1	ath|AT1G53430.1	ath|AT1G53440.1	ath|AT1G56120.1	ath|AT1G56130.2	ath|AT1G56140.1	ath|AT1G56145.2	ath|AT3G14840.2	bra|Brara.A03170.1.p	bra|Brara.B01766.1.p	bra|Brara.B01903.1.p	bra|Brara.B02446.1.p	bra|Brara.B02452.1.p	bra|Brara.B02975.1.p	bra|Brara.C03540.1.p	bra|Brara.C03541.1.p	bra|Brara.C03543.1.p	bra|Brara.E01488.1.p	bra|Brara.E01854.1.p	bra|Brara.E02649.1.p	bra|Brara.E02650.1.p	bra|Brara.E02651.1.p	bra|Brara.F00119.1.p	bra|Brara.F00464.1.p	bra|Brara.F03220.1.p	bra|Brara.F03811.1.p	bra|Brara.G00396.1.p	bra|Brara.G00398.1.p	bra|Brara.G00399.1.p	bra|Brara.G00402.1.p	bra|Brara.G00476.1.p	bra|Brara.G00479.1.p	bra|Brara.G00751.1.p	bra|Brara.G00752.1.p	bra|Brara.G01440.1.p	bra|Brara.G01792.1.p	bra|Brara.G02954.1.p	bra|Brara.H00009.1.p	bra|Brara.H00010.1.p	bra|Brara.H01931.1.p	bra|Brara.H01932.1.p	bra|Brara.H01933.1.p	bra|Brara.H01934.1.p	bra|Brara.I01776.1.p
59	ath|AT1G26850.1	ath|AT1G33170.1	ath|AT2G43200.1	ath|AT2G45750.1	ath|AT4G00750.1	ath|AT4G10440.1	ath|AT4G18030.1	bra|Brara.A00925.1.p	bra|Brara.A01015.1.p	bra|Brara.B02553.1.p	bra|Brara.B02732.1.p	bra|Brara.C02192.1.p	bra|Brara.D02762.1.p	bra|Brara.E00525.1.p	bra|Brara.E01946.1.p	bra|Brara.G00933.1.p	bra|Brara.H00633.1.p	bra|Brara.H00991.1.p	bra|Brara.H02159.1.p	bra|Brara.I01940.1.p	bra|Brara.I02352.1.p	bra|Brara.I02669.1.p	bra|Brara.I02693.1.p	bra|Brara.I03151.1.p	bra|Brara.K01751.1.p	bvu|Bv1_020180_xysm.t1	bvu|Bv3_066390_atgi.t1	bvu|Bv3_066400_kpyc.t1	bvu|Bv5_104370_ftua.t1	bvu|Bv5_123370_phyi.t1	bvu|Bv6_154060_rzns.t1	bvu|Bv_014320_zzuu.t1	cqu|AUR62004299-RA	cqu|AUR62005770-RA	cqu|AUR62007087-RA	cqu|AUR62007235-RA	cqu|AUR62007388-RA	cqu|AUR62008392-RA	cqu|AUR62016020-RA	cqu|AUR62018765-RA	cqu|AUR62019950-RA	cqu|AUR62021225-RA	cqu|AUR62021704-RA	cqu|AUR62022748-RA	cqu|AUR62022749-RA	cqu|AUR62028787-RA	gma|Glyma.01G046700.1.p	gma|Glyma.01G149300.6.p	gma|Glyma.02G106900.1.p
60	ath|AT1G11610.2	ath|AT2G30750.1	ath|AT2G30770.1	ath|AT4G13290.1	ath|AT4G13310.1	ath|AT5G24950.1	ath|AT5G24960.1	ath|AT5G42590.1	bra|Brara.A01098.1.p	bra|Brara.A01966.1.p	bra|Brara.A02042.1.p	bra|Brara.B03669.1.p	bra|Brara.C01573.1.p	bra|Brara.F02160.1.p	bra|Brara.K01793.1.p	bra|Brara.K01796.1.p	ath|AT3G48270.1	bra|Brara.A02384.1.p	bra|Brara.A02385.1.p	bra|Brara.A02387.1.p	bra|Brara.F01684.1.p	cqu|AUR62001204-RA	cqu|AUR62001205-RA	cqu|AUR62001206-RA	cqu|AUR62001216-RA	cqu|AUR62001217-RA	cqu|AUR62001218-RA	cqu|AUR62001219-RA	cqu|AUR62004751-RA	cqu|AUR62022099-RA	cqu|AUR62022101-RA	cqu|AUR62022102-RA	cqu|AUR62022103-RA	cqu|AUR62022105-RA	cqu|AUR62022106-RA	cqu|AUR62022109-RA	cqu|AUR62022124-RA	cqu|AUR62022126-RA	cqu|AUR62032595-RA	gma|Glyma.07G194300.1.p	gma|Glyma.09G142200.1.p	gma|Glyma.09G142500.1.p	gma|Glyma.09G142900.1.p	gma|Glyma.09G260900.1.p	gma|Glyma.13G181900.1.p	gma|Glyma.16G195500.1.p	gma|Glyma.16G195600.1.p	pvu|Phvul.002G226700.1.p	pvu|Phvul.004G118700.2.p
61	ath|AT1G20560.1	ath|AT1G21530.2	ath|AT1G21540.1	ath|AT1G65880.1	ath|AT1G65890.1	ath|AT1G66120.1	ath|AT1G75960.1	ath|AT1G76290.1	ath|AT1G77240.1	ath|AT2G17650.1	ath|AT3G16910.1	ath|AT5G16340.1	ath|AT5G16370.1	bra|Brara.B00650.1.p	bra|Brara.B01633.1.p	bra|Brara.B02170.1.p	bra|Brara.B02247.1.p	bra|Brara.E02478.1.p	bra|Brara.F01464.1.p	bra|Brara.F01551.1.p	bra|Brara.F01919.1.p	bra|Brara.G00260.1.p	bra|Brara.G02617.1.p	bra|Brara.G03503.1.p	bvu|Bv1_021160_iidu.t1	bvu|Bv1_021210_xkcg.t1	bvu|Bv3_053760_pgry.t1	bvu|Bv4_084380_yazu.t1	bvu|Bv4_084390_hsqf.t1	bvu|Bv4_084410_nddf.t1	bvu|Bv4_084650_xfzj.t1	bvu|Bv6_152180_ogah.t2	bvu|Bv9_225580_zcfm.t1	bvu|Bv_016710_yihc.t1	cqu|AUR62004734-RA	cqu|AUR62004735-RA	cqu|AUR62004757-RA	cqu|AUR62007322-RA	cqu|AUR62015083-RA	cqu|AUR62016136-RA	cqu|AUR62018683-RA	cqu|AUR62024425-RA	cqu|AUR62026018-RA	cqu|AUR62026163-RA	cqu|AUR62036862-RA	cqu|AUR62036867-RA	cqu|AUR62036870-RA	cqu|AUR62037498-RA	cqu|AUR62037518-RA
62	ath|AT1G52570.1	ath|AT1G55180.1	ath|AT2G42010.2	ath|AT3G15730.1	ath|AT4G00240.1	ath|AT4G11830.2	ath|AT4G11840.1	ath|AT4G11850.1	ath|AT4G35790.1	ath|AT5G25370.1	bra|Brara.A00265.1.p	bra|Brara.A03108.1.p	bra|Brara.B02565.1.p	bra|Brara.B03637.1.p	bra|Brara.C02685.1.p	bra|Brara.C02686.1.p	bra|Brara.E01570.1.p	bra|Brara.E02563.1.p	bra|Brara.F00048.1.p	bra|Brara.F02736.1.p	bra|Brara.H00167.1.p	bra|Brara.H00530.1.p	bra|Brara.H01627.1.p	bra|Brara.I02293.1.p	bra|Brara.J00012.1.p	bra|Brara.K01343.1.p	bvu|Bv1_019880_widh.t1	bvu|Bv2_030360_zfgd.t1	bvu|Bv5_101220_gwan.t1	bvu|Bv5_115950_xfzs.t1	bvu|Bv6_152640_uuoh.t1	bvu|Bv8_194400_ozpy.t1	bvu|Bv9_219660_axxa.t1	bvu|Bv_004150_gaag.t1	cqu|AUR62004279-RA	cqu|AUR62008305-RA	cqu|AUR62009812-RA	cqu|AUR62010577-RA	cqu|AUR62011137-RA	cqu|AUR62011529-RA	cqu|AUR62012387-RA	cqu|AUR62013350-RA	cqu|AUR62013863-RA	cqu|AUR62016351-RA	cqu|AUR62017313-RA	cqu|AUR62021790-RA	cqu|AUR62026219-RA	cqu|AUR62026404-RA	cqu|AUR62031515-RA
63	bra|Brara.A02217.1.p	bra|Brara.B02756.1.p	bra|Brara.E00073.1.p	bra|Brara.K00924.1.p	bra|Brara.K01175.1.p	bra|Brara.K01206.1.p	bra|Brara.K01717.1.p	sbi|jg10650.t1	sbi|jg10651.t1	sbi|jg13564.t1	sbi|jg15741.t1	sbi|jg16102.t1	sbi|jg18454.t1	sbi|jg1874.t1	sbi|jg18805.t1	sbi|jg189.t1	sbi|jg19500.t1	sbi|jg19502.t1	sbi|jg22428.t1	sbi|jg23160.t1	sbi|jg23522.t1	sbi|jg23925.t1	sbi|jg25167.t2	sbi|jg26308.t1	sbi|jg27399.t1	sbi|jg27649.t1	sbi|jg27780.t1	sbi|jg27793.t1	sbi|jg28864.t1	sbi|jg28916.t1	sbi|jg28917.t1	sbi|jg2903.t1	sbi|jg31454.t1	sbi|jg31877.t1	sbi|jg34804.t1	sbi|jg35668.t1	sbi|jg35669.t1	sbi|jg36029.t1	sbi|jg3659.t1	sbi|jg36866.t1	sbi|jg37960.t1	sbi|jg38112.t1	sbi|jg39143.t1	sbi|jg39716.t1	sbi|jg40124.t1	sbi|jg41346.t1	sbi|jg41649.t1	sbi|jg43874.t1	sbi|jg44507.t1
64	ath|AT1G05570.1	ath|AT1G06490.1	ath|AT2G13680.1	ath|AT2G31960.1	ath|AT2G36850.1	ath|AT3G07160.2	ath|AT3G14570.1	ath|AT3G59100.1	ath|AT4G03550.1	ath|AT4G04970.1	ath|AT5G13000.1	ath|AT5G36870.1	bra|Brara.A03621.1.p	bra|Brara.B00467.1.p	bra|Brara.C03197.1.p	bra|Brara.E00810.1.p	bra|Brara.E01176.1.p	bra|Brara.E01179.1.p	bra|Brara.E02670.1.p	bra|Brara.E03232.1.p	bra|Brara.G01829.1.p	bra|Brara.I00236.1.p	bra|Brara.I00954.1.p	bra|Brara.I02187.1.p	bra|Brara.I05407.1.p	bra|Brara.J00378.1.p	bra|Brara.J00446.1.p	bra|Brara.J02127.1.p	bra|Brara.K01844.1.p	bvu|Bv4_071610_izdf.t1	bvu|Bv4_071620_xfki.t1	bvu|Bv4_094050_xguk.t1	bvu|Bv6_132520_sgdo.t1	bvu|Bv8_183180_yxku.t1	bvu|Bv9_204040_uouf.t1	bvu|Bv_008460_fsfr.t1	bvu|Bv_011730_nkju.t1	cqu|AUR62000044-RA	cqu|AUR62000045-RA	cqu|AUR62001267-RA	cqu|AUR62003558-RA	cqu|AUR62014821-RA	cqu|AUR62015142-RA	cqu|AUR62017016-RA	cqu|AUR62017601-RA	cqu|AUR62017872-RA	cqu|AUR62019214-RA	cqu|AUR62019215-RA	cqu|AUR62019710-RA
65	ath|AT1G05700.2	ath|AT1G07550.1	ath|AT1G07560.1	ath|AT1G49100.1	ath|AT1G51790.2	ath|AT1G51800.1	ath|AT1G51805.1	ath|AT1G51810.1	ath|AT1G51820.1	ath|AT1G51830.2	ath|AT1G51850.2	ath|AT1G51860.1	ath|AT1G51870.2	ath|AT1G51880.3	ath|AT1G51890.2	ath|AT1G51910.1	ath|AT2G04300.2	ath|AT2G14440.1	ath|AT2G14510.2	ath|AT2G19190.1	ath|AT2G19210.1	ath|AT2G19230.1	ath|AT2G28960.2	ath|AT2G28970.1	ath|AT2G28990.1	ath|AT2G29000.1	ath|AT3G21340.1	ath|AT3G46330.1	ath|AT3G46340.1	ath|AT3G46400.1	ath|AT4G20450.1	ath|AT4G29180.2	ath|AT4G29450.1	ath|AT4G29990.1	ath|AT5G16900.1	ath|AT5G59650.2	ath|AT5G59670.1	ath|AT5G59680.1	bra|Brara.A00740.1.p	bra|Brara.A00785.1.p	bra|Brara.A02411.1.p	bra|Brara.A02412.1.p	bra|Brara.B01078.1.p	bra|Brara.B01079.1.p	bra|Brara.B01082.1.p	bra|Brara.B01083.1.p	bra|Brara.B01085.1.p	bra|Brara.C01077.1.p	bra|Brara.C03829.1.p
66	ath|AT1G17260.1	ath|AT1G80660.1	ath|AT2G07560.1	ath|AT2G18960.1	ath|AT2G24520.2	ath|AT3G42640.1	ath|AT3G47950.1	ath|AT3G60330.1	ath|AT4G30190.2	ath|AT5G57350.1	ath|AT5G62670.1	bra|Brara.A00724.1.p	bra|Brara.B03826.1.p	bra|Brara.C04052.1.p	bra|Brara.D00167.1.p	bra|Brara.E02565.1.p	bra|Brara.F01976.1.p	bra|Brara.F02483.1.p	bra|Brara.F03650.1.p	bra|Brara.G00144.1.p	bra|Brara.G02044.1.p	bra|Brara.G03712.1.p	bra|Brara.H01417.1.p	bra|Brara.H02477.1.p	bra|Brara.I01103.1.p	bra|Brara.I04160.1.p	bra|Brara.I04472.1.p	bra|Brara.K01354.1.p	bvu|Bv1_017650_ttis.t1	bvu|Bv2_033500_xhhk.t1	bvu|Bv5_115320_kaox.t1	bvu|Bv7_168900_htsw.t1	bvu|Bv8_192430_rysg.t1	bvu|Bv8_198370_pqfr.t1	bvu|Bv9_223310_mifr.t1	cqu|AUR62001380-RA	cqu|AUR62002463-RA	cqu|AUR62008347-RA	cqu|AUR62009063-RA	cqu|AUR62009521-RA	cqu|AUR62013750-RA	cqu|AUR62013756-RA	cqu|AUR62020606-RA	cqu|AUR62021318-RA	cqu|AUR62021319-RA	cqu|AUR62021750-RA	cqu|AUR62023401-RA	cqu|AUR62023725-RA	cqu|AUR62025598-RA
67	ath|AT1G10010.2	ath|AT1G44100.1	ath|AT1G58360.1	ath|AT1G77380.1	ath|AT5G09220.1	ath|AT5G49630.1	ath|AT5G63850.1	bra|Brara.B01675.1.p	bra|Brara.B03869.1.p	bra|Brara.C00374.1.p	bra|Brara.E01866.1.p	bra|Brara.F00658.1.p	bra|Brara.F00659.1.p	bra|Brara.F00660.1.p	bra|Brara.F02266.1.p	bra|Brara.G03513.1.p	bra|Brara.H00466.1.p	bra|Brara.I01660.1.p	bra|Brara.I05240.1.p	bra|Brara.I05241.1.p	bra|Brara.I05242.1.p	bra|Brara.J00675.1.p	bra|Brara.J02396.1.p	bvu|Bv1_013700_rqxi.t1	bvu|Bv2_032750_hwas.t1	bvu|Bv2_032760_rmmt.t1	bvu|Bv4_078620_rija.t1	bvu|Bv4_091160_zfua.t2	bvu|Bv4_091170_uzgj.t1	bvu|Bv9_222700_jdeg.t1	bvu|Bv_008940_grar.t1	cqu|AUR62000530-RA	cqu|AUR62006877-RA	cqu|AUR62009230-RA	cqu|AUR62009231-RA	cqu|AUR62027026-RA	cqu|AUR62030869-RA	cqu|AUR62034957-RA	cqu|AUR62035199-RA	cqu|AUR62035636-RA	cqu|AUR62035768-RA	cqu|AUR62040229-RA	cqu|AUR62040230-RA	cqu|AUR62042527-RA	cqu|AUR62043650-RA	cqu|AUR62043651-RA	cqu|AUR62043652-RA	gma|Glyma.02G303500.1.p	gma|Glyma.02G303700.1.p
68	ath|AT1G22150.1	ath|AT1G23090.1	ath|AT1G77990.1	ath|AT1G78000.1	ath|AT3G15990.1	ath|AT3G51895.2	ath|AT4G02700.1	ath|AT4G08620.1	ath|AT5G10180.1	ath|AT5G19600.1	bra|Brara.A03089.1.p	bra|Brara.B00348.1.p	bra|Brara.B01479.1.p	bra|Brara.B02298.1.p	bra|Brara.C00888.1.p	bra|Brara.C04388.1.p	bra|Brara.E02547.1.p	bra|Brara.G01011.1.p	bra|Brara.G03547.1.p	bra|Brara.G03548.1.p	bra|Brara.I00177.1.p	bra|Brara.I03264.1.p	bra|Brara.I03373.1.p	bra|Brara.I03516.1.p	bra|Brara.J02334.1.p	bvu|Bv5_119830_kmyx.t1	bvu|Bv8_190290_tyoi.t1	bvu|Bv8_196030_asri.t1	bvu|Bv8_196040_cern.t1	bvu|Bv9_220590_ugew.t1	bvu|Bv_010680_tsww.t1	cqu|AUR62011011-RA	cqu|AUR62011012-RA	cqu|AUR62011625-RA	cqu|AUR62011984-RA	cqu|AUR62011985-RA	cqu|AUR62016440-RA	cqu|AUR62021522-RA	cqu|AUR62021523-RA	cqu|AUR62022346-RA	cqu|AUR62023028-RA	cqu|AUR62027380-RA	cqu|AUR62031293-RA	cqu|AUR62032296-RA	cqu|AUR62034359-RA	cqu|AUR62034702-RA	cqu|AUR62043358-RA	cqu|AUR62043955-RA	gma|Glyma.02G145100.1.p
69	ath|AT1G48480.1	ath|AT2G26730.1	ath|AT3G02880.1	ath|AT3G17840.1	ath|AT5G16590.1	bra|Brara.A02972.1.p	bra|Brara.A03531.1.p	bra|Brara.A03861.1.p	bra|Brara.B00665.1.p	bra|Brara.B01155.1.p	bra|Brara.C01145.1.p	bra|Brara.E02405.1.p	bra|Brara.E03145.1.p	bra|Brara.E03550.1.p	bra|Brara.H00350.1.p	bra|Brara.J01872.1.p	bra|Brara.J02682.1.p	bra|Brara.K00717.1.p	bvu|Bv1_005410_ptis.t1	bvu|Bv2_039200_zyfq.t1	bvu|Bv3_052610_iqcn.t1	bvu|Bv5_099450_kjqk.t1	bvu|Bv7_156710_xqwh.t1	bvu|Bv8_195510_znis.t1	cqu|AUR62006438-RA	cqu|AUR62010797-RA	cqu|AUR62011047-RA	cqu|AUR62014373-RA	cqu|AUR62018220-RA	cqu|AUR62019115-RA	cqu|AUR62019796-RA	cqu|AUR62021052-RA	cqu|AUR62029793-RA	cqu|AUR62030581-RA	cqu|AUR62031481-RA	cqu|AUR62032545-RA	cqu|AUR62033423-RA	cqu|AUR62037794-RA	gma|Glyma.01G224000.1.p	gma|Glyma.02G219800.1.p	gma|Glyma.02G237000.1.p	gma|Glyma.02G244400.1.p	gma|Glyma.04G151200.1.p	gma|Glyma.04G223800.2.p	gma|Glyma.04G239000.3.p	gma|Glyma.05G011600.1.p	gma|Glyma.05G214300.4.p	gma|Glyma.05G247300.1.p	gma|Glyma.06G124700.2.p
70	bvu|Bv5_123280_czki.t1	sbi|jg10207.t1	seu|jg7853.t1	sbi|jg2788.t1	sbi|jg41231.t1	sbi|jg48658.t1	sbi|jg10039.t1	sbi|jg10097.t1	sbi|jg102.t1	sbi|jg10206.t1	sbi|jg10221.t1	sbi|jg10557.t1	sbi|jg10587.t1	sbi|jg10590.t1	sbi|jg10716.t1	sbi|jg10793.t1	sbi|jg11970.t1	sbi|jg1298.t1	sbi|jg13982.t1	sbi|jg14304.t1	sbi|jg15702.t1	sbi|jg15873.t1	sbi|jg15984.t1	sbi|jg16188.t1	sbi|jg16796.t1	sbi|jg18107.t1	sbi|jg18240.t1	sbi|jg18581.t1	sbi|jg18784.t1	sbi|jg19775.t1	sbi|jg19895.t1	sbi|jg19984.t1	sbi|jg20201.t1	sbi|jg20228.t1	sbi|jg20269.t1	sbi|jg20310.t1	sbi|jg22538.t1	sbi|jg26064.t1	sbi|jg26287.t1	sbi|jg2630.t1	sbi|jg26427.t1	sbi|jg27385.t1	sbi|jg27391.t1	sbi|jg27413.t1	sbi|jg27587.t1	sbi|jg28328.t1	sbi|jg30130.t1	sbi|jg3026.t1	sbi|jg32058.t1
71	ath|ATCG00020.1	bra|Brara.B03183.1.p	bvu|Bv_040370_wurd.t1	cqu|AUR62026194-RA	cqu|AUR62041350-RA	cqu|AUR62041412-RA	cqu|AUR62041555-RA	cqu|AUR62042342-RA	cqu|AUR62043344-RA	cqu|AUR62043905-RA	cqu|AUR62044034-RA	gma|Glyma.13G028200.3.p	pvu|Phvul.009G011900.1.p	sbi|jg24.t1	sbi|jg32.t1	sbi|jg50821.t1	sbi|jg69.t1	seu|jg18738.t1	seu|jg5.t1	sly|Solyc00g500130.1.1	sly|Solyc00g500200.1.1	sly|Solyc00g500296.1.1	sly|Solyc00g500329.1.1	sme|SMEL_000g000710.1.01	sme|SMEL_000g007880.1.01	sme|SMEL_000g007980.1.01	sme|SMEL_000g008170.1.01	sme|SMEL_000g046690.1.01	sme|SMEL_000g055290.1.01	sme|SMEL_000g107660.1.01	sme|SMEL_002g159210.1.01	sme|SMEL_005g226000.1.01	sme|SMEL_006g255300.1.01	sme|SMEL_006g256800.1.01	sme|SMEL_010g354040.1.01	sol|Spo16196	ath|ATCG00860.1	ath|ATCG01280.1	bvu|Bv2_039360_yzyu.t1	cqu|AUR62030850-RA	cqu|AUR62032991-RA	gma|Glyma.16G065300.2.p	pvu|Phvul.003G094800.1.p	pvu|Phvul.009G090300.1.p	sbi|jg50819.t1	sbi|jg67.t1	seu|jg18713.t1	seu|jg18741.t1	seu|jg27657.t1
72	ath|AT1G16440.1	ath|AT1G79250.1	ath|AT3G12690.1	ath|AT4G26610.1	ath|AT5G55910.1	bra|Brara.A01648.1.p	bra|Brara.B01300.1.p	bra|Brara.B02360.1.p	bra|Brara.C01278.1.p	bra|Brara.D00565.1.p	bra|Brara.D01015.1.p	bra|Brara.D02713.1.p	bra|Brara.E00464.1.p	bra|Brara.E00845.1.p	bra|Brara.E02836.1.p	bra|Brara.F01139.1.p	bra|Brara.F03191.1.p	bra|Brara.F03518.1.p	bra|Brara.G01559.1.p	bra|Brara.I03588.1.p	bra|Brara.J01028.1.p	bra|Brara.J02811.1.p	bvu|Bv1_017720_jmcm.t1	bvu|Bv2_036150_uicj.t1	bvu|Bv2_040750_pozt.t1	bvu|Bv4_090880_aeoh.t1	bvu|Bv6_143900_jtej.t1	bvu|Bv7_159940_yqef.t1	bvu|Bv7_176510_ecpj.t1	bvu|Bv8_184290_nogz.t1	cqu|AUR62009800-RA	cqu|AUR62012859-RA	cqu|AUR62013744-RA	cqu|AUR62017144-RA	cqu|AUR62018322-RA	cqu|AUR62020756-RA	cqu|AUR62021806-RA	cqu|AUR62023407-RA	cqu|AUR62027957-RA	cqu|AUR62028468-RA	cqu|AUR62028584-RA	cqu|AUR62030565-RA	cqu|AUR62033533-RA	cqu|AUR62035663-RA	cqu|AUR62039248-RA	cqu|AUR62040152-RA	cqu|AUR62043873-RA	gma|Glyma.03G111200.3.p	gma|Glyma.03G193000.3.p
73	ath|AT1G26370.1	ath|AT1G32490.1	ath|AT2G35340.1	ath|AT2G47250.1	ath|AT3G26560.1	ath|AT3G62310.1	ath|AT4G16680.2	ath|AT4G18465.1	bra|Brara.A01870.1.p	bra|Brara.A02207.1.p	bra|Brara.B00468.1.p	bra|Brara.C02356.1.p	bra|Brara.C03196.1.p	bra|Brara.E01777.1.p	bra|Brara.G02209.1.p	bra|Brara.H02028.1.p	bra|Brara.H02136.1.p	bra|Brara.I03112.1.p	bra|Brara.I04306.1.p	bra|Brara.K01116.1.p	bra|Brara.K01162.1.p	bvu|Bv3_070320_topj.t1	bvu|Bv5_122200_qmjn.t1	bvu|Bv6_136350_roxt.t1	bvu|Bv8_182110_tacw.t1	bvu|Bv8_194790_wwey.t1	bvu|Bv8_199120_xwzj.t1	cqu|AUR62002552-RA	cqu|AUR62003089-RA	cqu|AUR62005595-RA	cqu|AUR62007906-RA	cqu|AUR62011095-RA	cqu|AUR62011762-RA	cqu|AUR62024132-RA	cqu|AUR62024608-RA	cqu|AUR62029051-RA	cqu|AUR62029966-RA	cqu|AUR62031132-RA	cqu|AUR62033485-RA	cqu|AUR62033946-RA	cqu|AUR62036538-RA	cqu|AUR62037497-RA	gma|Glyma.01G040900.4.p	gma|Glyma.01G060700.1.p	gma|Glyma.02G010500.1.p	gma|Glyma.02G119000.2.p	gma|Glyma.03G221200.1.p	gma|Glyma.05G146100.2.p	gma|Glyma.06G201700.1.p
74	ath|AT5G13930.1	bra|Brara.B00527.1.p	bra|Brara.B03448.1.p	bra|Brara.C00591.1.p	bra|Brara.J02052.1.p	bra|Brara.K00366.1.p	bvu|Bv1_018740_qrnh.t1	bvu|Bv1_018750_wmqt.t1	bvu|Bv1_018760_ejxc.t1	bvu|Bv1_018770_zsda.t1	bvu|Bv6_151690_pgae.t1	bvu|Bv6_152260_oprd.t1	bvu|Bv9_210980_izsj.t1	cqu|AUR62004178-RA	cqu|AUR62005842-RA	cqu|AUR62005843-RA	cqu|AUR62013677-RA	cqu|AUR62015210-RA	cqu|AUR62015212-RA	cqu|AUR62015213-RA	cqu|AUR62017673-RA	cqu|AUR62017675-RA	cqu|AUR62017676-RA	cqu|AUR62026260-RA	cqu|AUR62026272-RA	cqu|AUR62026452-RA	cqu|AUR62026461-RA	cqu|AUR62037807-RA	cqu|AUR62037808-RA	cqu|AUR62037809-RA	cqu|AUR62038715-RA	cqu|AUR62042825-RA	cqu|AUR62042828-RA	cqu|AUR62042829-RA	cqu|AUR62044209-RA	cqu|AUR62044214-RA	cqu|AUR62044263-RA	gma|Glyma.01G091400.1.p	gma|Glyma.01G228700.1.p	gma|Glyma.02G130400.1.p	gma|Glyma.05G153200.1.p	gma|Glyma.08G109200.1.p	gma|Glyma.08G109300.1.p	gma|Glyma.08G109400.1.p	gma|Glyma.08G109500.1.p	gma|Glyma.08G110300.2.p	gma|Glyma.08G110340.1.p	gma|Glyma.08G110420.1.p	gma|Glyma.08G110460.1.p
75	ath|AT1G18390.2	bra|Brara.F01293.1.p	bra|Brara.I04789.1.p	bvu|Bv6_142450_tnrp.t1	bvu|Bv9_215070_jgoo.t1	bvu|Bv9_215120_mmwp.t1	cqu|AUR62029905-RA	cqu|AUR62033801-RA	gma|Glyma.02G088700.1.p	gma|Glyma.07G095900.1.p	gma|Glyma.08G094400.1.p	gma|Glyma.09G116300.2.p	gma|Glyma.09G181600.1.p	gma|Glyma.10G271200.1.p	gma|Glyma.18G294800.5.p	gma|Glyma.19G073200.1.p	gma|Glyma.20G119400.1.p	gma|Glyma.20G120100.1.p	gma|Glyma.20G120200.3.p	pvu|Phvul.007G031100.2.p	sbi|jg12851.t1	sbi|jg32097.t2	sbi|jg47026.t1	sbi|jg53023.t1	sbi|jg57269.t2	seu|jg21304.t1	sly|Solyc02g086270.4.1	sly|Solyc03g119240.3.1	sly|Solyc05g008930.3.1	sly|Solyc05g008990.3.1	sly|Solyc12g036330.1.1	sme|SMEL_000g067570.1.01	sme|SMEL_003g195780.1.01	sme|SMEL_010g337080.1.01	sme|SMEL_010g337870.1.01	sob|Sobic.003G262600.3.p	sob|Sobic.009G222100.1.p	sol|Spo01291	sol|Spo12323	sol|Spo12326	ath|AT1G22280.3	bra|Brara.G01039.1.p	bra|Brara.H02246.1.p	bra|Brara.I03321.1.p	ath|AT1G25390.1	bra|Brara.G00878.1.p	bra|Brara.I03077.1.p	bvu|Bv6_142460_dhim.t1	cqu|AUR62002824-RA
76	bvu|Bv9_226040_itgg.t1	bvu|Bv9_226120_thaq.t1	sbi|jg16010.t1	sbi|jg16130.t1	sbi|jg19946.t1	sbi|jg20204.t1	sbi|jg26360.t1	sbi|jg28261.t1	sbi|jg3097.t1	sbi|jg32222.t1	sbi|jg35589.t1	sbi|jg35611.t1	sbi|jg36255.t1	sbi|jg38874.t1	sbi|jg41233.t1	sbi|jg44501.t1	sbi|jg47536.t1	sbi|jg47643.t1	sbi|jg48321.t1	sbi|jg48465.t1	sbi|jg48586.t1	sbi|jg48650.t1	sbi|jg48879.t1	sbi|jg48898.t1	sbi|jg5458.t1	sbi|jg57147.t1	sbi|jg57253.t1	sbi|jg7088.t1	sbi|jg16041.t1	sbi|jg36164.t1	sbi|jg4730.t1	sbi|jg57599.t1	sbi|jg60043.t1	seu|jg6993.t1	sbi|jg36165.t1	sbi|jg9863.t1	sbi|jg25108.t1	sbi|jg26299.t1	sbi|jg54820.t1	sbi|jg57532.t1	sbi|jg10338.t1	sbi|jg10550.t1	sbi|jg10701.t1	sbi|jg13492.t1	sbi|jg15620.t1	sbi|jg16150.t1	sbi|jg17503.t1	sbi|jg19654.t1	sbi|jg20141.t1
77	ath|AT1G17840.1	ath|AT1G51460.1	ath|AT1G51500.1	ath|AT3G21090.1	bra|Brara.E01628.1.p	bra|Brara.E02105.1.p	bra|Brara.F00252.1.p	bra|Brara.K00787.1.p	bvu|Bv4_073090_fahs.t1	bvu|Bv5_101360_wyjt.t1	bvu|Bv6_134800_ifmu.t1	bvu|Bv8_188940_zzzp.t1	cqu|AUR62000147-RA	cqu|AUR62001983-RA	cqu|AUR62003822-RA	cqu|AUR62010159-RA	cqu|AUR62013154-RA	cqu|AUR62013156-RA	cqu|AUR62019328-RA	cqu|AUR62040634-RA	cqu|AUR62041606-RA	gma|Glyma.03G135200.1.p	gma|Glyma.03G135300.2.p	gma|Glyma.03G135525.1.p	gma|Glyma.08G070700.1.p	gma|Glyma.08G070800.1.p	gma|Glyma.08G070900.1.p	gma|Glyma.08G070967.1.p	gma|Glyma.08G071033.1.p	gma|Glyma.08G071100.1.p	gma|Glyma.08G071200.2.p	gma|Glyma.09G160000.1.p	gma|Glyma.11G093800.1.p	gma|Glyma.11G093900.1.p	gma|Glyma.12G020300.1.p	gma|Glyma.12G020400.1.p	gma|Glyma.13G042900.1.p	gma|Glyma.13G043000.3.p	gma|Glyma.13G043500.4.p	gma|Glyma.13G043600.1.p	gma|Glyma.13G043800.1.p	gma|Glyma.13G044000.1.p	gma|Glyma.16G209400.1.p	gma|Glyma.19G137700.3.p	pvu|Phvul.001G130700.2.p	pvu|Phvul.001G130900.2.p	pvu|Phvul.002G210100.1.p	pvu|Phvul.002G210400.1.p	pvu|Phvul.002G210500.1.p
78	ath|AT1G02640.1	ath|AT1G78060.1	ath|AT3G19620.1	ath|AT5G09730.1	ath|AT5G10560.1	ath|AT5G49360.1	ath|AT5G64570.1	bra|Brara.B03487.1.p	bra|Brara.B03909.1.p	bra|Brara.E02235.1.p	bra|Brara.F02333.1.p	bra|Brara.F02936.1.p	bra|Brara.G02684.1.p	bra|Brara.G03553.1.p	bra|Brara.I00420.1.p	bra|Brara.I00783.1.p	bra|Brara.J00119.1.p	bra|Brara.J02300.1.p	bra|Brara.J02367.1.p	bvu|Bv1_009520_fpuu.t1	bvu|Bv1_009530_rznm.t1	bvu|Bv2_047360_scgp.t1	bvu|Bv3_053740_wtqc.t1	bvu|Bv5_121630_wrwg.t1	bvu|Bv6_152900_aoak.t1	bvu|Bv8_189590_igsy.t1	bvu|Bv8_190250_nxyi.t1	cqu|AUR62005884-RA	cqu|AUR62011825-RA	cqu|AUR62016098-RA	cqu|AUR62016137-RA	cqu|AUR62024669-RA	cqu|AUR62027384-RA	cqu|AUR62027725-RA	cqu|AUR62031299-RA	cqu|AUR62032877-RA	cqu|AUR62034083-RA	cqu|AUR62035046-RA	cqu|AUR62042957-RA	cqu|AUR62043458-RA	cqu|AUR62043776-RA	gma|Glyma.02G013300.1.p	gma|Glyma.03G218700.1.p	gma|Glyma.05G119900.2.p	gma|Glyma.06G105300.1.p	gma|Glyma.08G074700.3.p	gma|Glyma.08G180900.1.p	gma|Glyma.09G038600.1.p	gma|Glyma.09G202900.1.p
79	ath|AT1G04680.1	ath|AT1G67750.1	ath|AT3G07010.1	ath|AT3G24230.1	ath|AT3G24670.1	ath|AT3G27400.2	ath|AT4G13210.2	ath|AT4G13710.1	ath|AT4G24780.1	ath|AT5G48900.1	ath|AT5G63180.1	bra|Brara.A01481.1.p	bra|Brara.B01740.1.p	bra|Brara.B03295.1.p	bra|Brara.B03463.1.p	bra|Brara.D00702.1.p	bra|Brara.D00728.1.p	bra|Brara.E03245.1.p	bra|Brara.F02217.1.p	bra|Brara.F03207.1.p	bra|Brara.G00533.1.p	bra|Brara.G00648.1.p	bra|Brara.G01572.1.p	bra|Brara.G01649.1.p	bra|Brara.G02558.1.p	bra|Brara.G02735.1.p	bra|Brara.H00489.1.p	bra|Brara.H01597.1.p	bra|Brara.H03034.1.p	bra|Brara.I00287.1.p	bra|Brara.I00410.1.p	bra|Brara.I00732.1.p	bra|Brara.I03611.1.p	bra|Brara.I03757.1.p	bra|Brara.J00281.1.p	bra|Brara.J02755.1.p	bra|Brara.K01484.1.p	bvu|Bv3_049770_iiws.t1	bvu|Bv3_056470_akqt.t1	bvu|Bv6_147440_tgxc.t1	bvu|Bv7_167220_ooua.t1	bvu|Bv7_176940_irqf.t1	cqu|AUR62001254-RA	cqu|AUR62002071-RA	cqu|AUR62005530-RA	cqu|AUR62008884-RA	cqu|AUR62024207-RA	cqu|AUR62025754-RA	cqu|AUR62026931-RA
80	ath|AT1G33720.1	ath|AT1G33730.1	ath|AT2G45550.1	ath|AT2G45560.1	ath|AT2G45570.1	ath|AT2G45580.1	ath|AT3G61040.1	bra|Brara.D00128.1.p	bra|Brara.D00129.1.p	bra|Brara.D00130.1.p	bra|Brara.D02748.1.p	bra|Brara.D02750.1.p	bra|Brara.D02751.1.p	bra|Brara.D02752.1.p	bra|Brara.D02753.1.p	bra|Brara.D02754.1.p	bra|Brara.E00514.1.p	bra|Brara.G00596.1.p	bra|Brara.I04202.1.p	bvu|Bv1_019600_qtnn.t2	bvu|Bv9_222320_yqeq.t1	bvu|Bv9_222520_gofj.t1	cqu|AUR62017344-RA	cqu|AUR62017345-RA	cqu|AUR62017346-RA	cqu|AUR62025302-RA	cqu|AUR62025303-RA	cqu|AUR62027045-RA	cqu|AUR62028308-RA	gma|Glyma.03G021200.1.p	gma|Glyma.07G083000.1.p	gma|Glyma.18G222900.1.p	gma|Glyma.18G223100.1.p	pvu|Phvul.003G005500.1.p	sbi|jg10628.t1	sbi|jg4582.t1	sbi|jg8582.t1	seu|jg5786.t1	sly|Solyc02g065190.3.1	sly|Solyc02g065210.4.1	sly|Solyc02g065220.4.1	sly|Solyc02g065230.3.1	sly|Solyc02g090290.3.1	sly|Solyc02g090300.3.1	sly|Solyc02g090340.2.1	sly|Solyc02g090350.4.1	sly|Solyc08g014190.4.1	sly|Solyc09g098010.3.1	sly|Solyc09g098030.4.1
81	sbi|jg10057.t1	sbi|jg10125.t1	sbi|jg10340.t1	sbi|jg10354.t1	sbi|jg10520.t1	sbi|jg28944.t1	sbi|jg32136.t2	sbi|jg36308.t1	sbi|jg37842.t1	sbi|jg38650.t1	sbi|jg41425.t1	sbi|jg47715.t1	sbi|jg48938.t1	sbi|jg5172.t1	sbi|jg5446.t1	sbi|jg54561.t1	sbi|jg5494.t1	sbi|jg5536.t1	sbi|jg57027.t1	sbi|jg10370.t1	sbi|jg14572.t1	sbi|jg14620.t1	sbi|jg15832.t1	sbi|jg16142.t1	sbi|jg16154.t1	sbi|jg16294.t1	sbi|jg16458.t1	sbi|jg18212.t1	sbi|jg19629.t1	sbi|jg19884.t1	sbi|jg20065.t1	sbi|jg20169.t1	sbi|jg23336.t1	sbi|jg23337.t1	sbi|jg25956.t1	sbi|jg25957.t1	sbi|jg2599.t1	sbi|jg26201.t1	sbi|jg26343.t1	sbi|jg26429.t1	sbi|jg27882.t1	sbi|jg27943.t1	sbi|jg32034.t1	sbi|jg32219.t1	sbi|jg36069.t1	sbi|jg36093.t1	sbi|jg36170.t1	sbi|jg36592.t1	sbi|jg382.t1
82	ath|AT1G23160.1	ath|AT1G28130.1	ath|AT1G48660.2	ath|AT1G48670.1	ath|AT1G59500.1	ath|AT2G14960.1	ath|AT2G23170.1	ath|AT2G47750.1	ath|AT4G27260.1	ath|AT4G37390.1	ath|AT5G13320.2	ath|AT5G13350.1	ath|AT5G13360.3	ath|AT5G13370.1	ath|AT5G13380.1	ath|AT5G51470.1	ath|AT5G54510.1	bra|Brara.A00146.1.p	bra|Brara.B00485.1.p	bra|Brara.B00487.1.p	bra|Brara.B00488.1.p	bra|Brara.B01373.1.p	bra|Brara.B01556.1.p	bra|Brara.C00559.1.p	bra|Brara.C00561.1.p	bra|Brara.C01348.1.p	bra|Brara.C01476.1.p	bra|Brara.C01964.1.p	bra|Brara.C02772.1.p	bra|Brara.D01669.1.p	bra|Brara.E00016.1.p	bra|Brara.E01559.1.p	bra|Brara.F00407.1.p	bra|Brara.F00408.1.p	bra|Brara.F00701.1.p	bra|Brara.F00702.1.p	bra|Brara.G00204.1.p	bra|Brara.G00820.1.p	bra|Brara.H00791.1.p	bra|Brara.H02221.1.p	bra|Brara.I00970.1.p	bra|Brara.I01637.1.p	bra|Brara.I02972.1.p	bra|Brara.I04544.1.p	bra|Brara.I05217.1.p	bra|Brara.I05218.1.p	bra|Brara.I05219.1.p	bra|Brara.J02096.1.p	bra|Brara.J02099.1.p
83	ath|AT1G48370.1	ath|AT1G65730.1	ath|AT3G17650.1	ath|AT3G27020.1	ath|AT4G24120.1	ath|AT5G24380.1	ath|AT5G41000.1	ath|AT5G53550.1	bra|Brara.A01415.1.p	bra|Brara.A02985.1.p	bra|Brara.C03653.1.p	bra|Brara.D01240.1.p	bra|Brara.F02656.1.p	bra|Brara.G02610.1.p	bra|Brara.H00358.1.p	bra|Brara.H01665.1.p	bra|Brara.I00272.1.p	bra|Brara.J00855.1.p	bra|Brara.K00740.1.p	bvu|Bv3_051190_wxym.t2	bvu|Bv4_084350_erjh.t1	bvu|Bv5_103930_rote.t1	bvu|Bv5_103940_qmds.t1	bvu|Bv6_131120_tkyo.t1	bvu|Bv_004780_erug.t1	cqu|AUR62003421-RA	cqu|AUR62004730-RA	cqu|AUR62006040-RA	cqu|AUR62006041-RA	cqu|AUR62007048-RA	cqu|AUR62007049-RA	cqu|AUR62019912-RA	cqu|AUR62019913-RA	cqu|AUR62027466-RA	cqu|AUR62027467-RA	cqu|AUR62029420-RA	cqu|AUR62031235-RA	cqu|AUR62035587-RA	cqu|AUR62035588-RA	cqu|AUR62037525-RA	gma|Glyma.04G231900.2.p	gma|Glyma.06G133000.5.p	gma|Glyma.09G164500.1.p	gma|Glyma.10G172900.1.p	gma|Glyma.11G203400.1.p	gma|Glyma.13G001500.5.p	gma|Glyma.16G054200.1.p	gma|Glyma.16G212900.1.p	gma|Glyma.17G191300.1.p
84	ath|AT1G66540.1	ath|AT4G37320.1	ath|AT4G37330.1	ath|AT4G37340.1	ath|AT4G37360.1	ath|AT4G37370.1	bra|Brara.A00142.1.p	bra|Brara.A00144.1.p	bra|Brara.A00145.1.p	bra|Brara.A00147.1.p	bra|Brara.A00148.1.p	bra|Brara.B01227.1.p	bra|Brara.B03336.1.p	bra|Brara.B03337.1.p	bra|Brara.C01202.1.p	bra|Brara.C02489.1.p	bra|Brara.E01384.1.p	bra|Brara.F03132.1.p	bra|Brara.H01718.1.p	bra|Brara.H01719.1.p	bra|Brara.I04541.1.p	bra|Brara.J01147.1.p	bra|Brara.K00926.1.p	bra|Brara.K01212.1.p	bra|Brara.K01213.1.p	bra|Brara.K01214.1.p	bvu|Bv8_183550_haqk.t1	cqu|AUR62003944-RA	cqu|AUR62034965-RA	cqu|AUR62034966-RA	cqu|AUR62038237-RA	cqu|AUR62043881-RA	gma|Glyma.08G089400.1.p	gma|Glyma.08G089500.1.p	gma|Glyma.09G048700.2.p	gma|Glyma.09G048800.1.p	gma|Glyma.09G048900.1.p	gma|Glyma.09G049100.1.p	gma|Glyma.09G049200.1.p	gma|Glyma.09G049300.1.p	gma|Glyma.11G051800.1.p	gma|Glyma.15G156100.1.p	gma|Glyma.16G149300.2.p	pvu|Phvul.002G014700.1.p	pvu|Phvul.002G014800.1.p	pvu|Phvul.002G187700.1.p	pvu|Phvul.002G187800.1.p	pvu|Phvul.004G068000.2.p	pvu|Phvul.004G068200.2.p
85	sme|SMEL_007g280930.1.01	sme|SMEL_004g208070.1.01	sme|SMEL_000g054490.1.01	sme|SMEL_002g154610.1.01	sme|SMEL_002g159420.1.01	sme|SMEL_003g173920.1.01	sme|SMEL_004g207100.1.01	sme|SMEL_005g233120.1.01	sme|SMEL_007g274950.1.01	sme|SMEL_007g284820.1.01	sme|SMEL_007g285000.1.01	sme|SMEL_008g307930.1.01	sme|SMEL_011g370660.1.01	sme|SMEL_012g385330.1.01	sme|SMEL_012g385690.1.01	sme|SMEL_000g004180.1.01	sme|SMEL_000g113410.1.01	sme|SMEL_000g113430.1.01	sme|SMEL_001g136980.1.01	sme|SMEL_001g149960.1.01	sme|SMEL_002g160720.1.01	sme|SMEL_003g177410.1.01	sme|SMEL_003g178290.1.01	sme|SMEL_004g207440.1.01	sme|SMEL_004g208490.1.01	sme|SMEL_005g234980.1.01	sme|SMEL_006g246670.1.01	sme|SMEL_006g252770.1.01	sme|SMEL_007g277840.1.01	sme|SMEL_007g282680.1.01	sme|SMEL_007g284270.1.01	sme|SMEL_008g303450.1.01	sme|SMEL_008g304020.1.01	sme|SMEL_012g388460.1.01	sme|SMEL_012g390590.1.01	sme|SMEL_012g394040.1.01	sme|SMEL_000g098990.1.01	sme|SMEL_000g004010.1.01	sme|SMEL_000g013220.1.01	sme|SMEL_000g022330.1.01	sme|SMEL_000g022380.1.01	sme|SMEL_000g087920.1.01	sme|SMEL_000g111570.1.01	sme|SMEL_000g112170.1.01	sme|SMEL_001g144030.1.01	sme|SMEL_001g145550.1.01	sme|SMEL_001g146110.1.01	sme|SMEL_002g155230.1.01	sme|SMEL_002g156590.1.01
86	ath|AT1G03930.1	ath|AT1G04440.1	ath|AT1G72710.1	ath|AT2G19470.1	ath|AT3G23340.1	ath|AT4G14340.1	ath|AT4G26100.1	ath|AT4G28540.1	ath|AT5G43320.1	ath|AT5G44100.1	ath|AT5G57015.1	bra|Brara.A00865.1.p	bra|Brara.A01603.1.p	bra|Brara.A02652.1.p	bra|Brara.B01242.1.p	bra|Brara.B02037.1.p	bra|Brara.B02443.1.p	bra|Brara.C01212.1.p	bra|Brara.D00646.1.p	bra|Brara.G03147.1.p	bra|Brara.H01880.1.p	bra|Brara.I01121.1.p	bra|Brara.I01781.1.p	bra|Brara.I01823.1.p	bra|Brara.I05495.1.p	bra|Brara.I05519.1.p	bra|Brara.J00257.1.p	bra|Brara.J01125.1.p	bra|Brara.K01889.1.p	bvu|Bv3_048870_jxsz.t1	bvu|Bv4_096510_zyeg.t1	bvu|Bv5_121240_hxss.t1	bvu|Bv7_170360_zgza.t1	bvu|Bv8_196990_guwj.t1	bvu|Bv8_199220_jgpr.t1	cqu|AUR62001514-RA	cqu|AUR62002152-RA	cqu|AUR62009855-RA	cqu|AUR62010936-RA	cqu|AUR62011863-RA	cqu|AUR62015555-RA	cqu|AUR62021448-RA	cqu|AUR62024706-RA	cqu|AUR62029036-RA	cqu|AUR62033937-RA	gma|Glyma.01G146100.7.p	gma|Glyma.03G164700.1.p	gma|Glyma.04G082900.1.p	gma|Glyma.05G228700.1.p
87	ath|AT1G31950.3	ath|AT1G33750.1	ath|AT3G14490.1	ath|AT3G14520.1	ath|AT3G14540.1	ath|AT3G29410.1	ath|AT3G32030.1	bra|Brara.A03186.1.p	bra|Brara.C03529.1.p	bra|Brara.C03531.1.p	bra|Brara.C04261.1.p	sob|Sobic.004G153900.2.p	sob|Sobic.007G034700.3.p	sob|Sobic.007G035800.1.p	sob|Sobic.007G055500.1.p	sob|Sobic.007G055600.1.p	sob|Sobic.007G055700.1.p	sob|Sobic.007G055800.1.p	sob|Sobic.007G064800.1.p	sob|Sobic.009G009000.1.p	sob|Sobic.009G009200.1.p	sob|Sobic.009G009300.1.p	ath|AT5G23960.1	bra|Brara.F02619.1.p	bra|Brara.K00307.1.p	bra|Brara.K00917.1.p	bvu|Bv4_092310_smfk.t1	cqu|AUR62004863-RA	cqu|AUR62029247-RA	cqu|AUR62029250-RA	cqu|AUR62029256-RA	cqu|AUR62029283-RA	cqu|AUR62029284-RA	cqu|AUR62029285-RA	cqu|AUR62034207-RA	cqu|AUR62034213-RA	cqu|AUR62034217-RA	cqu|AUR62034218-RA	gma|Glyma.12G138100.1.p	gma|Glyma.12G138800.4.p	gma|Glyma.12G140600.1.p	pvu|Phvul.011G142500.1.p	pvu|Phvul.011G142600.2.p	pvu|Phvul.011G142700.1.p	pvu|Phvul.011G143100.1.p	pvu|Phvul.011G143200.1.p	pvu|Phvul.011G143300.1.p	pvu|Phvul.011G143500.1.p	pvu|Phvul.011G143600.1.p
88	ath|AT1G01540.2	ath|AT4G01330.2	ath|AT4G02630.1	ath|AT4G34500.1	bra|Brara.A00370.1.p	bra|Brara.I00050.1.p	bra|Brara.I00173.1.p	bra|Brara.I05642.1.p	bra|Brara.J00040.1.p	bvu|Bv1_004150_qicq.t1	bvu|Bv1_015860_hynr.t1	bvu|Bv9_217520_nime.t1	bvu|Bv_008580_suqq.t1	cqu|AUR62001916-RA	cqu|AUR62003892-RA	cqu|AUR62004398-RA	cqu|AUR62011327-RA	cqu|AUR62016733-RA	cqu|AUR62022487-RA	cqu|AUR62022604-RA	gma|Glyma.01G187300.1.p	gma|Glyma.02G286000.1.p	gma|Glyma.03G228800.1.p	gma|Glyma.04G012900.1.p	gma|Glyma.06G012800.1.p	gma|Glyma.07G066600.3.p	gma|Glyma.07G234500.1.p	gma|Glyma.08G308900.3.p	gma|Glyma.09G081800.1.p	gma|Glyma.09G255700.1.p	gma|Glyma.10G144200.1.p	gma|Glyma.11G054800.1.p	gma|Glyma.11G118200.1.p	gma|Glyma.12G043600.1.p	gma|Glyma.14G029000.1.p	gma|Glyma.15G189200.3.p	gma|Glyma.16G032700.1.p	gma|Glyma.17G040000.2.p	gma|Glyma.18G107600.3.p	gma|Glyma.18G237100.1.p	gma|Glyma.20G093200.1.p	pvu|Phvul.002G017700.1.p	pvu|Phvul.006G032300.1.p	pvu|Phvul.008G059400.1.p	pvu|Phvul.009G023900.1.p	pvu|Phvul.010G103100.1.p	pvu|Phvul.011G045600.1.p	sbi|jg12450.t1	sbi|jg13035.t1
89	ath|AT1G10540.1	ath|AT1G49960.1	ath|AT1G60030.1	ath|AT1G65550.1	ath|AT2G05760.1	ath|AT2G34190.1	ath|AT5G49990.1	ath|AT5G62890.1	bra|Brara.A02452.1.p	bra|Brara.B03834.1.p	bra|Brara.C02460.1.p	bra|Brara.C04049.1.p	bra|Brara.E01001.1.p	bra|Brara.F02191.1.p	bra|Brara.H00269.1.p	bra|Brara.I00709.1.p	bra|Brara.J00695.1.p	bvu|Bv1_013520_mkik.t1	bvu|Bv5_116470_eujm.t1	bvu|Bv6_149530_gmai.t1	bvu|Bv8_181020_apin.t1	bvu|Bv9_222280_ynsk.t1	bvu|Bv9_222860_dmzk.t1	cqu|AUR62005317-RA	cqu|AUR62008268-RA	cqu|AUR62026602-RA	cqu|AUR62027016-RA	cqu|AUR62027067-RA	cqu|AUR62027700-RA	cqu|AUR62030856-RA	cqu|AUR62030908-RA	cqu|AUR62031028-RA	cqu|AUR62031229-RA	cqu|AUR62031371-RA	cqu|AUR62033885-RA	cqu|AUR62037423-RA	cqu|AUR62039454-RA	gma|Glyma.01G035000.1.p	gma|Glyma.02G031000.8.p	gma|Glyma.02G269300.12.p	gma|Glyma.04G046400.3.p	gma|Glyma.04G063500.1.p	gma|Glyma.04G180000.4.p	gma|Glyma.05G035000.2.p	gma|Glyma.06G047100.1.p	gma|Glyma.06G064700.1.p	gma|Glyma.06G184800.1.p	gma|Glyma.08G117100.1.p	gma|Glyma.08G290600.1.p
90	bvu|Bv1_008000_guxs.t1	bvu|Bv2_027250_ehdm.t1	bvu|Bv2_039180_gayd.t1	bvu|Bv2_039300_pwqq.t1	bvu|Bv5_106990_iuxs.t1	bvu|Bv5_109340_uruc.t1	bvu|Bv6_140630_dnyt.t1	bvu|Bv6_148400_dntw.t1	bvu|Bv7_167360_yjnt.t1	bvu|Bv7_174250_hjcg.t1	bvu|Bv7_178800_ftdz.t1	bvu|Bv8_190200_pqgh.t1	bvu|Bv_006400_pdgx.t1	bvu|Bv_015090_opgi.t1	bvu|Bv_016020_rucr.t1	bvu|Bv_016800_hwqi.t1	bvu|Bv_021190_umst.t1	cqu|AUR62002776-RA	cqu|AUR62002999-RA	cqu|AUR62003367-RA	cqu|AUR62003575-RA	cqu|AUR62006939-RA	cqu|AUR62007667-RA	cqu|AUR62008312-RA	cqu|AUR62008695-RA	cqu|AUR62008707-RA	cqu|AUR62013080-RA	cqu|AUR62013452-RA	cqu|AUR62013469-RA	cqu|AUR62013559-RA	cqu|AUR62014081-RA	cqu|AUR62014320-RA	cqu|AUR62014731-RA	cqu|AUR62015471-RA	cqu|AUR62015516-RA	cqu|AUR62015870-RA	cqu|AUR62017205-RA	cqu|AUR62018773-RA	cqu|AUR62019266-RA	cqu|AUR62021091-RA	cqu|AUR62024294-RA	cqu|AUR62024546-RA	cqu|AUR62024578-RA	cqu|AUR62024902-RA	cqu|AUR62024956-RA	cqu|AUR62025723-RA	cqu|AUR62025946-RA	cqu|AUR62026405-RA	cqu|AUR62026528-RA
91	ath|AT1G47620.1	ath|AT1G57750.1	ath|AT1G65340.1	ath|AT2G21910.1	ath|AT2G23180.1	ath|AT4G32170.1	ath|AT4G39480.1	ath|AT4G39490.1	ath|AT4G39500.2	ath|AT4G39510.1	ath|AT5G02900.1	ath|AT5G52320.1	bra|Brara.A00062.1.p	bra|Brara.B02237.1.p	bra|Brara.C01432.1.p	bra|Brara.D00924.1.p	bra|Brara.D00926.1.p	bra|Brara.F03854.1.p	bra|Brara.F03855.1.p	bra|Brara.F03856.1.p	bra|Brara.F03857.1.p	bra|Brara.F03858.1.p	bra|Brara.F03859.1.p	bra|Brara.H00590.1.p	bra|Brara.H00726.1.p	bra|Brara.H01795.1.p	bra|Brara.H01796.1.p	bra|Brara.H01797.1.p	bra|Brara.H01798.1.p	bra|Brara.I01628.1.p	bra|Brara.I01629.1.p	bra|Brara.I01630.1.p	bra|Brara.I01631.1.p	bra|Brara.I01632.1.p	bra|Brara.I04543.1.p	bra|Brara.I04612.1.p	bra|Brara.K01095.1.p	bvu|Bv6_139190_urjp.t1	bvu|Bv6_139230_jica.t1	cqu|AUR62001183-RA	cqu|AUR62001184-RA	cqu|AUR62001185-RA	cqu|AUR62001189-RA	cqu|AUR62003300-RA	cqu|AUR62016286-RA	cqu|AUR62020543-RA	cqu|AUR62022145-RA	cqu|AUR62022146-RA	cqu|AUR62027156-RA
92	ath|AT1G19260.1	ath|AT1G41920.1	ath|AT2G06541.1	ath|AT3G29450.1	ath|AT3G29763.1	ath|AT3G29765.1	ath|AT4G09660.1	bra|Brara.A01797.1.p	bra|Brara.A02575.1.p	bra|Brara.B01409.1.p	bra|Brara.B02690.1.p	bra|Brara.B02799.1.p	bra|Brara.D00177.1.p	bra|Brara.E02015.1.p	bra|Brara.F01907.1.p	bra|Brara.G00086.1.p	bra|Brara.G00332.1.p	bra|Brara.G02813.1.p	bra|Brara.H00754.1.p	bra|Brara.I02400.1.p	bra|Brara.K01668.1.p	cqu|AUR62000909-RA	cqu|AUR62002341-RA	cqu|AUR62003553-RA	cqu|AUR62005082-RA	cqu|AUR62005099-RA	cqu|AUR62005882-RA	cqu|AUR62015653-RA	cqu|AUR62017455-RA	cqu|AUR62025266-RA	cqu|AUR62030092-RA	cqu|AUR62034202-RA	cqu|AUR62035856-RA	cqu|AUR62037466-RA	cqu|AUR62039522-RA	cqu|AUR62044130-RA	gma|Glyma.01G009100.1.p	gma|Glyma.01G024100.1.p	gma|Glyma.01G054700.1.p	gma|Glyma.01G083800.1.p	gma|Glyma.01G155700.1.p	gma|Glyma.02G054300.1.p	gma|Glyma.02G075400.1.p	gma|Glyma.02G075500.1.p	gma|Glyma.02G163400.1.p	gma|Glyma.02G209300.1.p	gma|Glyma.03G038400.1.p	gma|Glyma.03G059500.1.p	gma|Glyma.03G160800.1.p
93	ath|AT1G29230.1	ath|AT2G34180.1	ath|AT4G18700.1	ath|AT5G45810.1	bra|Brara.A01079.1.p	bra|Brara.D02078.1.p	bra|Brara.E01003.1.p	bra|Brara.E01004.1.p	bra|Brara.F03657.1.p	bra|Brara.H00966.1.p	bra|Brara.H01958.1.p	bvu|Bv8_180980_ezxd.t1	cqu|AUR62012824-RA	cqu|AUR62021832-RA	gma|Glyma.01G131500.1.p	gma|Glyma.05G158700.1.p	gma|Glyma.08G116500.1.p	gma|Glyma.13G228400.1.p	gma|Glyma.15G084100.1.p	pvu|Phvul.002G238800.1.p	pvu|Phvul.003G156900.1.p	pvu|Phvul.006G174800.1.p	pvu|Phvul.009G206900.1.p	pvu|Phvul.010G067600.1.p	sbi|jg40401.t1	sbi|jg50398.t1	seu|jg1975.t1	sly|Solyc02g072530.3.1	sly|Solyc02g072540.3.1	sly|Solyc03g006110.3.1	sly|Solyc05g052270.3.1	sly|Solyc06g007430.3.1	sly|Solyc07g005440.1.1	sly|Solyc09g042660.4.1	sly|Solyc12g010130.1.1	sme|SMEL_000g078410.1.01	sme|SMEL_000g078420.1.01	sme|SMEL_005g226570.1.01	sme|SMEL_006g243040.1.01	sme|SMEL_006g250210.1.01	sme|SMEL_007g271130.1.01	sme|SMEL_012g382810.1.01	sob|Sobic.001G379600.1.p	sob|Sobic.002G417300.1.p	sob|Sobic.003G024400.1.p	sob|Sobic.003G024600.1.p	sob|Sobic.003G302800.1.p	sob|Sobic.003G339700.1.p	sob|Sobic.004G049500.3.p
94	ath|AT1G31770.1	ath|AT1G71960.1	ath|AT3G25620.2	ath|AT3G52310.1	ath|AT4G27420.1	ath|AT5G06530.1	bra|Brara.A01710.1.p	bra|Brara.A03279.1.p	bra|Brara.B00211.1.p	bra|Brara.B01985.1.p	bra|Brara.B03187.1.p	bra|Brara.D00598.1.p	bra|Brara.E01953.1.p	bra|Brara.F03336.1.p	bra|Brara.G02382.1.p	bra|Brara.G03090.1.p	bra|Brara.I02713.1.p	bra|Brara.J02569.1.p	bra|Brara.K00089.1.p	bvu|Bv1_001120_gjid.t1	bvu|Bv1_010980_ftdh.t1	bvu|Bv4_087460_xcgy.t1	bvu|Bv4_090810_wpsj.t1	bvu|Bv5_102500_ozdh.t1	bvu|Bv5_109050_pakw.t1	cqu|AUR62002944-RA	cqu|AUR62004639-RA	cqu|AUR62007753-RA	cqu|AUR62010471-RA	cqu|AUR62013511-RA	cqu|AUR62017136-RA	cqu|AUR62022697-RA	cqu|AUR62026762-RA	cqu|AUR62029346-RA	cqu|AUR62030428-RA	cqu|AUR62034223-RA	cqu|AUR62035671-RA	cqu|AUR62036323-RA	cqu|AUR62038429-RA	gma|Glyma.01G091100.1.p	gma|Glyma.01G154400.1.p	gma|Glyma.02G130600.1.p	gma|Glyma.02G188300.1.p	gma|Glyma.02G302200.1.p	gma|Glyma.03G204800.1.p	gma|Glyma.06G248800.3.p	gma|Glyma.08G332100.2.p	gma|Glyma.09G074732.1.p	gma|Glyma.10G086800.4.p
95	bra|Brara.G00340.1.p	cqu|AUR62026226-RA	sbi|jg10212.t1	sbi|jg10342.t1	sbi|jg15864.t1	sbi|jg19470.t1	sbi|jg19948.t1	sbi|jg20244.t1	sbi|jg22917.t1	sbi|jg24864.t1	sbi|jg24867.t1	sbi|jg25617.t1	sbi|jg25878.t1	sbi|jg27210.t1	sbi|jg27775.t1	sbi|jg28128.t1	sbi|jg30229.t1	sbi|jg30369.t1	sbi|jg34758.t1	sbi|jg34827.t2	sbi|jg36995.t1	sbi|jg39881.t1	sbi|jg39886.t1	sbi|jg4055.t1	sbi|jg43708.t1	sbi|jg43855.t1	sbi|jg43893.t1	sbi|jg43981.t1	sbi|jg44124.t1	sbi|jg45740.t1	sbi|jg4973.t1	sbi|jg50033.t1	sbi|jg53862.t1	sbi|jg53962.t1	sbi|jg5489.t1	sbi|jg5553.t1	sbi|jg56359.t1	sbi|jg57641.t1	sbi|jg57982.t1	sbi|jg61313.t1	sbi|jg61481.t1	sbi|jg61923.t1	sbi|jg62846.t1	sbi|jg63080.t1	sbi|jg63231.t1	sbi|jg7184.t1	sbi|jg7496.t1	sbi|jg7861.t1	sbi|jg8081.t1
96	seu|jg1324.t1	seu|jg14005.t1	seu|jg14083.t1	seu|jg14089.t1	seu|jg14095.t1	seu|jg14180.t1	seu|jg14191.t1	seu|jg14197.t1	seu|jg14257.t1	seu|jg18706.t1	seu|jg13907.t1	seu|jg13912.t1	seu|jg13916.t1	seu|jg13921.t1	seu|jg13925.t1	seu|jg13929.t1	seu|jg13934.t1	seu|jg13939.t1	seu|jg13944.t1	seu|jg13948.t1	seu|jg13952.t1	seu|jg13957.t1	seu|jg13963.t2	seu|jg13968.t1	seu|jg13973.t1	seu|jg13977.t1	seu|jg13982.t1	seu|jg13989.t2	seu|jg13994.t1	seu|jg13999.t1	seu|jg14004.t1	seu|jg14010.t1	seu|jg14015.t1	seu|jg14020.t1	seu|jg14025.t1	seu|jg14030.t1	seu|jg14035.t1	seu|jg14039.t1	seu|jg14044.t1	seu|jg14048.t1	seu|jg14053.t1	seu|jg14058.t1	seu|jg14063.t1	seu|jg14067.t1	seu|jg14072.t1	seu|jg14077.t1	seu|jg14082.t1	seu|jg14088.t1	seu|jg14094.t1
97	ath|AT1G10900.1	ath|AT1G60890.2	ath|AT1G77740.1	ath|AT2G41210.1	ath|AT3G07960.1	ath|AT3G09920.1	ath|AT3G56960.1	bra|Brara.B02287.1.p	bra|Brara.C02109.1.p	bra|Brara.C03236.1.p	bra|Brara.D00319.1.p	bra|Brara.E00209.1.p	bra|Brara.E03052.1.p	bra|Brara.F00731.1.p	bra|Brara.G01718.1.p	bra|Brara.H02260.1.p	bra|Brara.I01533.1.p	bra|Brara.I03924.1.p	bra|Brara.I04394.1.p	bra|Brara.I05195.1.p	bvu|Bv1_000300_xgug.t1	bvu|Bv2_041650_xtnr.t1	bvu|Bv3_062890_zepg.t1	bvu|Bv4_084270_ytmx.t1	bvu|Bv6_143810_xeix.t1	bvu|Bv7_179260_jgzz.t1	cqu|AUR62004705-RA	cqu|AUR62004801-RA	cqu|AUR62018345-RA	cqu|AUR62023621-RA	cqu|AUR62026858-RA	cqu|AUR62026951-RA	cqu|AUR62028458-RA	cqu|AUR62030322-RA	cqu|AUR62032646-RA	cqu|AUR62039038-RA	cqu|AUR62042724-RA	cqu|AUR62043426-RA	cqu|AUR62044426-RA	gma|Glyma.02G163800.1.p	gma|Glyma.03G128100.1.p	gma|Glyma.03G186300.4.p	gma|Glyma.04G206100.1.p	gma|Glyma.04G253100.1.p	gma|Glyma.05G169400.3.p	gma|Glyma.05G197200.3.p	gma|Glyma.06G109400.1.p	gma|Glyma.06G159500.1.p	gma|Glyma.08G004600.3.p
98	sbi|jg53030.t1	sme|SMEL_010g337090.1.01	ath|AT1G66930.2	ath|AT1G67000.1	bra|Brara.B01684.1.p	bra|Brara.B01686.1.p	bra|Brara.B01689.1.p	bra|Brara.D01099.1.p	bra|Brara.G02680.1.p	bra|Brara.G02681.1.p	ath|AT1G66910.1	ath|AT1G66920.2	ath|AT5G38260.1	bra|Brara.B01682.1.p	bra|Brara.D00890.1.p	bra|Brara.G01427.1.p	bvu|Bv2_027140_oozk.t1	cqu|AUR62000591-RA	cqu|AUR62000596-RA	cqu|AUR62000597-RA	cqu|AUR62000598-RA	cqu|AUR62006944-RA	cqu|AUR62006945-RA	cqu|AUR62006946-RA	cqu|AUR62006947-RA	cqu|AUR62009023-RA	cqu|AUR62009027-RA	cqu|AUR62023275-RA	gma|Glyma.05G237100.1.p	gma|Glyma.07G094100.1.p	gma|Glyma.07G094200.1.p	gma|Glyma.07G094500.1.p	gma|Glyma.07G095000.5.p	gma|Glyma.07G095100.1.p	gma|Glyma.07G095200.1.p	gma|Glyma.07G095400.2.p	gma|Glyma.07G095500.1.p	gma|Glyma.07G095700.2.p	gma|Glyma.07G095800.1.p	gma|Glyma.08G044200.1.p	gma|Glyma.09G181960.1.p	gma|Glyma.09G182200.2.p	pvu|Phvul.002G318300.1.p	pvu|Phvul.004G155600.1.p	sbi|jg21811.t1	sbi|jg22003.t1	sbi|jg22215.t1	sbi|jg22218.t1	seu|jg16144.t1
99	ath|AT3G07040.1	bra|Brara.A03629.1.p	bvu|Bv4_081960_kacj.t1	bvu|Bv7_159070_qhcp.t1	cqu|AUR62006004-RA	cqu|AUR62007224-RA	cqu|AUR62007225-RA	cqu|AUR62018774-RA	cqu|AUR62018776-RA	cqu|AUR62035655-RA	gma|Glyma.01G010500.1.p	gma|Glyma.01G010700.1.p	gma|Glyma.06G311000.4.p	gma|Glyma.06G311100.1.p	gma|Glyma.06G311200.2.p	gma|Glyma.08G305400.1.p	gma|Glyma.08G317400.6.p	gma|Glyma.08G317700.2.p	gma|Glyma.08G318000.1.p	gma|Glyma.08G319300.2.p	gma|Glyma.08G323200.2.p	gma|Glyma.09G210400.1.p	gma|Glyma.09G210600.2.p	gma|Glyma.18G082100.2.p	gma|Glyma.18G082200.2.p	gma|Glyma.18G082300.2.p	gma|Glyma.18G082400.1.p	gma|Glyma.18G082800.2.p	gma|Glyma.18G083200.2.p	gma|Glyma.18G083900.2.p	gma|Glyma.18G084400.2.p	gma|Glyma.18G086200.3.p	gma|Glyma.18G086600.2.p	gma|Glyma.18G086900.2.p	gma|Glyma.18G087700.1.p	gma|Glyma.18G087800.1.p	gma|Glyma.18G088000.1.p	gma|Glyma.18G088300.2.p	gma|Glyma.18G088950.1.p	gma|Glyma.18G093400.2.p	gma|Glyma.18G093500.1.p	gma|Glyma.18G093600.2.p	gma|Glyma.18G093800.1.p	gma|Glyma.18G093900.1.p	gma|Glyma.18G094200.1.p	gma|Glyma.18G105100.1.p	gma|Glyma.18G190900.1.p	gma|Glyma.20G042400.1.p	gma|Glyma.20G042700.1.p
100	ath|AT1G05580.1	ath|AT2G13620.1	ath|AT2G31910.1	bra|Brara.A01380.1.p	bra|Brara.C03651.1.p	bra|Brara.D00513.1.p	bra|Brara.D01160.1.p	bra|Brara.D01935.1.p	bra|Brara.D01936.1.p	bra|Brara.E00755.1.p	bra|Brara.G00367.1.p	bra|Brara.G01607.1.p	bra|Brara.H01660.1.p	bra|Brara.I00953.1.p	bra|Brara.I01277.1.p	bra|Brara.I03657.1.p	bra|Brara.J00385.1.p	bra|Brara.K00711.1.p	bvu|Bv5_099630_gtff.t1	bvu|Bv5_111260_qgdi.t1	bvu|Bv6_132720_wdsj.t1	bvu|Bv7_175480_ducj.t1	cqu|AUR62003573-RA	cqu|AUR62009709-RA	cqu|AUR62010780-RA	cqu|AUR62010781-RA	cqu|AUR62010783-RA	cqu|AUR62017888-RA	cqu|AUR62019779-RA	cqu|AUR62019780-RA	cqu|AUR62019781-RA	cqu|AUR62026694-RA	cqu|AUR62036236-RA	cqu|AUR62043297-RA	gma|Glyma.01G223600.6.p	gma|Glyma.03G171500.1.p	gma|Glyma.03G233700.1.p	gma|Glyma.04G212200.1.p	gma|Glyma.05G192400.1.p	gma|Glyma.06G154166.1.p	gma|Glyma.06G154232.1.p	gma|Glyma.06G178500.1.p	gma|Glyma.08G057800.1.p	gma|Glyma.10G131500.1.p	gma|Glyma.11G019900.7.p	gma|Glyma.11G229400.1.p	gma|Glyma.13G081300.1.p	gma|Glyma.13G116400.1.p	gma|Glyma.13G131200.1.p
101	ath|AT1G14690.1	ath|AT2G01910.1	bra|Brara.F03444.1.p	bra|Brara.I04972.1.p	gma|Glyma.09G285100.1.p	gma|Glyma.20G001000.1.p	pvu|Phvul.003G002000.1.p	sly|Solyc01g005080.3.1	sly|Solyc04g008290.4.1	sme|SMEL_001g150980.1.01	sme|SMEL_011g374130.1.01	sob|Sobic.001G442800.2.p	sob|Sobic.002G221700.1.p	ath|AT2G38720.1	bra|Brara.D02356.1.p	bvu|Bv2_042290_omyd.t2	cqu|AUR62031692-RA	cqu|AUR62032574-RA	gma|Glyma.02G295100.1.p	gma|Glyma.13G189600.1.p	gma|Glyma.14G018300.1.p	pvu|Phvul.011G196700.1.p	sbi|jg30067.t1	sbi|jg43506.t1	seu|jg18397.t1	sly|Solyc01g096680.4.1	sly|Solyc07g064970.4.1	sme|SMEL_001g127950.1.01	sob|Sobic.009G136000.1.p	sol|Spo01913	sol|Spo11222	ath|AT3G60840.1	bra|Brara.D00135.1.p	bvu|Bv1_019300_wekc.t1	bvu|Bv3_055590_wkkm.t1	bvu|Bv6_151350_joze.t1	cqu|AUR62004222-RA	cqu|AUR62013626-RA	gma|Glyma.09G153500.1.p	gma|Glyma.09G268800.3.p	gma|Glyma.10G178100.1.p	gma|Glyma.20G212100.1.p	pvu|Phvul.004G127100.1.p	pvu|Phvul.007G111500.1.p	pvu|Phvul.008G076000.1.p	sbi|jg15392.t1	sbi|jg42712.t2	sbi|jg4327.t1	sbi|jg45336.t2
102	cqu|AUR62007768-RA	cqu|AUR62044017-RA	cqu|AUR62029632-RA	bvu|Bv2_046910_qxpd.t1	bvu|Bv7_164710_knuo.t1	bvu|Bv_010850_uryz.t1	bvu|Bv_017290_qmnh.t1	cqu|AUR62015616-RA	cqu|AUR62020795-RA	cqu|AUR62029242-RA	cqu|AUR62030190-RA	cqu|AUR62031864-RA	cqu|AUR62032759-RA	cqu|AUR62033503-RA	cqu|AUR62034011-RA	cqu|AUR62036521-RA	cqu|AUR62036566-RA	cqu|AUR62038424-RA	cqu|AUR62040143-RA	cqu|AUR62041516-RA	cqu|AUR62043404-RA	cqu|AUR62043459-RA	cqu|AUR62043465-RA	cqu|AUR62043585-RA	cqu|AUR62044732-RA	bvu|Bv7_161190_fzws.t1	cqu|AUR62026239-RA	cqu|AUR62030655-RA	cqu|AUR62031149-RA	cqu|AUR62035731-RA	cqu|AUR62035941-RA	cqu|AUR62040771-RA	sbi|jg42236.t2	sme|SMEL_003g175160.1.01	bvu|Bv_015420_crie.t1	cqu|AUR62009513-RA	cqu|AUR62012549-RA	cqu|AUR62015718-RA	cqu|AUR62018288-RA	cqu|AUR62020782-RA	cqu|AUR62026468-RA	cqu|AUR62026707-RA	cqu|AUR62042259-RA	bvu|Bv_017240_ookx.t1	sol|Spo20466	cqu|AUR62027501-RA	bvu|Bv_018670_dohh.t1	sbi|jg47852.t1	sbi|jg49853.t2
103	sbi|jg10894.t1	sbi|jg22600.t1	sbi|jg30198.t1	sbi|jg31251.t1	sbi|jg31761.t1	sbi|jg48677.t1	sbi|jg51564.t1	sbi|jg54280.t1	sbi|jg63592.t1	sbi|jg6620.t1	seu|jg22689.t1	bvu|Bv_016780_gqdd.t1	sbi|jg41304.t1	seu|jg13696.t1	seu|jg21909.t1	seu|jg22152.t1	seu|jg7204.t1	seu|jg7879.t1	bvu|Bv_016830_audr.t1	sbi|jg10672.t1	sbi|jg16950.t1	sbi|jg20007.t1	sbi|jg24489.t1	sbi|jg32032.t1	sbi|jg38791.t1	sbi|jg42522.t1	sbi|jg43934.t1	sbi|jg46289.t1	sbi|jg50321.t1	sbi|jg51517.t1	sbi|jg57054.t1	sbi|jg57491.t1	sbi|jg60030.t1	sbi|jg61723.t1	sbi|jg61864.t1	sbi|jg60130.t1	sbi|jg14443.t1	sbi|jg10038.t1	sbi|jg10893.t1	sbi|jg16800.t1	sbi|jg22540.t1	sbi|jg26487.t1	sbi|jg31762.t1	sbi|jg33513.t1	sbi|jg36111.t1	sbi|jg36753.t1	sbi|jg42355.t1	sbi|jg51387.t1	sbi|jg54097.t1
104	ath|AT1G22340.1	ath|AT1G22360.1	ath|AT1G22370.2	ath|AT1G22380.1	ath|AT1G22400.1	ath|AT1G78270.1	bra|Brara.B02326.1.p	bra|Brara.G01007.1.p	bra|Brara.G01008.1.p	bra|Brara.G01009.1.p	bra|Brara.H02244.1.p	bra|Brara.I03315.1.p	bra|Brara.I03317.1.p	bra|Brara.I03318.1.p	bvu|Bv1_008780_geac.t1	bvu|Bv1_008800_xyuj.t1	bvu|Bv1_008810_awfn.t1	bvu|Bv1_008820_agmt.t1	bvu|Bv1_008830_rexn.t1	bvu|Bv1_008840_xtmj.t1	bvu|Bv1_008850_jwpc.t1	bvu|Bv6_134900_pmxx.t1	cqu|AUR62010153-RA	cqu|AUR62013149-RA	cqu|AUR62018940-RA	cqu|AUR62018941-RA	cqu|AUR62018942-RA	cqu|AUR62027781-RA	cqu|AUR62027782-RA	cqu|AUR62027783-RA	cqu|AUR62027784-RA	cqu|AUR62027785-RA	gma|Glyma.06G102300.2.p	gma|Glyma.08G178200.3.p	gma|Glyma.13G029500.1.p	gma|Glyma.13G029900.1.p	gma|Glyma.13G051800.1.p	gma|Glyma.13G090300.1.p	gma|Glyma.14G175000.1.p	gma|Glyma.14G175100.1.p	gma|Glyma.14G175400.1.p	gma|Glyma.14G175800.1.p	gma|Glyma.15G051300.1.p	gma|Glyma.15G054300.1.p	gma|Glyma.15G054500.1.p	gma|Glyma.15G234700.1.p	gma|Glyma.19G035800.1.p	gma|Glyma.19G036100.1.p	gma|Glyma.20G057500.1.p
105	ath|AT1G06390.1	ath|AT1G09840.1	ath|AT1G57870.3	ath|AT2G30980.1	ath|AT3G05840.1	ath|AT3G61160.2	ath|AT4G00720.1	ath|AT4G18710.1	ath|AT5G14640.1	ath|AT5G26751.1	bra|Brara.A00980.1.p	bra|Brara.A03693.1.p	bra|Brara.C00635.1.p	bra|Brara.C02896.1.p	bra|Brara.C03121.1.p	bra|Brara.D01864.1.p	bra|Brara.E03338.1.p	bra|Brara.F00643.1.p	bra|Brara.F02815.1.p	bra|Brara.G01911.1.p	bra|Brara.H00968.1.p	bra|Brara.H02793.1.p	bra|Brara.I00042.1.p	bra|Brara.I00492.1.p	bra|Brara.I04208.1.p	bra|Brara.K00429.1.p	bvu|Bv1_005700_swxz.t1	bvu|Bv4_079770_ttkx.t1	bvu|Bv5_122350_enzf.t1	bvu|Bv6_145100_pqgq.t1	bvu|Bv8_181040_gqru.t1	bvu|Bv9_209060_sdag.t1	cqu|AUR62000449-RA	cqu|AUR62004303-RA	cqu|AUR62006797-RA	cqu|AUR62011743-RA	cqu|AUR62022753-RA	cqu|AUR62024576-RA	cqu|AUR62027702-RA	cqu|AUR62039456-RA	cqu|AUR62040442-RA	gma|Glyma.02G009200.5.p	gma|Glyma.03G016500.1.p	gma|Glyma.03G229200.2.p	gma|Glyma.04G063600.1.p	gma|Glyma.05G159400.1.p	gma|Glyma.06G064800.1.p	gma|Glyma.06G275800.1.p	gma|Glyma.07G076700.1.p
106	ath|AT1G06710.1	bra|Brara.J00461.1.p	bvu|Bv4_082320_chwj.t1	cqu|AUR62000973-RA	cqu|AUR62004993-RA	gma|Glyma.01G233900.4.p	gma|Glyma.11G009000.1.p	pvu|Phvul.002G041300.1.p	sbi|jg16838.t1	sbi|jg61372.t1	seu|jg125.t1	sly|Solyc02g081250.3.1	sme|SMEL_000g059890.1.01	sob|Sobic.006G128400.1.p	sol|Spo23532	ath|AT1G65920.1	ath|AT1G69710.1	ath|AT4G14368.1	ath|AT5G12350.1	ath|AT5G42140.1	bra|Brara.A02660.1.p	bra|Brara.B00455.1.p	bra|Brara.B01877.1.p	bra|Brara.C00879.1.p	bra|Brara.D00643.1.p	bra|Brara.F01931.1.p	bra|Brara.F01968.1.p	bra|Brara.G00517.1.p	bra|Brara.G02164.1.p	bra|Brara.G02970.1.p	bra|Brara.G03479.1.p	bra|Brara.J01644.1.p	bra|Brara.J02158.1.p	bvu|Bv1_011230_ensg.t1	bvu|Bv2_041510_zika.t1	bvu|Bv4_073540_qdge.t1	bvu|Bv6_154230_pgud.t1	bvu|Bv8_191070_erch.t1	cqu|AUR62000180-RA	cqu|AUR62002142-RA	cqu|AUR62005755-RA	cqu|AUR62006531-RA	cqu|AUR62013542-RA	cqu|AUR62015566-RA	cqu|AUR62026740-RA	cqu|AUR62026876-RA	cqu|AUR62028803-RA	cqu|AUR62037183-RA	gma|Glyma.02G005300.1.p
107	ath|AT1G09170.5	ath|AT2G47500.1	ath|AT3G10310.2	ath|AT3G44730.2	ath|AT5G27000.1	bra|Brara.E00044.1.p	bra|Brara.E03025.1.p	bra|Brara.F02830.1.p	bra|Brara.H02839.1.p	bra|Brara.I00447.1.p	bra|Brara.I01287.1.p	bvu|Bv3_061690_zenz.t2	bvu|Bv4_076360_jinw.t1	bvu|Bv4_091020_rten.t1	bvu|Bv5_110900_drxa.t1	bvu|Bv5_123020_txko.t1	bvu|Bv7_165080_eeif.t1	bvu|Bv8_188850_epef.t1	cqu|AUR62000714-RA	cqu|AUR62005249-RA	cqu|AUR62008729-RA	cqu|AUR62017159-RA	cqu|AUR62024474-RA	cqu|AUR62025508-RA	cqu|AUR62026063-RA	gma|Glyma.02G015500.1.p	gma|Glyma.02G302800.2.p	gma|Glyma.03G134900.1.p	gma|Glyma.03G217000.1.p	gma|Glyma.03G233100.1.p	gma|Glyma.05G208100.3.p	gma|Glyma.05G233900.8.p	gma|Glyma.08G014800.3.p	gma|Glyma.08G333300.1.p	gma|Glyma.09G184400.1.p	gma|Glyma.10G016000.1.p	gma|Glyma.10G149500.1.p	gma|Glyma.14G011100.1.p	gma|Glyma.18G073500.1.p	gma|Glyma.19G137500.1.p	gma|Glyma.19G213600.1.p	gma|Glyma.19G230100.1.p	pvu|Phvul.001G130300.1.p	pvu|Phvul.001G210500.1.p	pvu|Phvul.001G226700.2.p	pvu|Phvul.002G289700.1.p	pvu|Phvul.006G059300.2.p	pvu|Phvul.007G199000.1.p	pvu|Phvul.007G217400.2.p
108	sly|Solyc00g500336.1.1	sly|Solyc00g500337.1.1	sly|Solyc01g017565.1.1	sly|Solyc01g089853.1.1	sly|Solyc02g079715.1.1	sly|Solyc04g073957.1.1	sly|Solyc06g009785.1.1	sly|Solyc06g061225.1.1	sly|Solyc07g016005.1.1	sly|Solyc08g065145.1.1	sly|Solyc08g065675.1.1	sly|Solyc09g011695.1.1	sly|Solyc09g065525.1.1	sly|Solyc12g013535.1.1	sly|Solyc12g019917.1.1	sly|Solyc01g058245.1.1	sly|Solyc01g105763.1.1	sly|Solyc03g044915.1.1	sly|Solyc03g150161.1.1	sly|Solyc05g010755.1.1	sly|Solyc07g008673.1.1	sly|Solyc08g016767.1.1	sly|Solyc08g062675.1.1	sly|Solyc10g054413.1.1	sly|Solyc11g032025.1.1	sly|Solyc12g019473.1.1	sly|Solyc11g012923.1.1	sly|Solyc01g010175.1.1	sly|Solyc03g034396.1.1	sly|Solyc03g044937.1.1	sly|Solyc01g010415.1.1	sly|Solyc01g010705.1.1	sly|Solyc01g057133.1.1	sly|Solyc01g058007.1.1	sly|Solyc01g065545.1.1	sly|Solyc01g066205.1.1	sly|Solyc02g062565.1.1	sly|Solyc02g063137.1.1	sly|Solyc02g071375.1.1	sly|Solyc02g076635.1.1	sly|Solyc02g087475.1.1	sly|Solyc03g065255.1.1	sly|Solyc03g078355.1.1	sly|Solyc03g080117.1.1	sly|Solyc03g093773.1.1	sly|Solyc03g093935.1.1	sly|Solyc03g095775.1.1	sly|Solyc03g096605.1.1	sly|Solyc03g096705.1.1
109	ath|AT1G49240.1	ath|AT2G37620.1	ath|AT2G42090.1	ath|AT2G42100.1	ath|AT2G42170.1	ath|AT3G12110.1	ath|AT3G18780.2	ath|AT3G46520.1	ath|AT3G53750.1	ath|AT5G09810.1	ath|AT5G59370.1	bra|Brara.A02421.1.p	bra|Brara.A02909.1.p	bra|Brara.B00330.1.p	bra|Brara.B01101.1.p	bra|Brara.C00393.1.p	bra|Brara.C01091.1.p	bra|Brara.C01891.1.p	bra|Brara.C03705.1.p	bra|Brara.D00512.1.p	bra|Brara.D02290.1.p	bra|Brara.E00747.1.p	bra|Brara.E02316.1.p	bra|Brara.E02875.1.p	bra|Brara.F01807.1.p	bra|Brara.F01945.1.p	bra|Brara.I03661.1.p	bra|Brara.J01313.1.p	bra|Brara.J02361.1.p	bvu|Bv1_005380_uwpa.t1	bvu|Bv1_005390_xmee.t1	bvu|Bv2_024660_pyjn.t1	bvu|Bv6_151450_cndk.t1	bvu|Bv7_173970_ugxo.t1	cqu|AUR62001795-RA	cqu|AUR62005573-RA	cqu|AUR62009583-RA	cqu|AUR62014374-RA	cqu|AUR62014375-RA	cqu|AUR62014579-RA	cqu|AUR62019116-RA	cqu|AUR62019117-RA	cqu|AUR62024157-RA	cqu|AUR62039382-RA	gma|Glyma.02G091900.1.p	gma|Glyma.02G172800.2.p	gma|Glyma.03G144800.10.p	gma|Glyma.04G215900.2.p	gma|Glyma.05G000900.3.p
110	ath|AT1G10940.2	ath|AT1G60940.1	ath|AT5G08590.1	ath|AT5G63650.1	bra|Brara.A00419.1.p	bra|Brara.A02503.1.p	bra|Brara.C00369.1.p	bra|Brara.F00734.1.p	bra|Brara.F02250.1.p	bra|Brara.H02737.1.p	bra|Brara.I05198.1.p	bra|Brara.J02412.1.p	bra|Brara.K00972.1.p	bvu|Bv4_084120_kqpu.t1	cqu|AUR62001966-RA	cqu|AUR62003840-RA	cqu|AUR62004814-RA	cqu|AUR62011423-RA	cqu|AUR62016637-RA	gma|Glyma.02G135500.1.p	gma|Glyma.04G205400.1.p	gma|Glyma.05G197700.1.p	gma|Glyma.06G160100.1.p	gma|Glyma.07G209400.4.p	gma|Glyma.08G005100.1.p	gma|Glyma.08G188300.1.p	gma|Glyma.12G169800.1.p	gma|Glyma.20G009600.1.p	pvu|Phvul.006G216400.1.p	pvu|Phvul.009G157800.1.p	sbi|jg16525.t1	sbi|jg61043.t1	seu|jg22807.t1	sly|Solyc01g103940.3.1	sly|Solyc01g108280.3.1	sly|Solyc05g056550.3.1	sly|Solyc08g077780.3.1	sme|SMEL_001g122250.1.01	sme|SMEL_005g231220.1.01	sob|Sobic.003G370100.1.p	sob|Sobic.004G173500.1.p	sob|Sobic.006G083000.1.p	sob|Sobic.006G279100.1.p	sob|Sobic.009G149900.1.p	sol|Spo14589	sol|Spo22146	ath|AT1G78290.2	bra|Brara.G02113.1.p	bvu|Bv1_008630_pooe.t1
111	ath|AT1G20010.1	ath|AT1G75780.1	ath|AT2G29550.1	ath|AT4G20890.1	ath|AT5G12250.1	ath|AT5G23860.1	ath|AT5G44340.1	ath|AT5G62690.1	ath|AT5G62700.1	bra|Brara.A01134.1.p	bra|Brara.A02439.1.p	bra|Brara.B02782.1.p	bra|Brara.D01772.1.p	bra|Brara.E00951.1.p	bra|Brara.E01346.1.p	bra|Brara.F01786.1.p	bra|Brara.F01940.1.p	bra|Brara.F02178.1.p	bra|Brara.F02611.1.p	bra|Brara.F03751.1.p	bra|Brara.G03378.1.p	bra|Brara.H01049.1.p	bra|Brara.I01840.1.p	bra|Brara.J02165.1.p	bra|Brara.K01811.1.p	bvu|Bv1_016340_zfif.t1	bvu|Bv3_063290_dpra.t1	bvu|Bv4_074050_fchq.t1	bvu|Bv5_100510_ttjr.t1	bvu|Bv5_122970_kmfq.t1	bvu|Bv7_172940_ttsp.t1	cqu|AUR62000222-RA	cqu|AUR62001712-RA	cqu|AUR62006568-RA	cqu|AUR62010597-RA	cqu|AUR62010672-RA	cqu|AUR62017211-RA	cqu|AUR62017240-RA	cqu|AUR62018378-RA	cqu|AUR62020068-RA	cqu|AUR62030284-RA	cqu|AUR62033900-RA	cqu|AUR62041904-RA	gma|Glyma.01G109300.1.p	gma|Glyma.03G074400.1.p	gma|Glyma.03G124400.1.p	gma|Glyma.04G023900.1.p	gma|Glyma.05G126100.1.p	gma|Glyma.05G207500.1.p
112	ath|AT1G09930.1	ath|AT4G10770.1	ath|AT4G16370.1	ath|AT4G26590.1	ath|AT4G27730.1	ath|AT5G53510.1	ath|AT5G53520.1	ath|AT5G55930.1	ath|AT5G64410.1	bra|Brara.A01646.1.p	bra|Brara.A01753.1.p	bra|Brara.B01298.1.p	bra|Brara.B01447.1.p	bra|Brara.B02738.1.p	bra|Brara.B03897.1.p	bra|Brara.C01387.1.p	bra|Brara.H00855.1.p	bra|Brara.I02370.1.p	bra|Brara.I05249.1.p	bra|Brara.J00850.1.p	bra|Brara.K00133.1.p	bra|Brara.K01446.1.p	bvu|Bv1_005190_zjna.t1	bvu|Bv3_051270_yypp.t1	bvu|Bv5_103710_xayd.t1	bvu|Bv5_103720_cosj.t1	bvu|Bv8_184420_zwti.t1	bvu|Bv9_222060_xejm.t2	cqu|AUR62006049-RA	cqu|AUR62007038-RA	cqu|AUR62007129-RA	cqu|AUR62012840-RA	cqu|AUR62014387-RA	cqu|AUR62018890-RA	cqu|AUR62019128-RA	cqu|AUR62019902-RA	cqu|AUR62021819-RA	cqu|AUR62027085-RA	cqu|AUR62027086-RA	cqu|AUR62030926-RA	cqu|AUR62035579-RA	gma|Glyma.02G047200.1.p	gma|Glyma.02G301800.1.p	gma|Glyma.03G139100.1.p	gma|Glyma.04G090700.3.p	gma|Glyma.04G233000.1.p	gma|Glyma.06G131800.1.p	gma|Glyma.07G184200.1.p	gma|Glyma.07G267800.1.p
113	ath|AT1G11130.1	ath|AT2G20850.1	ath|AT4G03390.1	bra|Brara.A01234.1.p	bra|Brara.A03195.1.p	bra|Brara.E02688.1.p	bra|Brara.F00744.1.p	bra|Brara.H00119.1.p	bra|Brara.H01104.1.p	bra|Brara.I05179.1.p	bvu|Bv7_168940_pnhe.t1	bvu|Bv7_178000_uqur.t1	bvu|Bv8_185560_ixfj.t1	bvu|Bv8_199490_dkhi.t1	bvu|Bv9_208770_iwkr.t2	cqu|AUR62014754-RA	cqu|AUR62016931-RA	cqu|AUR62037600-RA	cqu|AUR62038955-RA	gma|Glyma.06G296800.2.p	gma|Glyma.07G046800.1.p	gma|Glyma.07G192200.1.p	gma|Glyma.08G225900.1.p	gma|Glyma.09G007200.1.p	gma|Glyma.12G108400.5.p	gma|Glyma.12G202201.1.p	gma|Glyma.13G184200.5.p	gma|Glyma.13G244200.1.p	gma|Glyma.13G300000.7.p	gma|Glyma.15G069500.2.p	gma|Glyma.15G111600.1.p	gma|Glyma.16G015400.1.p	gma|Glyma.19G261700.1.p	pvu|Phvul.002G224200.1.p	pvu|Phvul.005G106800.1.p	pvu|Phvul.006G146100.1.p	pvu|Phvul.006G189800.1.p	pvu|Phvul.009G260900.1.p	pvu|Phvul.010G122100.1.p	pvu|Phvul.011G112700.1.p	sbi|jg10170.t1	sbi|jg26385.t1	sbi|jg40208.t1	sbi|jg41714.t1	sbi|jg48390.t1	sbi|jg50191.t1	seu|jg1793.t1	seu|jg22256.t1	seu|jg27703.t1
114	ath|AT1G24650.1	ath|AT1G66150.1	ath|AT2G01820.1	ath|AT3G23750.1	bra|Brara.A02616.1.p	bra|Brara.B03072.1.p	bra|Brara.F03452.1.p	bra|Brara.G00082.1.p	bra|Brara.G00705.1.p	bra|Brara.G02632.1.p	bra|Brara.K00266.1.p	bra|Brara.K01137.1.p	bvu|Bv2_032680_imqz.t1	bvu|Bv3_065150_jnsm.t1	bvu|Bv4_071450_xogk.t1	bvu|Bv5_098490_qoet.t1	bvu|Bv7_168170_xerf.t1	bvu|Bv7_171050_ygdn.t1	bvu|Bv9_214880_nxhz.t1	cqu|AUR62000033-RA	cqu|AUR62001162-RA	cqu|AUR62009236-RA	cqu|AUR62010119-RA	cqu|AUR62013114-RA	cqu|AUR62018522-RA	cqu|AUR62019203-RA	cqu|AUR62020236-RA	cqu|AUR62020877-RA	cqu|AUR62020897-RA	cqu|AUR62022160-RA	cqu|AUR62030746-RA	cqu|AUR62036384-RA	cqu|AUR62041961-RA	cqu|AUR62041964-RA	gma|Glyma.02G197000.1.p	gma|Glyma.02G242700.2.p	gma|Glyma.03G202000.1.p	gma|Glyma.05G150800.1.p	gma|Glyma.07G173100.1.p	gma|Glyma.08G048700.1.p	gma|Glyma.08G107700.1.p	gma|Glyma.10G081300.1.p	gma|Glyma.11G179200.1.p	gma|Glyma.11G214402.1.p	gma|Glyma.11G254000.1.p	gma|Glyma.12G094200.1.p	gma|Glyma.12G188100.1.p	gma|Glyma.14G212100.1.p	gma|Glyma.18G003000.1.p
115	ath|AT1G64760.1	ath|AT2G19440.1	ath|AT3G04010.1	ath|AT5G18220.1	bra|Brara.B03912.1.p	bra|Brara.E03473.1.p	bra|Brara.I00798.1.p	bra|Brara.I01124.1.p	bra|Brara.J01741.1.p	bvu|Bv3_056390_orkx.t1	bvu|Bv3_056400_wrns.t1	bvu|Bv6_139080_nipa.t1	bvu|Bv8_195710_nkmo.t1	cqu|AUR62003291-RA	cqu|AUR62011031-RA	cqu|AUR62027170-RA	cqu|AUR62027965-RA	cqu|AUR62032670-RA	cqu|AUR62032671-RA	cqu|AUR62033404-RA	cqu|AUR62035296-RA	cqu|AUR62035297-RA	gma|Glyma.02G071400.1.p	gma|Glyma.04G152100.1.p	gma|Glyma.05G185100.1.p	gma|Glyma.06G210900.1.p	gma|Glyma.16G042500.1.p	gma|Glyma.16G152600.1.p	gma|Glyma.17G120767.1.p	pvu|Phvul.001G109400.1.p	pvu|Phvul.004G079100.1.p	sbi|jg24903.t1	sbi|jg59581.t1	sbi|jg59582.t1	sbi|jg59794.t1	sbi|jg63072.t1	sbi|jg63073.t1	seu|jg19842.t1	seu|jg23824.t1	seu|jg23825.t1	seu|jg24067.t1	sly|Solyc04g051590.3.1	sly|Solyc05g025500.3.1	sly|Solyc10g078510.3.1	sly|Solyc11g012030.2.1	sly|Solyc12g019890.2.1	sme|SMEL_003g178770.1.01	sme|SMEL_010g343440.1.01	sme|SMEL_010g358880.1.01
116	sme|SMEL_005g227520.1.01	bvu|Bv3_052160_gjen.t1	bvu|Bv3_061740_rqet.t1	bvu|Bv3_061750_mtgu.t1	bvu|Bv3_061760_mzsz.t1	bvu|Bv3_061790_myrw.t1	bvu|Bv3_061800_omip.t1	bvu|Bv3_061820_qofy.t1	bvu|Bv3_061830_dewy.t1	bvu|Bv3_061840_zrqf.t1	bvu|Bv3_061850_gcfz.t1	bvu|Bv3_061860_uwfi.t1	bvu|Bv_014800_dwiq.t1	cqu|AUR62006116-RA	cqu|AUR62019373-RA	cqu|AUR62024481-RA	cqu|AUR62024482-RA	cqu|AUR62024483-RA	cqu|AUR62024484-RA	cqu|AUR62024485-RA	cqu|AUR62024488-RA	cqu|AUR62024489-RA	cqu|AUR62024490-RA	cqu|AUR62024491-RA	cqu|AUR62024492-RA	cqu|AUR62024493-RA	cqu|AUR62024495-RA	cqu|AUR62024496-RA	cqu|AUR62024497-RA	cqu|AUR62026067-RA	cqu|AUR62026068-RA	cqu|AUR62026069-RA	cqu|AUR62026070-RA	cqu|AUR62026074-RA	cqu|AUR62026076-RA	cqu|AUR62026077-RA	cqu|AUR62026078-RA	cqu|AUR62026081-RA	cqu|AUR62026082-RA	cqu|AUR62026100-RA	cqu|AUR62026101-RA	gma|Glyma.02G184200.1.p	gma|Glyma.02G186000.1.p	gma|Glyma.03G134500.2.p	gma|Glyma.10G107900.1.p	gma|Glyma.10G108400.1.p	gma|Glyma.19G136700.2.p	pvu|Phvul.007G251000.1.p	pvu|Phvul.007G251100.1.p
117	ath|AT1G07520.3	ath|AT2G29065.1	bra|Brara.G01417.1.p	bra|Brara.I05353.1.p	bra|Brara.I05354.1.p	gma|Glyma.03G065700.3.p	gma|Glyma.07G133100.3.p	gma|Glyma.11G138100.4.p	gma|Glyma.11G138300.1.p	gma|Glyma.11G138400.1.p	gma|Glyma.11G138502.1.p	gma|Glyma.11G138600.1.p	gma|Glyma.12G061900.1.p	gma|Glyma.12G062000.1.p	gma|Glyma.12G062100.1.p	gma|Glyma.12G062200.3.p	gma|Glyma.13G337200.1.p	gma|Glyma.13G337400.1.p	gma|Glyma.13G337600.2.p	gma|Glyma.15G037000.1.p	gma|Glyma.15G037100.1.p	gma|Glyma.15G037200.3.p	gma|Glyma.18G182500.9.p	pvu|Phvul.008G119700.1.p	pvu|Phvul.011G063000.1.p	pvu|Phvul.011G063100.2.p	pvu|Phvul.011G063200.1.p	pvu|Phvul.011G063300.1.p	pvu|Phvul.L006643.1.p	pvu|Phvul.L006743.1.p	sly|Solyc05g053090.2.1	sly|Solyc06g076280.3.1	sly|Solyc09g010920.1.1	sly|Solyc10g086530.1.1	sme|SMEL_005g227460.1.01	sme|SMEL_006g247720.1.01	sme|SMEL_006g267960.1.01	sme|SMEL_009g323560.1.01	sme|SMEL_010g352100.1.01	sme|SMEL_011g378230.1.01	ath|AT1G07530.1	ath|AT2G29060.1	bra|Brara.C01893.1.p	bra|Brara.D01740.1.p	bra|Brara.G01416.1.p	bra|Brara.H02920.1.p	bvu|Bv2_024970_jywu.t1	bvu|Bv7_173680_dqmt.t1	cqu|AUR62001768-RA
118	ath|AT1G24030.1	bra|Brara.I03197.1.p	bvu|Bv6_149410_dzyz.t1	cqu|AUR62005325-RA	cqu|AUR62013975-RA	gma|Glyma.01G034100.1.p	gma|Glyma.02G032200.1.p	gma|Glyma.08G290200.1.p	gma|Glyma.18G134100.2.p	pvu|Phvul.002G073500.1.p	sbi|jg42294.t1	sbi|jg44883.t1	seu|jg27246.t1	sme|SMEL_003g179340.1.01	sob|Sobic.002G187400.1.p	sol|Spo10714	cqu|AUR62034245-RA	ath|AT3G15430.1	bra|Brara.A03136.1.p	bra|Brara.E02596.1.p	bvu|Bv4_097060_dyom.t1	cqu|AUR62029360-RA	cqu|AUR62034255-RA	gma|Glyma.12G222600.1.p	gma|Glyma.13G279000.1.p	pvu|Phvul.005G083200.1.p	sbi|jg18692.t1	sbi|jg37134.t2	seu|jg4958.t2	sly|Solyc07g063300.3.1	sme|SMEL_007g293650.1.01	sob|Sobic.002G128200.1.p	sol|Spo22751	ath|AT5G10530.1	ath|AT5G65600.1	bra|Brara.B01403.1.p	bra|Brara.C00428.1.p	bra|Brara.E01280.1.p	bra|Brara.F02427.1.p	bra|Brara.J01636.1.p	bvu|Bv4_097070_wyjs.t1	bvu|Bv9_205670_xuiq.t1	bvu|Bv9_205680_hojt.t1	bvu|Bv9_205690_zyww.t1	bvu|Bv_016570_otsr.t1	cqu|AUR62014913-RA	cqu|AUR62029358-RA	cqu|AUR62031118-RA	cqu|AUR62031121-RA
119	sly|Solyc00g500120.1.1	sly|Solyc00g500121.1.1	sly|Solyc00g500122.1.1	sly|Solyc00g500180.1.1	sly|Solyc00g500246.1.1	sly|Solyc00g500269.1.1	sly|Solyc00g500270.1.1	sly|Solyc00g500282.1.1	sly|Solyc00g500283.1.1	sly|Solyc00g500356.1.1	sly|Solyc00g500366.1.1	sly|Solyc00g500367.1.1	sly|Solyc00g500377.1.1	sly|Solyc00g500379.1.1	sly|Solyc00g500386.1.1	sly|Solyc01g004002.1.1	sly|Solyc01g008473.1.1	sly|Solyc01g008475.1.1	sly|Solyc01g009305.1.1	sly|Solyc01g150105.1.1	sly|Solyc01g150106.1.1	sly|Solyc01g150107.1.1	sly|Solyc02g014871.1.1	sly|Solyc02g014874.1.1	sly|Solyc02g014876.1.1	sly|Solyc02g150108.1.1	sly|Solyc03g005217.1.1	sly|Solyc03g005393.1.1	sly|Solyc03g006715.2.1	sly|Solyc03g006716.1.1	sly|Solyc03g006903.1.1	sly|Solyc03g006907.1.1	sly|Solyc03g033295.1.1	sly|Solyc03g061653.1.1	sly|Solyc03g061657.1.1	sly|Solyc03g124061.1.1	sly|Solyc04g011333.1.1	sly|Solyc04g064956.1.1	sly|Solyc04g075014.1.1	sly|Solyc04g075018.1.1	sly|Solyc04g150100.1.1	sly|Solyc05g004003.1.1	sly|Solyc05g004007.1.1	sly|Solyc05g006605.1.1	sly|Solyc05g021410.3.1	sly|Solyc05g021415.1.1	sly|Solyc05g053137.1.1	sly|Solyc05g150105.1.1	sly|Solyc06g004000.1.1
120	ath|AT1G16760.2	ath|AT1G17540.1	ath|AT1G78940.2	ath|AT2G07020.1	ath|AT2G24370.1	ath|AT3G20200.1	ath|AT4G31230.1	ath|AT5G12000.1	ath|AT5G26150.2	ath|AT5G35380.1	bra|Brara.B00439.1.p	bra|Brara.B02041.1.p	bra|Brara.B03586.1.p	bra|Brara.C04054.1.p	bra|Brara.D00823.1.p	bra|Brara.D01466.1.p	bra|Brara.E02184.1.p	bra|Brara.F01168.1.p	bra|Brara.F01235.1.p	bra|Brara.H00648.1.p	bra|Brara.H02463.1.p	bra|Brara.H02498.1.p	bra|Brara.I04479.1.p	bra|Brara.I04866.1.p	bra|Brara.J02184.1.p	bra|Brara.K01664.1.p	bvu|Bv2_034350_iyxu.t1	bvu|Bv2_035350_gdzn.t1	bvu|Bv2_035920_exzy.t1	bvu|Bv7_170320_iepa.t1	bvu|Bv7_170330_ankc.t1	cqu|AUR62001319-RA	cqu|AUR62001512-RA	cqu|AUR62001513-RA	cqu|AUR62009114-RA	cqu|AUR62009856-RA	cqu|AUR62009857-RA	cqu|AUR62020657-RA	cqu|AUR62020730-RA	cqu|AUR62025701-RA	cqu|AUR62027983-RA	cqu|AUR62028073-RA	cqu|AUR62038717-RA	cqu|AUR62038718-RA	cqu|AUR62039146-RA	cqu|AUR62043898-RA	gma|Glyma.01G001900.1.p	gma|Glyma.04G053100.1.p	gma|Glyma.04G076800.2.p
121	sme|SMEL_002g155700.1.01	sme|SMEL_009g325070.1.01	sme|SMEL_009g326990.1.01	sme|SMEL_012g393820.1.01	sme|SMEL_000g049580.1.01	sme|SMEL_001g139030.1.01	sme|SMEL_008g303010.1.01	sme|SMEL_003g176460.1.01	sme|SMEL_003g179040.1.01	sme|SMEL_008g305910.1.01	sme|SMEL_000g076010.1.01	sme|SMEL_004g208190.1.01	sme|SMEL_004g208450.1.01	sme|SMEL_004g213110.1.01	sme|SMEL_006g248020.1.01	sme|SMEL_006g252260.1.01	sme|SMEL_008g309410.1.01	sme|SMEL_011g369740.1.01	sme|SMEL_011g372170.1.01	sme|SMEL_008g303510.1.01	sme|SMEL_011g371950.1.01	sme|SMEL_003g174920.1.01	sme|SMEL_003g176180.1.01	sme|SMEL_004g205010.1.01	sme|SMEL_004g215480.1.01	sme|SMEL_006g252400.1.01	sme|SMEL_007g277530.1.01	sme|SMEL_008g298720.1.01	sbi|jg21377.t1	sol|Spo26920	sol|Spo25975	sme|SMEL_011g362710.1.01	pvu|Phvul.002G078500.1.p	sly|Solyc00g500167.1.1	sme|SMEL_004g211540.1.01	sme|SMEL_002g156030.1.01	sme|SMEL_001g140690.1.01	sme|SMEL_000g015320.1.01	sme|SMEL_004g204630.1.01	sme|SMEL_006g247540.1.01	sme|SMEL_012g386250.1.01	sme|SMEL_007g274780.1.01	sbi|jg60843.t1	sme|SMEL_000g083710.1.01	sme|SMEL_010g357600.1.01	sol|Spo07108	sol|Spo16332	sol|Spo22084	sme|SMEL_000g019550.1.01
122	ath|AT1G66960.2	ath|AT1G78500.1	ath|AT1G78950.2	ath|AT1G78955.1	ath|AT1G78960.1	ath|AT1G78970.1	ath|AT2G07050.1	ath|AT3G29255.1	ath|AT3G45130.2	ath|AT4G15340.1	ath|AT4G15370.1	ath|AT5G36150.1	ath|AT5G42600.1	ath|AT5G48010.2	bra|Brara.C04053.1.p	bra|Brara.D01377.1.p	bra|Brara.E02190.1.p	bra|Brara.F01156.1.p	bra|Brara.G00595.1.p	bra|Brara.G02103.1.p	bra|Brara.G03624.1.p	bra|Brara.G03625.1.p	bra|Brara.I04562.1.p	bvu|Bv2_035960_azac.t1	bvu|Bv2_035990_fyxk.t1	bvu|Bv5_108410_dxgr.t1	bvu|Bv7_177990_otyh.t1	cqu|AUR62001311-RA	cqu|AUR62001314-RA	cqu|AUR62020732-RA	cqu|AUR62020738-RA	cqu|AUR62022386-RA	cqu|AUR62024301-RA	cqu|AUR62025671-RA	cqu|AUR62025693-RA	cqu|AUR62025695-RA	cqu|AUR62025696-RA	cqu|AUR62025698-RA	cqu|AUR62027296-RA	cqu|AUR62027973-RA	cqu|AUR62027976-RA	cqu|AUR62027980-RA	cqu|AUR62031838-RA	gma|Glyma.01G001300.3.p	gma|Glyma.01G001500.1.p	gma|Glyma.03G121300.5.p	gma|Glyma.03G121500.1.p	gma|Glyma.07G001300.2.p	gma|Glyma.08G027000.1.p
123	ath|AT2G19130.1	ath|AT4G00340.1	bra|Brara.I00005.1.p	bra|Brara.I01110.1.p	bra|Brara.I01111.1.p	bvu|Bv1_004380_zyeh.t1	bvu|Bv6_139100_pnin.t1	bvu|Bv9_204830_nkee.t1	bvu|Bv9_206780_haeh.t1	cqu|AUR62004384-RA	cqu|AUR62015797-RA	cqu|AUR62033724-RA	cqu|AUR62037358-RA	gma|Glyma.06G300600.1.p	gma|Glyma.07G069000.1.p	gma|Glyma.12G104100.1.p	gma|Glyma.12G198600.4.p	gma|Glyma.12G198800.2.p	gma|Glyma.13G303400.1.p	gma|Glyma.16G034900.1.p	pvu|Phvul.005G110300.1.p	pvu|Phvul.005G110400.1.p	pvu|Phvul.010G100400.1.p	pvu|Phvul.011G109100.2.p	sbi|jg11830.t1	sbi|jg21446.t1	sbi|jg22406.t1	sbi|jg46580.t1	seu|jg16296.t1	seu|jg21066.t1	sly|Solyc01g094830.4.1	sob|Sobic.001G428900.1.p	sob|Sobic.001G452700.1.p	sob|Sobic.002G154300.1.p	sob|Sobic.002G302500.1.p	sob|Sobic.002G334900.1.p	sob|Sobic.003G383800.1.p	sob|Sobic.005G226000.1.p	sob|Sobic.006G076500.1.p	sob|Sobic.006G076800.1.p	sob|Sobic.006G077000.2.p	sob|Sobic.006G077100.1.p	sob|Sobic.007G045800.2.p	sob|Sobic.008G076700.1.p	sob|Sobic.009G018200.1.p	sob|Sobic.009G018900.1.p	sob|Sobic.009G019200.2.p	sob|Sobic.009G082700.1.p	sob|Sobic.010G234200.1.p
124	ath|AT1G07660.1	bra|Brara.C01885.1.p	bvu|Bv1_011610_eyff.t1	bvu|Bv3_061320_gftj.t1	bvu|Bv3_068420_wksi.t1	bvu|Bv5_125910_ptof.t1	bvu|Bv5_125920_edia.t1	bvu|Bv5_125930_udai.t1	bvu|Bv7_174280_iwyi.t1	cqu|AUR62001820-RA	cqu|AUR62007016-RA	cqu|AUR62009606-RA	cqu|AUR62015297-RA	cqu|AUR62018208-RA	cqu|AUR62018209-RA	cqu|AUR62019878-RA	cqu|AUR62019879-RA	cqu|AUR62032034-RA	cqu|AUR62036331-RA	cqu|AUR62038692-RA	cqu|AUR62038696-RA	gma|Glyma.18G064300.2.p	gma|Glyma.19G172500.1.p	pvu|Phvul.011G164000.1.p	sbi|jg12979.t1	sbi|jg1809.t1	sbi|jg1810.t1	sbi|jg24084.t1	sbi|jg24092.t1	sbi|jg34716.t1	sbi|jg34717.t1	sbi|jg4734.t1	sbi|jg52891.t1	sbi|jg7924.t1	sbi|jg7926.t1	sbi|jg7927.t1	seu|jg12106.t1	seu|jg12110.t1	seu|jg12111.t1	seu|jg12114.t1	seu|jg12677.t1	seu|jg2946.t1	seu|jg2948.t1	seu|jg8972.t1	sly|Solyc11g066160.1.1	sme|SMEL_000g109550.1.01	sme|SMEL_005g229200.1.01	sme|SMEL_005g229210.1.01	sme|SMEL_006g248190.1.01
125	ath|AT1G31280.1	ath|AT1G31290.1	bra|Brara.E01555.1.p	bra|Brara.I02739.1.p	bvu|Bv6_153270_sitd.t1	cqu|AUR62034122-RA	cqu|AUR62041289-RA	cqu|AUR62042863-RA	gma|Glyma.01G053100.1.p	gma|Glyma.02G111600.1.p	gma|Glyma.15G126700.1.p	gma|Glyma.20G022900.3.p	pvu|Phvul.002G100100.1.p	pvu|Phvul.006G131700.1.p	sbi|jg36478.t1	seu|jg4499.t1	sly|Solyc01g010970.3.1	sly|Solyc02g069270.2.1	sly|Solyc02g069280.2.1	sme|SMEL_000g071060.1.01	sol|Spo03519	bvu|Bv4_094840_csri.t1	sly|Solyc02g069260.3.1	ath|AT1G48410.2	ath|AT1G69440.1	ath|AT2G27880.1	ath|AT5G43810.1	bra|Brara.B01859.1.p	bra|Brara.E01925.1.p	bra|Brara.F03787.1.p	bra|Brara.G01334.1.p	bra|Brara.G02481.1.p	bvu|Bv8_188600_ctnt.t1	bvu|Bv8_195430_rtxi.t1	bvu|Bv9_210720_afwa.t1	bvu|Bv9_210730_pjza.t1	cqu|AUR62005852-RA	cqu|AUR62011053-RA	cqu|AUR62023977-RA	cqu|AUR62023979-RA	cqu|AUR62031774-RA	cqu|AUR62031775-RA	cqu|AUR62031777-RA	cqu|AUR62032845-RA	cqu|AUR62033429-RA	cqu|AUR62038571-RA	cqu|AUR62042041-RA	gma|Glyma.02G002500.3.p	gma|Glyma.04G150900.6.p
126	ath|AT3G47000.1	ath|AT3G47010.1	ath|AT3G47040.2	ath|AT3G47050.1	ath|AT3G62710.1	ath|AT5G04885.2	ath|AT5G20940.1	ath|AT5G20950.3	bra|Brara.A02441.1.p	bra|Brara.B00918.1.p	bra|Brara.C00183.1.p	bra|Brara.C00966.1.p	bra|Brara.D00059.1.p	bra|Brara.F01774.1.p	bra|Brara.F01775.1.p	bra|Brara.F01777.1.p	bra|Brara.G01980.1.p	bra|Brara.J01534.1.p	bra|Brara.J02703.1.p	bvu|Bv4_092780_qjhh.t1	bvu|Bv5_110070_ersj.t1	bvu|Bv5_119580_dudn.t1	bvu|Bv6_128290_qdqh.t1	bvu|Bv7_171550_gsdo.t1	bvu|Bv7_172650_ngqd.t1	bvu|Bv8_199860_mdzh.t1	cqu|AUR62001589-RA	cqu|AUR62001687-RA	cqu|AUR62004017-RA	cqu|AUR62004018-RA	cqu|AUR62007526-RA	cqu|AUR62007527-RA	cqu|AUR62014289-RA	cqu|AUR62020095-RA	cqu|AUR62020191-RA	cqu|AUR62034146-RA	cqu|AUR62036281-RA	cqu|AUR62039730-RA	gma|Glyma.02G186800.2.p	gma|Glyma.02G225000.1.p	gma|Glyma.02G272100.1.p	gma|Glyma.09G023400.2.p	gma|Glyma.10G106600.1.p	gma|Glyma.11G176400.1.p	gma|Glyma.14G045000.2.p	gma|Glyma.14G191900.3.p	gma|Glyma.15G129500.4.p	gma|Glyma.16G039300.6.p	gma|Glyma.16G039400.2.p
127	sbi|jg10136.t1	sbi|jg10509.t1	sbi|jg10676.t1	sbi|jg11056.t1	sbi|jg11057.t1	sbi|jg14428.t1	sbi|jg14429.t1	sbi|jg16026.t1	sbi|jg16280.t1	sbi|jg16940.t1	sbi|jg17281.t1	sbi|jg18247.t1	sbi|jg19452.t1	sbi|jg19601.t1	sbi|jg19602.t1	sbi|jg20546.t1	sbi|jg23207.t1	sbi|jg23536.t1	sbi|jg2557.t1	sbi|jg25912.t1	sbi|jg26147.t1	sbi|jg26166.t1	sbi|jg27377.t1	sbi|jg27533.t1	sbi|jg27534.t1	sbi|jg27622.t1	sbi|jg27623.t1	sbi|jg27951.t1	sbi|jg28198.t1	sbi|jg28221.t1	sbi|jg28260.t1	sbi|jg2834.t1	sbi|jg2914.t1	sbi|jg2957.t1	sbi|jg31599.t1	sbi|jg31925.t1	sbi|jg32980.t1	sbi|jg32981.t1	sbi|jg32983.t1	sbi|jg33000.t1	sbi|jg33127.t1	sbi|jg3501.t1	sbi|jg36081.t1	sbi|jg36082.t1	sbi|jg36220.t1	sbi|jg36374.t1	sbi|jg36493.t1	sbi|jg36574.t1	sbi|jg37843.t1
128	ath|AT1G01740.1	ath|AT1G63500.1	ath|AT3G54030.1	ath|AT4G00710.1	ath|AT4G35230.1	ath|AT5G41260.1	ath|AT5G59010.1	bra|Brara.A00309.1.p	bra|Brara.A00922.1.p	bra|Brara.A02536.1.p	bra|Brara.A03574.1.p	bra|Brara.B01122.1.p	bra|Brara.C02897.1.p	bra|Brara.C03282.1.p	bra|Brara.C04179.1.p	bra|Brara.D00495.1.p	bra|Brara.E03133.1.p	bra|Brara.F03615.1.p	bra|Brara.G02727.1.p	bra|Brara.H01155.1.p	bra|Brara.I00041.1.p	bra|Brara.I01014.1.p	bra|Brara.I01237.1.p	bra|Brara.I01392.1.p	bra|Brara.J00023.1.p	bra|Brara.J01284.1.p	bra|Brara.J02913.1.p	bvu|Bv1_004840_ckcj.t1	bvu|Bv1_022890_iikq.t1	bvu|Bv5_106280_zmep.t1	bvu|Bv5_123240_uoje.t1	bvu|Bv7_172980_iiao.t1	bvu|Bv9_212860_gqnp.t1	cqu|AUR62001718-RA	cqu|AUR62004341-RA	cqu|AUR62010671-RA	cqu|AUR62012945-RA	cqu|AUR62017212-RA	cqu|AUR62020056-RA	cqu|AUR62022547-RA	cqu|AUR62027149-RA	cqu|AUR62036890-RA	cqu|AUR62041588-RA	cqu|AUR62043000-RA	cqu|AUR62043387-RA	gma|Glyma.02G310400.1.p	gma|Glyma.03G011000.1.p	gma|Glyma.03G073770.1.p	gma|Glyma.05G070700.1.p
129	ath|AT1G19650.1	ath|AT1G75370.2	ath|AT2G21520.2	ath|AT4G39170.1	bra|Brara.A00220.1.p	bra|Brara.A00365.1.p	bra|Brara.C04142.1.p	bra|Brara.D01268.1.p	bra|Brara.D01269.1.p	bra|Brara.F01391.1.p	bra|Brara.G02229.1.p	bra|Brara.H01195.1.p	bra|Brara.H01816.1.p	bra|Brara.H01817.1.p	bra|Brara.I04636.1.p	bra|Brara.K00341.1.p	bvu|Bv1_007030_ymaw.t1	bvu|Bv6_129320_qgzz.t1	bvu|Bv9_217110_shqa.t1	bvu|Bv9_217120_jtpi.t1	cqu|AUR62007610-RA	cqu|AUR62011290-RA	cqu|AUR62011291-RA	cqu|AUR62014492-RA	cqu|AUR62016768-RA	cqu|AUR62016769-RA	cqu|AUR62038046-RA	gma|Glyma.01G171200.1.p	gma|Glyma.02G053200.1.p	gma|Glyma.04G010500.1.p	gma|Glyma.04G010600.4.p	gma|Glyma.04G029900.1.p	gma|Glyma.04G112300.2.p	gma|Glyma.06G010400.1.p	gma|Glyma.06G010500.1.p	gma|Glyma.06G030000.1.p	gma|Glyma.06G322200.5.p	gma|Glyma.11G071900.3.p	gma|Glyma.11G115000.1.p	gma|Glyma.11G115100.1.p	gma|Glyma.12G040800.1.p	gma|Glyma.14G071900.1.p	gma|Glyma.16G102400.2.p	gma|Glyma.16G133300.1.p	gma|Glyma.17G253000.1.p	pvu|Phvul.001G012100.1.p	pvu|Phvul.002G166200.1.p	pvu|Phvul.003G257000.1.p	pvu|Phvul.009G006000.1.p
130	ath|AT1G24400.1	ath|AT1G25530.1	ath|AT1G48640.1	ath|AT1G61270.1	ath|AT1G67640.1	ath|AT3G01760.1	ath|AT5G40780.1	bra|Brara.B01735.1.p	bra|Brara.D01095.1.p	bra|Brara.E01912.1.p	bra|Brara.E03636.1.p	bra|Brara.G00870.1.p	bra|Brara.G01498.1.p	bra|Brara.G03055.1.p	bra|Brara.H02113.1.p	bra|Brara.I00282.1.p	bra|Brara.I03034.1.p	bra|Brara.I03094.1.p	bra|Brara.I03620.1.p	bvu|Bv4_073280_aaao.t1	bvu|Bv6_151520_csfx.t1	bvu|Bv6_155770_mtkq.t1	cqu|AUR62000160-RA	cqu|AUR62002910-RA	cqu|AUR62002926-RA	cqu|AUR62007917-RA	cqu|AUR62025861-RA	cqu|AUR62025862-RA	cqu|AUR62025868-RA	cqu|AUR62029833-RA	cqu|AUR62029834-RA	cqu|AUR62029836-RA	cqu|AUR62029847-RA	cqu|AUR62035269-RA	cqu|AUR62035294-RA	cqu|AUR62039853-RA	gma|Glyma.01G084800.1.p	gma|Glyma.02G098200.7.p	gma|Glyma.10G204100.1.p	gma|Glyma.11G247800.1.p	gma|Glyma.16G062500.1.p	gma|Glyma.16G062600.1.p	gma|Glyma.17G127800.1.p	gma|Glyma.18G009400.1.p	gma|Glyma.19G076800.1.p	gma|Glyma.19G083900.1.p	pvu|Phvul.002G176400.1.p	pvu|Phvul.003G028400.1.p	pvu|Phvul.003G208900.1.p
131	ath|AT1G53470.1	ath|AT1G78610.1	ath|AT2G17000.1	ath|AT2G17010.1	ath|AT3G14810.1	bra|Brara.C03539.1.p	bra|Brara.C04171.1.p	bra|Brara.C04172.1.p	bra|Brara.F00117.1.p	bra|Brara.G00286.1.p	bra|Brara.G03598.1.p	bra|Brara.H00129.1.p	bvu|Bv9_213430_wjgt.t1	bvu|Bv9_221250_jhjr.t1	bvu|Bv_010900_nwjh.t1	cqu|AUR62010001-RA	cqu|AUR62012989-RA	cqu|AUR62013859-RA	cqu|AUR62016516-RA	cqu|AUR62025180-RA	cqu|AUR62025181-RA	cqu|AUR62027339-RA	cqu|AUR62028993-RA	cqu|AUR62031869-RA	cqu|AUR62044281-RA	gma|Glyma.10G284300.1.p	gma|Glyma.20G105400.2.p	pvu|Phvul.007G016600.1.p	sbi|jg12285.t1	sbi|jg39958.t1	sbi|jg39959.t1	sbi|jg46317.t1	sbi|jg47271.t1	sbi|jg55289.t1	sbi|jg55291.t1	seu|jg14374.t1	seu|jg14375.t1	seu|jg20645.t1	seu|jg21539.t1	sly|Solyc04g082040.3.1	sly|Solyc10g055710.2.1	sly|Solyc12g094420.2.1	sme|SMEL_004g222690.1.01	sme|SMEL_005g237930.1.01	sme|SMEL_012g383250.1.01	sob|Sobic.004G287400.1.p	sob|Sobic.006G177700.1.p	sol|Spo04832	sol|Spo10167
132	pvu|Phvul.002G065828.1.p	pvu|Phvul.005G111650.1.p	pvu|Phvul.008G165150.1.p	cqu|AUR62033010-RA	pvu|Phvul.003G083800.1.p	pvu|Phvul.008G172600.1.p	pvu|Phvul.011G137300.1.p	pvu|Phvul.011G141000.1.p	sbi|jg10049.t1	sbi|jg10985.t1	sbi|jg11000.t1	sbi|jg17086.t1	sbi|jg18033.t1	sbi|jg18520.t1	sbi|jg19657.t1	sbi|jg20381.t1	sbi|jg20537.t1	sbi|jg23053.t1	sbi|jg25530.t1	sbi|jg25808.t1	sbi|jg28420.t1	sbi|jg29289.t1	sbi|jg3084.t1	sbi|jg30902.t1	sbi|jg31464.t1	sbi|jg31605.t1	sbi|jg31690.t1	sbi|jg32388.t1	sbi|jg32928.t1	sbi|jg32987.t1	sbi|jg33274.t1	sbi|jg33368.t1	sbi|jg34363.t2	sbi|jg35423.t1	sbi|jg39183.t1	sbi|jg39185.t1	sbi|jg40126.t1	sbi|jg40286.t1	sbi|jg40627.t1	sbi|jg40793.t1	sbi|jg40897.t1	sbi|jg41435.t1	sbi|jg41915.t1	sbi|jg41933.t1	sbi|jg44082.t1	sbi|jg44186.t1	sbi|jg44289.t1	sbi|jg45125.t1	sbi|jg46871.t1
133	ath|AT1G22650.1	ath|AT1G35580.1	ath|AT1G56560.1	ath|AT1G72000.1	ath|AT3G05820.2	ath|AT3G06500.1	ath|AT4G09510.1	ath|AT4G34860.1	ath|AT5G22510.1	bra|Brara.A00339.1.p	bra|Brara.A03694.1.p	bra|Brara.C02604.1.p	bra|Brara.E01857.1.p	bra|Brara.E03276.1.p	bra|Brara.G03094.1.p	bra|Brara.H00577.1.p	bra|Brara.H01172.1.p	bra|Brara.I03300.1.p	bra|Brara.J01464.1.p	bra|Brara.K01571.1.p	bvu|Bv1_001200_oroi.t1	bvu|Bv1_002810_zahj.t1	bvu|Bv1_016180_pewc.t1	bvu|Bv4_080050_ocda.t1	bvu|Bv9_214690_sjah.t1	bvu|Bv_007210_orig.t1	cqu|AUR62000426-RA	cqu|AUR62002597-RA	cqu|AUR62004512-RA	cqu|AUR62004633-RA	cqu|AUR62006772-RA	cqu|AUR62009802-RA	cqu|AUR62010104-RA	cqu|AUR62010481-RA	cqu|AUR62013098-RA	cqu|AUR62022704-RA	cqu|AUR62030019-RA	cqu|AUR62033911-RA	cqu|AUR62039250-RA	cqu|AUR62041914-RA	cqu|AUR62043073-RA	cqu|AUR62043241-RA	gma|Glyma.03G230400.1.p	gma|Glyma.04G005700.6.p	gma|Glyma.05G185500.1.p	gma|Glyma.06G005400.2.p	gma|Glyma.07G236000.1.p	gma|Glyma.08G143500.1.p	gma|Glyma.10G145600.1.p
134	sme|SMEL_007g282710.1.01	sme|SMEL_008g306800.1.01	sme|SMEL_010g352030.1.01	sme|SMEL_000g039380.1.01	sme|SMEL_004g209320.1.01	sme|SMEL_010g343730.1.01	sme|SMEL_000g077060.1.01	sme|SMEL_000g061700.1.01	sme|SMEL_000g007140.1.01	sme|SMEL_002g157930.1.01	sme|SMEL_012g390830.1.01	sme|SMEL_000g004080.1.01	sme|SMEL_000g004450.1.01	sme|SMEL_000g016550.1.01	sme|SMEL_002g157920.1.01	sme|SMEL_003g178480.1.01	sme|SMEL_004g202580.1.01	sme|SMEL_007g289730.1.01	sme|SMEL_008g301940.1.01	sme|SMEL_008g305970.1.01	sme|SMEL_010g342030.1.01	sme|SMEL_010g345590.1.01	sme|SMEL_010g353140.1.01	sme|SMEL_002g168810.1.01	sme|SMEL_006g248900.1.01	sme|SMEL_007g283080.1.01	sme|SMEL_000g013430.1.01	sme|SMEL_001g131420.1.01	sme|SMEL_002g154020.1.01	sme|SMEL_006g260840.1.01	sme|SMEL_008g304430.1.01	sme|SMEL_000g009870.1.01	sme|SMEL_000g112080.1.01	sme|SMEL_006g245900.1.01	sme|SMEL_012g392780.1.01	sme|SMEL_011g370000.1.01	sme|SMEL_000g012090.1.01	sme|SMEL_000g091210.1.01	sme|SMEL_004g217260.1.01	sme|SMEL_006g245270.1.01	sme|SMEL_006g253400.1.01	sme|SMEL_008g303290.1.01	sme|SMEL_008g308610.1.01	sme|SMEL_008g309360.1.01	sme|SMEL_012g388360.1.01	sme|SMEL_000g043080.1.01	sme|SMEL_002g154390.1.01	sme|SMEL_003g179590.1.01	sme|SMEL_004g209010.1.01
135	ath|AT1G19430.1	ath|AT1G29470.1	ath|AT2G34300.1	ath|AT3G51070.1	ath|AT5G64030.1	bra|Brara.A02106.1.p	bra|Brara.B03878.1.p	bra|Brara.C02068.1.p	bra|Brara.D00363.1.p	bra|Brara.E00994.1.p	bra|Brara.F01374.1.p	bra|Brara.F02285.1.p	bra|Brara.G00762.1.p	bra|Brara.H01948.1.p	bra|Brara.I02883.1.p	bra|Brara.I03445.1.p	bvu|Bv1_010520_zzpc.t1	bvu|Bv1_010530_prem.t1	bvu|Bv1_010550_yods.t1	bvu|Bv1_013250_fctc.t1	bvu|Bv2_045610_giqn.t1	bvu|Bv4_079050_swyp.t1	bvu|Bv6_129670_nmzd.t2	cqu|AUR62000496-RA	cqu|AUR62006842-RA	cqu|AUR62007637-RA	cqu|AUR62007663-RA	cqu|AUR62007682-RA	cqu|AUR62007683-RA	cqu|AUR62012292-RA	cqu|AUR62013456-RA	cqu|AUR62022931-RA	cqu|AUR62033847-RA	gma|Glyma.01G170800.1.p	gma|Glyma.02G052000.1.p	gma|Glyma.02G263500.1.p	gma|Glyma.04G211300.2.p	gma|Glyma.04G243900.4.p	gma|Glyma.05G193200.4.p	gma|Glyma.06G119400.3.p	gma|Glyma.06G154800.3.p	gma|Glyma.08G001200.3.p	gma|Glyma.11G072300.1.p	gma|Glyma.11G232400.1.p	gma|Glyma.14G057100.1.p	gma|Glyma.14G074900.1.p	gma|Glyma.17G250500.1.p	pvu|Phvul.001G014466.1.p	pvu|Phvul.001G245500.1.p
136	cqu|AUR62033505-RA	cqu|AUR62041975-RA	cqu|AUR62043993-RA	bvu|Bv6_144090_xnjw.t1	sme|SMEL_000g088000.1.01	cqu|AUR62019546-RA	cqu|AUR62031853-RA	cqu|AUR62040782-RA	sbi|jg19693.t1	sbi|jg20249.t1	sbi|jg36387.t1	sbi|jg43770.t1	sbi|jg51512.t1	sbi|jg6758.t1	sbi|jg9662.t1	seu|jg22158.t1	seu|jg24196.t1	cqu|AUR62040423-RA	cqu|AUR62040770-RA	seu|jg15847.t1	seu|jg27747.t1	seu|jg28204.t1	seu|jg10454.t2	seu|jg12860.t1	seu|jg17468.t1	seu|jg17476.t1	seu|jg24909.t1	seu|jg27624.t1	seu|jg4190.t1	seu|jg4363.t1	seu|jg7599.t1	sbi|jg54341.t1	sbi|jg57185.t1	sbi|jg60606.t1	seu|jg13469.t1	seu|jg18214.t1	seu|jg22029.t1	seu|jg25193.t1	seu|jg28093.t1	seu|jg7235.t1	sbi|jg10156.t1	sbi|jg2579.t1	sbi|jg56857.t1	sbi|jg60312.t1	sbi|jg7029.t1	cqu|AUR62042033-RA	cqu|AUR62042258-RA	cqu|AUR62029633-RA	sbi|jg14306.t1
137	sbi|jg34124.t1	sbi|jg10067.t1	sbi|jg10139.t1	sbi|jg10457.t1	sbi|jg10734.t1	sbi|jg10966.t1	sbi|jg14399.t1	sbi|jg14624.t1	sbi|jg15677.t1	sbi|jg1609.t2	sbi|jg16206.t1	sbi|jg16293.t1	sbi|jg16388.t1	sbi|jg19699.t1	sbi|jg19714.t1	sbi|jg19903.t1	sbi|jg20002.t1	sbi|jg23019.t1	sbi|jg23297.t1	sbi|jg2346.t1	sbi|jg2588.t1	sbi|jg27633.t1	sbi|jg27853.t1	sbi|jg28010.t1	sbi|jg2956.t1	sbi|jg30200.t1	sbi|jg32109.t1	sbi|jg32310.t1	sbi|jg32486.t1	sbi|jg33074.t1	sbi|jg3455.t1	sbi|jg3550.t1	sbi|jg36086.t1	sbi|jg36146.t1	sbi|jg36168.t1	sbi|jg36181.t1	sbi|jg36242.t1	sbi|jg36690.t1	sbi|jg37744.t1	sbi|jg37770.t1	sbi|jg37776.t1	sbi|jg37882.t1	sbi|jg38657.t1	sbi|jg38687.t1	sbi|jg38688.t1	sbi|jg38689.t1	sbi|jg38742.t1	sbi|jg41111.t1	sbi|jg41201.t1
138	ath|AT1G09880.3	ath|AT1G09890.3	ath|AT1G09910.1	ath|AT2G22620.1	ath|AT4G24430.1	ath|AT4G37950.1	ath|AT4G38030.1	bra|Brara.A00102.1.p	bra|Brara.A01448.1.p	bra|Brara.F00647.1.p	bra|Brara.F00648.1.p	bra|Brara.F00650.1.p	bra|Brara.G01831.1.p	bra|Brara.H01747.1.p	bra|Brara.H02792.1.p	bra|Brara.I04573.1.p	bra|Brara.K00555.1.p	bvu|Bv1_005340_igmi.t1	bvu|Bv1_005360_zexj.t1	bvu|Bv1_005370_jowg.t1	bvu|Bv1_005420_eaoi.t1	bvu|Bv6_152770_cmkj.t1	bvu|Bv6_152780_xzsi.t2	cqu|AUR62014371-RA	cqu|AUR62014376-RA	cqu|AUR62014377-RA	cqu|AUR62014378-RA	cqu|AUR62019114-RA	cqu|AUR62019118-RA	cqu|AUR62019120-RA	cqu|AUR62026233-RA	cqu|AUR62026234-RA	cqu|AUR62026236-RA	cqu|AUR62026419-RA	cqu|AUR62026420-RA	cqu|AUR62026422-RA	gma|Glyma.01G020800.1.p	gma|Glyma.02G216300.1.p	gma|Glyma.04G091200.2.p	gma|Glyma.04G091300.1.p	gma|Glyma.06G092800.1.p	gma|Glyma.06G092900.1.p	gma|Glyma.08G275500.1.p	gma|Glyma.08G275600.1.p	gma|Glyma.09G201300.1.p	gma|Glyma.18G150600.1.p	pvu|Phvul.002G144400.1.p	pvu|Phvul.003G287200.1.p	pvu|Phvul.003G287300.1.p
139	sol|Spo30037	sly|Solyc02g061825.1.1	sly|Solyc09g064273.1.1	sly|Solyc11g028025.1.1	bvu|Bv1_005670_mrif.t1	bvu|Bv1_018230_pfcy.t1	cqu|AUR62015187-RA	cqu|AUR62044274-RA	sbi|jg13067.t1	sbi|jg18545.t1	sbi|jg30967.t1	sbi|jg41790.t1	sbi|jg42988.t1	sbi|jg43261.t1	sbi|jg52817.t1	sbi|jg6602.t1	sbi|jg7649.t1	sly|Solyc02g150109.1.1	sly|Solyc03g096433.1.1	sly|Solyc10g017757.1.1	cqu|AUR62002125-RA	cqu|AUR62006275-RA	cqu|AUR62007332-RA	cqu|AUR62007737-RA	cqu|AUR62010704-RA	cqu|AUR62014907-RA	cqu|AUR62014937-RA	cqu|AUR62016297-RA	cqu|AUR62017438-RA	cqu|AUR62019987-RA	cqu|AUR62021533-RA	cqu|AUR62022569-RA	cqu|AUR62026394-RA	cqu|AUR62028531-RA	cqu|AUR62030228-RA	cqu|AUR62030444-RA	cqu|AUR62030450-RA	cqu|AUR62030491-RA	cqu|AUR62031342-RA	cqu|AUR62032529-RA	cqu|AUR62032998-RA	cqu|AUR62041010-RA	cqu|AUR62041492-RA	cqu|AUR62041774-RA	cqu|AUR62044007-RA	seu|jg7264.t1	seu|jg7921.t1	cqu|AUR62002538-RA	cqu|AUR62007126-RA
140	ath|ATCG00170.1	bvu|Bv_038460_pzqr.t1	cqu|AUR62024082-RA	gma|Glyma.02G221400.1.p	pvu|Phvul.003G256666.1.p	sbi|jg28.t1	sbi|jg37.t1	sbi|jg50825.t1	sbi|jg73.t1	seu|jg10178.t1	seu|jg18732.t1	sly|Solyc00g500052.1.1	sly|Solyc00g500135.1.1	sly|Solyc00g500205.1.1	sly|Solyc00g500290.1.1	sly|Solyc00g500319.1.1	sly|Solyc01g017420.1.1	sly|Solyc03g095380.1.1	sme|SMEL_000g007740.1.01	sme|SMEL_000g007900.1.01	sme|SMEL_000g026000.1.01	sme|SMEL_000g026830.1.01	sme|SMEL_000g035710.1.01	sme|SMEL_000g040090.1.01	sme|SMEL_000g042700.1.01	sme|SMEL_000g046640.1.01	sme|SMEL_000g080670.1.01	sme|SMEL_000g088900.1.01	sme|SMEL_001g124830.1.01	sme|SMEL_002g157430.1.01	sme|SMEL_003g181890.1.01	sme|SMEL_003g199170.1.01	sme|SMEL_005g233420.1.01	sme|SMEL_006g245390.1.01	sme|SMEL_006g249450.1.01	sme|SMEL_006g255350.1.01	sme|SMEL_007g278040.1.01	sob|Sobic.003G169400.1.p	sol|Spo24719	ath|ATCG00180.1	bvu|Bv_029090_pxzx.t1	cqu|AUR62014094-RA	gma|Glyma.01G076000.1.p	pvu|Phvul.010G131000.1.p	sbi|jg29.t1	sbi|jg38.t1	sbi|jg50826.t1	sbi|jg74.t1	seu|jg18731.t1
141	ath|AT1G02800.1	ath|AT1G22880.1	ath|AT1G23210.1	ath|AT1G70710.1	ath|AT1G71380.1	ath|AT4G02290.1	ath|AT4G39010.1	bra|Brara.A00022.1.p	bra|Brara.A00023.1.p	bra|Brara.B01966.1.p	bra|Brara.B01967.1.p	bra|Brara.B02600.1.p	bra|Brara.F03886.1.p	bra|Brara.F03887.1.p	bra|Brara.G01022.1.p	bra|Brara.G02432.1.p	bra|Brara.G02993.1.p	bra|Brara.G03044.1.p	bra|Brara.I00138.1.p	bra|Brara.I03254.1.p	bra|Brara.I05558.1.p	bvu|Bv3_055970_amez.t1	bvu|Bv4_073830_qhns.t1	bvu|Bv5_104100_unef.t1	bvu|Bv7_163480_fgmh.t1	bvu|Bv9_216520_nyzd.t2	cqu|AUR62000202-RA	cqu|AUR62002187-RA	cqu|AUR62006550-RA	cqu|AUR62007064-RA	cqu|AUR62008698-RA	cqu|AUR62010397-RA	cqu|AUR62013387-RA	cqu|AUR62015524-RA	cqu|AUR62016821-RA	cqu|AUR62019929-RA	cqu|AUR62025533-RA	cqu|AUR62038538-RA	gma|Glyma.02G016400.1.p	gma|Glyma.03G216100.2.p	gma|Glyma.04G008400.1.p	gma|Glyma.04G111300.1.p	gma|Glyma.05G236400.1.p	gma|Glyma.06G008200.1.p	gma|Glyma.06G277200.1.p	gma|Glyma.06G323100.1.p	gma|Glyma.08G043600.2.p	gma|Glyma.09G231800.1.p	gma|Glyma.10G017000.1.p
142	ath|AT1G09090.2	ath|AT1G19230.2	ath|AT1G64060.1	ath|AT3G45810.1	ath|AT4G11230.1	ath|AT4G25090.1	ath|AT5G07390.1	ath|AT5G47910.1	ath|AT5G51060.1	ath|AT5G60010.1	bra|Brara.B01052.1.p	bra|Brara.B02679.1.p	bra|Brara.B03414.1.p	bra|Brara.C00291.1.p	bra|Brara.C01498.1.p	bra|Brara.F01411.1.p	bra|Brara.F01836.1.p	bra|Brara.F03043.1.p	bra|Brara.I01360.1.p	bra|Brara.I05278.1.p	bra|Brara.J02512.1.p	bra|Brara.K01415.1.p	bvu|Bv4_075730_oajz.t1	bvu|Bv5_099740_zpio.t1	bvu|Bv5_123540_rpki.t1	bvu|Bv7_174850_ogrh.t1	bvu|Bv8_190890_terf.t1	cqu|AUR62000775-RA	cqu|AUR62001861-RA	cqu|AUR62005194-RA	cqu|AUR62008527-RA	cqu|AUR62009659-RA	cqu|AUR62010765-RA	cqu|AUR62019764-RA	cqu|AUR62025301-RA	cqu|AUR62028307-RA	gma|Glyma.01G222700.1.p	gma|Glyma.03G236300.3.p	gma|Glyma.04G203200.1.p	gma|Glyma.05G021100.1.p	gma|Glyma.05G198700.1.p	gma|Glyma.05G212500.1.p	gma|Glyma.06G162300.1.p	gma|Glyma.07G130800.1.p	gma|Glyma.08G005900.4.p	gma|Glyma.08G018900.1.p	gma|Glyma.09G073200.1.p	gma|Glyma.10G152200.2.p	gma|Glyma.11G020700.1.p
143	ath|AT1G55130.1	ath|AT2G24170.1	ath|AT3G13772.1	ath|AT5G10840.1	ath|AT5G25100.2	bra|Brara.B00381.1.p	bra|Brara.C00442.1.p	bra|Brara.C00443.1.p	bra|Brara.C03492.1.p	bra|Brara.D00756.1.p	bra|Brara.E02741.1.p	bra|Brara.I01129.1.p	bra|Brara.I04498.1.p	bra|Brara.J02276.1.p	bvu|Bv2_043980_ckno.t1	bvu|Bv5_123930_gqnu.t1	bvu|Bv8_192640_zmkx.t1	bvu|Bv9_207680_pooh.t1	bvu|Bv_007080_cjuy.t1	bvu|Bv_007090_hqsj.t1	cqu|AUR62011264-RA	cqu|AUR62024808-RA	cqu|AUR62025073-RA	cqu|AUR62027512-RA	cqu|AUR62032412-RA	cqu|AUR62032413-RA	cqu|AUR62033968-RA	cqu|AUR62037148-RA	cqu|AUR62041442-RA	cqu|AUR62043762-RA	gma|Glyma.02G204200.1.p	gma|Glyma.02G309400.1.p	gma|Glyma.04G060700.1.p	gma|Glyma.06G061300.1.p	gma|Glyma.06G218900.1.p	gma|Glyma.07G010300.1.p	gma|Glyma.08G193400.2.p	gma|Glyma.09G096700.2.p	gma|Glyma.13G026100.1.p	gma|Glyma.13G156800.1.p	gma|Glyma.14G003500.1.p	gma|Glyma.14G102000.1.p	gma|Glyma.15G203000.1.p	gma|Glyma.17G073600.1.p	gma|Glyma.17G104400.1.p	gma|Glyma.17G223200.1.p	gma|Glyma.20G059000.3.p	pvu|Phvul.001G041600.1.p	pvu|Phvul.003G155900.1.p
144	bvu|Bv4_093520_ujgn.t1	sbi|jg13933.t1	sbi|jg16710.t1	sbi|jg26177.t1	sbi|jg29893.t1	sbi|jg43784.t1	sbi|jg43798.t1	sbi|jg51628.t1	sbi|jg52523.t1	cqu|AUR62010467-RA	sbi|jg1045.t1	sbi|jg15874.t1	sbi|jg20331.t1	sbi|jg25063.t1	sbi|jg25196.t1	sbi|jg28811.t1	sbi|jg28812.t1	sbi|jg29531.t1	sbi|jg32692.t2	sbi|jg4833.t1	sbi|jg48744.t1	sbi|jg5009.t1	sbi|jg51660.t1	sbi|jg5407.t1	sbi|jg5477.t1	sbi|jg5674.t1	sbi|jg57674.t2	sbi|jg58181.t1	sbi|jg59841.t1	sbi|jg15131.t1	sbi|jg27393.t1	sbi|jg32076.t1	sbi|jg32078.t1	sbi|jg32288.t1	sbi|jg32525.t1	sbi|jg35769.t1	sbi|jg37717.t1	sbi|jg38593.t1	sbi|jg56485.t1	sbi|jg59207.t1	sbi|jg60441.t1	sbi|jg6632.t1	sbi|jg6750.t2	sbi|jg7005.t1	sbi|jg27392.t1	sbi|jg40066.t1	sbi|jg16048.t1	sbi|jg19597.t1	sbi|jg19598.t1
145	gma|Glyma.02G165100.1.p	gma|Glyma.02G165200.1.p	gma|Glyma.05G115300.1.p	gma|Glyma.06G268900.1.p	gma|Glyma.09G084000.1.p	gma|Glyma.09G182900.1.p	gma|Glyma.10G082200.1.p	gma|Glyma.13G027700.1.p	gma|Glyma.14G149800.1.p	gma|Glyma.16G096100.1.p	gma|Glyma.20G003900.1.p	pvu|Phvul.001G065800.1.p	pvu|Phvul.001G088300.1.p	pvu|Phvul.001G122700.1.p	pvu|Phvul.002G137200.1.p	pvu|Phvul.002G139600.1.p	pvu|Phvul.002G156300.1.p	pvu|Phvul.002G200500.1.p	pvu|Phvul.002G217700.1.p	pvu|Phvul.003G099400.1.p	pvu|Phvul.004G009401.1.p	pvu|Phvul.005G103000.1.p	pvu|Phvul.006G002800.1.p	pvu|Phvul.006G023800.1.p	pvu|Phvul.007G107000.1.p	pvu|Phvul.007G108700.1.p	pvu|Phvul.008G120900.1.p	pvu|Phvul.008G164400.1.p	pvu|Phvul.008G172900.1.p	pvu|Phvul.009G005600.1.p	pvu|Phvul.009G011500.1.p	pvu|Phvul.010G029500.1.p	pvu|Phvul.010G066000.1.p	pvu|Phvul.010G071200.1.p	pvu|Phvul.010G085400.1.p	pvu|Phvul.010G135050.1.p	pvu|Phvul.011G105300.1.p	pvu|Phvul.011G132400.1.p	pvu|Phvul.011G176000.1.p	pvu|Phvul.011G184000.1.p	pvu|Phvul.L001950.1.p	pvu|Phvul.L005801.1.p	pvu|Phvul.001G126500.1.p	pvu|Phvul.001G154000.1.p	pvu|Phvul.001G161800.1.p	pvu|Phvul.002G198900.1.p	pvu|Phvul.003G023200.1.p	pvu|Phvul.005G131700.1.p	pvu|Phvul.008G101400.1.p
146	ath|AT1G74310.1	ath|AT2G25140.1	ath|AT3G48870.1	ath|AT4G14670.1	ath|AT5G15450.1	ath|AT5G50920.1	ath|AT5G51070.1	bra|Brara.A02295.1.p	bra|Brara.B00602.1.p	bra|Brara.C01497.1.p	bra|Brara.C01504.1.p	bra|Brara.D01521.1.p	bra|Brara.F01646.1.p	bra|Brara.G02280.1.p	bra|Brara.G03189.1.p	bra|Brara.I04445.1.p	bra|Brara.J01953.1.p	bvu|Bv2_031280_uige.t1	bvu|Bv2_039750_emzc.t1	bvu|Bv5_113350_qyjf.t1	bvu|Bv5_123390_quig.t1	bvu|Bv8_193070_ndmu.t1	bvu|Bv8_193140_mtak.t1	cqu|AUR62008514-RA	cqu|AUR62009519-RA	cqu|AUR62009520-RA	cqu|AUR62011204-RA	cqu|AUR62012466-RA	cqu|AUR62013283-RA	cqu|AUR62018159-RA	cqu|AUR62021576-RA	cqu|AUR62031592-RA	cqu|AUR62034768-RA	cqu|AUR62042570-RA	gma|Glyma.04G062200.1.p	gma|Glyma.04G200400.4.p	gma|Glyma.04G203300.1.p	gma|Glyma.05G022200.1.p	gma|Glyma.05G201100.2.p	gma|Glyma.06G063202.1.p	gma|Glyma.06G162200.1.p	gma|Glyma.06G165200.3.p	gma|Glyma.06G202200.1.p	gma|Glyma.08G008400.1.p	gma|Glyma.08G242100.1.p	gma|Glyma.13G058600.1.p	gma|Glyma.17G077500.1.p	gma|Glyma.18G264400.1.p	gma|Glyma.19G027900.1.p
147	ath|AT1G13460.1	ath|AT3G09880.1	ath|AT3G21650.1	ath|AT3G26020.4	ath|AT3G26030.1	ath|AT3G54930.1	ath|AT4G15415.1	ath|AT5G03470.1	ath|AT5G25510.1	bra|Brara.A01998.1.p	bra|Brara.B00100.1.p	bra|Brara.B03215.1.p	bra|Brara.B03630.1.p	bra|Brara.C03256.1.p	bra|Brara.C04431.1.p	bra|Brara.E02054.1.p	bra|Brara.E03056.1.p	bra|Brara.F00899.1.p	bra|Brara.F02746.1.p	bra|Brara.F03299.1.p	bra|Brara.F03300.1.p	bra|Brara.G01650.1.p	bra|Brara.I00538.1.p	bra|Brara.I03758.1.p	bvu|Bv2_043620_issn.t1	bvu|Bv6_151630_wxyh.t1	bvu|Bv6_151640_wgui.t1	bvu|Bv7_179120_xqao.t1	cqu|AUR62005557-RA	cqu|AUR62005558-RA	cqu|AUR62024176-RA	cqu|AUR62024843-RA	cqu|AUR62026926-RA	cqu|AUR62032376-RA	cqu|AUR62041583-RA	gma|Glyma.02G270300.1.p	gma|Glyma.03G185200.1.p	gma|Glyma.04G071700.1.p	gma|Glyma.05G012200.4.p	gma|Glyma.05G073300.1.p	gma|Glyma.06G073000.1.p	gma|Glyma.10G058900.1.p	gma|Glyma.10G277100.1.p	gma|Glyma.11G246900.1.p	gma|Glyma.13G145700.1.p	gma|Glyma.14G046800.1.p	gma|Glyma.14G128900.1.p	gma|Glyma.17G120300.7.p	gma|Glyma.17G204800.1.p
148	ath|AT1G19220.1	bra|Brara.F01355.1.p	bra|Brara.H02379.1.p	bra|Brara.J01551.1.p	cqu|AUR62017628-RA	cqu|AUR62025282-RA	cqu|AUR62028286-RA	sol|Spo20463	ath|AT1G19850.1	bra|Brara.F01415.1.p	bra|Brara.G01136.1.p	bra|Brara.H02354.1.p	bvu|Bv1_022070_hgze.t1	cqu|AUR62035439-RA	cqu|AUR62035726-RA	gma|Glyma.14G217700.1.p	gma|Glyma.17G256500.1.p	pvu|Phvul.001G008200.1.p	sbi|jg39523.t1	sbi|jg54813.t1	seu|jg14810.t1	sly|Solyc04g081240.2.1	sme|SMEL_004g221950.1.01	sob|Sobic.006G255300.1.p	sol|Spo01041	ath|AT1G30330.2	ath|AT5G37020.1	bra|Brara.D00871.1.p	bra|Brara.G02608.1.p	bvu|Bv9_203750_gcik.t2	cqu|AUR62015175-RA	gma|Glyma.02G239600.1.p	gma|Glyma.08G100100.3.p	gma|Glyma.13G221400.1.p	gma|Glyma.14G032700.2.p	gma|Glyma.14G208500.1.p	gma|Glyma.15G091000.1.p	gma|Glyma.18G046800.1.p	pvu|Phvul.002G177600.1.p	pvu|Phvul.006G168109.1.p	pvu|Phvul.008G197600.1.p	pvu|Phvul.008G242400.1.p	sly|Solyc03g031970.4.1	sly|Solyc07g043620.3.1	sme|SMEL_000g023900.1.01	sme|SMEL_000g050170.1.01	sme|SMEL_002g160570.1.01	sme|SMEL_003g171320.1.01	sme|SMEL_007g285270.1.01
149	ath|AT1G01480.1	ath|AT3G49700.1	ath|AT3G61510.1	ath|AT4G11280.1	ath|AT4G37770.1	bra|Brara.A00119.1.p	bra|Brara.A01614.1.p	bra|Brara.B03968.1.p	bra|Brara.C02556.1.p	bra|Brara.C04291.1.p	bra|Brara.D01356.1.p	bra|Brara.F01574.1.p	bra|Brara.F02450.1.p	bra|Brara.H01734.1.p	bra|Brara.I02473.1.p	bra|Brara.I04242.1.p	bra|Brara.J00045.1.p	bra|Brara.K00157.1.p	bvu|Bv1_004040_gcto.t1	bvu|Bv5_099920_hwtr.t1	bvu|Bv6_128650_uenw.t1	cqu|AUR62004042-RA	cqu|AUR62004409-RA	cqu|AUR62007557-RA	cqu|AUR62010746-RA	cqu|AUR62019750-RA	cqu|AUR62022615-RA	cqu|AUR62027462-RA	cqu|AUR62031241-RA	gma|Glyma.01G003900.1.p	gma|Glyma.01G196100.1.p	gma|Glyma.05G108900.1.p	gma|Glyma.05G211700.1.p	gma|Glyma.05G223000.1.p	gma|Glyma.06G049900.2.p	gma|Glyma.07G065700.1.p	gma|Glyma.07G128000.1.p	gma|Glyma.08G018000.1.p	gma|Glyma.08G030100.1.p	gma|Glyma.09G255000.1.p	gma|Glyma.11G021500.1.p	gma|Glyma.11G045600.1.p	gma|Glyma.16G032200.1.p	gma|Glyma.17G158100.1.p	gma|Glyma.18G238100.1.p	pvu|Phvul.002G008900.1.p	pvu|Phvul.002G159800.1.p	pvu|Phvul.002G293000.1.p	pvu|Phvul.003G232400.1.p
150	ath|AT1G06410.1	ath|AT1G23870.1	ath|AT1G60140.1	ath|AT1G68020.2	ath|AT1G70290.1	ath|AT2G18700.1	ath|AT4G17770.1	bra|Brara.A02459.1.p	bra|Brara.B01902.1.p	bra|Brara.G02539.1.p	bra|Brara.H02194.1.p	bra|Brara.H02961.1.p	bra|Brara.I01095.1.p	bra|Brara.J00438.1.p	bra|Brara.K00489.1.p	bvu|Bv3_049500_swjs.t1	bvu|Bv5_106660_zxzc.t1	bvu|Bv5_116720_ises.t1	bvu|Bv6_149180_wsdz.t1	bvu|Bv8_192320_fhhp.t1	cqu|AUR62002092-RA	cqu|AUR62005352-RA	cqu|AUR62007314-RA	cqu|AUR62008239-RA	cqu|AUR62014005-RA	cqu|AUR62018691-RA	cqu|AUR62028210-RA	cqu|AUR62030991-RA	cqu|AUR62039975-RA	cqu|AUR62040284-RA	gma|Glyma.01G031900.7.p	gma|Glyma.02G033500.3.p	gma|Glyma.02G086200.3.p	gma|Glyma.04G180900.9.p	gma|Glyma.05G036100.3.p	gma|Glyma.06G184200.5.p	gma|Glyma.06G275600.2.p	gma|Glyma.07G172000.2.p	gma|Glyma.08G288600.3.p	gma|Glyma.10G270800.9.p	gma|Glyma.12G129800.1.p	gma|Glyma.13G092500.1.p	gma|Glyma.17G067800.3.p	gma|Glyma.18G136200.4.p	gma|Glyma.20G120300.1.p	pvu|Phvul.002G072400.2.p	pvu|Phvul.002G102300.2.p	pvu|Phvul.003G016300.1.p	pvu|Phvul.003G053000.1.p
151	ath|AT1G65780.1	ath|AT1G65810.1	ath|AT5G37150.1	bra|Brara.A03549.1.p	bra|Brara.B01767.1.p	bra|Brara.D00872.1.p	bra|Brara.G02611.1.p	bra|Brara.I02243.1.p	bvu|Bv1_006020_iypr.t1	bvu|Bv3_050200_nkxh.t1	bvu|Bv3_050210_dwyo.t1	cqu|AUR62004329-RA	cqu|AUR62005923-RA	cqu|AUR62005924-RA	cqu|AUR62020977-RA	cqu|AUR62022544-RA	cqu|AUR62028137-RA	cqu|AUR62028139-RA	cqu|AUR62028141-RA	cqu|AUR62033313-RA	cqu|AUR62033346-RA	cqu|AUR62033610-RA	cqu|AUR62042897-RA	cqu|AUR62042900-RA	cqu|AUR62042902-RA	cqu|AUR62043196-RA	cqu|AUR62043401-RA	cqu|AUR62043655-RA	cqu|AUR62043698-RA	gma|Glyma.05G135000.6.p	gma|Glyma.11G208300.1.p	gma|Glyma.14G208700.1.p	gma|Glyma.18G045600.1.p	gma|Glyma.18G045700.1.p	gma|Glyma.20G041600.1.p	pvu|Phvul.006G015500.1.p	pvu|Phvul.006G085200.1.p	pvu|Phvul.006G085300.1.p	pvu|Phvul.008G242100.1.p	pvu|Phvul.008G242200.1.p	sbi|jg14884.t1	sbi|jg15277.t1	sbi|jg44150.t1	sbi|jg4461.t1	sbi|jg49367.t1	sbi|jg56087.t1	seu|jg17844.t1	seu|jg5883.t2	sly|Solyc03g006480.3.1
152	ath|AT1G49270.1	ath|AT2G18470.1	ath|AT3G18810.1	ath|AT4G34440.1	bra|Brara.A00375.1.p	bra|Brara.A02907.1.p	bra|Brara.C03706.1.p	bra|Brara.E02313.1.p	bra|Brara.F00392.1.p	bra|Brara.G00183.1.p	bra|Brara.H00173.1.p	bra|Brara.H01203.1.p	bvu|Bv8_196420_nanq.t1	bvu|Bv8_196460_snri.t1	bvu|Bv9_217590_neyw.t1	cqu|AUR62003164-RA	cqu|AUR62007984-RA	cqu|AUR62010984-RA	cqu|AUR62011333-RA	cqu|AUR62016728-RA	cqu|AUR62021493-RA	gma|Glyma.01G175000.2.p	gma|Glyma.02G057700.1.p	gma|Glyma.07G004700.1.p	gma|Glyma.07G085600.1.p	gma|Glyma.11G067200.2.p	gma|Glyma.16G140700.1.p	pvu|Phvul.002G029200.1.p	pvu|Phvul.003G252900.1.p	pvu|Phvul.009G024200.1.p	pvu|Phvul.010G149300.1.p	sbi|jg12459.t1	sbi|jg14737.t1	sbi|jg24971.t1	sbi|jg45856.t1	sbi|jg55514.t1	sbi|jg8829.t1	seu|jg26065.t1	sly|Solyc02g062790.3.1	sly|Solyc03g120760.4.1	sly|Solyc10g051330.3.1	sme|SMEL_000g030290.1.01	sme|SMEL_001g117570.1.01	sme|SMEL_003g172300.1.01	sme|SMEL_003g198900.1.01	sme|SMEL_012g381100.1.01	sme|SMEL_012g384380.1.01	sme|SMEL_012g391060.1.01	sob|Sobic.001G278100.1.p
153	ath|AT1G55120.1	ath|AT2G36190.1	ath|AT3G13784.2	ath|AT3G13790.1	ath|AT3G52600.1	ath|AT5G11920.1	bra|Brara.A03233.1.p	bra|Brara.C00492.1.p	bra|Brara.C00493.1.p	bra|Brara.C01816.1.p	bra|Brara.D00580.1.p	bra|Brara.D02198.1.p	bra|Brara.E02738.1.p	bra|Brara.F00050.1.p	bra|Brara.J02190.1.p	bvu|Bv2_034520_mthe.t1	bvu|Bv7_159240_owqs.t1	bvu|Bv7_170560_jyup.t1	bvu|Bv7_170570_jfzr.t1	bvu|Bv7_170580_aiyc.t1	bvu|Bv8_185370_sqks.t1	bvu|Bv8_185380_pwqt.t1	bvu|Bv8_199320_azfg.t1	cqu|AUR62006205-RA	cqu|AUR62008328-RA	cqu|AUR62009130-RA	cqu|AUR62009834-RA	cqu|AUR62009835-RA	cqu|AUR62009836-RA	cqu|AUR62009838-RA	cqu|AUR62037014-RA	cqu|AUR62038146-RA	cqu|AUR62038149-RA	cqu|AUR62039125-RA	gma|Glyma.03G197400.2.p	gma|Glyma.07G008800.1.p	gma|Glyma.08G191900.2.p	gma|Glyma.08G192000.1.p	gma|Glyma.10G074800.1.p	gma|Glyma.13G349300.1.p	gma|Glyma.14G096600.1.p	gma|Glyma.15G024600.1.p	gma|Glyma.17G227800.1.p	gma|Glyma.17G227900.5.p	gma|Glyma.19G195400.1.p	gma|Glyma.20G028800.1.p	gma|Glyma.20G029100.1.p	pvu|Phvul.001G036600.1.p	pvu|Phvul.001G036700.1.p
154	ath|AT2G04030.1	ath|AT3G07770.1	ath|AT4G24190.1	ath|AT5G52640.1	ath|AT5G56000.1	ath|AT5G56010.1	ath|AT5G56030.2	bra|Brara.A01424.1.p	bra|Brara.A03590.1.p	bra|Brara.B03173.1.p	bra|Brara.C01247.1.p	bra|Brara.C01273.1.p	bra|Brara.C01276.1.p	bra|Brara.E03174.1.p	bra|Brara.F03346.1.p	bra|Brara.H01617.1.p	bra|Brara.I02117.1.p	bra|Brara.J00788.1.p	bra|Brara.K00745.1.p	bvu|Bv1_016490_ogom.t1	bvu|Bv3_053350_qhgs.t1	bvu|Bv4_090710_jgof.t1	bvu|Bv6_140130_ymko.t2	bvu|Bv7_165250_ndeh.t1	bvu|Bv9_225070_jpic.t1	cqu|AUR62003042-RA	cqu|AUR62007851-RA	cqu|AUR62015029-RA	cqu|AUR62017128-RA	cqu|AUR62017484-RA	cqu|AUR62017485-RA	cqu|AUR62019743-RA	cqu|AUR62021118-RA	cqu|AUR62031424-RA	cqu|AUR62035682-RA	cqu|AUR62040542-RA	cqu|AUR62041482-RA	gma|Glyma.01G068000.1.p	gma|Glyma.02G124500.2.p	gma|Glyma.02G302500.1.p	gma|Glyma.02G305600.1.p	gma|Glyma.08G032900.1.p	gma|Glyma.08G332900.1.p	gma|Glyma.09G131500.1.p	gma|Glyma.14G007700.1.p	gma|Glyma.14G011600.1.p	gma|Glyma.14G219700.1.p	gma|Glyma.16G178800.1.p	gma|Glyma.17G258700.1.p
155	sme|SMEL_007g276160.1.01	sol|Spo14786	seu|jg26348.t1	ath|AT5G15685.1	bra|Brara.B01316.1.p	bra|Brara.B02045.1.p	bra|Brara.B02676.1.p	bra|Brara.D00405.1.p	bra|Brara.D00653.1.p	bra|Brara.E02450.1.p	bra|Brara.F01710.1.p	bra|Brara.F02348.1.p	bra|Brara.F02934.1.p	bra|Brara.G01133.1.p	bra|Brara.G03404.1.p	bra|Brara.H00611.1.p	bra|Brara.I03450.1.p	bra|Brara.J00540.1.p	bra|Brara.K00833.1.p	bra|Brara.K01146.1.p	bra|Brara.K01257.1.p	bra|Brara.K01301.1.p	bra|Brara.K01449.1.p	bra|Brara.K01846.1.p	sme|SMEL_001g137460.1.01	sme|SMEL_002g156660.1.01	bra|Brara.A01784.1.p	bra|Brara.B03548.1.p	bra|Brara.F02420.1.p	bra|Brara.H00388.1.p	bra|Brara.J00550.1.p	bra|Brara.K00630.1.p	bra|Brara.K01065.1.p	sly|Solyc01g020372.1.1	sly|Solyc01g100103.1.1	sly|Solyc03g059123.1.1	sly|Solyc04g049777.1.1	sly|Solyc12g017545.1.1	sly|Solyc12g040644.1.1	bra|Brara.A02221.1.p	bra|Brara.A02703.1.p	bra|Brara.E02247.1.p	bra|Brara.F01881.1.p	bra|Brara.G00297.1.p	bra|Brara.I02450.1.p	bra|Brara.K00554.1.p	bra|Brara.K01596.1.p	bra|Brara.B02460.1.p	bra|Brara.F01829.1.p
156	sly|Solyc00g006650.1.1	sly|Solyc00g007920.1.1	sly|Solyc00g007930.1.1	sly|Solyc00g007940.1.1	sly|Solyc00g500005.1.1	sly|Solyc00g500007.1.1	sly|Solyc00g500009.1.1	sly|Solyc00g500012.1.1	sly|Solyc00g500015.1.1	sly|Solyc00g500089.1.1	sly|Solyc00g500161.1.1	sly|Solyc00g500163.1.1	sly|Solyc00g500164.1.1	sly|Solyc00g500165.1.1	sly|Solyc00g500174.1.1	sly|Solyc00g500175.1.1	sly|Solyc00g500176.1.1	sly|Solyc00g500178.1.1	sly|Solyc00g500233.1.1	sly|Solyc00g500265.1.1	sly|Solyc00g500266.1.1	sly|Solyc00g500267.1.1	sly|Solyc00g500288.1.1	sly|Solyc00g500306.1.1	sly|Solyc00g500307.1.1	sly|Solyc00g500368.1.1	sly|Solyc00g500369.1.1	sly|Solyc00g500370.1.1	sly|Solyc00g500371.1.1	sly|Solyc00g500372.1.1	sly|Solyc00g500375.1.1	sly|Solyc00g500388.1.1	sly|Solyc00g500389.1.1	sly|Solyc00g500390.1.1	sly|Solyc00g500391.1.1	sly|Solyc00g500392.1.1	sly|Solyc00g500393.1.1	sly|Solyc00g500394.1.1	sly|Solyc00g500396.1.1	sly|Solyc00g500397.1.1	sly|Solyc00g500399.1.1	sly|Solyc00g500400.1.1	sly|Solyc00g500401.1.1	sly|Solyc00g500402.1.1	sly|Solyc00g500403.1.1	sly|Solyc00g500404.1.1	sly|Solyc01g028980.1.1	sly|Solyc01g038230.1.1	sly|Solyc01g038238.1.1
157	ath|AT1G15460.1	ath|AT1G74810.1	ath|AT2G47160.2	ath|AT3G06450.1	ath|AT3G62270.1	ath|AT4G32510.2	ath|AT5G25430.1	bra|Brara.A00544.1.p	bra|Brara.B02140.1.p	bra|Brara.C02353.1.p	bra|Brara.C03154.1.p	bra|Brara.D00064.1.p	bra|Brara.D02830.1.p	bra|Brara.E00075.1.p	bra|Brara.F01062.1.p	bra|Brara.F02740.1.p	bra|Brara.K00694.1.p	bvu|Bv2_043250_shdo.t1	bvu|Bv5_117200_jrak.t1	bvu|Bv5_122410_owkd.t1	bvu|Bv9_219970_xecf.t1	bvu|Bv9_220140_nntc.t1	bvu|Bv9_220150_xkwi.t1	bvu|Bv9_220160_sgim.t1	bvu|Bv9_220170_tcdp.t1	cqu|AUR62008201-RA	cqu|AUR62011578-RA	cqu|AUR62011582-RA	cqu|AUR62011583-RA	cqu|AUR62011745-RA	cqu|AUR62016394-RA	cqu|AUR62016396-RA	cqu|AUR62024582-RA	cqu|AUR62024585-RA	cqu|AUR62024588-RA	cqu|AUR62030954-RA	cqu|AUR62041839-RA	gma|Glyma.03G222300.1.p	gma|Glyma.04G069500.4.p	gma|Glyma.04G184000.6.p	gma|Glyma.05G038300.1.p	gma|Glyma.06G071200.2.p	gma|Glyma.06G181900.1.p	gma|Glyma.09G031400.5.p	gma|Glyma.13G362600.2.p	gma|Glyma.15G011200.3.p	gma|Glyma.17G088800.1.p	gma|Glyma.17G207700.1.p	gma|Glyma.19G219500.1.p
158	ath|AT1G18370.1	ath|AT3G43210.1	bra|Brara.F01292.1.p	bra|Brara.F01985.1.p	bra|Brara.I04790.1.p	bvu|Bv3_068920_kzid.t1	bvu|Bv8_191050_msor.t2	bvu|Bv9_216420_cpor.t1	cqu|AUR62025320-RA	cqu|AUR62028320-RA	cqu|AUR62034678-RA	cqu|AUR62040394-RA	gma|Glyma.02G050400.1.p	gma|Glyma.04G008200.10.p	gma|Glyma.04G026800.1.p	gma|Glyma.06G008000.3.p	gma|Glyma.07G096500.3.p	gma|Glyma.09G181200.1.p	gma|Glyma.11G075100.7.p	gma|Glyma.11G110800.12.p	gma|Glyma.12G037100.5.p	gma|Glyma.13G114200.1.p	gma|Glyma.16G130500.5.p	gma|Glyma.17G045600.1.p	pvu|Phvul.002G111200.2.p	pvu|Phvul.003G127400.1.p	pvu|Phvul.004G154300.1.p	pvu|Phvul.009G003000.1.p	pvu|Phvul.009G014400.1.p	pvu|Phvul.011G038800.1.p	sbi|jg11568.t1	sbi|jg12344.t1	sbi|jg24731.t1	sbi|jg28862.t1	sbi|jg3072.t1	sbi|jg32106.t1	sbi|jg32110.t1	sbi|jg36122.t1	sbi|jg44451.t1	sbi|jg45996.t1	sbi|jg52489.t1	sbi|jg8594.t1	seu|jg20012.t1	seu|jg20324.t1	seu|jg25000.t1	seu|jg6822.t1	seu|jg9351.t1	sly|Solyc01g110380.3.1	sly|Solyc02g062330.3.1
159	ath|AT2G40116.1	ath|AT3G08510.1	ath|AT3G55940.1	ath|AT5G58670.1	ath|AT5G58690.1	ath|AT5G58700.1	bra|Brara.A03537.1.p	bra|Brara.B01139.1.p	bra|Brara.B01141.1.p	bra|Brara.C01119.1.p	bra|Brara.C02056.1.p	bra|Brara.D00708.1.p	bra|Brara.D02432.1.p	bra|Brara.E00571.1.p	bra|Brara.E03153.1.p	bra|Brara.F03910.1.p	bra|Brara.I03836.1.p	bra|Brara.J01254.1.p	bra|Brara.J01255.1.p	bra|Brara.J01256.1.p	bvu|Bv2_023740_cahz.t1	bvu|Bv2_023760_mqjd.t1	bvu|Bv7_172040_qpor.t1	bvu|Bv7_172050_sdpx.t1	bvu|Bv7_172070_drpr.t1	bvu|Bv7_172080_dkdu.t1	cqu|AUR62001634-RA	cqu|AUR62001635-RA	cqu|AUR62001636-RA	cqu|AUR62001639-RA	cqu|AUR62012249-RA	cqu|AUR62012251-RA	cqu|AUR62020138-RA	cqu|AUR62020140-RA	cqu|AUR62020141-RA	cqu|AUR62020142-RA	cqu|AUR62022882-RA	cqu|AUR62022884-RA	gma|Glyma.02G257000.2.p	gma|Glyma.02G257100.1.p	gma|Glyma.02G257200.1.p	gma|Glyma.11G229900.4.p	gma|Glyma.11G230000.1.p	gma|Glyma.11G230100.1.p	gma|Glyma.14G059200.1.p	gma|Glyma.14G059300.1.p	gma|Glyma.14G059400.3.p	gma|Glyma.14G193800.1.p	gma|Glyma.18G027100.1.p
160	ath|AT1G08090.1	ath|AT1G08100.1	ath|AT1G12940.1	ath|AT3G45060.1	ath|AT5G60770.1	ath|AT5G60780.1	bra|Brara.A02349.1.p	bra|Brara.A02350.1.p	bra|Brara.F00500.1.p	bra|Brara.F00501.1.p	bra|Brara.F01860.1.p	bra|Brara.F01861.1.p	bra|Brara.H02629.1.p	bra|Brara.H02889.1.p	bra|Brara.I05323.1.p	bra|Brara.I05324.1.p	bra|Brara.J01427.1.p	bvu|Bv6_155510_rgys.t1	bvu|Bv6_155520_tesc.t1	bvu|Bv6_155830_fqma.t1	bvu|Bv6_155840_fogw.t1	bvu|Bv7_160530_fhqt.t1	bvu|Bv7_160540_njrm.t1	bvu|Bv7_170130_eynj.t1	bvu|Bv7_170140_ezik.t1	cqu|AUR62000316-RA	cqu|AUR62000317-RA	cqu|AUR62000318-RA	cqu|AUR62001493-RA	cqu|AUR62001495-RA	cqu|AUR62001496-RA	cqu|AUR62003509-RA	cqu|AUR62005427-RA	cqu|AUR62006661-RA	cqu|AUR62006662-RA	cqu|AUR62006663-RA	cqu|AUR62009874-RA	cqu|AUR62009875-RA	cqu|AUR62009877-RA	cqu|AUR62014088-RA	cqu|AUR62017820-RA	gma|Glyma.08G284000.1.p	gma|Glyma.11G195200.1.p	gma|Glyma.12G176900.1.p	gma|Glyma.13G323800.1.p	gma|Glyma.18G141900.1.p	pvu|Phvul.003G062800.1.p	pvu|Phvul.005G132200.1.p	pvu|Phvul.011G083500.1.p
161	ath|AT1G52190.1	ath|AT3G16180.1	bra|Brara.E02535.1.p	bra|Brara.F00208.1.p	bvu|Bv2_032110_pynr.t1	bvu|Bv2_032120_iuxa.t1	bvu|Bv2_032160_yais.t1	bvu|Bv2_032180_jtey.t1	bvu|Bv9_221330_dohi.t1	cqu|AUR62000995-RA	cqu|AUR62004595-RA	cqu|AUR62004966-RA	cqu|AUR62009300-RA	cqu|AUR62009301-RA	cqu|AUR62011682-RA	cqu|AUR62012676-RA	cqu|AUR62016507-RA	cqu|AUR62021980-RA	cqu|AUR62023550-RA	cqu|AUR62041715-RA	cqu|AUR62041716-RA	cqu|AUR62044503-RA	gma|Glyma.04G082700.1.p	gma|Glyma.05G229700.1.p	gma|Glyma.07G018700.1.p	gma|Glyma.07G018800.2.p	gma|Glyma.08G037200.2.p	gma|Glyma.08G203900.1.p	gma|Glyma.08G204000.4.p	gma|Glyma.14G138200.1.p	gma|Glyma.15G016900.2.p	gma|Glyma.15G017000.1.p	gma|Glyma.17G189300.1.p	gma|Glyma.17G194600.1.p	pvu|Phvul.001G077800.1.p	pvu|Phvul.001G078000.1.p	pvu|Phvul.005G169300.1.p	pvu|Phvul.005G169400.1.p	pvu|Phvul.009G108400.1.p	pvu|Phvul.010G147900.1.p	pvu|Phvul.010G148000.1.p	sbi|jg11376.t1	sbi|jg20967.t1	sbi|jg20970.t1	sbi|jg20973.t1	sbi|jg20974.t2	sbi|jg22806.t1	sbi|jg22808.t1	sbi|jg22812.t1
162	ath|AT2G25600.1	ath|AT2G26650.1	ath|AT4G18290.2	ath|AT4G22200.1	ath|AT4G32500.1	ath|AT5G46240.1	bra|Brara.A00545.1.p	bra|Brara.A00961.1.p	bra|Brara.A01242.1.p	bra|Brara.D01528.1.p	bra|Brara.F03631.1.p	bra|Brara.H00948.1.p	bra|Brara.I01923.1.p	bra|Brara.I04416.1.p	bvu|Bv2_043220_rzpp.t1	bvu|Bv2_043230_fohn.t1	bvu|Bv2_043240_aada.t2	bvu|Bv3_066600_wzxk.t1	bvu|Bv6_143700_ptey.t1	bvu|Bv8_195260_ywgq.t1	bvu|Bv8_202040_fkxj.t1	cqu|AUR62011066-RA	cqu|AUR62014210-RA	cqu|AUR62016037-RA	cqu|AUR62021243-RA	cqu|AUR62024867-RA	cqu|AUR62024868-RA	cqu|AUR62030205-RA	cqu|AUR62030680-RA	cqu|AUR62030681-RA	cqu|AUR62030682-RA	cqu|AUR62030683-RA	cqu|AUR62032344-RA	cqu|AUR62033444-RA	cqu|AUR62039778-RA	cqu|AUR62041838-RA	cqu|AUR62042717-RA	gma|Glyma.04G069400.1.p	gma|Glyma.05G010600.1.p	gma|Glyma.06G071100.1.p	gma|Glyma.08G187600.1.p	gma|Glyma.08G232100.1.p	gma|Glyma.12G170500.1.p	gma|Glyma.13G217800.1.p	gma|Glyma.14G126500.2.p	gma|Glyma.15G094600.1.p	gma|Glyma.17G118300.1.p	gma|Glyma.17G207900.1.p	pvu|Phvul.001G053200.1.p
163	ath|AT1G05200.1	ath|AT1G42540.1	ath|AT2G17260.1	ath|AT2G32390.5	ath|AT2G32400.1	ath|AT3G51480.1	ath|AT4G35290.1	bra|Brara.A00302.1.p	bra|Brara.C01649.1.p	bra|Brara.C01650.1.p	bra|Brara.E01142.1.p	bra|Brara.E01143.1.p	bra|Brara.G00725.1.p	bra|Brara.H00536.1.p	bra|Brara.H01149.1.p	bra|Brara.I03484.1.p	bra|Brara.I05466.1.p	bra|Brara.J00340.1.p	bvu|Bv1_014290_iccf.t1	bvu|Bv6_135930_aphq.t1	bvu|Bv6_135940_xasr.t1	bvu|Bv9_208360_ctxw.t1	bvu|Bv9_215640_pjxx.t1	bvu|Bv9_215660_xswf.t1	cqu|AUR62003739-RA	cqu|AUR62010175-RA	cqu|AUR62013176-RA	cqu|AUR62016568-RA	cqu|AUR62016569-RA	cqu|AUR62025050-RA	cqu|AUR62035147-RA	cqu|AUR62037133-RA	cqu|AUR62042587-RA	gma|Glyma.01G157900.3.p	gma|Glyma.04G016000.1.p	gma|Glyma.06G016000.1.p	gma|Glyma.06G305000.4.p	gma|Glyma.09G197100.3.p	gma|Glyma.09G197200.1.p	gma|Glyma.09G197400.2.p	gma|Glyma.11G087100.1.p	gma|Glyma.12G099500.1.p	gma|Glyma.12G194100.1.p	gma|Glyma.12G194200.1.p	gma|Glyma.13G308400.6.p	gma|Glyma.13G308500.1.p	gma|Glyma.14G001100.1.p	gma|Glyma.16G111700.8.p	pvu|Phvul.002G117500.2.p
164	ath|AT1G07240.1	ath|AT1G07250.1	bra|Brara.E01333.1.p	bra|Brara.I04441.1.p	bra|Brara.I05371.1.p	bra|Brara.J00502.1.p	bra|Brara.J00503.1.p	pvu|Phvul.008G262000.1.p	pvu|Phvul.008G262100.1.p	sob|Sobic.002G130200.1.p	sob|Sobic.002G311300.1.p	sob|Sobic.002G311400.1.p	sob|Sobic.002G311501.1.p	sob|Sobic.002G311601.1.p	sob|Sobic.002G311700.1.p	sob|Sobic.002G311900.1.p	sob|Sobic.002G312000.1.p	sob|Sobic.002G312100.1.p	sob|Sobic.006G124100.2.p	sob|Sobic.007G027301.1.p	sob|Sobic.010G048500.1.p	sob|Sobic.010G048600.1.p	ath|AT1G07260.1	ath|AT2G29740.1	ath|AT2G29750.1	ath|AT2G29710.1	ath|AT2G29730.1	bra|Brara.C02384.1.p	bra|Brara.E01334.1.p	gma|Glyma.02G225850.1.p	gma|Glyma.02G226000.1.p	gma|Glyma.14G192800.1.p	sly|Solyc07g043050.1.1	sly|Solyc07g043060.1.1	sme|SMEL_000g089200.1.01	sme|SMEL_006g257850.1.01	sme|SMEL_007g274920.1.01	ath|AT3G21750.1	ath|AT3G21760.1	ath|AT3G21780.1	ath|AT3G21790.1	ath|AT3G21800.1	ath|AT4G15280.2	bra|Brara.A02002.1.p	bra|Brara.A02753.1.p	bra|Brara.A02755.1.p	bra|Brara.C03853.1.p	bra|Brara.C03854.1.p	bra|Brara.C03855.1.p
165	ath|AT1G73700.1	ath|AT2G34360.1	ath|AT5G52450.1	bra|Brara.B01544.1.p	bra|Brara.C01738.1.p	bra|Brara.E00988.1.p	bra|Brara.G02305.1.p	bra|Brara.G03247.1.p	bra|Brara.J00777.1.p	bra|Brara.K00358.1.p	bvu|Bv4_082540_dkgr.t1	bvu|Bv4_082550_cdzx.t1	bvu|Bv4_082570_riot.t1	bvu|Bv4_082590_titd.t1	bvu|Bv5_112090_hzqc.t1	cqu|AUR62029942-RA	cqu|AUR62033747-RA	cqu|AUR62033765-RA	gma|Glyma.07G099900.1.p	gma|Glyma.07G100000.1.p	gma|Glyma.07G100100.1.p	gma|Glyma.08G050500.1.p	gma|Glyma.08G050700.1.p	gma|Glyma.09G178800.1.p	gma|Glyma.09G178900.1.p	gma|Glyma.09G179000.1.p	pvu|Phvul.002G326700.1.p	pvu|Phvul.004G152100.1.p	sbi|jg61405.t1	seu|jg164.t1	seu|jg24955.t1	seu|jg24957.t1	sly|Solyc03g112250.1.1	sly|Solyc03g118970.3.1	sly|Solyc04g007540.3.1	sly|Solyc04g009790.4.1	sly|Solyc07g006730.4.1	sly|Solyc07g006740.3.1	sme|SMEL_003g196050.1.01	sme|SMEL_007g272600.1.01	sme|SMEL_007g272610.1.01	sme|SMEL_011g373410.1.01	sme|SMEL_011g379860.1.01	sob|Sobic.004G129700.1.p	sob|Sobic.004G129800.1.p	sob|Sobic.004G129900.1.p	sob|Sobic.006G042200.1.p	sob|Sobic.009G106700.1.p	sob|Sobic.009G106800.1.p
166	sbi|jg19808.t1	sbi|jg10409.t1	sbi|jg10502.t1	sbi|jg23578.t1	sbi|jg28059.t1	sbi|jg35979.t1	sbi|jg37956.t1	sbi|jg5445.t1	sbi|jg5588.t1	sbi|jg60682.t1	sbi|jg671.t1	sbi|jg38712.t1	sbi|jg10394.t1	sbi|jg10419.t1	sbi|jg10439.t1	sbi|jg10445.t1	sbi|jg10454.t1	sbi|jg16421.t1	sbi|jg16476.t1	sbi|jg19819.t1	sbi|jg19840.t1	sbi|jg23564.t1	sbi|jg2717.t1	sbi|jg2727.t1	sbi|jg2733.t1	sbi|jg28052.t1	sbi|jg28062.t1	sbi|jg28092.t1	sbi|jg38617.t1	sbi|jg4024.t1	sbi|jg47825.t1	sbi|jg51462.t1	sbi|jg519.t1	sbi|jg56797.t1	sbi|jg60745.t1	sbi|jg60763.t1	sbi|jg60766.t1	sbi|jg8809.t1	sbi|jg10432.t2	sbi|jg23565.t1	sbi|jg2742.t1	sbi|jg2764.t1	sbi|jg28096.t1	sbi|jg47718.t1	sbi|jg50855.t1	sbi|jg53727.t1	sbi|jg53728.t1	sbi|jg29853.t1	sbi|jg44677.t1
167	ath|AT1G34170.3	ath|AT1G34310.1	ath|AT1G34390.1	ath|AT1G34410.1	ath|AT1G35240.1	ath|AT1G35520.1	ath|AT1G35540.1	bra|Brara.A01401.1.p	bra|Brara.A02353.1.p	bra|Brara.D00084.1.p	bra|Brara.E00126.1.p	bra|Brara.F01736.1.p	bra|Brara.F03749.1.p	bra|Brara.I00250.1.p	bra|Brara.I02125.1.p	bra|Brara.I02174.1.p	bra|Brara.I04264.1.p	bra|Brara.K00731.1.p	bvu|Bv1_002880_qzmp.t1	bvu|Bv5_125780_orwr.t1	bvu|Bv6_145940_kddw.t1	cqu|AUR62004506-RA	cqu|AUR62010868-RA	cqu|AUR62019870-RA	cqu|AUR62023447-RA	cqu|AUR62032471-RA	cqu|AUR62041135-RA	gma|Glyma.01G103500.1.p	gma|Glyma.03G070500.1.p	gma|Glyma.03G258300.4.p	gma|Glyma.07G054800.1.p	gma|Glyma.07G134800.1.p	gma|Glyma.07G272800.1.p	gma|Glyma.12G164100.1.p	gma|Glyma.16G000300.3.p	gma|Glyma.16G023600.4.p	gma|Glyma.18G184500.1.p	pvu|Phvul.003G075800.1.p	pvu|Phvul.006G114300.1.p	pvu|Phvul.006G221500.1.p	pvu|Phvul.008G118400.1.p	pvu|Phvul.010G011600.1.p	sbi|jg24073.t1	sbi|jg3919.t1	sbi|jg42164.t1	sbi|jg44726.t1	sbi|jg49139.t1	sbi|jg7916.t1	seu|jg12125.t1
168	sob|Sobic.001G012000.1.p	sob|Sobic.001G012200.1.p	sob|Sobic.001G018300.1.p	sob|Sobic.001G018600.1.p	sob|Sobic.002G110200.1.p	sob|Sobic.005G158000.1.p	sob|Sobic.008G058500.1.p	cqu|AUR62019133-RA	ath|AT4G13770.1	ath|AT4G31500.1	bra|Brara.D00699.1.p	bra|Brara.D02547.1.p	bra|Brara.H00529.1.p	cqu|AUR62014390-RA	cqu|AUR62014391-RA	cqu|AUR62014392-RA	cqu|AUR62014393-RA	cqu|AUR62014396-RA	cqu|AUR62014400-RA	cqu|AUR62014401-RA	cqu|AUR62015912-RA	cqu|AUR62019131-RA	cqu|AUR62019134-RA	cqu|AUR62019136-RA	cqu|AUR62019137-RA	cqu|AUR62044068-RA	gma|Glyma.01G078300.1.p	gma|Glyma.03G029900.1.p	gma|Glyma.03G030400.1.p	gma|Glyma.03G030600.1.p	gma|Glyma.03G030800.1.p	gma|Glyma.03G030900.1.p	gma|Glyma.03G031000.1.p	gma|Glyma.03G031400.1.p	gma|Glyma.11G168428.1.p	gma|Glyma.18G100500.1.p	pvu|Phvul.006G039800.1.p	pvu|Phvul.008G155000.1.p	pvu|Phvul.010G010900.1.p	pvu|Phvul.010G011000.1.p	pvu|Phvul.010G076700.2.p	pvu|Phvul.010G077000.1.p	pvu|Phvul.010G079100.1.p	sbi|jg28904.t1	sbi|jg3042.t1	sly|Solyc01g010490.4.1	sly|Solyc09g092560.4.1	sly|Solyc09g092580.4.1	sly|Solyc09g092590.2.1
169	bvu|Bv1_013580_kctj.t1	bvu|Bv4_084910_kpsx.t1	bvu|Bv4_095420_jfgi.t1	bvu|Bv7_179390_esrp.t1	bvu|Bv8_188390_iqce.t1	bvu|Bv9_204820_tjmz.t1	bvu|Bv9_207510_wcze.t1	bvu|Bv9_208260_etyd.t1	bvu|Bv_002960_ishg.t1	bvu|Bv_004490_eeeh.t1	bvu|Bv_009770_rkut.t1	cqu|AUR62024034-RA	pvu|Phvul.010G079600.1.p	sbi|jg7989.t1	seu|jg25279.t2	bvu|Bv5_116180_zadw.t1	seu|jg13380.t1	bvu|Bv5_112040_xfxt.t1	bvu|Bv_018230_rgwi.t1	cqu|AUR62030162-RA	bvu|Bv6_150110_atkg.t1	sbi|jg33369.t1	sbi|jg40337.t1	sbi|jg41377.t1	sbi|jg45130.t1	bvu|Bv_002980_iewd.t1	sbi|jg54265.t1	cqu|AUR62005652-RA	cqu|AUR62037558-RA	seu|jg13037.t1	cqu|AUR62031362-RA	seu|jg13419.t1	sbi|jg10005.t1	sbi|jg16306.t1	sbi|jg10007.t1	sbi|jg15857.t1	sbi|jg15992.t1	sbi|jg20152.t1	sbi|jg35906.t1	sbi|jg36382.t1	sbi|jg41534.t1	sbi|jg44400.t1	sbi|jg56619.t1	sbi|jg60881.t1	seu|jg7449.t1	sbi|jg44399.t1	sbi|jg44524.t1	sbi|jg10179.t1	sbi|jg15600.t1
170	bvu|Bv5_119850_gifa.t1	bvu|Bv7_167790_qaah.t1	bvu|Bv_019040_zmih.t1	cqu|AUR62000886-RA	cqu|AUR62005367-RA	cqu|AUR62005829-RA	cqu|AUR62006153-RA	cqu|AUR62008971-RA	cqu|AUR62012395-RA	cqu|AUR62012646-RA	cqu|AUR62014151-RA	cqu|AUR62017097-RA	cqu|AUR62018190-RA	cqu|AUR62018847-RA	cqu|AUR62019726-RA	cqu|AUR62021797-RA	cqu|AUR62022349-RA	cqu|AUR62022391-RA	cqu|AUR62025070-RA	cqu|AUR62027356-RA	cqu|AUR62027765-RA	cqu|AUR62027906-RA	cqu|AUR62028449-RA	cqu|AUR62030157-RA	cqu|AUR62033137-RA	cqu|AUR62033528-RA	cqu|AUR62033780-RA	cqu|AUR62035245-RA	cqu|AUR62037309-RA	cqu|AUR62037384-RA	cqu|AUR62038451-RA	cqu|AUR62039471-RA	cqu|AUR62039502-RA	cqu|AUR62040414-RA	cqu|AUR62040496-RA	cqu|AUR62040774-RA	cqu|AUR62040979-RA	cqu|AUR62041548-RA	cqu|AUR62044122-RA	cqu|AUR62044722-RA	cqu|AUR62004909-RA	cqu|AUR62018206-RA	cqu|AUR62022496-RA	cqu|AUR62022511-RA	cqu|AUR62025069-RA	cqu|AUR62026206-RA	cqu|AUR62026604-RA	cqu|AUR62030053-RA	cqu|AUR62031912-RA
171	ath|AT1G06780.2	ath|AT2G30575.1	bra|Brara.D01829.1.p	bra|Brara.I05393.1.p	bra|Brara.J00466.1.p	bvu|Bv5_120380_nuta.t1	cqu|AUR62011935-RA	cqu|AUR62032251-RA	gma|Glyma.02G141600.3.p	gma|Glyma.03G159200.1.p	gma|Glyma.10G032400.4.p	gma|Glyma.19G161500.1.p	pvu|Phvul.001G157200.4.p	pvu|Phvul.007G177400.1.p	sbi|jg31536.t1	sbi|jg57737.t1	seu|jg25389.t1	sly|Solyc07g005360.3.1	sly|Solyc12g010200.2.1	sme|SMEL_007g272900.1.01	sme|SMEL_012g382850.1.01	sol|Spo02382	ath|AT2G17210.1	bra|Brara.G00298.1.p	bvu|Bv9_212480_ysax.t1	cqu|AUR62011715-RA	sbi|jg10913.t1	sbi|jg10915.t1	sbi|jg47421.t1	seu|jg21663.t1	sly|Solyc01g112200.3.1	sme|SMEL_001g115160.1.01	sol|Spo21941	ath|AT2G46480.4	ath|AT3G61130.1	ath|AT4G38270.1	ath|AT5G47780.1	bra|Brara.B03009.1.p	bra|Brara.D00123.1.p	bra|Brara.E00131.1.p	bra|Brara.F03511.1.p	bra|Brara.F03919.1.p	bra|Brara.I04204.1.p	bvu|Bv8_184210_wnzz.t1	bvu|Bv9_212470_oopc.t1	bvu|Bv_011580_qkzp.t1	cqu|AUR62004270-RA	cqu|AUR62011716-RA	cqu|AUR62012914-RA
172	sbi|jg7265.t1	bvu|Bv5_116460_gwhd.t1	cqu|AUR62003697-RA	cqu|AUR62006178-RA	cqu|AUR62032678-RA	cqu|AUR62034610-RA	cqu|AUR62035862-RA	cqu|AUR62036364-RA	cqu|AUR62038905-RA	cqu|AUR62043337-RA	bvu|Bv7_173900_qekm.t1	cqu|AUR62000686-RA	cqu|AUR62001568-RA	cqu|AUR62003649-RA	cqu|AUR62005751-RA	cqu|AUR62007014-RA	cqu|AUR62009413-RA	cqu|AUR62010920-RA	cqu|AUR62011060-RA	cqu|AUR62011974-RA	cqu|AUR62014856-RA	cqu|AUR62023987-RA	cqu|AUR62031359-RA	cqu|AUR62033835-RA	cqu|AUR62035271-RA	cqu|AUR62036374-RA	cqu|AUR62041731-RA	cqu|AUR62043542-RA	sbi|jg1269.t1	sbi|jg20766.t1	sbi|jg22965.t1	sbi|jg23180.t1	sbi|jg31267.t1	sbi|jg34151.t1	sbi|jg36280.t1	sbi|jg39416.t1	sbi|jg41514.t1	sbi|jg43833.t1	sbi|jg44184.t1	sbi|jg46610.t1	sbi|jg47078.t1	sbi|jg49655.t1	sbi|jg5381.t1	sbi|jg63045.t1	sbi|jg8748.t1	sbi|jg44886.t2	sbi|jg53373.t1	sbi|jg63542.t1	cqu|AUR62029158-RA
173	sbi|jg34737.t1	sbi|jg38740.t1	sbi|jg41137.t1	sbi|jg10461.t1	sbi|jg143.t1	sbi|jg10297.t1	sbi|jg10644.t1	sbi|jg10909.t1	sbi|jg1387.t1	sbi|jg15549.t1	sbi|jg15784.t1	sbi|jg15959.t1	sbi|jg16295.t1	sbi|jg16958.t1	sbi|jg19724.t1	sbi|jg20010.t1	sbi|jg20164.t1	sbi|jg23534.t1	sbi|jg23555.t1	sbi|jg2562.t1	sbi|jg26271.t1	sbi|jg2631.t1	sbi|jg26329.t1	sbi|jg26370.t1	sbi|jg2680.t1	sbi|jg27314.t1	sbi|jg27975.t2	sbi|jg28142.t1	sbi|jg30132.t1	sbi|jg31948.t1	sbi|jg32161.t1	sbi|jg32338.t1	sbi|jg32644.t1	sbi|jg33175.t1	sbi|jg34938.t1	sbi|jg35528.t1	sbi|jg36231.t1	sbi|jg36793.t1	sbi|jg37824.t1	sbi|jg41136.t1	sbi|jg41352.t1	sbi|jg41747.t1	sbi|jg44277.t1	sbi|jg47235.t1	sbi|jg48424.t1	sbi|jg48426.t1	sbi|jg48587.t1	sbi|jg48832.t1	sbi|jg50006.t1
174	ath|AT1G15150.1	ath|AT1G15160.1	ath|AT1G15170.1	ath|AT1G15180.1	bra|Brara.B01951.1.p	bra|Brara.F01030.1.p	bra|Brara.G00534.1.p	bra|Brara.G02419.1.p	bra|Brara.G03028.1.p	bra|Brara.H02547.1.p	bra|Brara.I04943.1.p	bvu|Bv6_142980_tift.t1	bvu|Bv6_142990_cmqk.t1	cqu|AUR62002764-RA	cqu|AUR62002765-RA	cqu|AUR62002767-RA	cqu|AUR62002768-RA	cqu|AUR62037261-RA	cqu|AUR62037262-RA	gma|Glyma.02G090100.15.p	gma|Glyma.06G103400.1.p	gma|Glyma.06G318700.1.p	gma|Glyma.10G267300.1.p	gma|Glyma.10G267400.1.p	gma|Glyma.10G267700.2.p	gma|Glyma.18G293100.1.p	gma|Glyma.20G123300.1.p	gma|Glyma.20G123400.1.p	gma|Glyma.20G123500.2.p	pvu|Phvul.007G034500.1.p	pvu|Phvul.007G034600.1.p	pvu|Phvul.007G034700.1.p	pvu|Phvul.007G034900.1.p	pvu|Phvul.008G009000.1.p	sbi|jg12885.t1	sbi|jg12886.t1	sbi|jg52983.t1	sbi|jg52984.t1	seu|jg8872.t1	seu|jg8873.t1	sly|Solyc02g091050.3.1	sly|Solyc02g091070.3.1	sly|Solyc04g007530.3.1	sly|Solyc05g008500.3.1	sly|Solyc05g008510.3.1	sme|SMEL_002g159900.1.01	sme|SMEL_010g336650.1.01	sme|SMEL_010g336680.1.01	sme|SMEL_011g373390.1.01
175	ath|AT1G73875.1	bra|Brara.G03229.1.p	bvu|Bv5_110880_thqh.t1	cqu|AUR62025858-RA	cqu|AUR62029859-RA	gma|Glyma.09G184700.1.p	pvu|Phvul.004G157500.1.p	sbi|jg32269.t1	seu|jg24904.t1	sly|Solyc03g119570.3.1	sme|SMEL_003g195430.1.01	sol|Spo10391	bvu|Bv6_148170_hipx.t1	bvu|Bv9_222610_ruuh.t1	cqu|AUR62005197-RA	cqu|AUR62022138-RA	cqu|AUR62027870-RA	cqu|AUR62028164-RA	cqu|AUR62033963-RA	cqu|AUR62036305-RA	cqu|AUR62039628-RA	sbi|jg11472.t1	sbi|jg13510.t1	sbi|jg14018.t1	sbi|jg17138.t1	sbi|jg17421.t1	sbi|jg20841.t1	sbi|jg25302.t1	sbi|jg2987.t1	sbi|jg37933.t1	sbi|jg38048.t1	sbi|jg45398.t1	sbi|jg47072.t1	sbi|jg50549.t1	sbi|jg56330.t1	sbi|jg59727.t1	sbi|jg7667.t1	sbi|jg9190.t1	bvu|Bv7_168420_mhys.t1	cqu|AUR62018289-RA	sbi|jg21741.t1	sbi|jg29309.t1	sbi|jg31809.t1	sbi|jg40002.t1	sbi|jg57627.t1	sbi|jg5827.t1	sbi|jg58667.t1	sol|Spo26480	cqu|AUR62000795-RA
176	ath|AT1G02890.1	ath|AT1G62130.1	ath|AT4G02480.1	bra|Brara.B02612.1.p	bra|Brara.C02807.1.p	bra|Brara.I00160.1.p	bra|Brara.I05554.1.p	bra|Brara.J00140.1.p	bvu|Bv5_110440_cyri.t1	bvu|Bv7_164880_gukf.t1	cqu|AUR62008660-RA	cqu|AUR62025922-RA	cqu|AUR62029636-RA	cqu|AUR62033109-RA	gma|Glyma.02G155000.4.p	gma|Glyma.02G155100.1.p	gma|Glyma.04G194900.1.p	gma|Glyma.05G047400.3.p	gma|Glyma.06G171000.13.p	gma|Glyma.10G019300.1.p	gma|Glyma.10G019400.1.p	gma|Glyma.16G173700.1.p	gma|Glyma.17G129200.2.p	pvu|Phvul.003G210300.1.p	pvu|Phvul.007G106400.1.p	pvu|Phvul.009G167100.1.p	sbi|jg1388.t1	sbi|jg31707.t1	sbi|jg35189.t1	sbi|jg57596.t1	seu|jg25278.t1	seu|jg3348.t1	sly|Solyc03g110900.4.1	sly|Solyc06g071980.3.1	sly|Solyc06g072000.3.1	sly|Solyc06g084530.3.1	sly|Solyc09g074950.3.1	sme|SMEL_003g188080.1.01	sme|SMEL_006g270960.1.01	sme|SMEL_009g329790.1.01	sme|SMEL_009g329800.1.01	sob|Sobic.001G375100.1.p	sob|Sobic.002G413000.2.p	sob|Sobic.005G207500.1.p	sob|Sobic.008G123200.2.p	sob|Sobic.008G123300.1.p	sob|Sobic.008G193400.1.p	sol|Spo07974	sol|Spo19757
177	ath|AT1G23080.1	ath|AT1G70940.1	ath|AT1G73590.1	ath|AT2G01420.2	ath|AT5G57090.1	bra|Brara.B01244.1.p	bra|Brara.B02062.1.p	bra|Brara.B03042.1.p	bra|Brara.C01207.1.p	bra|Brara.G01012.1.p	bra|Brara.G02422.1.p	bra|Brara.G03257.1.p	bra|Brara.G03493.1.p	bra|Brara.H02228.1.p	bra|Brara.J01133.1.p	bvu|Bv3_061190_owyj.t1	bvu|Bv3_063090_cnrg.t1	bvu|Bv3_063100_srwc.t1	bvu|Bv5_111350_gqhy.t1	bvu|Bv6_155380_roxe.t1	cqu|AUR62014812-RA	cqu|AUR62017007-RA	cqu|AUR62018361-RA	cqu|AUR62018363-RA	cqu|AUR62024393-RA	cqu|AUR62025991-RA	cqu|AUR62027440-RA	cqu|AUR62030300-RA	cqu|AUR62031260-RA	gma|Glyma.03G126000.1.p	gma|Glyma.07G102500.1.p	gma|Glyma.07G164600.4.p	gma|Glyma.07G217900.1.p	gma|Glyma.08G054700.1.p	gma|Glyma.09G117900.1.p	gma|Glyma.09G176300.1.p	gma|Glyma.13G038300.2.p	gma|Glyma.13G101900.1.p	gma|Glyma.14G120900.1.p	gma|Glyma.17G057300.1.p	gma|Glyma.19G128800.3.p	gma|Glyma.20G014300.1.p	pvu|Phvul.001G121100.1.p	pvu|Phvul.002G094000.1.p	pvu|Phvul.002G330300.1.p	pvu|Phvul.003G032500.1.p	pvu|Phvul.003G139600.1.p	pvu|Phvul.004G150600.1.p	pvu|Phvul.009G234100.1.p
178	ath|AT5G60900.1	bra|Brara.C04209.1.p	bra|Brara.C04210.1.p	bra|Brara.I00638.1.p	bvu|Bv4_071770_aznw.t1	bvu|Bv4_071790_jfup.t1	bvu|Bv4_071800_fanm.t1	bvu|Bv4_071870_fjng.t1	bvu|Bv4_071930_pous.t1	bvu|Bv4_071960_mhku.t1	bvu|Bv4_071970_eomn.t1	bvu|Bv4_079680_srac.t1	cqu|AUR62000054-RA	cqu|AUR62000055-RA	cqu|AUR62000058-RA	cqu|AUR62000059-RA	cqu|AUR62000060-RA	cqu|AUR62000061-RA	cqu|AUR62000062-RA	cqu|AUR62000064-RA	cqu|AUR62000066-RA	cqu|AUR62013868-RA	cqu|AUR62013871-RA	cqu|AUR62013873-RA	cqu|AUR62019227-RA	cqu|AUR62019230-RA	cqu|AUR62019231-RA	cqu|AUR62019232-RA	cqu|AUR62019233-RA	cqu|AUR62019234-RA	cqu|AUR62019235-RA	cqu|AUR62019236-RA	cqu|AUR62019237-RA	cqu|AUR62019238-RA	cqu|AUR62019240-RA	cqu|AUR62019241-RA	cqu|AUR62036721-RA	cqu|AUR62036724-RA	gma|Glyma.01G206400.1.p	gma|Glyma.01G206500.1.p	gma|Glyma.03G090200.1.p	gma|Glyma.03G090500.1.p	gma|Glyma.08G176200.1.p	gma|Glyma.09G003100.1.p	gma|Glyma.11G036700.1.p	gma|Glyma.12G240300.1.p	gma|Glyma.15G250200.1.p	gma|Glyma.15G258400.3.p	gma|Glyma.20G246600.1.p
179	bvu|Bv5_124600_urrd.t1	seu|jg13910.t1	seu|jg13914.t1	seu|jg13919.t1	seu|jg13923.t1	seu|jg13927.t1	seu|jg13932.t1	seu|jg13937.t1	seu|jg13942.t1	seu|jg13946.t1	seu|jg13950.t1	seu|jg13955.t1	seu|jg13961.t1	seu|jg13966.t1	seu|jg13971.t1	seu|jg13975.t1	seu|jg13980.t1	seu|jg13992.t1	seu|jg13997.t1	seu|jg14002.t1	seu|jg14008.t1	seu|jg14013.t1	seu|jg14018.t1	seu|jg14023.t1	seu|jg14028.t1	seu|jg14033.t1	seu|jg14037.t1	seu|jg14042.t1	seu|jg14051.t1	seu|jg14056.t1	seu|jg14061.t1	seu|jg14065.t1	seu|jg14070.t1	seu|jg14075.t1	seu|jg14080.t1	seu|jg14086.t1	seu|jg14092.t1	seu|jg14098.t1	seu|jg14103.t1	seu|jg14108.t1	seu|jg14113.t1	seu|jg14118.t1	seu|jg14123.t1	seu|jg14128.t1	seu|jg14145.t1	seu|jg14149.t1	seu|jg14153.t1	seu|jg14157.t1	seu|jg14162.t1
180	gma|Glyma.18G249000.1.p	sbi|jg10875.t1	sbi|jg18770.t1	sbi|jg22706.t1	sbi|jg23878.t1	sbi|jg25056.t1	sbi|jg31909.t1	sbi|jg40351.t1	sbi|jg47290.t1	sbi|jg53231.t1	sbi|jg5629.t1	sbi|jg59741.t2	sbi|jg9643.t1	pvu|Phvul.002G203100.1.p	sbi|jg25650.t1	sbi|jg31533.t1	sbi|jg41611.t1	sbi|m1-g23362.t1	sbi|jg11835.t1	sbi|jg13959.t1	sbi|jg27381.t1	sbi|jg34653.t1	sbi|jg3630.t1	sbi|jg3639.t1	sbi|jg3648.t1	sbi|jg45218.t1	sbi|jg45831.t1	sbi|jg50228.t1	sbi|jg926.t1	sbi|jg10890.t1	sbi|jg1559.t1	sbi|jg22581.t1	sbi|jg22753.t1	sbi|jg23086.t2	sbi|jg23685.t1	sbi|jg25198.t1	sbi|jg26787.t1	sbi|jg34177.t1	sbi|jg34585.t1	sbi|jg34823.t1	sbi|jg35386.t1	sbi|jg35692.t1	sbi|jg40930.t1	sbi|jg40969.t1	sbi|jg43602.t1	sbi|jg43679.t1	sbi|jg43796.t1	sbi|jg47451.t1	sbi|jg54353.t1
181	ath|AT1G01040.2	bra|Brara.J00078.1.p	bvu|Bv1_001910_imjw.t1	bvu|Bv4_074820_jchq.t1	bvu|Bv8_192580_zyne.t1	cqu|AUR62004575-RA	cqu|AUR62022688-RA	gma|Glyma.03G262100.1.p	gma|Glyma.19G261200.7.p	pvu|Phvul.003G175700.1.p	pvu|Phvul.006G127100.3.p	pvu|Phvul.006G127200.2.p	pvu|Phvul.008G129500.1.p	pvu|Phvul.009G083800.1.p	pvu|Phvul.009G260000.1.p	sbi|jg28232.t1	sbi|jg3785.t1	sbi|jg49039.t1	sbi|jg62073.t1	seu|jg19321.t1	seu|jg6195.t1	seu|jg683.t1	sly|Solyc06g048960.4.1	sly|Solyc07g005030.4.1	sly|Solyc10g004000.1.1	sly|Solyc10g005125.1.1	sme|SMEL_001g147540.1.01	sme|SMEL_004g200810.1.01	sme|SMEL_007g278760.1.01	sme|SMEL_011g365330.1.01	sme|SMEL_011g365340.1.01	sme|SMEL_011g365350.1.01	sme|SMEL_011g365360.1.01	sme|SMEL_011g365390.1.01	sob|Sobic.001G180000.2.p	sob|Sobic.001G214000.1.p	sob|Sobic.001G527800.1.p	sob|Sobic.003G396700.1.p	sob|Sobic.006G142775.1.p	ath|AT2G07690.1	bra|Brara.C04051.1.p	bvu|Bv8_192560_chpa.t1	bvu|Bv8_192570_gzdk.t1	cqu|AUR62011272-RA	cqu|AUR62042026-RA	gma|Glyma.13G156400.1.p	gma|Glyma.17G104000.1.p	pvu|Phvul.003G175800.1.p	sbi|jg25426.t1
182	ath|AT1G18150.1	ath|AT1G53510.1	ath|AT1G73670.1	ath|AT2G01450.1	ath|AT2G42880.1	ath|AT3G14720.1	ath|AT3G18040.3	ath|AT5G19010.1	bra|Brara.A03179.1.p	bra|Brara.B03045.1.p	bra|Brara.C00864.1.p	bra|Brara.C02171.1.p	bra|Brara.E00320.1.p	bra|Brara.E01484.1.p	bra|Brara.E02385.1.p	bra|Brara.E02658.1.p	bra|Brara.F00114.1.p	bra|Brara.F01276.1.p	bra|Brara.F03485.1.p	bra|Brara.G02307.1.p	bra|Brara.H02435.1.p	bra|Brara.I02019.1.p	bra|Brara.I04797.1.p	bra|Brara.J01682.1.p	bvu|Bv4_095340_cxsz.t2	bvu|Bv5_111950_momh.t1	bvu|Bv5_124150_sffh.t2	cqu|AUR62002635-RA	cqu|AUR62013939-RA	cqu|AUR62019673-RA	cqu|AUR62030051-RA	cqu|AUR62033749-RA	cqu|AUR62038111-RA	gma|Glyma.02G286800.4.p	gma|Glyma.05G244600.1.p	gma|Glyma.07G101800.1.p	gma|Glyma.07G255400.1.p	gma|Glyma.08G052500.1.p	gma|Glyma.08G309500.1.p	gma|Glyma.09G177300.1.p	gma|Glyma.13G210300.1.p	gma|Glyma.13G263600.1.p	gma|Glyma.14G028100.1.p	gma|Glyma.15G102500.5.p	gma|Glyma.15G240700.1.p	gma|Glyma.17G018800.1.p	gma|Glyma.18G106800.1.p	pvu|Phvul.002G328300.1.p	pvu|Phvul.003G095900.1.p
183	bra|Brara.A00856.1.p	bra|Brara.A02185.1.p	bra|Brara.C03724.1.p	bra|Brara.C04329.1.p	bra|Brara.F01923.1.p	bra|Brara.H00978.1.p	bra|Brara.I02517.1.p	cqu|AUR62001062-RA	bra|Brara.H00007.1.p	bra|Brara.I02799.1.p	bra|Brara.J01084.1.p	cqu|AUR62000080-RA	cqu|AUR62000857-RA	cqu|AUR62001115-RA	cqu|AUR62001680-RA	cqu|AUR62001713-RA	cqu|AUR62004930-RA	cqu|AUR62006720-RA	cqu|AUR62007173-RA	cqu|AUR62007705-RA	cqu|AUR62010318-RA	cqu|AUR62013117-RA	cqu|AUR62013816-RA	cqu|AUR62014297-RA	cqu|AUR62015917-RA	cqu|AUR62016013-RA	cqu|AUR62018192-RA	cqu|AUR62018193-RA	cqu|AUR62019590-RA	cqu|AUR62019995-RA	cqu|AUR62020724-RA	cqu|AUR62020725-RA	cqu|AUR62020849-RA	cqu|AUR62023106-RA	cqu|AUR62023498-RA	cqu|AUR62024121-RA	cqu|AUR62026270-RA	cqu|AUR62027214-RA	cqu|AUR62029047-RA	cqu|AUR62029361-RA	cqu|AUR62030974-RA	cqu|AUR62032668-RA	cqu|AUR62032981-RA	cqu|AUR62032994-RA	cqu|AUR62033695-RA	cqu|AUR62033814-RA	cqu|AUR62033815-RA	cqu|AUR62034631-RA	cqu|AUR62035011-RA
184	ath|AT5G07990.1	bra|Brara.J02462.1.p	cqu|AUR62008515-RA	cqu|AUR62021575-RA	gma|Glyma.05G021800.1.p	gma|Glyma.05G021900.1.p	gma|Glyma.05G022100.1.p	gma|Glyma.06G202300.1.p	gma|Glyma.17G077700.3.p	pvu|Phvul.003G185500.1.p	sbi|jg31012.t1	sbi|jg58268.t1	sly|Solyc03g115220.4.1	sme|SMEL_003g192460.1.01	sob|Sobic.004G200800.1.p	sob|Sobic.004G200833.1.p	sob|Sobic.004G200900.1.p	sob|Sobic.004G201100.1.p	sob|Sobic.009G162500.1.p	sol|Spo05258	bvu|Bv3_059490_iiqp.t1	sbi|jg19379.t1	seu|jg20160.t1	bvu|Bv5_123410_kmjw.t1	seu|jg25873.t1	cqu|AUR62019607-RA	sbi|jg11710.t1	sbi|jg12211.t1	sbi|jg22963.t1	sbi|jg27986.t1	sbi|jg35527.t1	sbi|jg36838.t1	sbi|jg42142.t1	sbi|jg49439.t1	sbi|jg62364.t1	sbi|jg6260.t1	sbi|jg9107.t1	sly|Solyc09g015010.2.1	cqu|AUR62007290-RA	cqu|AUR62007502-RA	cqu|AUR62010488-RA	cqu|AUR62010643-RA	cqu|AUR62012637-RA	cqu|AUR62014878-RA	cqu|AUR62016224-RA	cqu|AUR62017430-RA	cqu|AUR62018234-RA	cqu|AUR62019661-RA	cqu|AUR62022775-RA
185	ath|AT1G51980.1	ath|AT3G16480.1	bra|Brara.E01598.1.p	bra|Brara.E02505.1.p	bra|Brara.F00220.1.p	bra|Brara.H00190.1.p	bvu|Bv8_197860_wehf.t1	cqu|AUR62021363-RA	cqu|AUR62033275-RA	gma|Glyma.05G225000.1.p	gma|Glyma.07G014400.2.p	gma|Glyma.08G031800.1.p	gma|Glyma.08G199900.1.p	gma|Glyma.13G353500.1.p	gma|Glyma.15G020800.1.p	pvu|Phvul.002G306900.1.p	pvu|Phvul.005G165200.1.p	pvu|Phvul.010G144000.1.p	sbi|jg25106.t1	sbi|jg8955.t2	seu|jg19642.t1	sly|Solyc12g008630.2.1	sme|SMEL_012g380590.1.01	sob|Sobic.003G034900.2.p	sob|Sobic.009G204601.1.p	sol|Spo25445	ath|AT4G26270.1	ath|AT4G29220.1	ath|AT4G32840.1	ath|AT5G56630.1	ath|AT5G61580.1	bra|Brara.A00507.1.p	bra|Brara.A00807.1.p	bra|Brara.A01619.1.p	bra|Brara.B01259.1.p	bra|Brara.C01228.1.p	bra|Brara.C04273.1.p	bra|Brara.J01093.1.p	bvu|Bv2_032880_zzcx.t1	bvu|Bv8_197870_dtpx.t1	bvu|Bv9_212010_mhum.t1	cqu|AUR62009218-RA	cqu|AUR62021361-RA	cqu|AUR62022238-RA	cqu|AUR62031952-RA	cqu|AUR62033274-RA	cqu|AUR62040217-RA	gma|Glyma.01G005400.1.p	gma|Glyma.04G086900.1.p
186	ath|AT1G55810.4	ath|AT3G27190.1	ath|AT3G27440.1	ath|AT4G26510.1	ath|AT5G40870.1	bra|Brara.A01640.1.p	bra|Brara.D01105.1.p	bra|Brara.H00027.1.p	bra|Brara.I00290.1.p	bra|Brara.J01038.1.p	bvu|Bv2_037930_uzhr.t1	bvu|Bv4_091030_hhuj.t1	cqu|AUR62017160-RA	cqu|AUR62037771-RA	gma|Glyma.02G302900.6.p	gma|Glyma.08G333400.2.p	gma|Glyma.14G011000.1.p	gma|Glyma.16G058200.1.p	gma|Glyma.17G129000.1.p	gma|Glyma.18G073400.1.p	gma|Glyma.19G051200.1.p	gma|Glyma.19G089100.1.p	pvu|Phvul.001G114500.1.p	pvu|Phvul.003G210100.1.p	pvu|Phvul.004G066400.1.p	pvu|Phvul.006G059500.4.p	pvu|Phvul.008G281900.1.p	sbi|jg18591.t1	sbi|jg20023.t1	sbi|jg37014.t1	sbi|jg44428.t1	seu|jg17557.t1	seu|jg4863.t1	sly|Solyc02g067880.3.1	sly|Solyc06g065580.3.1	sly|Solyc07g065890.3.1	sly|Solyc10g005880.3.1	sme|SMEL_002g163070.1.01	sme|SMEL_004g200340.1.01	sme|SMEL_006g258860.1.01	sme|SMEL_007g296490.1.01	sob|Sobic.002G257200.1.p	sob|Sobic.004G000100.4.p	sob|Sobic.007G194700.1.p	sob|Sobic.008G190400.1.p	sol|Spo16829	sol|Spo21658	ath|AT2G36460.1	ath|AT3G52930.1
187	ath|AT1G79620.5	ath|AT5G49760.1	ath|AT5G49770.1	ath|AT5G49780.2	bra|Brara.B02381.1.p	bra|Brara.C02509.1.p	bra|Brara.C02510.1.p	bra|Brara.I01537.1.p	bra|Brara.J00581.1.p	bvu|Bv1_015390_yyjm.t1	bvu|Bv2_024380_cxzp.t1	bvu|Bv2_024420_irxs.t2	bvu|Bv3_054870_upym.t1	bvu|Bv6_145440_edoh.t1	bvu|Bv6_145450_yntc.t1	bvu|Bv6_145460_qdwn.t1	bvu|Bv6_145490_pgrw.t1	bvu|Bv6_146080_jsdg.t2	cqu|AUR62012193-RA	cqu|AUR62012195-RA	cqu|AUR62016252-RA	cqu|AUR62021796-RA	cqu|AUR62022827-RA	cqu|AUR62022828-RA	cqu|AUR62032500-RA	cqu|AUR62032501-RA	cqu|AUR62032502-RA	cqu|AUR62040111-RA	gma|Glyma.07G270700.3.p	gma|Glyma.07G270800.2.p	gma|Glyma.08G266100.1.p	gma|Glyma.09G018800.1.p	gma|Glyma.09G018900.2.p	gma|Glyma.10G069500.1.p	gma|Glyma.13G152542.1.p	gma|Glyma.15G124900.1.p	gma|Glyma.16G101800.1.p	gma|Glyma.17G003100.2.p	pvu|Phvul.003G090000.1.p	pvu|Phvul.003G273700.1.p	pvu|Phvul.006G133200.1.p	pvu|Phvul.006G133400.2.p	pvu|Phvul.006G180200.1.p	sbi|jg21359.t1	sbi|jg25770.t1	sbi|jg42204.t1	sbi|jg42205.t1	sbi|jg42445.t1	sbi|jg42446.t1
188	sbi|jg16233.t1	sbi|jg27410.t1	sbi|jg7222.t1	sbi|jg10144.t1	sbi|jg10295.t1	sbi|jg12641.t1	sbi|jg19438.t1	sbi|jg19702.t1	sbi|jg19752.t1	sbi|jg19810.t1	sbi|jg20182.t1	sbi|jg2637.t1	sbi|jg27822.t1	sbi|jg27905.t1	sbi|jg28123.t1	sbi|jg28304.t1	sbi|jg2981.t1	sbi|jg30596.t1	sbi|jg31996.t1	sbi|jg32084.t1	sbi|jg32147.t1	sbi|jg32359.t1	sbi|jg32434.t1	sbi|jg32697.t1	sbi|jg32966.t1	sbi|jg35326.t1	sbi|jg36018.t1	sbi|jg36060.t1	sbi|jg36137.t1	sbi|jg36140.t1	sbi|jg36145.t1	sbi|jg36378.t1	sbi|jg38707.t1	sbi|jg39337.t1	sbi|jg40408.t1	sbi|jg40887.t1	sbi|jg41256.t1	sbi|jg41469.t1	sbi|jg41802.t1	sbi|jg41844.t1	sbi|jg44502.t1	sbi|jg46983.t1	sbi|jg46986.t1	sbi|jg470.t1	sbi|jg473.t1	sbi|jg47644.t1	sbi|jg4826.t1	sbi|jg48462.t1	sbi|jg48876.t1
189	ath|AT1G22020.1	ath|AT1G36370.1	ath|AT4G13890.1	ath|AT4G13930.1	bra|Brara.A00108.1.p	bra|Brara.A00543.1.p	bra|Brara.D00684.1.p	bra|Brara.G02412.1.p	bra|Brara.G03040.1.p	bra|Brara.H00475.1.p	bra|Brara.H00601.1.p	bra|Brara.H01310.1.p	bra|Brara.H01745.1.p	bra|Brara.H02257.1.p	bra|Brara.I03353.1.p	bvu|Bv1_005180_ysgz.t1	bvu|Bv2_033270_kaqs.t1	bvu|Bv3_065510_eeis.t1	bvu|Bv6_143730_mggd.t1	bvu|Bv6_152820_wtfn.t1	cqu|AUR62005898-RA	cqu|AUR62009177-RA	cqu|AUR62014257-RA	cqu|AUR62014388-RA	cqu|AUR62018555-RA	cqu|AUR62019129-RA	cqu|AUR62020864-RA	cqu|AUR62022049-RA	cqu|AUR62032886-RA	cqu|AUR62038479-RA	gma|Glyma.02G217100.1.p	gma|Glyma.04G254300.2.p	gma|Glyma.05G152100.1.p	gma|Glyma.06G107800.1.p	gma|Glyma.08G108900.3.p	gma|Glyma.08G187800.1.p	gma|Glyma.08G274400.1.p	gma|Glyma.09G202000.1.p	gma|Glyma.12G170300.1.p	gma|Glyma.13G222300.1.p	gma|Glyma.14G184500.1.p	gma|Glyma.18G150000.1.p	pvu|Phvul.001G266600.1.p	pvu|Phvul.003G051100.1.p	pvu|Phvul.003G286600.1.p	pvu|Phvul.006G168300.1.p	pvu|Phvul.006G216000.2.p	pvu|Phvul.008G184200.1.p	pvu|Phvul.009G026400.2.p
190	ath|AT1G23800.1	ath|AT3G24503.1	ath|AT3G48000.1	bra|Brara.C03958.1.p	bra|Brara.F01707.1.p	bra|Brara.F02095.1.p	bra|Brara.H02196.1.p	bra|Brara.I03212.1.p	bvu|Bv5_116750_zqhy.t1	bvu|Bv6_149040_dgrz.t1	bvu|Bv6_149050_oaiy.t1	bvu|Bv6_149060_fmfu.t1	bvu|Bv8_195850_giqy.t1	bvu|Bv8_195860_yiyp.t1	bvu|Bv8_195870_rfyd.t1	cqu|AUR62005362-RA	cqu|AUR62005363-RA	cqu|AUR62008237-RA	cqu|AUR62011024-RA	cqu|AUR62011025-RA	cqu|AUR62011026-RA	cqu|AUR62014017-RA	cqu|AUR62014018-RA	cqu|AUR62030989-RA	cqu|AUR62033397-RA	cqu|AUR62033398-RA	gma|Glyma.01G031500.1.p	gma|Glyma.02G034000.1.p	gma|Glyma.05G231800.1.p	gma|Glyma.05G231900.1.p	gma|Glyma.06G183900.1.p	gma|Glyma.07G087400.1.p	gma|Glyma.07G087500.3.p	gma|Glyma.08G039200.1.p	gma|Glyma.08G039300.1.p	gma|Glyma.08G288000.1.p	gma|Glyma.09G189200.1.p	gma|Glyma.09G189300.1.p	gma|Glyma.09G189500.1.p	gma|Glyma.13G170600.1.p	gma|Glyma.17G091000.3.p	gma|Glyma.18G137300.1.p	pvu|Phvul.002G072100.1.p	pvu|Phvul.002G314000.1.p	pvu|Phvul.002G314100.1.p	pvu|Phvul.003G052500.1.p	pvu|Phvul.003G199100.1.p	pvu|Phvul.004G018000.2.p	pvu|Phvul.004G162200.1.p
191	ath|AT1G58340.1	ath|AT4G23030.1	bra|Brara.A01316.1.p	bra|Brara.B01525.1.p	bra|Brara.C01451.1.p	bra|Brara.C04649.1.p	bra|Brara.H01451.1.p	bra|Brara.I01658.1.p	bvu|Bv3_066530_wtnr.t1	bvu|Bv5_101100_qmyk.t1	bvu|Bv5_124870_ydpo.t1	cqu|AUR62010654-RA	cqu|AUR62017294-RA	cqu|AUR62021237-RA	cqu|AUR62033823-RA	cqu|AUR62035758-RA	gma|Glyma.01G216600.1.p	gma|Glyma.02G218400.3.p	gma|Glyma.04G089000.1.p	gma|Glyma.05G049700.1.p	gma|Glyma.05G226400.2.p	gma|Glyma.06G091100.1.p	gma|Glyma.08G033200.1.p	gma|Glyma.09G146800.1.p	gma|Glyma.10G239000.1.p	gma|Glyma.11G026300.1.p	gma|Glyma.16G198700.1.p	gma|Glyma.17G131700.2.p	gma|Glyma.20G155500.1.p	pvu|Phvul.002G154600.1.p	pvu|Phvul.002G308300.1.p	pvu|Phvul.003G212600.1.p	pvu|Phvul.004G121900.1.p	pvu|Phvul.007G066580.1.p	pvu|Phvul.008G185200.1.p	pvu|Phvul.009G114900.1.p	sbi|jg15502.t1	sbi|jg23701.t1	sbi|jg39548.t1	sbi|jg56320.t1	seu|jg12498.t1	seu|jg14787.t1	seu|jg26779.t1	sly|Solyc02g090740.3.1	sly|Solyc03g026230.1.1	sly|Solyc04g076950.3.1	sly|Solyc06g035710.1.1	sly|Solyc08g080310.2.1	sme|SMEL_003g182490.1.01
192	ath|AT2G15480.2	ath|AT2G15490.1	ath|AT4G34131.1	ath|AT4G34135.1	ath|AT4G34138.1	bra|Brara.A00407.1.p	bra|Brara.A00408.1.p	bra|Brara.A00409.1.p	bra|Brara.C04118.1.p	bra|Brara.G00485.1.p	bra|Brara.H01223.1.p	bra|Brara.H01224.1.p	bra|Brara.H01225.1.p	bra|Brara.H02285.1.p	bvu|Bv6_140440_rwdj.t1	bvu|Bv9_224260_paaa.t1	bvu|Bv9_224280_wrdn.t1	bvu|Bv9_224290_aryh.t1	bvu|Bv9_224300_ttcr.t1	cqu|AUR62003011-RA	cqu|AUR62003013-RA	cqu|AUR62003014-RA	cqu|AUR62003015-RA	cqu|AUR62007816-RA	cqu|AUR62007817-RA	cqu|AUR62010257-RA	cqu|AUR62010258-RA	cqu|AUR62010259-RA	cqu|AUR62010260-RA	cqu|AUR62013239-RA	cqu|AUR62013241-RA	cqu|AUR62013242-RA	cqu|AUR62013243-RA	cqu|AUR62021370-RA	gma|Glyma.02G104600.1.p	gma|Glyma.02G104700.1.p	gma|Glyma.02G104800.1.p	gma|Glyma.02G104900.1.p	gma|Glyma.02G105000.1.p	gma|Glyma.02G105300.3.p	gma|Glyma.11G000500.1.p	pvu|Phvul.002G093300.1.p	pvu|Phvul.002G094950.1.p	pvu|Phvul.003G046900.1.p	pvu|Phvul.003G047000.1.p	pvu|Phvul.003G047100.1.p	sbi|jg11136.t1	sbi|jg11137.t1	sbi|jg11140.t1
193	bvu|Bv5_104850_rzru.t1	bvu|Bv6_143350_mkna.t1	cqu|AUR62025802-RA	cqu|AUR62026535-RA	cqu|AUR62034805-RA	cqu|AUR62035177-RA	cqu|AUR62042503-RA	sbi|jg18004.t1	sbi|jg1947.t1	sbi|jg20630.t1	sbi|jg21939.t1	sbi|jg3403.t1	sbi|jg34628.t1	sbi|jg37078.t1	sbi|jg46772.t2	sbi|jg47388.t1	sbi|jg49054.t1	sbi|jg49057.t1	sbi|jg49775.t1	sbi|jg5124.t1	sbi|jg5442.t1	sbi|jg63256.t1	sly|Solyc04g048905.1.1	sol|Spo00484	sol|Spo02269	sol|Spo11700	sol|Spo11885	sol|Spo15185	sol|Spo15279	sol|Spo22150	sme|SMEL_001g146230.1.01	sme|SMEL_007g276560.1.01	bvu|Bv5_126530_owtr.t1	cqu|AUR62025150-RA	cqu|AUR62037436-RA	sbi|jg34629.t1	sbi|jg5663.t2	sol|Spo00012	sol|Spo00837	bvu|Bv_008470_mrqp.t1	cqu|AUR62013982-RA	cqu|AUR62026536-RA	cqu|AUR62034806-RA	cqu|AUR62042502-RA	sbi|jg21940.t1	sbi|jg43412.t1	sbi|jg43442.t1	sbi|jg5441.t1	cqu|AUR62043693-RA
194	ath|AT1G01560.2	ath|AT1G07880.2	ath|AT2G43790.1	ath|AT2G46070.3	ath|AT4G01370.1	ath|AT4G11330.1	bra|Brara.A02887.1.p	bra|Brara.C02890.1.p	bra|Brara.D02785.1.p	bra|Brara.E00381.1.p	bra|Brara.E00545.1.p	bra|Brara.I02470.1.p	bra|Brara.I05335.1.p	bvu|Bv1_004190_pnzx.t1	bvu|Bv3_058860_ccxu.t1	bvu|Bv5_100010_onxe.t1	bvu|Bv9_207310_dnmp.t1	cqu|AUR62002420-RA	cqu|AUR62004396-RA	cqu|AUR62006492-RA	cqu|AUR62010733-RA	cqu|AUR62022602-RA	cqu|AUR62023768-RA	cqu|AUR62025042-RA	cqu|AUR62025123-RA	cqu|AUR62037169-RA	gma|Glyma.01G222000.1.p	gma|Glyma.02G138800.2.p	gma|Glyma.05G211000.2.p	gma|Glyma.07G066800.1.p	gma|Glyma.07G206200.1.p	gma|Glyma.08G017400.1.p	gma|Glyma.09G256000.1.p	gma|Glyma.11G021800.1.p	gma|Glyma.11G148780.1.p	gma|Glyma.11G150452.1.p	gma|Glyma.12G073000.1.p	gma|Glyma.12G073700.1.p	gma|Glyma.16G032900.1.p	gma|Glyma.18G236800.1.p	pvu|Phvul.002G159500.1.p	pvu|Phvul.002G292400.1.p	pvu|Phvul.003G059500.1.p	pvu|Phvul.010G102800.1.p	pvu|Phvul.011G070800.2.p	pvu|Phvul.011G071400.1.p	sbi|jg23922.t1	sbi|jg2433.t1	sbi|jg2518.t1
195	ath|AT1G49580.1	ath|AT2G41140.1	ath|AT2G46700.1	ath|AT3G19100.1	ath|AT3G49370.1	ath|AT3G50530.2	ath|AT3G56760.1	ath|AT5G24430.1	bra|Brara.A02130.1.p	bra|Brara.A02895.1.p	bra|Brara.C02104.1.p	bra|Brara.C03726.1.p	bra|Brara.D00330.1.p	bra|Brara.D02508.1.p	bra|Brara.D02813.1.p	bra|Brara.E00202.1.p	bra|Brara.E02289.1.p	bra|Brara.F01607.1.p	bra|Brara.F02066.1.p	bra|Brara.F02663.1.p	bra|Brara.H00294.1.p	bra|Brara.I00574.1.p	bra|Brara.I03399.1.p	bvu|Bv1_002420_qgwp.t1	bvu|Bv3_063140_rdum.t1	bvu|Bv6_134440_odhw.t1	bvu|Bv_000320_ddpx.t1	cqu|AUR62001956-RA	cqu|AUR62003851-RA	cqu|AUR62004542-RA	cqu|AUR62006023-RA	cqu|AUR62018366-RA	cqu|AUR62022714-RA	cqu|AUR62030296-RA	cqu|AUR62035602-RA	cqu|AUR62035603-RA	gma|Glyma.01G184300.3.p	gma|Glyma.02G134600.1.p	gma|Glyma.02G163300.1.p	gma|Glyma.04G231000.1.p	gma|Glyma.05G090900.1.p	gma|Glyma.06G134200.1.p	gma|Glyma.07G051600.1.p	gma|Glyma.07G210600.1.p	gma|Glyma.10G096600.1.p	gma|Glyma.11G058000.2.p	gma|Glyma.16G020600.1.p	gma|Glyma.19G129200.1.p	pvu|Phvul.001G121501.1.p
196	ath|AT1G64040.1	ath|AT2G29400.1	ath|AT2G39840.1	ath|AT4G11240.1	ath|AT5G59160.1	bra|Brara.B01118.1.p	bra|Brara.C01104.1.p	bra|Brara.C02036.1.p	bra|Brara.C02389.1.p	bra|Brara.C02673.1.p	bra|Brara.E00597.1.p	bra|Brara.E01360.1.p	bra|Brara.F01792.1.p	bra|Brara.F03805.1.p	bra|Brara.I01273.1.p	bra|Brara.I02476.1.p	bra|Brara.J01295.1.p	bvu|Bv2_025590_xtkd.t1	bvu|Bv3_049180_mxxi.t1	bvu|Bv4_083490_gwie.t1	bvu|Bv5_099770_qkow.t1	bvu|Bv7_173150_guey.t1	cqu|AUR62001725-RA	cqu|AUR62002122-RA	cqu|AUR62004856-RA	cqu|AUR62010760-RA	cqu|AUR62012150-RA	cqu|AUR62019761-RA	cqu|AUR62020051-RA	cqu|AUR62028241-RA	cqu|AUR62040686-RA	cqu|AUR62040939-RA	gma|Glyma.02G006000.1.p	gma|Glyma.02G251600.3.p	gma|Glyma.03G251500.2.p	gma|Glyma.05G212100.1.p	gma|Glyma.06G027300.1.p	gma|Glyma.08G018500.1.p	gma|Glyma.10G006800.2.p	gma|Glyma.10G166700.1.p	gma|Glyma.10G186600.1.p	gma|Glyma.14G065200.1.p	gma|Glyma.19G248700.1.p	gma|Glyma.20G203900.1.p	gma|Glyma.20G222500.1.p	pvu|Phvul.002G293400.1.p	pvu|Phvul.003G033800.1.p	pvu|Phvul.006G106000.1.p	pvu|Phvul.007G273100.1.p
197	ath|AT1G33540.1	ath|AT1G73270.1	ath|AT1G73280.1	ath|AT1G73290.1	ath|AT1G73300.1	ath|AT1G73310.1	ath|AT2G22920.2	ath|AT2G22970.3	ath|AT2G22980.4	ath|AT2G23000.1	ath|AT2G23010.1	ath|AT3G10450.1	ath|AT3G12203.1	ath|AT3G12220.1	ath|AT3G12230.1	ath|AT3G12240.1	ath|AT5G36180.1	bra|Brara.A03356.1.p	bra|Brara.A03358.1.p	bra|Brara.C02493.1.p	bra|Brara.D00995.1.p	bra|Brara.D01038.1.p	bra|Brara.D01365.1.p	bra|Brara.E03016.1.p	bra|Brara.G00590.1.p	bra|Brara.G01173.1.p	bra|Brara.G02322.1.p	bra|Brara.G02323.1.p	bra|Brara.G02324.1.p	bra|Brara.G03273.1.p	bra|Brara.I02651.1.p	bra|Brara.I02782.1.p	bra|Brara.I04557.1.p	bra|Brara.J01868.1.p	bvu|Bv8_181870_utim.t1	bvu|Bv9_222780_yeks.t1	cqu|AUR62027021-RA	cqu|AUR62030862-RA	cqu|AUR62033826-RA	cqu|AUR62035756-RA	cqu|AUR62038178-RA	gma|Glyma.03G070300.1.p	gma|Glyma.06G047400.1.p	gma|Glyma.13G221900.1.p	gma|Glyma.15G090300.2.p	pvu|Phvul.006G168154.1.p	pvu|Phvul.006G168163.1.p	pvu|Phvul.009G072900.1.p	pvu|Phvul.009G177800.1.p
198	ath|AT1G63420.1	ath|AT3G48980.2	ath|AT5G23850.1	bra|Brara.D02770.1.p	bra|Brara.E00532.1.p	bra|Brara.F01637.1.p	bra|Brara.F02610.1.p	bra|Brara.G01914.1.p	bra|Brara.I01231.1.p	bra|Brara.I04220.1.p	bvu|Bv1_006040_uihe.t1	bvu|Bv3_055470_ewto.t1	cqu|AUR62004331-RA	cqu|AUR62015979-RA	cqu|AUR62021187-RA	cqu|AUR62033311-RA	cqu|AUR62033348-RA	gma|Glyma.01G218400.2.p	gma|Glyma.03G012800.1.p	gma|Glyma.03G012900.2.p	gma|Glyma.03G013800.2.p	gma|Glyma.07G072600.1.p	gma|Glyma.07G073400.1.p	gma|Glyma.09G138300.6.p	gma|Glyma.16G188900.1.p	gma|Glyma.16G189000.2.p	pvu|Phvul.004G116050.1.p	pvu|Phvul.010G096100.1.p	pvu|Phvul.010G096500.1.p	pvu|Phvul.010G096516.1.p	sbi|jg15602.t1	sbi|jg51488.t1	sbi|jg51520.t1	sbi|jg56425.t1	sbi|jg5842.t1	sbi|jg5843.t1	sbi|jg5849.t1	seu|jg13600.t1	seu|jg13611.t1	seu|jg26847.t1	sly|Solyc01g094380.2.1	sly|Solyc01g094390.2.1	sly|Solyc03g025760.4.1	sly|Solyc03g025770.4.1	sly|Solyc03g025780.3.1	sme|SMEL_001g130110.1.01	sme|SMEL_003g181880.1.01	sme|SMEL_003g181900.1.01	sme|SMEL_003g181910.1.01
199	ath|AT1G75450.1	ath|AT2G41510.2	ath|AT3G63440.1	bra|Brara.C02123.1.p	bra|Brara.D02532.1.p	bra|Brara.E00225.1.p	bra|Brara.G03352.1.p	bra|Brara.I04384.1.p	bvu|Bv1_006690_gcmj.t1	bvu|Bv2_040950_jyxw.t1	bvu|Bv3_062100_fzsq.t1	cqu|AUR62014467-RA	cqu|AUR62024522-RA	cqu|AUR62025143-RA	cqu|AUR62026114-RA	cqu|AUR62030539-RA	cqu|AUR62033730-RA	cqu|AUR62034531-RA	cqu|AUR62037248-RA	gma|Glyma.03G133300.1.p	gma|Glyma.04G028900.1.p	gma|Glyma.06G028900.1.p	gma|Glyma.09G063500.1.p	gma|Glyma.09G063900.1.p	gma|Glyma.09G225400.1.p	gma|Glyma.11G149100.1.p	gma|Glyma.12G011400.1.p	gma|Glyma.13G104600.1.p	gma|Glyma.13G104700.1.p	gma|Glyma.15G170300.2.p	gma|Glyma.17G054500.1.p	gma|Glyma.17G054600.1.p	gma|Glyma.19G135100.1.p	pvu|Phvul.001G128800.2.p	pvu|Phvul.003G136400.1.p	pvu|Phvul.003G136500.1.p	pvu|Phvul.005G034000.1.p	pvu|Phvul.009G060200.1.p	pvu|Phvul.009G231700.1.p	pvu|Phvul.009G231800.1.p	pvu|Phvul.011G014000.1.p	sbi|jg28804.t1	sbi|jg29901.t1	sbi|jg3148.t1	sbi|jg43365.t1	sbi|jg59414.t1	sbi|jg63233.t1	seu|jg18527.t1	seu|jg23660.t1
200	sob|Sobic.002G014200.1.p	sob|Sobic.002G022300.1.p	sob|Sobic.007G139400.1.p	sob|Sobic.002G090600.1.p	sob|Sobic.005G023000.1.p	sob|Sobic.005G023100.1.p	sob|Sobic.008G058800.1.p	sob|Sobic.009G111800.1.p	sob|Sobic.009G112000.2.p	sob|Sobic.009G112200.2.p	sob|Sobic.001G377100.2.p	sob|Sobic.001G409800.1.p	sob|Sobic.001G448900.1.p	sob|Sobic.002G014600.1.p	sob|Sobic.002G014700.1.p	sob|Sobic.002G018600.2.p	sob|Sobic.002G018700.1.p	sob|Sobic.002G019600.2.p	sob|Sobic.002G022000.1.p	sob|Sobic.008G178400.1.p	sob|Sobic.009G028700.2.p	sob|Sobic.009G028800.1.p	gma|Glyma.06G016300.2.p	sob|Sobic.006G079800.2.p	sob|Sobic.001G198500.1.p	sob|Sobic.008G178000.1.p	sob|Sobic.004G293600.1.p	sob|Sobic.008G134100.3.p	sob|Sobic.009G112400.1.p	sob|Sobic.002G009401.1.p	sob|Sobic.002G013300.3.p	sob|Sobic.002G100000.1.p	sob|Sobic.004G189700.1.p	sob|Sobic.001G268100.1.p	sob|Sobic.001G525101.1.p	sob|Sobic.002G009500.1.p	sob|Sobic.002G013200.2.p	sob|Sobic.002G014032.1.p	sob|Sobic.002G014100.1.p	sob|Sobic.002G014300.1.p	sob|Sobic.002G015000.1.p	sob|Sobic.002G015100.2.p	sob|Sobic.002G017000.1.p	sob|Sobic.002G017100.1.p	sob|Sobic.002G018200.1.p	sob|Sobic.002G019300.2.p	sob|Sobic.002G019400.2.p	sob|Sobic.002G019500.1.p	sob|Sobic.002G019750.1.p
201	bvu|Bv_036970_crkz.t1	seu|jg1322.t2	sme|SMEL_009g325110.1.01	sol|Spo03315	sol|Spo05175	sol|Spo12331	sol|Spo13104	sol|Spo14548	sol|Spo16598	sol|Spo20550	sol|Spo23031	gma|Glyma.13G012200.1.p	gma|Glyma.U007802.1.p	pvu|Phvul.002G055500.1.p	seu|jg13909.t1	seu|jg13913.t1	seu|jg13918.t1	seu|jg13922.t1	seu|jg13926.t1	seu|jg13931.t1	seu|jg13936.t1	seu|jg13941.t1	seu|jg13945.t1	seu|jg13949.t1	seu|jg13954.t1	seu|jg13960.t1	seu|jg13965.t1	seu|jg13970.t1	seu|jg13979.t1	seu|jg13985.t1	seu|jg13991.t1	seu|jg13996.t1	seu|jg14001.t1	seu|jg14007.t1	seu|jg14012.t1	seu|jg14017.t1	seu|jg14022.t1	seu|jg14027.t1	seu|jg14032.t1	seu|jg14036.t1	seu|jg14041.t1	seu|jg14050.t1	seu|jg14055.t1	seu|jg14060.t1	seu|jg14064.t1	seu|jg14069.t1	seu|jg14074.t1	seu|jg14079.t1	seu|jg14085.t1
202	ath|AT1G05170.2	ath|AT1G11730.1	ath|AT1G32930.1	ath|AT2G32430.1	ath|AT4G26940.1	bra|Brara.E01147.1.p	bra|Brara.F00786.1.p	bra|Brara.H01536.1.p	bra|Brara.I02684.1.p	bra|Brara.J00337.1.p	bvu|Bv4_088460_fmqs.t1	bvu|Bv5_104290_usct.t1	bvu|Bv8_186140_dinp.t1	cqu|AUR62007081-RA	cqu|AUR62012713-RA	cqu|AUR62015786-RA	cqu|AUR62019944-RA	cqu|AUR62020429-RA	cqu|AUR62021941-RA	gma|Glyma.04G254100.1.p	gma|Glyma.06G108100.3.p	gma|Glyma.06G306000.1.p	gma|Glyma.09G233700.1.p	gma|Glyma.12G098600.1.p	gma|Glyma.12G193600.1.p	gma|Glyma.13G084600.1.p	gma|Glyma.13G308900.1.p	gma|Glyma.14G166300.1.p	gma|Glyma.17G013200.1.p	pvu|Phvul.003G079100.1.p	pvu|Phvul.005G115300.1.p	pvu|Phvul.008G168500.1.p	pvu|Phvul.009G026100.1.p	pvu|Phvul.011G103400.1.p	sbi|jg18178.t1	sbi|jg2840.t1	sbi|jg28440.t1	sbi|jg36522.t1	sbi|jg40155.t1	sbi|jg50095.t1	seu|jg1731.t1	seu|jg4529.t1	seu|jg7065.t1	sly|Solyc07g052320.3.1	sly|Solyc07g064670.3.1	sly|Solyc08g069060.4.1	sly|Solyc11g013490.2.1	sly|Solyc11g042810.2.1	sly|Solyc12g005880.2.1
203	bvu|Bv3_061730_usyf.t1	bvu|Bv3_062680_mdnn.t1	bvu|Bv4_091520_ohgj.t1	bvu|Bv6_129390_pdxa.t1	bvu|Bv6_141020_moqj.t1	bvu|Bv6_141080_tcjf.t1	cqu|AUR62008725-RA	cqu|AUR62015711-RA	cqu|AUR62020496-RA	cqu|AUR62024477-RA	cqu|AUR62024478-RA	cqu|AUR62024479-RA	cqu|AUR62025511-RA	cqu|AUR62026066-RA	cqu|AUR62026102-RA	cqu|AUR62031993-RA	gma|Glyma.02G184300.1.p	gma|Glyma.03G048200.1.p	gma|Glyma.03G137200.1.p	gma|Glyma.06G167200.1.p	gma|Glyma.11G212800.1.p	gma|Glyma.19G085600.1.p	gma|Glyma.19G134100.1.p	gma|Glyma.19G134200.1.p	gma|Glyma.19G134300.1.p	gma|Glyma.19G135400.2.p	gma|Glyma.19G135500.1.p	gma|Glyma.19G135600.1.p	gma|Glyma.19G135700.1.p	gma|Glyma.19G135800.1.p	gma|Glyma.19G136900.1.p	gma|Glyma.19G137200.1.p	gma|Glyma.19G139400.3.p	gma|Glyma.19G139600.1.p	gma|Glyma.19G139700.1.p	gma|Glyma.19G139950.1.p	pvu|Phvul.001G062600.1.p	pvu|Phvul.001G132516.1.p	pvu|Phvul.001G132600.2.p	pvu|Phvul.001G132632.1.p	pvu|Phvul.001G132701.1.p	pvu|Phvul.001G132800.1.p	pvu|Phvul.001G132864.1.p	pvu|Phvul.001G133000.1.p	pvu|Phvul.001G133100.1.p	pvu|Phvul.001G133101.1.p	pvu|Phvul.001G133400.1.p	pvu|Phvul.001G134000.1.p	pvu|Phvul.001G134100.1.p
204	sme|SMEL_010g344230.1.01	ath|AT1G40390.1	ath|AT1G43760.1	cqu|AUR62015316-RA	sbi|jg23571.t1	sbi|jg31575.t1	sbi|jg51719.t1	sbi|jg54231.t1	sbi|jg54449.t1	sbi|jg5896.t1	sbi|jg59789.t1	seu|jg27926.t1	seu|jg7309.t1	sme|SMEL_011g369040.1.01	sbi|jg38625.t1	sbi|jg44682.t1	sbi|jg60764.t1	bvu|Bv7_176340_ewoc.t1	sob|Sobic.002G120601.1.p	sbi|jg16433.t1	sbi|jg2754.t1	sbi|jg44670.t1	seu|jg7311.t1	sbi|jg32410.t1	sbi|jg32411.t1	sbi|jg35731.t1	sbi|jg60758.t1	sbi|jg60765.t1	seu|jg13349.t1	seu|jg3970.t1	bvu|Bv1_009330_pyos.t1	cqu|AUR62043418-RA	sbi|jg10510.t1	sbi|jg29103.t1	sbi|jg3054.t1	sbi|jg36176.t1	sbi|jg47393.t1	sbi|jg47809.t1	sbi|jg51279.t3	sbi|jg51720.t1	sbi|jg53731.t1	sly|Solyc02g043813.1.1	sly|Solyc06g036725.1.1	sly|Solyc07g032782.1.1	bvu|Bv4_095640_haea.t1	bvu|Bv7_179290_kcrj.t1	sbi|jg2766.t1	sbi|jg37720.t1	sbi|jg39411.t1
205	ath|AT2G17070.1	ath|AT2G17080.1	bra|Brara.C04177.1.p	bra|Brara.G00288.1.p	bvu|Bv4_088680_juym.t1	bvu|Bv4_088690_nmmg.t1	bvu|Bv4_088700_xnho.t1	bvu|Bv4_088710_jfiz.t1	bvu|Bv4_088720_egzp.t1	bvu|Bv4_088730_mfxs.t1	bvu|Bv4_088740_pipa.t1	bvu|Bv4_088760_skzs.t1	gma|Glyma.11G116200.1.p	sob|Sobic.007G021100.1.p	sob|Sobic.007G021200.1.p	sob|Sobic.007G021300.1.p	sob|Sobic.007G021400.1.p	sob|Sobic.007G021500.1.p	sob|Sobic.007G021600.1.p	sob|Sobic.007G021700.1.p	sob|Sobic.007G021800.1.p	sob|Sobic.007G021900.1.p	sob|Sobic.007G022100.1.p	sob|Sobic.007G022300.1.p	sob|Sobic.007G173901.1.p	sob|Sobic.007G174000.1.p	sob|Sobic.007G174100.1.p	sob|Sobic.007G174200.1.p	sob|Sobic.007G174300.1.p	sob|Sobic.007G174500.1.p	sob|Sobic.007G174701.1.p	sob|Sobic.007G174800.2.p	sob|Sobic.007G174900.1.p	sob|Sobic.007G175000.1.p	sob|Sobic.007G175100.1.p	sob|Sobic.007G175200.1.p	sob|Sobic.007G175300.1.p	sob|Sobic.007G175400.2.p	sol|Spo14179	sol|Spo14180	sol|Spo14182	sol|Spo14183	sol|Spo14185	sol|Spo14187	sol|Spo14190	sol|Spo14191	sol|Spo24742	sol|Spo24743	sol|Spo24744
206	sbi|jg10392.t1	sbi|jg12247.t1	sbi|jg14254.t1	sbi|jg14369.t1	sbi|jg14623.t1	sbi|jg16058.t1	sbi|jg16087.t1	sbi|jg16489.t1	sbi|jg1726.t1	sbi|jg1760.t1	sbi|jg18252.t1	sbi|jg18513.t1	sbi|jg18598.t1	sbi|jg20362.t1	sbi|jg20874.t1	sbi|jg23153.t1	sbi|jg26341.t1	sbi|jg26390.t1	sbi|jg2653.t1	sbi|jg27436.t1	sbi|jg35229.t1	sbi|jg3523.t1	sbi|jg36567.t1	sbi|jg36583.t1	sbi|jg37033.t1	sbi|jg37797.t1	sbi|jg38804.t1	sbi|jg39570.t1	sbi|jg41982.t1	sbi|jg42026.t1	sbi|jg42088.t1	sbi|jg43939.t1	sbi|jg44467.t1	sbi|jg44714.t1	sbi|jg4589.t1	sbi|jg45912.t1	sbi|jg4632.t1	sbi|jg46651.t1	sbi|jg46959.t1	sbi|jg4709.t1	sbi|jg47167.t1	sbi|jg47238.t1	sbi|jg47442.t1	sbi|jg48099.t1	sbi|jg48100.t1	sbi|jg48131.t1	sbi|jg48758.t1	sbi|jg50205.t1	sbi|jg50459.t1
207	ath|AT1G01190.2	ath|AT2G46660.1	ath|AT3G61880.2	bra|Brara.D00082.1.p	bra|Brara.D02810.1.p	bra|Brara.E00113.1.p	bra|Brara.G03204.1.p	bra|Brara.I04271.1.p	bra|Brara.I05595.1.p	bra|Brara.J00062.1.p	bvu|Bv1_002500_ujcg.t1	bvu|Bv1_002510_zftr.t1	bvu|Bv5_104000_paec.t1	cqu|AUR62004537-RA	cqu|AUR62004539-RA	cqu|AUR62007055-RA	cqu|AUR62019919-RA	cqu|AUR62022716-RA	cqu|AUR62022717-RA	gma|Glyma.05G019200.1.p	gma|Glyma.07G052300.1.p	gma|Glyma.16G021200.1.p	gma|Glyma.17G080500.1.p	gma|Glyma.19G258700.1.p	pvu|Phvul.010G117100.1.p	sbi|jg3869.t1	sbi|jg3875.t1	sbi|jg49097.t1	sbi|jg49101.t1	seu|jg6135.t1	seu|jg6140.t1	sly|Solyc01g096280.2.1	sly|Solyc03g114940.3.1	sly|Solyc05g047680.4.1	sly|Solyc10g009310.4.1	sme|SMEL_001g128360.1.01	sme|SMEL_004g200590.1.01	sme|SMEL_005g224510.1.01	sob|Sobic.001G514700.1.p	sob|Sobic.002G272700.1.p	sob|Sobic.007G179750.1.p	sob|Sobic.K028200.2.p	sol|Spo01227	sol|Spo01228	sol|Spo25930	ath|AT1G13710.1	ath|AT1G74110.1	bra|Brara.F00917.1.p	bra|Brara.I05066.1.p
208	ath|AT1G04180.1	ath|AT1G04610.1	ath|AT2G33230.1	ath|AT4G28720.1	ath|AT5G43890.1	bra|Brara.A00847.1.p	bra|Brara.B02765.1.p	bra|Brara.E01069.1.p	bra|Brara.F03781.1.p	bra|Brara.H01467.1.p	bra|Brara.I05483.1.p	bra|Brara.I05505.1.p	bra|Brara.J00235.1.p	bra|Brara.J00274.1.p	bvu|Bv7_166410_jqsa.t1	bvu|Bv_010870_ottc.t1	cqu|AUR62008842-RA	cqu|AUR62023030-RA	cqu|AUR62025403-RA	cqu|AUR62034131-RA	cqu|AUR62035338-RA	cqu|AUR62035901-RA	cqu|AUR62043360-RA	cqu|AUR62043861-RA	gma|Glyma.03G169600.1.p	gma|Glyma.04G079700.1.p	gma|Glyma.05G231100.1.p	gma|Glyma.06G081300.1.p	gma|Glyma.07G086200.1.p	gma|Glyma.08G038600.1.p	gma|Glyma.09G190700.1.p	gma|Glyma.10G041800.3.p	gma|Glyma.10G128700.1.p	gma|Glyma.13G128800.1.p	gma|Glyma.14G141200.1.p	gma|Glyma.17G189700.1.p	gma|Glyma.19G170800.1.p	gma|Glyma.20G080000.1.p	pvu|Phvul.001G078900.1.p	pvu|Phvul.001G168000.1.p	pvu|Phvul.002G313200.1.p	pvu|Phvul.004G163400.1.p	pvu|Phvul.007G155100.1.p	pvu|Phvul.007G155200.1.p	pvu|Phvul.007G238900.1.p	pvu|Phvul.009G105400.1.p	sbi|jg1050.t1	sbi|jg35554.t1	sbi|jg59636.t1
209	ath|AT1G11950.1	ath|AT1G62310.1	ath|AT4G00990.1	bra|Brara.C02867.1.p	bra|Brara.C02868.1.p	bra|Brara.E03188.1.p	bra|Brara.H02680.1.p	bra|Brara.I00073.1.p	bra|Brara.I01463.1.p	bra|Brara.K00579.1.p	bvu|Bv5_115270_enxz.t1	bvu|Bv9_202810_tkzg.t1	bvu|Bv9_202820_gkun.t1	bvu|Bv9_202830_skne.t1	cqu|AUR62012746-RA	cqu|AUR62017712-RA	cqu|AUR62017714-RA	cqu|AUR62021911-RA	cqu|AUR62032964-RA	cqu|AUR62032966-RA	cqu|AUR62032969-RA	gma|Glyma.07G263200.1.p	gma|Glyma.08G367800.5.p	gma|Glyma.08G368301.1.p	gma|Glyma.10G000100.3.p	gma|Glyma.10G284500.1.p	gma|Glyma.15G111200.1.p	gma|Glyma.15G277402.1.p	gma|Glyma.17G010600.3.p	gma|Glyma.19G064000.1.p	gma|Glyma.19G068800.2.p	gma|Glyma.20G104900.3.p	pvu|Phvul.003G031500.1.p	pvu|Phvul.003G081400.1.p	pvu|Phvul.006G146500.1.p	pvu|Phvul.007G016300.1.p	pvu|Phvul.009G044500.1.p	sbi|jg14700.t1	sbi|jg39350.t1	sbi|jg40201.t1	sbi|jg50177.t1	sbi|jg54987.t1	sbi|jg55000.t1	sbi|jg59908.t1	sbi|jg62835.t1	seu|jg14986.t1	seu|jg1782.t1	seu|jg24005.t1	seu|jg26027.t1
210	gma|Glyma.03G075300.1.p	gma|Glyma.03G077400.1.p	gma|Glyma.16G085700.1.p	ath|AT5G36930.2	bra|Brara.B00433.1.p	gma|Glyma.01G112200.1.p	gma|Glyma.01G112300.1.p	gma|Glyma.03G052800.3.p	gma|Glyma.03G053100.2.p	gma|Glyma.03G053500.2.p	gma|Glyma.03G054100.7.p	gma|Glyma.03G087500.1.p	gma|Glyma.03G087600.4.p	gma|Glyma.03G088000.5.p	gma|Glyma.03G088100.1.p	gma|Glyma.12G239200.2.p	gma|Glyma.16G085200.2.p	gma|Glyma.16G085400.2.p	gma|Glyma.16G085900.1.p	gma|Glyma.16G086500.1.p	gma|Glyma.16G086700.1.p	gma|Glyma.16G087100.1.p	pvu|Phvul.010G008700.1.p	pvu|Phvul.010G018400.1.p	pvu|Phvul.010G023500.2.p	pvu|Phvul.010G024000.1.p	pvu|Phvul.010G024100.2.p	pvu|Phvul.010G024200.2.p	pvu|Phvul.010G024301.1.p	pvu|Phvul.010G025000.1.p	pvu|Phvul.010G025400.1.p	pvu|Phvul.010G025500.1.p	pvu|Phvul.010G025700.1.p	pvu|Phvul.010G026000.1.p	pvu|Phvul.010G026100.1.p	pvu|Phvul.010G026400.2.p	pvu|Phvul.010G026700.1.p	pvu|Phvul.010G027100.1.p	pvu|Phvul.010G027166.1.p	pvu|Phvul.010G027300.1.p	pvu|Phvul.010G027500.1.p	pvu|Phvul.010G027700.1.p	pvu|Phvul.010G027900.1.p	pvu|Phvul.010G028000.2.p	pvu|Phvul.010G028101.1.p	pvu|Phvul.010G028200.1.p	pvu|Phvul.010G028400.1.p	pvu|Phvul.010G028500.1.p	pvu|Phvul.010G028700.1.p
211	ath|AT3G44540.1	ath|AT3G44550.1	ath|AT3G44560.1	ath|AT5G22500.1	bra|Brara.A00427.1.p	bra|Brara.B00974.1.p	bra|Brara.C01002.1.p	bra|Brara.F01959.1.p	bra|Brara.F02007.1.p	bra|Brara.H01247.1.p	bra|Brara.J01465.1.p	bra|Brara.J01471.1.p	bvu|Bv7_176320_ecaz.t1	cqu|AUR62009784-RA	cqu|AUR62022492-RA	cqu|AUR62022495-RA	cqu|AUR62037266-RA	cqu|AUR62039229-RA	gma|Glyma.11G185000.1.p	gma|Glyma.11G185100.1.p	gma|Glyma.11G185200.7.p	gma|Glyma.11G185300.3.p	gma|Glyma.12G087400.1.p	gma|Glyma.12G183300.2.p	gma|Glyma.12G183400.1.p	gma|Glyma.13G317600.1.p	gma|Glyma.13G317700.1.p	pvu|Phvul.005G125400.1.p	pvu|Phvul.005G125500.1.p	pvu|Phvul.011G092500.1.p	sbi|jg25226.t1	sbi|jg25227.t1	sbi|jg26967.t1	sbi|jg33582.t1	sbi|jg9069.t1	sbi|jg9071.t1	seu|jg19520.t1	seu|jg19521.t1	seu|jg8291.t1	sly|Solyc06g074390.3.1	sly|Solyc06g074410.4.1	sly|Solyc11g067180.2.1	sly|Solyc11g067190.3.1	sme|SMEL_006g266430.1.01	sob|Sobic.002G134100.1.p	sob|Sobic.005G063300.1.p	sob|Sobic.005G063400.1.p	sob|Sobic.007G169900.1.p	sob|Sobic.007G170100.2.p
212	ath|AT1G01140.3	ath|AT1G30270.1	ath|AT2G26980.4	ath|AT5G21326.1	bra|Brara.A01446.1.p	bra|Brara.B00937.1.p	bra|Brara.D01024.1.p	bra|Brara.D01604.1.p	bra|Brara.G00741.1.p	bra|Brara.H01899.1.p	bra|Brara.I02829.1.p	bra|Brara.I05592.1.p	bra|Brara.J00067.1.p	bra|Brara.J01510.1.p	bvu|Bv1_002320_rzqd.t1	bvu|Bv1_005170_piut.t1	bvu|Bv8_187980_dmti.t1	bvu|Bv8_194320_yard.t1	bvu|Bv9_207630_dcpg.t1	cqu|AUR62002685-RA	cqu|AUR62004550-RA	cqu|AUR62022663-RA	cqu|AUR62025068-RA	cqu|AUR62030142-RA	cqu|AUR62037145-RA	gma|Glyma.02G217300.1.p	gma|Glyma.02G275900.5.p	gma|Glyma.03G260200.2.p	gma|Glyma.04G090500.1.p	gma|Glyma.06G092300.1.p	gma|Glyma.07G051000.1.p	gma|Glyma.09G089700.1.p	gma|Glyma.13G166100.1.p	gma|Glyma.14G040200.3.p	gma|Glyma.16G020200.1.p	gma|Glyma.17G113700.1.p	pvu|Phvul.003G165700.1.p	pvu|Phvul.006G020900.4.p	pvu|Phvul.008G184400.1.p	pvu|Phvul.008G205700.1.p	pvu|Phvul.009G145400.1.p	pvu|Phvul.009G213000.1.p	pvu|Phvul.009G257000.1.p	pvu|Phvul.010G118300.1.p	sbi|jg28913.t2	sbi|jg3018.t2	sbi|jg3844.t1	sbi|jg40576.t1	sbi|jg40692.t1
213	ath|AT1G03920.1	ath|AT1G30640.1	ath|AT2G19400.1	ath|AT2G20470.1	ath|AT3G23310.1	ath|AT4G14350.1	ath|AT4G33080.1	ath|AT5G09890.2	bra|Brara.A00484.1.p	bra|Brara.A02507.1.p	bra|Brara.D00644.1.p	bra|Brara.G00010.1.p	bra|Brara.G00161.1.p	bra|Brara.G00511.1.p	bra|Brara.H01881.1.p	bra|Brara.I01119.1.p	bra|Brara.I02790.1.p	bra|Brara.I04701.1.p	bra|Brara.J00221.1.p	bra|Brara.K00211.1.p	bvu|Bv2_034320_pkgi.t1	bvu|Bv3_048900_hjga.t1	bvu|Bv5_121250_mzji.t2	cqu|AUR62002147-RA	cqu|AUR62009112-RA	cqu|AUR62009113-RA	cqu|AUR62011862-RA	cqu|AUR62015558-RA	cqu|AUR62024705-RA	cqu|AUR62039150-RA	gma|Glyma.02G003200.2.p	gma|Glyma.03G164600.1.p	gma|Glyma.04G053900.1.p	gma|Glyma.06G054200.1.p	gma|Glyma.09G066300.1.p	gma|Glyma.10G005600.1.p	gma|Glyma.10G038400.1.p	gma|Glyma.10G181500.5.p	gma|Glyma.13G124800.8.p	gma|Glyma.14G083100.6.p	gma|Glyma.15G172300.1.p	gma|Glyma.17G242000.2.p	gma|Glyma.19G166000.3.p	gma|Glyma.20G208900.3.p	pvu|Phvul.001G022300.1.p	pvu|Phvul.001G162200.1.p	pvu|Phvul.007G107900.1.p	pvu|Phvul.007G191400.1.p	pvu|Phvul.007G274600.1.p
214	ath|AT2G28120.1	ath|AT2G39210.1	bra|Brara.C02005.1.p	bra|Brara.D01681.1.p	bra|Brara.D02379.1.p	bra|Brara.E00642.1.p	bra|Brara.G01349.1.p	bvu|Bv2_040650_gupr.t1	bvu|Bv4_075060_akem.t1	bvu|Bv4_075070_ktki.t1	bvu|Bv5_107650_rtjz.t1	bvu|Bv9_205740_xppn.t1	bvu|Bv9_219390_qgqq.t1	bvu|Bv9_219400_jqpq.t2	cqu|AUR62006678-RA	cqu|AUR62007393-RA	cqu|AUR62011498-RA	cqu|AUR62011499-RA	cqu|AUR62011500-RA	cqu|AUR62014954-RA	cqu|AUR62016314-RA	cqu|AUR62016316-RA	gma|Glyma.02G164400.1.p	gma|Glyma.03G185100.1.p	gma|Glyma.10G058800.1.p	gma|Glyma.10G276600.1.p	gma|Glyma.10G276700.1.p	gma|Glyma.10G276800.1.p	gma|Glyma.12G080500.1.p	gma|Glyma.13G145600.1.p	gma|Glyma.16G158200.2.p	gma|Glyma.19G185500.1.p	gma|Glyma.19G185600.1.p	gma|Glyma.20G112900.1.p	gma|Glyma.20G113000.1.p	gma|Glyma.20G113100.1.p	pvu|Phvul.001G180500.1.p	pvu|Phvul.007G024700.1.p	pvu|Phvul.007G024800.1.p	pvu|Phvul.007G024900.1.p	pvu|Phvul.007G151000.1.p	pvu|Phvul.007G244600.1.p	pvu|Phvul.011G118800.1.p	sbi|jg11603.t1	sbi|jg11605.t1	sbi|jg14373.t1	sbi|jg17480.t1	sbi|jg46540.t1	sbi|jg53586.t1
215	bra|Brara.A03683.1.p	ath|AT4G14630.1	bra|Brara.H00770.1.p	sbi|jg46587.t1	seu|jg21059.t1	seu|jg21055.t1	ath|AT5G39100.1	ath|AT5G39110.1	ath|AT5G39120.1	ath|AT5G39150.1	ath|AT5G39180.1	bra|Brara.G01488.1.p	bvu|Bv3_056460_jegw.t1	bvu|Bv9_203170_uhgn.t1	cqu|AUR62006250-RA	cqu|AUR62014873-RA	cqu|AUR62014875-RA	cqu|AUR62014876-RA	cqu|AUR62025239-RA	cqu|AUR62028496-RA	cqu|AUR62028497-RA	cqu|AUR62031082-RA	cqu|AUR62031083-RA	cqu|AUR62031084-RA	sbi|jg46592.t1	seu|jg21047.t1	sme|SMEL_001g123230.1.01	sme|SMEL_001g123270.1.01	sme|SMEL_001g123280.1.01	sme|SMEL_001g123930.1.01	sob|Sobic.006G018100.1.p	sob|Sobic.007G065800.1.p	sob|Sobic.007G065900.1.p	sob|Sobic.007G066500.1.p	sob|Sobic.007G066508.1.p	sob|Sobic.007G066600.1.p	sob|Sobic.007G066608.1.p	sob|Sobic.007G066800.1.p	sob|Sobic.007G066808.1.p	sob|Sobic.007G066816.1.p	sob|Sobic.007G066824.1.p	sob|Sobic.007G066832.1.p	sob|Sobic.007G066900.1.p	sob|Sobic.007G066908.1.p	sob|Sobic.007G066932.1.p	sob|Sobic.007G067000.1.p	sob|Sobic.007G067008.1.p	sob|Sobic.007G067100.1.p	sob|Sobic.007G067108.1.p
216	ath|AT3G13050.1	bra|Brara.A03293.1.p	bra|Brara.C03447.1.p	bvu|Bv4_085370_qpkj.t1	bvu|Bv4_085390_tdku.t1	bvu|Bv4_085410_zfnk.t1	bvu|Bv7_178070_ynmu.t1	cqu|AUR62001308-RA	cqu|AUR62019597-RA	cqu|AUR62019600-RA	cqu|AUR62019601-RA	cqu|AUR62025690-RA	cqu|AUR62037566-RA	cqu|AUR62037573-RA	cqu|AUR62037575-RA	gma|Glyma.07G000800.5.p	gma|Glyma.08G226400.1.p	pvu|Phvul.010G165500.1.p	sbi|jg19117.t1	sbi|jg19119.t1	sbi|jg19120.t1	sbi|jg26764.t1	sbi|jg33796.t1	sbi|jg37539.t1	sbi|jg37540.t1	sbi|jg37541.t1	seu|jg5381.t1	seu|jg5382.t1	seu|jg5383.t1	seu|jg8490.t1	sly|Solyc07g042690.4.1	sly|Solyc07g042900.4.1	sme|SMEL_003g196620.1.01	sob|Sobic.001G159600.1.p	sob|Sobic.001G237500.1.p	sob|Sobic.002G295700.1.p	sol|Spo25581	sol|Spo27198	sol|Spo27200	sol|Spo27201	ath|AT5G36110.1	bvu|Bv2_035970_wnzc.t1	bvu|Bv7_177960_sqfu.t1	cqu|AUR62001317-RA	cqu|AUR62020733-RA	cqu|AUR62025699-RA	cqu|AUR62027979-RA	gma|Glyma.05G166900.1.p	gma|Glyma.05G220500.1.p
217	ath|AT1G44350.1	bra|Brara.J00682.1.p	bvu|Bv1_007380_taoh.t1	cqu|AUR62014327-RA	cqu|AUR62019067-RA	gma|Glyma.04G247600.1.p	gma|Glyma.06G115100.1.p	pvu|Phvul.009G127200.1.p	sbi|jg4218.t1	sbi|jg49585.t1	seu|jg5656.t1	sly|Solyc10g079640.2.1	sme|SMEL_010g359580.1.01	sob|Sobic.010G241200.1.p	sol|Spo23676	cqu|AUR62019684-RA	ath|AT2G02955.1	bra|Brara.I05511.1.p	bvu|Bv6_153940_pmpo.t1	bvu|Bv9_222130_rhud.t1	cqu|AUR62005788-RA	cqu|AUR62008859-RA	cqu|AUR62028773-RA	gma|Glyma.11G111300.1.p	pvu|Phvul.011G039300.1.p	sbi|jg42513.t1	sbi|jg45144.t2	seu|jg27027.t1	sly|Solyc09g007120.4.1	sly|Solyc11g071540.2.1	sme|SMEL_012g395830.1.01	sob|Sobic.001G207200.2.p	sob|Sobic.009G103600.1.p	sol|Spo10670	ath|AT3G29785.1	cqu|AUR62003191-RA	cqu|AUR62005613-RA	cqu|AUR62006596-RA	cqu|AUR62007541-RA	cqu|AUR62009305-RA	cqu|AUR62009553-RA	cqu|AUR62010100-RA	cqu|AUR62011275-RA	cqu|AUR62020298-RA	cqu|AUR62021419-RA	cqu|AUR62022890-RA	cqu|AUR62026705-RA	cqu|AUR62029289-RA	cqu|AUR62031539-RA
218	ath|AT3G27170.1	ath|AT5G26240.1	ath|AT5G33280.1	ath|AT5G40890.1	ath|AT5G49890.1	bra|Brara.B01599.1.p	bra|Brara.B03276.1.p	bra|Brara.C02515.1.p	bra|Brara.F02789.1.p	bra|Brara.G01499.1.p	bra|Brara.H00674.1.p	bvu|Bv2_041820_irum.t1	bvu|Bv4_078020_ieaw.t1	bvu|Bv5_113110_wkdm.t1	bvu|Bv6_145400_ufcg.t1	bvu|Bv8_193430_icss.t1	bvu|Bv_008720_sucs.t1	cqu|AUR62000574-RA	cqu|AUR62006928-RA	cqu|AUR62009504-RA	cqu|AUR62011196-RA	cqu|AUR62013292-RA	cqu|AUR62031747-RA	cqu|AUR62032632-RA	cqu|AUR62034781-RA	cqu|AUR62038098-RA	cqu|AUR62038633-RA	cqu|AUR62044511-RA	gma|Glyma.01G239000.4.p	gma|Glyma.05G077100.1.p	gma|Glyma.09G157900.4.p	gma|Glyma.11G004600.1.p	gma|Glyma.13G161800.1.p	gma|Glyma.16G057600.1.p	gma|Glyma.16G208400.22.p	gma|Glyma.19G089800.1.p	pvu|Phvul.001G094700.1.p	pvu|Phvul.002G047000.1.p	pvu|Phvul.003G170300.1.p	pvu|Phvul.004G054600.1.p	pvu|Phvul.004G133400.1.p	sbi|jg17753.t1	sbi|jg25574.t1	sbi|jg30026.t1	sbi|jg30814.t1	sbi|jg42146.t1	sbi|jg43464.t1	sbi|jg44715.t1	sbi|jg5150.t1
219	ath|AT4G31940.1	ath|AT4G31950.1	ath|AT4G31970.1	bra|Brara.H01327.1.p	cqu|AUR62031179-RA	cqu|AUR62031180-RA	cqu|AUR62031181-RA	cqu|AUR62031182-RA	cqu|AUR62031183-RA	cqu|AUR62036587-RA	cqu|AUR62036596-RA	cqu|AUR62036598-RA	cqu|AUR62036600-RA	cqu|AUR62043325-RA	cqu|AUR62043328-RA	gma|Glyma.01G135200.1.p	gma|Glyma.01G181800.1.p	gma|Glyma.01G181900.1.p	gma|Glyma.02G078800.1.p	gma|Glyma.04G035500.1.p	gma|Glyma.04G035600.1.p	gma|Glyma.06G035200.1.p	gma|Glyma.06G035300.1.p	gma|Glyma.06G035400.1.p	gma|Glyma.11G060100.1.p	gma|Glyma.11G060200.1.p	gma|Glyma.13G068500.1.p	gma|Glyma.13G068800.2.p	gma|Glyma.13G285300.3.p	gma|Glyma.15G203500.1.p	gma|Glyma.19G014600.1.p	gma|Glyma.19G014700.1.p	gma|Glyma.19G015000.1.p	gma|Glyma.19G015200.1.p	gma|Glyma.19G015300.1.p	pvu|Phvul.002G022900.1.p	pvu|Phvul.004G021200.1.p	pvu|Phvul.004G021300.1.p	pvu|Phvul.004G021400.1.p	pvu|Phvul.004G021500.1.p	pvu|Phvul.004G021600.1.p	pvu|Phvul.004G021700.1.p	pvu|Phvul.004G021900.1.p	pvu|Phvul.004G022000.1.p	pvu|Phvul.004G085000.1.p	pvu|Phvul.009G061450.1.p	pvu|Phvul.009G061500.1.p	pvu|Phvul.009G061600.1.p	pvu|Phvul.011G173200.1.p
220	bra|Brara.A00949.1.p	bra|Brara.A01405.1.p	bra|Brara.A01891.1.p	bra|Brara.A02003.1.p	bra|Brara.A02334.1.p	bra|Brara.B00344.1.p	bra|Brara.B01285.1.p	bra|Brara.B01464.1.p	bra|Brara.B02230.1.p	bra|Brara.B02352.1.p	bra|Brara.B02964.1.p	bra|Brara.B03144.1.p	bra|Brara.B03867.1.p	bra|Brara.B03932.1.p	bra|Brara.C00433.1.p	bra|Brara.C01495.1.p	bra|Brara.C03595.1.p	bra|Brara.C04083.1.p	bra|Brara.C04269.1.p	bra|Brara.D00385.1.p	bra|Brara.D00572.1.p	bra|Brara.D01047.1.p	bra|Brara.G00854.1.p	bra|Brara.G01076.1.p	bra|Brara.G03358.1.p	bra|Brara.H00288.1.p	bra|Brara.H00797.1.p	bra|Brara.H00900.1.p	bra|Brara.I01733.1.p	bra|Brara.I01743.1.p	bra|Brara.I02084.1.p	bra|Brara.I02899.1.p	bra|Brara.I03070.1.p	bra|Brara.I04192.1.p	bra|Brara.I04863.1.p	bra|Brara.J00677.1.p	bra|Brara.J00919.1.p	bra|Brara.J01365.1.p	bra|Brara.K00006.1.p	bra|Brara.K00546.1.p	bra|Brara.K00942.1.p	bra|Brara.K01268.1.p	bra|Brara.K01740.1.p	sbi|jg59941.t1	sbi|jg730.t1	sol|Spo12280	bra|Brara.D00028.1.p	bra|Brara.D00800.1.p	bra|Brara.F02075.1.p
221	ath|AT1G04090.1	ath|AT3G04350.1	ath|AT5G18490.1	ath|AT5G43950.1	bra|Brara.A03772.1.p	bra|Brara.B02766.1.p	bra|Brara.J00230.1.p	bra|Brara.J01720.1.p	bvu|Bv2_025470_pxuu.t1	bvu|Bv4_077460_cqri.t1	bvu|Bv7_166650_iyzw.t1	cqu|AUR62000628-RA	cqu|AUR62006981-RA	cqu|AUR62008798-RA	cqu|AUR62012142-RA	cqu|AUR62025441-RA	cqu|AUR62040693-RA	gma|Glyma.10G165200.1.p	gma|Glyma.11G011900.1.p	gma|Glyma.11G092400.2.p	gma|Glyma.12G018700.2.p	gma|Glyma.16G106400.1.p	gma|Glyma.19G247200.3.p	gma|Glyma.20G227300.1.p	pvu|Phvul.002G038300.1.p	pvu|Phvul.006G104300.1.p	pvu|Phvul.011G021100.1.p	pvu|Phvul.L001751.1.p	sbi|jg1122.t1	sbi|jg17306.t1	sbi|jg35460.t1	sbi|jg61942.t1	seu|jg3579.t1	seu|jg562.t1	sly|Solyc04g050140.3.1	sly|Solyc05g055910.4.1	sly|Solyc09g064540.3.1	sme|SMEL_000g016530.1.01	sme|SMEL_005g230410.1.01	sme|SMEL_009g326020.1.01	sob|Sobic.001G110500.1.p	sob|Sobic.001G508100.1.p	sol|Spo01856	sol|Spo07792	sol|Spo15147	sol|Spo23509	ath|AT2G44230.1	ath|AT2G44260.2	ath|AT3G01870.1
222	ath|AT1G07920.1	ath|AT1G07930.1	ath|AT1G07940.1	ath|AT5G60390.1	bra|Brara.B01038.1.p	bra|Brara.B01040.1.p	bra|Brara.C01040.1.p	bra|Brara.E01218.1.p	bra|Brara.F00487.1.p	bra|Brara.H02895.1.p	bra|Brara.I05330.1.p	bra|Brara.I05331.1.p	bra|Brara.J01398.1.p	bvu|Bv2_036340_ccce.t1	bvu|Bv2_036360_cdnd.t1	bvu|Bv2_036370_puwu.t1	bvu|Bv2_036380_eaxo.t1	bvu|Bv2_036410_zafe.t1	cqu|AUR62020765-RA	cqu|AUR62020767-RA	cqu|AUR62020768-RA	cqu|AUR62020770-RA	cqu|AUR62020771-RA	cqu|AUR62020772-RA	cqu|AUR62027932-RA	cqu|AUR62027933-RA	cqu|AUR62027941-RA	cqu|AUR62027942-RA	cqu|AUR62027945-RA	cqu|AUR62027947-RA	cqu|AUR62044656-RA	gma|Glyma.05G089000.3.p	gma|Glyma.05G114900.1.p	gma|Glyma.10G212900.1.p	gma|Glyma.16G068000.1.p	gma|Glyma.17G186600.1.p	gma|Glyma.19G052400.1.p	pvu|Phvul.004G060000.1.p	pvu|Phvul.004G075100.1.p	pvu|Phvul.007G092500.1.p	sbi|jg20728.t1	sbi|jg20729.t1	sbi|jg20734.t1	sbi|jg20741.t1	sbi|jg23016.t1	sbi|jg23018.t1	sbi|jg23020.t1	sbi|jg23022.t1	sbi|jg23023.t1
223	ath|AT1G26230.1	ath|AT1G55490.1	ath|AT3G13470.1	ath|AT5G56500.1	bra|Brara.B00789.1.p	bra|Brara.C02414.1.p	bra|Brara.C03470.1.p	bra|Brara.D01674.1.p	bra|Brara.E01461.1.p	bra|Brara.G00936.1.p	bra|Brara.G01341.1.p	bra|Brara.H00053.1.p	bra|Brara.K01619.1.p	bvu|Bv3_055040_usdd.t1	bvu|Bv7_178420_xsah.t1	bvu|Bv9_221870_ruqu.t1	cqu|AUR62001281-RA	cqu|AUR62017477-RA	cqu|AUR62018567-RA	cqu|AUR62020851-RA	cqu|AUR62022174-RA	cqu|AUR62022776-RA	cqu|AUR62025725-RA	cqu|AUR62029228-RA	cqu|AUR62031879-RA	cqu|AUR62037798-RA	gma|Glyma.01G069500.1.p	gma|Glyma.02G126300.1.p	gma|Glyma.07G221100.1.p	gma|Glyma.08G175900.1.p	gma|Glyma.11G195900.2.p	gma|Glyma.12G078100.1.p	gma|Glyma.15G250500.1.p	gma|Glyma.20G019400.1.p	pvu|Phvul.002G097700.1.p	pvu|Phvul.005G051700.1.p	pvu|Phvul.006G034900.1.p	pvu|Phvul.011G082600.1.p	sbi|jg11344.t1	sbi|jg26733.t1	sbi|jg33827.t1	sbi|jg46305.t1	sbi|jg59520.t1	sbi|jg63134.t1	seu|jg20634.t1	seu|jg23770.t1	seu|jg8527.t1	sly|Solyc01g028810.3.1	sly|Solyc03g120850.4.1
224	ath|AT3G02210.1	ath|AT3G29810.1	ath|AT5G15630.1	ath|AT5G60920.1	bra|Brara.B03390.1.p	bra|Brara.C00685.1.p	bra|Brara.C04212.1.p	bra|Brara.E03592.1.p	bra|Brara.F03072.1.p	bvu|Bv2_028020_grdy.t1	bvu|Bv2_028030_oayt.t1	bvu|Bv5_123890_gazh.t1	bvu|Bv5_123900_rucq.t1	cqu|AUR62009493-RA	cqu|AUR62009494-RA	cqu|AUR62023171-RA	cqu|AUR62023172-RA	cqu|AUR62032116-RA	cqu|AUR62032117-RA	cqu|AUR62032120-RA	cqu|AUR62032121-RA	cqu|AUR62039659-RA	cqu|AUR62039660-RA	gma|Glyma.02G196100.2.p	gma|Glyma.04G160000.2.p	gma|Glyma.04G160100.1.p	gma|Glyma.06G205400.1.p	gma|Glyma.06G205500.1.p	gma|Glyma.08G249700.1.p	gma|Glyma.08G249800.1.p	gma|Glyma.13G053300.1.p	gma|Glyma.17G080600.1.p	gma|Glyma.18G271900.1.p	gma|Glyma.18G272000.1.p	gma|Glyma.18G272100.1.p	gma|Glyma.19G033500.1.p	gma|Glyma.19G033600.1.p	pvu|Phvul.003G183000.1.p	pvu|Phvul.004G041300.1.p	pvu|Phvul.004G041400.1.p	pvu|Phvul.008G029000.1.p	pvu|Phvul.008G029100.2.p	pvu|Phvul.008G029200.1.p	pvu|Phvul.009G203100.1.p	pvu|Phvul.009G203200.1.p	sbi|jg21648.t2	sbi|jg21649.t1	sbi|jg22165.t1	sbi|jg22166.t1
225	ath|AT1G07750.1	ath|AT2G28680.1	bra|Brara.D01718.1.p	bra|Brara.F00469.1.p	bra|Brara.G01395.1.p	bra|Brara.H02909.1.p	bra|Brara.I05340.1.p	bvu|Bv7_159780_eagk.t1	bvu|Bv7_174610_mypi.t1	bvu|Bv7_174620_ahjs.t1	cqu|AUR62001843-RA	cqu|AUR62002332-RA	cqu|AUR62009632-RA	cqu|AUR62023856-RA	cqu|AUR62028564-RA	cqu|AUR62033519-RA	cqu|AUR62040540-RA	gma|Glyma.11G143800.1.p	gma|Glyma.11G144300.1.p	gma|Glyma.12G066900.1.p	gma|Glyma.15G042100.1.p	pvu|Phvul.011G067800.1.p	pvu|Phvul.L001743.1.p	sbi|jg24244.t1	sbi|jg24255.t1	sbi|jg27521.t1	sbi|jg33098.t1	sbi|jg8082.t1	sbi|jg8084.t1	seu|jg11940.t1	seu|jg11953.t1	seu|jg7821.t1	seu|jg7850.t1	sly|Solyc11g073200.2.1	sly|Solyc11g073210.2.1	sme|SMEL_012g393600.1.01	sme|SMEL_012g393610.1.01	sob|Sobic.001G143700.1.p	sob|Sobic.009G017600.1.p	sol|Spo22171	sol|Spo24342	ath|AT2G22450.1	ath|AT5G64300.1	bra|Brara.B01074.1.p	bra|Brara.F02308.1.p	bra|Brara.I00774.1.p	bra|Brara.I04579.1.p	bvu|Bv7_174590_ngza.t1	bvu|Bv9_215540_tmfz.t1
226	ath|AT1G07870.2	ath|AT2G28590.1	bra|Brara.C02402.1.p	bra|Brara.F00480.1.p	bra|Brara.H02897.1.p	cqu|AUR62005677-RA	cqu|AUR62009703-RA	cqu|AUR62028878-RA	cqu|AUR62036000-RA	cqu|AUR62036243-RA	cqu|AUR62041620-RA	cqu|AUR62042661-RA	cqu|AUR62043966-RA	gma|Glyma.03G176500.1.p	gma|Glyma.10G047900.1.p	gma|Glyma.11G147944.1.p	gma|Glyma.12G074000.1.p	gma|Glyma.13G135800.1.p	gma|Glyma.13G330200.1.p	gma|Glyma.15G043800.1.p	gma|Glyma.15G096800.1.p	gma|Glyma.19G177300.1.p	pvu|Phvul.001G173600.1.p	pvu|Phvul.007G162300.1.p	pvu|Phvul.011G070500.1.p	pvu|Phvul.L001540.1.p	sbi|jg20792.t2	sbi|jg22974.t1	sbi|jg26863.t1	sbi|jg33712.t1	seu|jg8399.t1	sly|Solyc06g075550.3.1	sly|Solyc11g072660.2.1	sme|SMEL_006g267450.1.01	sme|SMEL_012g394250.1.01	sol|Spo09401	ath|AT5G02800.1	ath|AT5G18610.1	bra|Brara.B00065.1.p	bra|Brara.B00474.1.p	bra|Brara.C00551.1.p	bra|Brara.C00835.1.p	bra|Brara.J01709.1.p	bra|Brara.J02114.1.p	bvu|Bv2_045990_dtgq.t1	bvu|Bv6_150170_oqyr.t1	bvu|Bv_003800_jpdz.t1	gma|Glyma.08G360600.1.p	gma|Glyma.10G298400.1.p
227	ath|AT1G11310.1	ath|AT1G61560.1	ath|AT2G39200.1	bra|Brara.A02542.1.p	bra|Brara.C02002.1.p	bra|Brara.C02003.1.p	bra|Brara.C02004.1.p	bra|Brara.D02377.1.p	bra|Brara.F00753.1.p	bra|Brara.H02718.1.p	bra|Brara.I01498.1.p	bra|Brara.I05175.1.p	bra|Brara.K00262.1.p	gma|Glyma.01G157500.1.p	gma|Glyma.02G063900.1.p	gma|Glyma.04G015700.1.p	gma|Glyma.06G015700.1.p	gma|Glyma.09G196800.1.p	gma|Glyma.10G212300.2.p	gma|Glyma.11G087500.1.p	gma|Glyma.11G155050.1.p	gma|Glyma.12G070600.1.p	gma|Glyma.12G171100.1.p	gma|Glyma.12G171300.1.p	gma|Glyma.13G327800.2.p	gma|Glyma.16G111900.1.p	gma|Glyma.16G145500.1.p	gma|Glyma.16G145600.1.p	gma|Glyma.20G178800.1.p	pvu|Phvul.002G117900.1.p	pvu|Phvul.004G071700.1.p	pvu|Phvul.004G071800.1.p	pvu|Phvul.005G136700.1.p	pvu|Phvul.005G136800.1.p	pvu|Phvul.007G093600.1.p	pvu|Phvul.009G006800.1.p	pvu|Phvul.011G073800.1.p	sly|Solyc03g095650.3.1	sly|Solyc04g049090.3.1	sly|Solyc06g010030.4.1	sly|Solyc11g069220.2.1	sme|SMEL_006g250480.1.01	sme|SMEL_010g346800.1.01	sme|SMEL_011g369180.1.01	sme|SMEL_012g397680.1.01	sob|Sobic.001G520100.1.p	ath|AT1G42560.1	ath|AT2G17480.1	ath|AT2G33670.1
228	ath|AT1G30440.1	ath|AT5G03250.1	ath|AT5G13600.1	bra|Brara.B00506.1.p	bra|Brara.C00102.1.p	bra|Brara.D01192.1.p	bra|Brara.H01888.1.p	bra|Brara.I02813.1.p	bra|Brara.J02078.1.p	bra|Brara.J02832.1.p	bvu|Bv2_040100_doow.t1	bvu|Bv6_138290_rium.t1	bvu|Bv8_187520_ogho.t1	bvu|Bv9_210820_epfe.t1	cqu|AUR62003231-RA	cqu|AUR62018124-RA	cqu|AUR62023965-RA	cqu|AUR62027243-RA	cqu|AUR62031765-RA	cqu|AUR62034349-RA	cqu|AUR62034456-RA	cqu|AUR62042760-RA	gma|Glyma.02G061400.1.p	gma|Glyma.09G085200.1.p	gma|Glyma.10G053700.1.p	gma|Glyma.10G210200.1.p	gma|Glyma.11G061200.1.p	gma|Glyma.12G180400.1.p	gma|Glyma.13G140800.1.p	gma|Glyma.13G221200.1.p	gma|Glyma.13G320400.1.p	gma|Glyma.15G193300.1.p	gma|Glyma.16G143800.4.p	gma|Glyma.20G180400.1.p	pvu|Phvul.002G023900.1.p	pvu|Phvul.003G249600.1.p	pvu|Phvul.005G128400.1.p	pvu|Phvul.006G168000.6.p	pvu|Phvul.007G095600.1.p	pvu|Phvul.007G148900.1.p	pvu|Phvul.009G216900.1.p	sbi|jg23977.t1	sbi|jg25693.t1	sbi|jg29713.t1	sbi|jg43232.t1	sbi|jg51506.t1	sbi|jg5844.t1	sbi|jg9529.t1	seu|jg12227.t1
229	pvu|Phvul.004G050550.1.p	sbi|jg21788.t1	sbi|jg25733.t1	sbi|jg34551.t1	sbi|jg43541.t1	sbi|jg6480.t1	sbi|jg6498.t1	cqu|AUR62004749-RA	cqu|AUR62034871-RA	cqu|AUR62040888-RA	sbi|jg11088.t1	sbi|jg19105.t1	sbi|jg19303.t1	sbi|jg19540.t1	sbi|jg20590.t1	sbi|jg22369.t1	sbi|jg22373.t1	sbi|jg22377.t1	sbi|jg22382.t1	sbi|jg22387.t1	sbi|jg22392.t1	sbi|jg25415.t1	sbi|jg2893.t1	sbi|jg307.t1	sbi|jg37293.t1	sbi|jg43872.t1	sbi|jg46412.t1	sbi|jg48076.t1	sbi|jg4936.t1	sbi|jg49748.t1	sbi|jg50782.t1	sbi|jg52703.t1	sbi|jg54604.t1	sbi|jg55071.t1	sbi|jg56544.t1	sbi|jg59963.t1	sbi|jg62179.t1	sbi|jg6659.t1	sbi|jg7779.t1	sbi|jg7852.t1	sme|SMEL_003g174160.1.01	sbi|jg25943.t1	sbi|jg32757.t1	sbi|jg40807.t1	sbi|jg50498.t1	sbi|jg51888.t1	sbi|jg29868.t1	sbi|jg10705.t1	sbi|jg18944.t1
230	ath|AT1G02000.1	ath|AT2G45310.1	ath|AT3G23820.1	ath|AT4G00110.1	ath|AT4G12250.1	ath|AT4G30440.1	bra|Brara.A00803.1.p	bra|Brara.A02611.1.p	bra|Brara.B02712.1.p	bra|Brara.C02294.1.p	bra|Brara.C03926.1.p	bra|Brara.G00696.1.p	bra|Brara.I00022.1.p	bra|Brara.I02269.1.p	bra|Brara.K00825.1.p	bvu|Bv1_019010_rtss.t1	bvu|Bv3_065540_ajze.t1	bvu|Bv5_102110_qyme.t1	bvu|Bv8_191980_qwhh.t1	cqu|AUR62004196-RA	cqu|AUR62010505-RA	cqu|AUR62017396-RA	cqu|AUR62018558-RA	cqu|AUR62020860-RA	cqu|AUR62028399-RA	cqu|AUR62039762-RA	gma|Glyma.01G139500.1.p	gma|Glyma.02G208000.1.p	gma|Glyma.03G027300.1.p	gma|Glyma.05G052100.1.p	gma|Glyma.05G152300.1.p	gma|Glyma.08G109100.1.p	gma|Glyma.09G232900.3.p	gma|Glyma.11G254900.1.p	gma|Glyma.17G069600.1.p	gma|Glyma.17G134300.1.p	gma|Glyma.18G002200.1.p	pvu|Phvul.001G267000.1.p	pvu|Phvul.003G152300.1.p	pvu|Phvul.003G214400.1.p	pvu|Phvul.010G082300.1.p	sbi|jg24807.t1	sbi|jg4302.t1	sbi|jg4650.t1	sbi|jg49520.t1	sbi|jg59510.t1	sbi|jg63145.t1	sbi|jg7424.t1	sbi|jg8676.t1
231	ath|AT1G48930.1	ath|AT1G64390.1	ath|AT2G32990.1	ath|AT4G11050.1	bra|Brara.C02656.1.p	bra|Brara.E01094.1.p	bra|Brara.E01714.1.p	bra|Brara.I01325.1.p	bvu|Bv5_098890_tqes.t1	bvu|Bv6_143330_gsxm.t1	bvu|Bv9_203180_ajin.t1	bvu|Bv9_203190_tzns.t1	cqu|AUR62010833-RA	cqu|AUR62012267-RA	cqu|AUR62015219-RA	cqu|AUR62015220-RA	cqu|AUR62015860-RA	cqu|AUR62017685-RA	cqu|AUR62017686-RA	cqu|AUR62019831-RA	cqu|AUR62020364-RA	cqu|AUR62022902-RA	gma|Glyma.02G269400.1.p	gma|Glyma.02G293900.1.p	gma|Glyma.05G216400.1.p	gma|Glyma.08G022300.1.p	gma|Glyma.11G101300.1.p	gma|Glyma.12G027200.2.p	gma|Glyma.14G019900.1.p	gma|Glyma.14G047500.1.p	gma|Glyma.20G003300.1.p	pvu|Phvul.002G297600.1.p	pvu|Phvul.008G212700.2.p	pvu|Phvul.008G270900.1.p	pvu|Phvul.011G030300.1.p	sbi|jg14215.t1	sbi|jg14221.t1	sbi|jg24025.t1	sbi|jg42125.t1	sbi|jg44696.t1	sbi|jg53513.t1	sbi|jg7866.t1	seu|jg10138.t1	seu|jg10144.t1	seu|jg12171.t1	seu|jg27398.t1	sly|Solyc02g014220.3.1	sly|Solyc07g049300.3.1	sly|Solyc07g064870.3.1
232	ath|AT1G02850.4	ath|AT1G45191.1	ath|AT1G60090.1	ath|AT1G60260.1	ath|AT3G62740.1	ath|AT3G62750.2	ath|AT4G22100.1	ath|AT4G27820.1	ath|AT4G27830.1	bra|Brara.C01127.1.p	bra|Brara.C01128.1.p	bra|Brara.C02374.1.p	bra|Brara.C03981.1.p	bra|Brara.D00057.1.p	bra|Brara.D02850.1.p	bra|Brara.E02792.1.p	bra|Brara.F03316.1.p	bra|Brara.G00669.1.p	bra|Brara.G00670.1.p	bra|Brara.G00829.1.p	bra|Brara.H01101.1.p	bra|Brara.I04334.1.p	bra|Brara.I04335.1.p	bra|Brara.J00135.1.p	bvu|Bv7_163900_wodc.t1	bvu|Bv7_163940_ykay.t1	cqu|AUR62008639-RA	cqu|AUR62008642-RA	cqu|AUR62033122-RA	cqu|AUR62044259-RA	gma|Glyma.02G018700.1.p	gma|Glyma.02G155800.5.p	gma|Glyma.07G151800.1.p	gma|Glyma.07G151900.2.p	gma|Glyma.14G211700.1.p	gma|Glyma.16G097200.1.p	pvu|Phvul.007G145900.1.p	pvu|Phvul.008G097000.1.p	pvu|Phvul.008G097100.1.p	pvu|Phvul.008G097200.1.p	pvu|Phvul.008G097300.1.p	pvu|Phvul.008G097600.1.p	pvu|Phvul.008G097700.1.p	sbi|jg1351.t1	sbi|jg1352.t1	sbi|jg1357.t1	sbi|jg35222.t1	sbi|jg35225.t1	seu|jg3369.t1
233	ath|AT2G36750.1	ath|AT2G36760.1	ath|AT2G36770.1	ath|AT2G36780.1	ath|AT2G36790.1	ath|AT2G36800.1	ath|AT3G53160.1	bra|Brara.C01842.1.p	bra|Brara.C01843.1.p	bra|Brara.C01844.1.p	bra|Brara.D02236.1.p	bra|Brara.D02237.1.p	bra|Brara.E00812.1.p	bra|Brara.E00813.1.p	bra|Brara.E00814.1.p	bra|Brara.E00815.1.p	bra|Brara.E00816.1.p	bra|Brara.I03606.1.p	cqu|AUR62036533-RA	cqu|AUR62042273-RA	gma|Glyma.03G186900.1.p	gma|Glyma.03G187000.1.p	gma|Glyma.03G187200.1.p	gma|Glyma.03G187400.1.p	gma|Glyma.03G187500.1.p	gma|Glyma.03G187700.1.p	gma|Glyma.10G062200.1.p	gma|Glyma.10G062600.1.p	gma|Glyma.19G187000.1.p	gma|Glyma.19G187100.1.p	gma|Glyma.19G187400.1.p	gma|Glyma.19G187600.1.p	pvu|Phvul.001G182100.1.p	pvu|Phvul.001G182200.1.p	pvu|Phvul.001G182300.1.p	pvu|Phvul.001G182400.1.p	pvu|Phvul.001G182500.1.p	pvu|Phvul.001G182600.1.p	pvu|Phvul.001G182700.1.p	pvu|Phvul.001G182900.1.p	pvu|Phvul.001G183000.1.p	pvu|Phvul.007G152800.1.p	seu|jg8016.t1	sly|Solyc10g085860.1.1	sly|Solyc10g085870.1.1	sly|Solyc10g085880.1.1	sly|Solyc12g042600.2.1	sme|SMEL_000g036100.1.01	sme|SMEL_000g075150.1.01
234	sbi|jg37097.t1	sbi|jg10223.t1	sbi|jg152.t1	sbi|jg19492.t1	sbi|jg20353.t1	sbi|jg22340.t1	sbi|jg25753.t1	sbi|jg26338.t1	sbi|jg27332.t1	sbi|jg27484.t1	sbi|jg28341.t1	sbi|jg28943.t1	sbi|jg29307.t1	sbi|jg32667.t1	sbi|jg3486.t1	sbi|jg35681.t1	sbi|jg376.t1	sbi|jg41861.t1	sbi|jg48869.t1	sbi|jg48895.t1	sbi|jg49741.t1	sbi|jg49977.t1	sbi|jg53232.t1	sbi|jg55906.t1	sbi|jg60096.t1	sbi|jg61239.t1	sbi|jg61943.t1	sbi|jg943.t1	sbi|jg1025.t1	sbi|jg1178.t1	sbi|jg14159.t1	sbi|jg14161.t1	sbi|jg16101.t1	sbi|jg16684.t1	sbi|jg18298.t1	sbi|jg19640.t1	sbi|jg21394.t1	sbi|jg24981.t1	sbi|jg25621.t1	sbi|jg25754.t1	sbi|jg26258.t1	sbi|jg27234.t1	sbi|jg27742.t1	sbi|jg2778.t1	sbi|jg27956.t1	sbi|jg29312.t1	sbi|jg31973.t1	sbi|jg33518.t1	sbi|jg35832.t1
235	ath|AT5G17520.1	bra|Brara.B00717.1.p	bra|Brara.J01799.1.p	bvu|Bv3_056650_pnaf.t1	cqu|AUR62002252-RA	cqu|AUR62015463-RA	gma|Glyma.12G013400.1.p	pvu|Phvul.011G016500.1.p	sbi|jg15217.t1	sbi|jg56032.t1	seu|jg26512.t1	sly|Solyc04g064720.3.1	sme|SMEL_004g212540.1.01	sob|Sobic.006G204400.1.p	sol|Spo12711	bvu|Bv8_184710_usou.t1	gma|Glyma.16G108800.1.p	bvu|Bv9_208210_tpoy.t1	cqu|AUR62000116-RA	cqu|AUR62000328-RA	cqu|AUR62000910-RA	cqu|AUR62002000-RA	cqu|AUR62002453-RA	cqu|AUR62003157-RA	cqu|AUR62004700-RA	cqu|AUR62004826-RA	cqu|AUR62005748-RA	cqu|AUR62005749-RA	cqu|AUR62006510-RA	cqu|AUR62006788-RA	cqu|AUR62007254-RA	cqu|AUR62007273-RA	cqu|AUR62007833-RA	cqu|AUR62009541-RA	cqu|AUR62009928-RA	cqu|AUR62010882-RA	cqu|AUR62010947-RA	cqu|AUR62012031-RA	cqu|AUR62012913-RA	cqu|AUR62014714-RA	cqu|AUR62015825-RA	cqu|AUR62015828-RA	cqu|AUR62016856-RA	cqu|AUR62017659-RA	cqu|AUR62020070-RA	cqu|AUR62020607-RA	cqu|AUR62020746-RA	cqu|AUR62021453-RA	cqu|AUR62021667-RA
236	sbi|jg10198.t1	sbi|jg10449.t1	sbi|jg10453.t1	sbi|jg10487.t1	sbi|jg10498.t1	sbi|jg14644.t1	sbi|jg16423.t1	sbi|jg16434.t1	sbi|jg16435.t1	sbi|jg16436.t1	sbi|jg16448.t1	sbi|jg17008.t1	sbi|jg20049.t1	sbi|jg23593.t1	sbi|jg23609.t1	sbi|jg23610.t1	sbi|jg23696.t1	sbi|jg28049.t1	sbi|jg28070.t1	sbi|jg28091.t1	sbi|jg28222.t1	sbi|jg3163.t1	sbi|jg31978.t1	sbi|jg32381.t1	sbi|jg35922.t1	sbi|jg35943.t1	sbi|jg37972.t1	sbi|jg38616.t1	sbi|jg38655.t1	sbi|jg41441.t1	sbi|jg41596.t1	sbi|jg41599.t1	sbi|jg48575.t1	sbi|jg48585.t1	sbi|jg48735.t1	sbi|jg51538.t1	sbi|jg51574.t1	sbi|jg53725.t1	sbi|jg53730.t1	sbi|jg56823.t1	sbi|jg56824.t1	sbi|jg56855.t1	sbi|jg60687.t1	sbi|jg60688.t1	sbi|jg60736.t1	sbi|jg60739.t1	sbi|jg60740.t1	sbi|jg60744.t1	sbi|jg651.t1
237	ath|AT1G12820.1	ath|AT3G26810.1	ath|AT3G62980.1	ath|AT4G03190.1	ath|AT4G24390.1	ath|AT5G49980.1	bra|Brara.A01445.1.p	bra|Brara.B03253.1.p	bra|Brara.C02522.1.p	bra|Brara.C02768.1.p	bra|Brara.D00040.1.p	bra|Brara.G01991.1.p	bra|Brara.H02636.1.p	bra|Brara.I00210.1.p	bra|Brara.I04357.1.p	bra|Brara.I05093.1.p	bvu|Bv1_008060_qxty.t1	bvu|Bv4_082790_aeju.t1	bvu|Bv6_152100_pkfh.t1	bvu|Bv8_181550_syhe.t1	cqu|AUR62000938-RA	cqu|AUR62005029-RA	cqu|AUR62014716-RA	cqu|AUR62016895-RA	cqu|AUR62019004-RA	cqu|AUR62027846-RA	cqu|AUR62037846-RA	cqu|AUR62041085-RA	cqu|AUR62044564-RA	cqu|AUR62044616-RA	gma|Glyma.02G065300.1.p	gma|Glyma.02G152800.2.p	gma|Glyma.02G211800.1.p	gma|Glyma.03G209400.1.p	gma|Glyma.04G093500.1.p	gma|Glyma.06G095400.1.p	gma|Glyma.07G189800.5.p	gma|Glyma.08G059500.6.p	gma|Glyma.10G021500.2.p	gma|Glyma.14G179500.1.p	gma|Glyma.16G050500.1.p	gma|Glyma.16G146400.1.p	gma|Glyma.19G100200.1.p	gma|Glyma.19G206800.1.p	pvu|Phvul.001G087000.1.p	pvu|Phvul.001G202600.1.p	pvu|Phvul.002G221400.1.p	pvu|Phvul.007G166200.1.p	pvu|Phvul.008G179000.1.p
238	ath|AT1G15750.1	ath|AT1G80490.2	ath|AT3G15880.2	ath|AT3G16830.1	ath|AT5G27030.2	bra|Brara.A03037.1.p	bra|Brara.A03099.1.p	bra|Brara.B00292.1.p	bra|Brara.B03566.1.p	bra|Brara.C00364.1.p	bra|Brara.C00365.1.p	bra|Brara.C03589.1.p	bra|Brara.E02482.1.p	bra|Brara.F01080.1.p	bra|Brara.F02831.1.p	bra|Brara.G02036.1.p	bra|Brara.I04915.1.p	bvu|Bv4_076250_qyyp.t1	bvu|Bv8_193940_gpdq.t1	bvu|Bv9_219140_wzcw.t1	cqu|AUR62000722-RA	cqu|AUR62005242-RA	cqu|AUR62011165-RA	cqu|AUR62011475-RA	cqu|AUR62013320-RA	cqu|AUR62016287-RA	cqu|AUR62041191-RA	gma|Glyma.03G233400.1.p	gma|Glyma.04G065000.3.p	gma|Glyma.06G066200.3.p	gma|Glyma.07G028000.4.p	gma|Glyma.08G214600.8.p	gma|Glyma.10G150000.3.p	gma|Glyma.13G158800.3.p	gma|Glyma.13G367300.1.p	gma|Glyma.15G006100.1.p	gma|Glyma.17G112500.4.p	gma|Glyma.19G230500.1.p	gma|Glyma.20G238400.3.p	pvu|Phvul.001G227000.1.p	pvu|Phvul.003G167500.1.p	pvu|Phvul.005G180100.1.p	pvu|Phvul.007G198900.1.p	pvu|Phvul.009G252100.1.p	pvu|Phvul.010G157700.2.p	sbi|jg11625.t2	sbi|jg17198.t1	sbi|jg25644.t1	sbi|jg46779.t2
239	ath|AT1G17240.2	ath|AT1G17250.1	ath|AT1G72300.1	bra|Brara.B02020.1.p	bra|Brara.B03093.1.p	bra|Brara.F01214.1.p	bra|Brara.F03427.1.p	bra|Brara.G03116.1.p	bra|Brara.H02478.1.p	bra|Brara.I04983.1.p	bra|Brara.J00880.1.p	bvu|Bv7_168830_kahd.t1	bvu|Bv7_168980_pdtj.t1	bvu|Bv7_177370_dhkf.t1	cqu|AUR62001376-RA	cqu|AUR62001390-RA	cqu|AUR62019446-RA	cqu|AUR62025592-RA	cqu|AUR62025605-RA	cqu|AUR62025607-RA	cqu|AUR62036168-RA	cqu|AUR62036178-RA	cqu|AUR62044634-RA	gma|Glyma.03G262500.3.p	gma|Glyma.06G238700.1.p	gma|Glyma.07G047200.3.p	gma|Glyma.12G163062.1.p	gma|Glyma.12G225800.1.p	gma|Glyma.13G275100.1.p	gma|Glyma.16G015000.1.p	pvu|Phvul.005G073800.1.p	pvu|Phvul.009G260500.1.p	pvu|Phvul.011G161000.1.p	sbi|jg18622.t1	sbi|jg1929.t1	sbi|jg1945.t1	sbi|jg34588.t1	sbi|jg37048.t1	seu|jg2840.t1	seu|jg4887.t1	sly|Solyc03g123780.4.1	sly|Solyc07g063000.4.1	sme|SMEL_001g150730.1.01	sme|SMEL_003g196940.1.01	sme|SMEL_007g293930.1.01	sob|Sobic.002G006100.1.p	sob|Sobic.004G012200.1.p	sob|Sobic.004G044500.1.p	sob|Sobic.004G044700.1.p
240	ath|AT1G23480.1	ath|AT1G24070.1	ath|AT2G35650.1	ath|AT3G56000.1	ath|AT4G13410.1	ath|AT4G16590.1	ath|AT5G03760.1	ath|AT5G16190.4	ath|AT5G22740.1	bra|Brara.B00991.1.p	bra|Brara.C00711.1.p	bra|Brara.C01013.1.p	bra|Brara.C01785.1.p	bra|Brara.C04516.1.p	bra|Brara.D00719.1.p	bra|Brara.G00952.1.p	bra|Brara.I03226.1.p	bra|Brara.I03843.1.p	bra|Brara.J01456.1.p	bra|Brara.J01895.1.p	bvu|Bv4_093860_etgh.t1	bvu|Bv7_160410_tdtd.t1	bvu|Bv9_211030_encd.t1	cqu|AUR62023949-RA	cqu|AUR62033592-RA	cqu|AUR62037885-RA	cqu|AUR62038289-RA	cqu|AUR62041531-RA	cqu|AUR62041543-RA	gma|Glyma.03G183500.1.p	gma|Glyma.03G190200.1.p	gma|Glyma.10G065600.1.p	gma|Glyma.10G201700.1.p	gma|Glyma.11G189600.1.p	gma|Glyma.12G084600.1.p	gma|Glyma.13G150700.2.p	gma|Glyma.13G319600.1.p	gma|Glyma.19G184200.3.p	gma|Glyma.19G190600.1.p	gma|Glyma.20G188600.1.p	pvu|Phvul.001G185800.1.p	pvu|Phvul.007G105400.1.p	pvu|Phvul.007G223800.1.p	pvu|Phvul.011G089900.1.p	sbi|jg11892.t1	sbi|jg27473.t1	sbi|jg33210.t1	sbi|jg46840.t1	seu|jg21137.t1
241	ath|AT1G48650.2	ath|AT2G01130.1	ath|AT2G35920.3	ath|AT5G04895.1	bra|Brara.C01807.1.p	bra|Brara.F00410.1.p	bra|Brara.F03504.1.p	bra|Brara.I01640.1.p	bra|Brara.J02700.1.p	bvu|Bv4_092730_zotp.t1	bvu|Bv5_108570_jwny.t1	bvu|Bv5_126350_xpeh.t1	bvu|Bv6_143010_qxdi.t1	bvu|Bv6_144950_ezgi.t1	cqu|AUR62002770-RA	cqu|AUR62014291-RA	cqu|AUR62029936-RA	cqu|AUR62030726-RA	cqu|AUR62033766-RA	cqu|AUR62034144-RA	cqu|AUR62036363-RA	cqu|AUR62037260-RA	gma|Glyma.02G195500.1.p	gma|Glyma.05G242800.1.p	gma|Glyma.08G050200.1.p	gma|Glyma.08G229400.2.p	gma|Glyma.09G115600.1.p	gma|Glyma.10G082300.2.p	gma|Glyma.15G216000.3.p	gma|Glyma.17G001100.1.p	gma|Glyma.20G122600.1.p	pvu|Phvul.002G326400.1.p	pvu|Phvul.003G029600.1.p	pvu|Phvul.003G075000.2.p	pvu|Phvul.007G033900.1.p	pvu|Phvul.007G267400.1.p	pvu|Phvul.011G185300.1.p	sbi|jg12884.t1	sbi|jg15725.t2	sbi|jg213.t1	sbi|jg32181.t1	sbi|jg36333.t1	sbi|jg48070.t1	sbi|jg52987.t1	sbi|jg56523.t1	sbi|jg57220.t1	seu|jg13747.t1	seu|jg24960.t1	seu|jg27432.t1
242	ath|AT1G50600.2	ath|AT2G04890.1	ath|AT5G48150.1	bra|Brara.B03422.1.p	bra|Brara.F00301.1.p	bra|Brara.F03030.1.p	bra|Brara.G00445.1.p	bra|Brara.I00367.1.p	bvu|Bv4_089940_tmkj.t1	bvu|Bv8_184680_hfws.t1	bvu|Bv9_225940_rhee.t1	cqu|AUR62012823-RA	cqu|AUR62015062-RA	cqu|AUR62017058-RA	cqu|AUR62017519-RA	cqu|AUR62021833-RA	cqu|AUR62040660-RA	gma|Glyma.02G297700.2.p	gma|Glyma.02G306200.7.p	gma|Glyma.06G265500.4.p	gma|Glyma.07G266500.1.p	gma|Glyma.08G325900.2.p	gma|Glyma.09G011800.2.p	gma|Glyma.12G216100.3.p	gma|Glyma.13G285400.2.p	gma|Glyma.14G006900.1.p	gma|Glyma.14G016000.1.p	gma|Glyma.15G116300.1.p	gma|Glyma.17G007600.1.p	gma|Glyma.18G081100.1.p	pvu|Phvul.003G085000.2.p	pvu|Phvul.006G053400.1.p	pvu|Phvul.006G141700.1.p	pvu|Phvul.008G275500.1.p	pvu|Phvul.008G286000.1.p	sbi|jg36862.t1	sbi|jg51114.t1	sbi|jg60235.t1	seu|jg24416.t2	seu|jg4751.t1	sly|Solyc04g014830.3.1	sly|Solyc05g054170.4.1	sly|Solyc07g047950.1.1	sly|Solyc07g063940.2.1	sly|Solyc07g065270.1.1	sly|Solyc11g012510.3.1	sly|Solyc12g005340.3.1	sme|SMEL_005g228670.1.01	sme|SMEL_007g287090.1.01
243	ath|AT1G56360.1	ath|AT2G16430.2	ath|AT2G18130.1	ath|AT2G27190.1	ath|AT4G36350.1	bra|Brara.C04145.1.p	bra|Brara.C04146.1.p	bra|Brara.G00210.1.p	bra|Brara.H00671.1.p	bra|Brara.H01670.1.p	bra|Brara.I00994.1.p	bra|Brara.I01065.1.p	bra|Brara.K01319.1.p	bvu|Bv1_006410_cxzg.t1	bvu|Bv2_030710_fxox.t1	bvu|Bv8_193390_daem.t1	bvu|Bv8_193400_amox.t1	bvu|Bv9_216920_hwem.t1	bvu|Bv9_216940_nate.t1	cqu|AUR62010434-RA	cqu|AUR62010437-RA	cqu|AUR62011199-RA	cqu|AUR62014451-RA	cqu|AUR62016786-RA	cqu|AUR62016788-RA	cqu|AUR62024374-RA	cqu|AUR62025980-RA	cqu|AUR62034547-RA	gma|Glyma.06G028100.3.p	gma|Glyma.06G028200.1.p	gma|Glyma.09G229200.1.p	gma|Glyma.12G007500.1.p	gma|Glyma.12G221100.1.p	gma|Glyma.13G161900.1.p	gma|Glyma.13G280500.1.p	gma|Glyma.17G109400.1.p	pvu|Phvul.003G170500.1.p	pvu|Phvul.005G084900.1.p	pvu|Phvul.011G008700.1.p	pvu|Phvul.011G008800.1.p	sbi|jg12387.t1	sbi|jg25570.t1	sbi|jg28819.t1	sbi|jg45957.t1	sbi|jg49590.t1	sbi|jg9390.t1	seu|jg19223.t1	seu|jg20288.t2	seu|jg5651.t1
244	bvu|Bv5_108740_geyh.t1	bvu|Bv5_111680_xork.t1	bvu|Bv7_179700_sicn.t1	bvu|Bv8_187570_gzcn.t1	cqu|AUR62019506-RA	cqu|AUR62026182-RA	cqu|AUR62027627-RA	cqu|AUR62033844-RA	cqu|AUR62034916-RA	cqu|AUR62035462-RA	cqu|AUR62036663-RA	cqu|AUR62037420-RA	cqu|AUR62037867-RA	cqu|AUR62038350-RA	cqu|AUR62040497-RA	cqu|AUR62040880-RA	cqu|AUR62041009-RA	cqu|AUR62041571-RA	cqu|AUR62041793-RA	cqu|AUR62042561-RA	cqu|AUR62043642-RA	cqu|AUR62044140-RA	cqu|AUR62036060-RA	cqu|AUR62015248-RA	cqu|AUR62024087-RA	cqu|AUR62030466-RA	cqu|AUR62032708-RA	cqu|AUR62033627-RA	cqu|AUR62037419-RA	cqu|AUR62037963-RA	cqu|AUR62038680-RA	cqu|AUR62039905-RA	cqu|AUR62001063-RA	cqu|AUR62002750-RA	cqu|AUR62012863-RA	cqu|AUR62015249-RA	cqu|AUR62025076-RA	cqu|AUR62026241-RA	cqu|AUR62030096-RA	cqu|AUR62031343-RA	cqu|AUR62033099-RA	cqu|AUR62033830-RA	cqu|AUR62033990-RA	cqu|AUR62034306-RA	cqu|AUR62037107-RA	cqu|AUR62041233-RA	cqu|AUR62042643-RA	cqu|AUR62044435-RA	seu|jg7958.t1
245	gma|Glyma.18G094700.1.p	pvu|Phvul.009G122500.1.p	sly|Solyc01g100790.1.1	sly|Solyc01g102790.3.1	sly|Solyc09g082450.1.1	sme|SMEL_000g076150.1.01	sme|SMEL_001g123430.1.01	sme|SMEL_001g124320.1.01	sme|SMEL_010g356530.1.01	ath|AT1G14470.1	bra|Brara.F00971.1.p	bvu|Bv6_145560_dxfn.t1	gma|Glyma.02G223800.1.p	pvu|Phvul.006G221900.1.p	sbi|jg42197.t1	sbi|jg44748.t1	seu|jg27333.t1	sol|Spo00762	pvu|Phvul.001G198600.1.p	ath|AT4G37380.1	bra|Brara.F03765.1.p	bvu|Bv6_127560_hxge.t1	cqu|AUR62001833-RA	cqu|AUR62003946-RA	cqu|AUR62009621-RA	cqu|AUR62011759-RA	cqu|AUR62024605-RA	cqu|AUR62038260-RA	gma|Glyma.12G118200.1.p	gma|Glyma.17G165800.1.p	pvu|Phvul.003G238900.1.p	pvu|Phvul.004G084900.1.p	sbi|jg13096.t1	sbi|jg52756.t1	seu|jg9090.t1	sly|Solyc01g081020.1.1	sly|Solyc03g111210.4.1	sme|SMEL_001g134550.1.01	sme|SMEL_003g188340.1.01	sob|Sobic.002G007000.2.p	sol|Spo11754	ath|AT5G06540.1	ath|AT5G66520.1	bra|Brara.F02971.1.p	bra|Brara.G01254.1.p	bra|Brara.J02567.1.p	bvu|Bv7_174460_ujay.t1	gma|Glyma.01G173200.1.p	gma|Glyma.03G205100.2.p
246	ath|AT1G12110.1	ath|AT2G26690.1	bra|Brara.A02760.1.p	bra|Brara.E02053.1.p	bra|Brara.F00873.1.p	bra|Brara.G01280.1.p	bra|Brara.H02669.1.p	bra|Brara.I05137.1.p	bvu|Bv2_035420_ytmj.t1	bvu|Bv5_097760_qnkp.t1	bvu|Bv5_097770_utnr.t1	bvu|Bv8_194610_zorw.t1	cqu|AUR62007491-RA	cqu|AUR62007492-RA	cqu|AUR62011123-RA	cqu|AUR62013368-RA	cqu|AUR62020666-RA	cqu|AUR62024909-RA	cqu|AUR62028066-RA	cqu|AUR62030633-RA	cqu|AUR62039945-RA	cqu|AUR62039946-RA	cqu|AUR62044521-RA	cqu|AUR62044522-RA	gma|Glyma.01G210500.1.p	gma|Glyma.02G269700.1.p	gma|Glyma.05G056900.2.p	gma|Glyma.11G031500.1.p	gma|Glyma.13G167700.1.p	gma|Glyma.14G047200.1.p	gma|Glyma.17G115300.1.p	gma|Glyma.17G139400.1.p	pvu|Phvul.002G061900.1.p	pvu|Phvul.003G164000.1.p	pvu|Phvul.003G218500.1.p	pvu|Phvul.008G212300.1.p	sbi|jg20618.t1	sbi|jg24366.t1	sbi|jg24367.t1	sbi|jg40716.t1	sbi|jg50726.t1	sbi|jg8198.t1	sbi|jg8203.t1	seu|jg11819.t1	seu|jg11820.t1	seu|jg2280.t1	sly|Solyc01g096880.4.1	sly|Solyc06g060620.4.1	sly|Solyc07g032490.3.1
247	ath|AT1G73370.1	ath|AT3G43190.1	ath|AT4G02280.1	ath|AT5G20830.1	ath|AT5G37180.1	ath|AT5G49190.1	bra|Brara.C00954.1.p	bra|Brara.E01375.1.p	bra|Brara.F03015.1.p	bra|Brara.G02800.1.p	bra|Brara.I00137.1.p	bra|Brara.J01546.1.p	bvu|Bv7_163460_jmqz.t1	bvu|Bv7_173620_ffuo.t1	bvu|Bv8_190960_nnjy.t2	cqu|AUR62001762-RA	cqu|AUR62004763-RA	cqu|AUR62008699-RA	cqu|AUR62009549-RA	cqu|AUR62025310-RA	cqu|AUR62025532-RA	cqu|AUR62028315-RA	cqu|AUR62037490-RA	gma|Glyma.02G240400.1.p	gma|Glyma.03G216300.1.p	gma|Glyma.09G073600.1.p	gma|Glyma.09G167000.2.p	gma|Glyma.11G212700.1.p	gma|Glyma.13G114000.5.p	gma|Glyma.14G209900.1.p	gma|Glyma.15G151000.1.p	gma|Glyma.15G182600.3.p	gma|Glyma.16G217200.1.p	gma|Glyma.17G045800.1.p	gma|Glyma.19G212800.1.p	pvu|Phvul.001G209600.1.p	pvu|Phvul.003G127500.1.p	pvu|Phvul.004G142800.2.p	pvu|Phvul.006G087300.1.p	pvu|Phvul.008G241300.1.p	pvu|Phvul.009G223800.1.p	pvu|Phvul.009G250800.1.p	sbi|jg1274.t1	sbi|jg16252.t1	sbi|jg1730.t1	sbi|jg24729.t1	sbi|jg34809.t1	sbi|jg35297.t1	sbi|jg60347.t1
248	ath|AT2G16120.1	ath|AT2G16130.1	ath|AT2G18480.1	ath|AT3G18830.1	ath|AT4G36670.1	bra|Brara.A00202.1.p	bra|Brara.A02904.1.p	bra|Brara.C03708.1.p	bra|Brara.G00338.1.p	bra|Brara.H01685.1.p	bra|Brara.I01084.1.p	bra|Brara.K01303.1.p	bvu|Bv6_137580_wnrf.t1	bvu|Bv8_196360_kwft.t1	bvu|Bv9_217740_uajm.t1	cqu|AUR62003175-RA	cqu|AUR62007993-RA	cqu|AUR62011351-RA	cqu|AUR62016711-RA	gma|Glyma.01G174400.1.p	gma|Glyma.02G058000.1.p	gma|Glyma.04G014000.1.p	gma|Glyma.07G086000.1.p	gma|Glyma.09G190900.1.p	gma|Glyma.11G066000.1.p	gma|Glyma.11G066100.1.p	gma|Glyma.11G066300.1.p	gma|Glyma.11G066400.1.p	gma|Glyma.11G066500.1.p	gma|Glyma.11G066600.1.p	gma|Glyma.11G119500.1.p	gma|Glyma.12G037000.1.p	gma|Glyma.12G044700.1.p	gma|Glyma.16G141000.1.p	pvu|Phvul.002G028500.1.p	pvu|Phvul.002G028600.1.p	pvu|Phvul.003G252500.1.p	pvu|Phvul.009G008900.1.p	pvu|Phvul.011G038700.1.p	pvu|Phvul.011G046600.1.p	pvu|Phvul.011G046700.1.p	pvu|Phvul.011G046800.1.p	sbi|jg12472.t1	seu|jg20204.t1	sly|Solyc01g109460.3.1	sly|Solyc02g062860.3.1	sly|Solyc02g062870.3.1	sly|Solyc02g062890.3.1	sme|SMEL_000g060470.1.01
249	sbi|jg10708.t1	sbi|jg12336.t1	sbi|jg12693.t1	sbi|jg13480.t1	sbi|jg14167.t1	sbi|jg20616.t1	sbi|jg20674.t1	sbi|jg22001.t1	sbi|jg23041.t1	sbi|jg24169.t1	sbi|jg35116.t1	sbi|jg36528.t1	sbi|jg37066.t1	sbi|jg42815.t1	sbi|jg45090.t1	sbi|jg4999.t1	sbi|jg51695.t1	sbi|jg54896.t1	sbi|jg59633.t1	sbi|jg61060.t1	sbi|jg62133.t1	sbi|jg11208.t1	sbi|jg13994.t1	sbi|jg15075.t1	sbi|jg17098.t1	sbi|jg2292.t1	sbi|jg25436.t1	sbi|jg25539.t1	sbi|jg34939.t1	sbi|jg36853.t1	sbi|jg4016.t1	sbi|jg40973.t1	sbi|jg42434.t1	sbi|jg53291.t1	sbi|jg53480.t1	sbi|jg57487.t1	sbi|jg59367.t1	sbi|jg59377.t1	sbi|jg59402.t1	sbi|jg6045.t1	sbi|jg6571.t1	sbi|jg9808.t1	sbi|jg36852.t1	sbi|jg46425.t1	sbi|jg9316.t1	sbi|jg12517.t1	sbi|jg1330.t1	sbi|jg1534.t1	sbi|jg58371.t1
250	gma|Glyma.03G221350.1.p	ath|AT1G49430.1	ath|AT1G64400.1	ath|AT2G47240.1	ath|AT4G11030.1	ath|AT4G23850.1	bra|Brara.A01389.1.p	bra|Brara.B02745.1.p	bra|Brara.D02836.1.p	bra|Brara.E00062.1.p	bra|Brara.E01703.1.p	bra|Brara.I01297.1.p	bra|Brara.I02551.1.p	bvu|Bv1_003210_psht.t1	bvu|Bv5_098860_eofs.t1	bvu|Bv5_122220_arxs.t1	bvu|Bv9_218160_yadt.t1	cqu|AUR62004480-RA	cqu|AUR62010837-RA	cqu|AUR62011387-RA	cqu|AUR62011760-RA	cqu|AUR62016673-RA	cqu|AUR62019835-RA	cqu|AUR62023473-RA	cqu|AUR62024606-RA	gma|Glyma.01G225200.1.p	gma|Glyma.02G010300.2.p	gma|Glyma.05G216600.1.p	gma|Glyma.07G161900.1.p	gma|Glyma.10G010800.4.p	gma|Glyma.11G017900.1.p	gma|Glyma.11G122500.1.p	gma|Glyma.12G047400.1.p	gma|Glyma.19G218300.3.p	gma|Glyma.20G007900.3.p	pvu|Phvul.002G164000.1.p	pvu|Phvul.002G297800.1.p	pvu|Phvul.003G010600.1.p	pvu|Phvul.007G212500.1.p	pvu|Phvul.011G049400.2.p	sbi|jg12504.t1	sbi|jg24029.t1	sbi|jg31254.t1	sbi|jg3967.t1	sbi|jg45812.t1	sbi|jg49179.t1	sbi|jg58012.t1	sbi|jg7872.t1	seu|jg12168.t1
251	ath|AT1G04820.1	ath|AT1G50010.1	ath|AT1G64740.1	ath|AT4G14960.2	ath|AT5G19770.1	ath|AT5G19780.1	bra|Brara.B00841.1.p	bra|Brara.C00892.1.p	bra|Brara.E01685.1.p	bra|Brara.F00331.1.p	bra|Brara.H00265.1.p	bra|Brara.J01612.1.p	bra|Brara.J01613.1.p	bvu|Bv3_068460_krzm.t1	bvu|Bv4_070970_rcky.t1	bvu|Bv5_125100_aycw.t1	bvu|Bv6_137220_tjat.t1	cqu|AUR62003141-RA	cqu|AUR62007961-RA	cqu|AUR62008381-RA	cqu|AUR62015276-RA	cqu|AUR62021717-RA	cqu|AUR62032724-RA	cqu|AUR62040908-RA	gma|Glyma.01G197500.1.p	gma|Glyma.04G088500.1.p	gma|Glyma.05G110200.1.p	gma|Glyma.05G157300.1.p	gma|Glyma.06G090500.1.p	gma|Glyma.08G115100.1.p	gma|Glyma.10G255500.1.p	gma|Glyma.11G044200.1.p	gma|Glyma.16G040100.1.p	gma|Glyma.16G154000.1.p	gma|Glyma.19G113000.1.p	gma|Glyma.20G136000.1.p	pvu|Phvul.001G111700.1.p	pvu|Phvul.002G007900.1.p	pvu|Phvul.002G237400.1.p	pvu|Phvul.003G231500.1.p	pvu|Phvul.004G081100.1.p	pvu|Phvul.007G047300.1.p	pvu|Phvul.009G114100.1.p	sbi|jg13312.t1	sbi|jg31168.t1	sbi|jg4696.t1	sbi|jg52537.t1	sbi|jg58104.t1	sbi|jg59160.t1
252	ath|AT1G12570.1	ath|AT1G72970.1	ath|AT3G56060.1	ath|AT5G51930.1	ath|AT5G51950.1	bra|Brara.B01520.1.p	bra|Brara.B01521.1.p	bra|Brara.C01456.1.p	bra|Brara.C01457.1.p	bra|Brara.C01458.1.p	bra|Brara.G02337.1.p	bra|Brara.H02650.1.p	bra|Brara.I03848.1.p	bra|Brara.I03849.1.p	bra|Brara.I03850.1.p	bra|Brara.J00753.1.p	bvu|Bv3_066190_eond.t1	bvu|Bv5_101170_txfx.t1	bvu|Bv6_139670_rsko.t1	bvu|Bv7_170710_qnds.t1	bvu|Bv7_170720_nsxi.t1	cqu|AUR62003713-RA	cqu|AUR62009824-RA	cqu|AUR62009825-RA	cqu|AUR62010665-RA	cqu|AUR62016049-RA	cqu|AUR62017306-RA	cqu|AUR62018025-RA	cqu|AUR62021255-RA	cqu|AUR62038136-RA	cqu|AUR62038137-RA	gma|Glyma.05G050100.1.p	gma|Glyma.07G009900.5.p	gma|Glyma.08G193100.2.p	gma|Glyma.10G239800.2.p	gma|Glyma.11G026800.1.p	gma|Glyma.13G350300.1.p	gma|Glyma.15G024200.1.p	gma|Glyma.17G132100.1.p	gma|Glyma.20G154800.1.p	pvu|Phvul.003G213000.1.p	pvu|Phvul.005G159400.1.p	pvu|Phvul.007G066200.1.p	pvu|Phvul.010G139000.1.p	sbi|jg15477.t1	sbi|jg23687.t1	sbi|jg27025.t1	sbi|jg27026.t1	sbi|jg33529.t1
253	ath|AT1G14830.1	ath|AT2G44590.3	ath|AT3G60190.1	ath|AT3G61760.1	ath|AT5G42080.1	bra|Brara.D00179.1.p	bra|Brara.D01201.1.p	bra|Brara.D02700.1.p	bra|Brara.G01941.1.p	bra|Brara.H02556.1.p	bra|Brara.I04149.1.p	bra|Brara.I04963.1.p	bvu|Bv1_003060_ooez.t1	bvu|Bv1_014850_ptsn.t1	bvu|Bv1_017160_iwfe.t1	bvu|Bv5_126620_qxaw.t1	cqu|AUR62004493-RA	cqu|AUR62007218-RA	cqu|AUR62013798-RA	cqu|AUR62018783-RA	cqu|AUR62023360-RA	cqu|AUR62023460-RA	cqu|AUR62034993-RA	cqu|AUR62037406-RA	gma|Glyma.01G225900.1.p	gma|Glyma.02G085700.1.p	gma|Glyma.03G102800.1.p	gma|Glyma.05G217300.1.p	gma|Glyma.05G239300.1.p	gma|Glyma.07G055600.1.p	gma|Glyma.07G120900.1.p	gma|Glyma.07G171000.1.p	gma|Glyma.08G023300.2.p	gma|Glyma.08G046400.1.p	gma|Glyma.08G340200.1.p	gma|Glyma.11G017000.1.p	gma|Glyma.16G024300.3.p	gma|Glyma.17G151800.1.p	pvu|Phvul.002G164800.1.p	pvu|Phvul.002G298700.1.p	pvu|Phvul.002G321700.1.p	pvu|Phvul.003G018000.1.p	pvu|Phvul.003G228100.1.p	pvu|Phvul.008G139300.1.p	pvu|Phvul.010G040900.1.p	pvu|Phvul.010G114400.1.p	sbi|jg29088.t1	sbi|jg3305.t1	sbi|jg3947.t1
254	ath|AT1G62710.1	ath|AT2G25940.1	ath|AT4G32940.1	bra|Brara.A00497.1.p	bra|Brara.I01190.1.p	bra|Brara.I04409.1.p	bvu|Bv2_033120_umqq.t1	bvu|Bv2_033130_kiet.t1	bvu|Bv2_033160_tqyy.t1	bvu|Bv2_033180_xjir.t1	bvu|Bv5_098010_pnpm.t1	bvu|Bv5_123350_swke.t1	cqu|AUR62007467-RA	cqu|AUR62009187-RA	cqu|AUR62009201-RA	cqu|AUR62022040-RA	cqu|AUR62039925-RA	cqu|AUR62043048-RA	cqu|AUR62043049-RA	cqu|AUR62043514-RA	gma|Glyma.04G049900.1.p	gma|Glyma.05G055700.1.p	gma|Glyma.06G050700.1.p	gma|Glyma.14G092800.1.p	gma|Glyma.16G066600.1.p	gma|Glyma.17G137800.1.p	gma|Glyma.17G230700.1.p	pvu|Phvul.001G033500.1.p	pvu|Phvul.003G217500.1.p	pvu|Phvul.009G076100.1.p	sbi|jg21981.t1	sbi|jg21982.t1	sbi|jg24340.t1	sbi|jg29621.t1	sbi|jg29622.t1	sbi|jg8173.t1	seu|jg10862.t1	seu|jg11844.t1	seu|jg15773.t1	seu|jg15774.t1	sly|Solyc08g065530.3.1	sly|Solyc08g065547.1.1	sly|Solyc08g065590.3.1	sly|Solyc08g065610.3.1	sly|Solyc08g065690.1.1	sly|Solyc08g065710.2.1	sly|Solyc08g065740.3.1	sly|Solyc08g065750.1.1	sly|Solyc08g065780.2.1
255	ath|AT1G77690.1	ath|AT2G21050.1	ath|AT2G38120.1	ath|AT5G01240.1	bra|Brara.B02281.1.p	bra|Brara.C01920.1.p	bra|Brara.C02047.1.p	bra|Brara.C02501.1.p	bra|Brara.D02329.1.p	bra|Brara.E00708.1.p	bra|Brara.G02135.1.p	bra|Brara.I04670.1.p	bra|Brara.J02928.1.p	bvu|Bv1_000210_pnqr.t1	bvu|Bv2_024010_oxac.t1	bvu|Bv5_111820_qxws.t1	bvu|Bv9_214340_xemu.t1	cqu|AUR62004715-RA	cqu|AUR62010068-RA	cqu|AUR62012229-RA	cqu|AUR62022861-RA	cqu|AUR62023630-RA	cqu|AUR62025800-RA	cqu|AUR62041352-RA	gma|Glyma.01G114000.3.p	gma|Glyma.02G255800.1.p	gma|Glyma.03G063600.1.p	gma|Glyma.03G063900.1.p	gma|Glyma.04G004800.1.p	gma|Glyma.04G252300.1.p	gma|Glyma.06G004500.1.p	gma|Glyma.06G110200.1.p	gma|Glyma.07G147000.6.p	gma|Glyma.11G106000.1.p	gma|Glyma.11G228300.1.p	gma|Glyma.12G030900.1.p	gma|Glyma.14G060700.1.p	gma|Glyma.18G029000.1.p	gma|Glyma.18G198400.8.p	pvu|Phvul.001G241500.1.p	pvu|Phvul.008G106300.1.p	pvu|Phvul.008G225300.1.p	pvu|Phvul.009G120700.2.p	pvu|Phvul.009G122200.1.p	pvu|Phvul.010G003600.1.p	pvu|Phvul.011G034000.1.p	sbi|jg12186.t1	sbi|jg21404.t2	sbi|jg22451.t1
256	ath|AT2G30050.1	ath|AT3G01340.1	bra|Brara.C01529.1.p	bra|Brara.D01788.1.p	bra|Brara.E01315.1.p	bra|Brara.E03647.1.p	bvu|Bv8_193600_hito.t1	bvu|Bv9_224860_sdhd.t1	cqu|AUR62011187-RA	cqu|AUR62013298-RA	cqu|AUR62022201-RA	cqu|AUR62031909-RA	gma|Glyma.08G320100.2.p	gma|Glyma.08G321800.1.p	gma|Glyma.18G090700.1.p	gma|Glyma.18G092300.1.p	pvu|Phvul.007G145400.1.p	pvu|Phvul.007G262701.1.p	pvu|Phvul.007G263000.1.p	sbi|jg25583.t1	sbi|jg46272.t1	sbi|jg9402.t1	seu|jg19210.t1	sly|Solyc02g087300.1.1	sly|Solyc03g120900.3.1	sme|SMEL_000g049610.1.01	sme|SMEL_002g164360.1.01	sob|Sobic.002G217500.1.p	sob|Sobic.003G021200.1.p	sol|Spo13214	ath|AT3G42180.1	ath|AT5G33290.1	bra|Brara.H00675.1.p	bra|Brara.I04610.1.p	gma|Glyma.13G161100.3.p	gma|Glyma.13G161200.1.p	gma|Glyma.13G161400.1.p	gma|Glyma.17G110000.2.p	gma|Glyma.17G110100.1.p	gma|Glyma.17G110200.1.p	gma|Glyma.17G110300.1.p	pvu|Phvul.003G169700.1.p	pvu|Phvul.003G169800.1.p	pvu|Phvul.003G169900.1.p	sly|Solyc12g009660.3.1	sly|Solyc12g019050.2.1	ath|AT5G11130.1	bra|Brara.B00394.1.p	bra|Brara.J02255.1.p
257	ath|AT5G07850.1	ath|AT5G07860.1	ath|AT5G07870.1	ath|AT5G42830.1	bra|Brara.B02474.1.p	bra|Brara.C00317.1.p	bra|Brara.K01574.1.p	bvu|Bv1_020140_qjyj.t1	bvu|Bv1_022170_nqfi.t1	bvu|Bv5_106730_wmjn.t1	bvu|Bv5_106750_nhqz.t1	cqu|AUR62004296-RA	cqu|AUR62007318-RA	cqu|AUR62007320-RA	cqu|AUR62007321-RA	cqu|AUR62007323-RA	cqu|AUR62007325-RA	cqu|AUR62018681-RA	cqu|AUR62018682-RA	cqu|AUR62018684-RA	cqu|AUR62018685-RA	cqu|AUR62018686-RA	cqu|AUR62018688-RA	cqu|AUR62022743-RA	cqu|AUR62026936-RA	cqu|AUR62030246-RA	cqu|AUR62041574-RA	gma|Glyma.04G039900.1.p	gma|Glyma.04G040000.2.p	gma|Glyma.04G040200.1.p	gma|Glyma.04G040300.1.p	gma|Glyma.04G040400.1.p	gma|Glyma.04G058100.1.p	gma|Glyma.06G041300.1.p	gma|Glyma.06G041400.1.p	gma|Glyma.08G003700.1.p	pvu|Phvul.005G037900.1.p	pvu|Phvul.009G066101.1.p	pvu|Phvul.009G066200.1.p	pvu|Phvul.009G066300.1.p	pvu|Phvul.009G066400.2.p	pvu|Phvul.009G066600.1.p	pvu|Phvul.009G066700.1.p	pvu|Phvul.009G066800.1.p	pvu|Phvul.009G066900.1.p	pvu|Phvul.009G066920.1.p	sbi|jg24538.t1	sbi|jg8384.t1	sbi|jg8387.t1
258	bvu|Bv1_023100_yjrr.t1	bvu|Bv6_143880_mzts.t1	cqu|AUR62003871-RA	cqu|AUR62008862-RA	cqu|AUR62009197-RA	cqu|AUR62020737-RA	cqu|AUR62024470-RA	cqu|AUR62024627-RA	cqu|AUR62033390-RA	cqu|AUR62036664-RA	cqu|AUR62038308-RA	cqu|AUR62040034-RA	cqu|AUR62042615-RA	cqu|AUR62042707-RA	cqu|AUR62044420-RA	sol|Spo11130	sol|Spo12329	sol|Spo17906	seu|jg14448.t1	seu|jg24633.t1	cqu|AUR62014678-RA	cqu|AUR62002689-RA	cqu|AUR62006830-RA	cqu|AUR62015077-RA	cqu|AUR62025838-RA	cqu|AUR62030618-RA	cqu|AUR62034038-RA	cqu|AUR62034337-RA	cqu|AUR62035367-RA	cqu|AUR62035717-RA	sob|Sobic.002G316600.1.p	sob|Sobic.004G173300.1.p	sob|Sobic.008G044100.1.p	sol|Spo01846	sol|Spo03696	sol|Spo18527	sol|Spo19554	sol|Spo26510	cqu|AUR62003731-RA	cqu|AUR62006821-RA	cqu|AUR62008235-RA	cqu|AUR62013326-RA	cqu|AUR62013877-RA	cqu|AUR62015687-RA	cqu|AUR62017651-RA	cqu|AUR62027924-RA	cqu|AUR62029711-RA	cqu|AUR62042190-RA	cqu|AUR62044419-RA
259	bvu|Bv6_146190_dote.t1	bvu|Bv_017400_oqpw.t1	cqu|AUR62002495-RA	cqu|AUR62003872-RA	cqu|AUR62006829-RA	cqu|AUR62007003-RA	cqu|AUR62009195-RA	cqu|AUR62011252-RA	cqu|AUR62013325-RA	cqu|AUR62014237-RA	cqu|AUR62014786-RA	cqu|AUR62017377-RA	cqu|AUR62019069-RA	cqu|AUR62020736-RA	cqu|AUR62025842-RA	cqu|AUR62027647-RA	cqu|AUR62027923-RA	cqu|AUR62028801-RA	cqu|AUR62029710-RA	cqu|AUR62030064-RA	cqu|AUR62030114-RA	cqu|AUR62030619-RA	cqu|AUR62030713-RA	cqu|AUR62032142-RA	cqu|AUR62033389-RA	cqu|AUR62033520-RA	cqu|AUR62034039-RA	cqu|AUR62034174-RA	cqu|AUR62034832-RA	cqu|AUR62035391-RA	cqu|AUR62035718-RA	cqu|AUR62035932-RA	cqu|AUR62037412-RA	cqu|AUR62037428-RA	cqu|AUR62037746-RA	cqu|AUR62039643-RA	cqu|AUR62040042-RA	cqu|AUR62041720-RA	cqu|AUR62042189-RA	cqu|AUR62042613-RA	cqu|AUR62043170-RA	cqu|AUR62043515-RA	cqu|AUR62043619-RA	cqu|AUR62044418-RA	sol|Spo13876	cqu|AUR62006070-RA	cqu|AUR62011603-RA	cqu|AUR62029050-RA	cqu|AUR62039695-RA
260	ath|AT1G27680.1	ath|AT2G21590.1	ath|AT4G39210.1	ath|AT5G19220.1	bra|Brara.D01273.1.p	bra|Brara.F03875.1.p	bra|Brara.I03006.1.p	bvu|Bv1_007110_kmky.t1	bvu|Bv9_206950_yrsx.t1	bvu|Bv9_217200_yktd.t1	bvu|Bv_004380_znjm.t1	cqu|AUR62011298-RA	cqu|AUR62014498-RA	cqu|AUR62016760-RA	cqu|AUR62025100-RA	cqu|AUR62034675-RA	cqu|AUR62037153-RA	cqu|AUR62038040-RA	cqu|AUR62038088-RA	gma|Glyma.02G304500.1.p	gma|Glyma.03G226100.1.p	gma|Glyma.04G011900.1.p	gma|Glyma.04G030300.1.p	gma|Glyma.06G011700.1.p	gma|Glyma.06G030400.1.p	gma|Glyma.07G258500.1.p	gma|Glyma.11G116600.1.p	gma|Glyma.12G042400.4.p	gma|Glyma.14G009300.1.p	gma|Glyma.14G072500.1.p	gma|Glyma.17G015600.1.p	gma|Glyma.17G252500.1.p	gma|Glyma.19G223100.1.p	pvu|Phvul.001G012500.1.p	pvu|Phvul.001G219900.2.p	pvu|Phvul.003G076500.1.p	pvu|Phvul.008G284000.1.p	pvu|Phvul.009G023100.1.p	pvu|Phvul.009G059800.1.p	pvu|Phvul.011G044000.1.p	sbi|jg12415.t1	sbi|jg28747.t1	sbi|jg3209.t1	sbi|jg41891.t1	sbi|jg45918.t1	sbi|jg48237.t1	sbi|jg5105.t1	sbi|jg6888.t1	seu|jg13154.t1
261	ath|AT1G55740.1	ath|AT3G57520.1	ath|AT5G20250.4	bra|Brara.B00875.1.p	bra|Brara.D01062.1.p	bra|Brara.H00035.1.p	bra|Brara.I03971.1.p	bra|Brara.J01587.1.p	bvu|Bv1_011340_dsoj.t1	bvu|Bv4_091140_xstd.t1	bvu|Bv5_117710_utfk.t1	bvu|Bv7_177120_psfp.t1	bvu|Bv8_193750_qhjs.t1	bvu|Bv_006460_trdy.t1	cqu|AUR62001229-RA	cqu|AUR62011175-RA	cqu|AUR62013309-RA	cqu|AUR62013551-RA	cqu|AUR62017168-RA	cqu|AUR62022091-RA	cqu|AUR62024430-RA	cqu|AUR62026023-RA	cqu|AUR62026730-RA	cqu|AUR62035637-RA	gma|Glyma.02G303300.1.p	gma|Glyma.03G137900.2.p	gma|Glyma.04G190000.1.p	gma|Glyma.05G003900.1.p	gma|Glyma.05G040300.1.p	gma|Glyma.06G179200.1.p	gma|Glyma.09G016600.1.p	gma|Glyma.13G160100.3.p	gma|Glyma.14G010500.1.p	gma|Glyma.17G111400.3.p	pvu|Phvul.001G135200.1.p	pvu|Phvul.003G168800.1.p	pvu|Phvul.004G007100.1.p	pvu|Phvul.006G135500.1.p	pvu|Phvul.007G253200.3.p	pvu|Phvul.008G282600.1.p	pvu|Phvul.009G171600.1.p	pvu|Phvul.009G175400.1.p	sbi|jg25613.t1	sbi|jg30590.t1	sbi|jg59305.t1	sbi|jg63318.t1	sbi|jg9415.t1	seu|jg19186.t1	seu|jg23558.t1
262	ath|AT3G28510.1	ath|AT3G28520.1	ath|AT3G28540.1	ath|AT3G28580.1	ath|AT5G40010.1	bra|Brara.A02252.1.p	bra|Brara.A02432.1.p	bra|Brara.B03332.1.p	bra|Brara.F03139.1.p	bra|Brara.F03142.1.p	bra|Brara.F03143.1.p	bra|Brara.I00316.1.p	bvu|Bv2_040670_dwzn.t1	bvu|Bv2_040690_asut.t1	bvu|Bv5_115660_kjxz.t1	cqu|AUR62018309-RA	cqu|AUR62018310-RA	cqu|AUR62018312-RA	cqu|AUR62030570-RA	cqu|AUR62030571-RA	gma|Glyma.05G031400.1.p	gma|Glyma.09G241600.1.p	gma|Glyma.13G066100.1.p	gma|Glyma.17G095500.1.p	gma|Glyma.18G254100.1.p	gma|Glyma.18G254200.1.p	gma|Glyma.19G018600.1.p	gma|Glyma.19G018700.1.p	pvu|Phvul.003G194800.1.p	pvu|Phvul.004G024700.1.p	pvu|Phvul.004G024800.1.p	pvu|Phvul.004G024900.1.p	pvu|Phvul.004G025000.2.p	pvu|Phvul.008G044800.1.p	pvu|Phvul.008G044900.1.p	sbi|jg29876.t1	sbi|jg29879.t1	sbi|jg29882.t1	sbi|jg43338.t1	sbi|jg43340.t1	sbi|jg43345.t1	seu|jg18545.t1	seu|jg18546.t1	seu|jg18549.t1	seu|jg18551.t1	sme|SMEL_000g089080.1.01	sme|SMEL_010g357800.1.01	sob|Sobic.008G191200.1.p	sob|Sobic.008G191300.1.p
263	ath|AT1G14780.1	bra|Brara.F01002.1.p	bra|Brara.I04966.1.p	bvu|Bv3_064980_pyyw.t1	cqu|AUR62005662-RA	cqu|AUR62020913-RA	cqu|AUR62028891-RA	gma|Glyma.05G149200.1.p	gma|Glyma.05G240200.1.p	gma|Glyma.08G047300.1.p	gma|Glyma.08G105800.1.p	gma|Glyma.11G252700.1.p	gma|Glyma.12G166500.7.p	gma|Glyma.16G002800.5.p	gma|Glyma.18G004200.1.p	pvu|Phvul.001G263800.1.p	pvu|Phvul.002G322500.1.p	pvu|Phvul.006G219200.2.p	pvu|Phvul.L003746.1.p	sbi|jg42554.t1	sbi|jg45186.t1	sbi|jg63556.t1	seu|jg23322.t1	seu|jg26982.t1	sly|Solyc01g005220.3.1	sly|Solyc09g098070.3.1	sme|SMEL_001g151170.1.01	sob|Sobic.004G145200.1.p	sob|Sobic.004G246300.1.p	sob|Sobic.010G103300.2.p	sol|Spo04903	ath|AT1G28380.1	ath|AT4G24290.2	bra|Brara.A01437.1.p	bra|Brara.H01611.1.p	bra|Brara.H01993.1.p	bra|Brara.I02946.1.p	bvu|Bv6_143440_gkuu.t1	bvu|Bv8_182650_atzf.t1	cqu|AUR62014859-RA	cqu|AUR62028425-RA	cqu|AUR62031066-RA	cqu|AUR62040139-RA	gma|Glyma.05G196800.1.p	gma|Glyma.05G196900.4.p	gma|Glyma.05G197000.2.p	gma|Glyma.07G199800.1.p	gma|Glyma.08G004400.1.p	gma|Glyma.13G176600.1.p
264	ath|AT1G54730.2	bra|Brara.A02276.1.p	bvu|Bv4_083330_oekd.t1	cqu|AUR62000854-RA	cqu|AUR62005119-RA	gma|Glyma.03G241000.2.p	gma|Glyma.03G241500.1.p	gma|Glyma.19G239000.1.p	pvu|Phvul.006G095200.1.p	pvu|Phvul.006G095300.1.p	pvu|Phvul.006G095600.2.p	seu|jg245.t1	seu|jg3860.t1	seu|jg3907.t1	sly|Solyc01g080680.3.1	sly|Solyc01g098560.3.1	sly|Solyc09g074230.4.1	sme|SMEL_001g125790.1.01	sme|SMEL_001g139200.1.01	sob|Sobic.003G110800.2.p	sob|Sobic.003G111000.1.p	sol|Spo20092	ath|AT2G48020.1	ath|AT3G05150.2	ath|AT5G18840.1	bra|Brara.G00156.1.p	bra|Brara.G01147.1.p	bra|Brara.J01693.1.p	bvu|Bv7_165810_eekt.t1	bvu|Bv_001450_xrfo.t1	bvu|Bv_009790_mqfe.t1	cqu|AUR62013523-RA	cqu|AUR62018097-RA	cqu|AUR62034577-RA	cqu|AUR62034583-RA	cqu|AUR62034592-RA	cqu|AUR62036677-RA	cqu|AUR62036687-RA	cqu|AUR62036688-RA	gma|Glyma.03G149200.1.p	gma|Glyma.13G213200.1.p	gma|Glyma.13G213300.1.p	gma|Glyma.15G099500.1.p	gma|Glyma.19G152400.1.p	pvu|Phvul.001G147100.1.p	pvu|Phvul.001G147200.1.p	pvu|Phvul.006G159600.1.p	sbi|jg35787.t1	sbi|jg35830.t1
265	ath|AT1G65960.2	ath|AT2G02000.1	ath|AT2G02010.2	ath|AT3G17760.1	ath|AT5G17330.1	bra|Brara.A02978.1.p	bra|Brara.B00706.1.p	bra|Brara.C00763.1.p	bra|Brara.C00764.1.p	bra|Brara.F01869.1.p	bra|Brara.G02621.1.p	bra|Brara.J01816.1.p	bra|Brara.K01867.1.p	bvu|Bv6_131740_cpod.t3	bvu|Bv6_131770_ahiq.t1	bvu|Bv6_131780_uxzh.t1	bvu|Bv8_188810_szic.t1	bvu|Bv9_214920_cyaf.t1	cqu|AUR62003484-RA	cqu|AUR62003486-RA	cqu|AUR62010123-RA	cqu|AUR62013119-RA	cqu|AUR62017793-RA	cqu|AUR62017795-RA	cqu|AUR62038577-RA	cqu|AUR62042047-RA	gma|Glyma.02G241400.1.p	gma|Glyma.05G136100.1.p	gma|Glyma.08G091301.1.p	gma|Glyma.08G091400.1.p	gma|Glyma.08G091500.1.p	gma|Glyma.09G168900.1.p	gma|Glyma.11G213000.4.p	gma|Glyma.14G211100.1.p	gma|Glyma.16G218500.1.p	gma|Glyma.18G043600.1.p	pvu|Phvul.002G185800.1.p	pvu|Phvul.002G185900.1.p	pvu|Phvul.002G186000.1.p	pvu|Phvul.004G144400.1.p	pvu|Phvul.004G144500.1.p	pvu|Phvul.006G087600.1.p	pvu|Phvul.008G239700.1.p	sbi|jg12111.t1	sbi|jg13574.t1	sbi|jg13576.t1	sbi|jg47048.t1	sbi|jg4845.t1	sbi|jg52325.t1
266	ath|AT2G25760.2	ath|AT3G03940.1	ath|AT3G13670.1	ath|AT5G18190.1	bra|Brara.A03243.1.p	bra|Brara.A03797.1.p	bra|Brara.B00762.1.p	bra|Brara.C00810.1.p	bra|Brara.C03487.1.p	bra|Brara.E02749.1.p	bra|Brara.E03480.1.p	bra|Brara.I04411.1.p	bra|Brara.J01744.1.p	bvu|Bv2_032650_wwti.t1	bvu|Bv3_056210_sufi.t2	bvu|Bv4_071510_wmrx.t1	bvu|Bv9_212200_kzfq.t1	cqu|AUR62000036-RA	cqu|AUR62009239-RA	cqu|AUR62019206-RA	cqu|AUR62022196-RA	cqu|AUR62031901-RA	cqu|AUR62032056-RA	cqu|AUR62032689-RA	cqu|AUR62041966-RA	gma|Glyma.04G085900.2.p	gma|Glyma.04G086000.3.p	gma|Glyma.06G087500.2.p	gma|Glyma.07G016100.1.p	gma|Glyma.08G201600.1.p	gma|Glyma.08G361700.4.p	gma|Glyma.10G294200.1.p	gma|Glyma.16G041500.1.p	gma|Glyma.18G300100.1.p	gma|Glyma.20G244000.1.p	pvu|Phvul.001G076900.1.p	pvu|Phvul.001G110300.1.p	pvu|Phvul.008G002500.1.p	pvu|Phvul.009G111300.1.p	pvu|Phvul.010G145900.1.p	sbi|jg11318.t1	sbi|jg18032.t2	sbi|jg20924.t1	sbi|jg22862.t1	sbi|jg46279.t1	sbi|jg59570.t1	sbi|jg62662.t2	seu|jg1261.t1	seu|jg16721.t1
267	bvu|Bv6_129070_ncjp.t1	sbi|jg13280.t1	seu|jg9271.t1	sol|Spo19991	cqu|AUR62004077-RA	sbi|jg48065.t1	sbi|jg56944.t1	sbi|jg13976.t1	sbi|jg10090.t1	sbi|jg27360.t1	sbi|jg31435.t1	sbi|jg31736.t1	sbi|jg35633.t1	sbi|jg40744.t1	sbi|jg52725.t1	sbi|jg56492.t1	sbi|jg56945.t1	sbi|jg57142.t1	sbi|jg60207.t1	sbi|jg10091.t1	sbi|jg10093.t1	sbi|jg13977.t1	sbi|jg16681.t1	sbi|jg23216.t1	sbi|jg28430.t1	sbi|jg31434.t1	sbi|jg32265.t1	sbi|jg35632.t1	sbi|jg36219.t1	sbi|jg49812.t1	sbi|jg51744.t1	sbi|jg52726.t1	sbi|jg56943.t1	sbi|jg57140.t1	sbi|jg9912.t1	seu|jg27431.t1	sbi|jg10092.t1	sbi|jg36218.t1	sbi|jg48067.t1	sbi|jg49813.t1	sbi|jg60205.t1	sbi|jg16347.t1	sbi|jg28429.t1	sbi|jg31737.t1	sbi|jg32623.t1	sbi|jg35544.t1	sbi|jg36511.t1	sbi|jg49811.t1	sbi|jg56428.t1
268	gma|Glyma.09G245900.1.p	gma|Glyma.13G061600.1.p	gma|Glyma.13G173900.1.p	gma|Glyma.16G158100.1.p	gma|Glyma.18G247000.1.p	gma|Glyma.18G247100.3.p	gma|Glyma.19G025100.1.p	gma|Glyma.19G025200.1.p	sly|Solyc06g007650.2.1	sly|Solyc08g006330.3.1	sly|Solyc08g006350.3.1	sly|Solyc08g006410.4.1	sol|Spo02211	sol|Spo02212	sol|Spo02213	ath|AT2G43820.1	ath|AT2G43840.1	bra|Brara.C02227.1.p	bra|Brara.C02231.1.p	bra|Brara.E00384.1.p	bra|Brara.E00385.1.p	bra|Brara.K01530.1.p	bvu|Bv3_058940_mqtx.t1	cqu|AUR62002433-RA	cqu|AUR62008059-RA	cqu|AUR62023752-RA	cqu|AUR62023754-RA	cqu|AUR62023755-RA	gma|Glyma.08G125600.1.p	pvu|Phvul.002G247700.1.p	sbi|jg30693.t1	sbi|jg30694.t1	sbi|jg58579.t1	seu|jg28445.t1	seu|jg28446.t1	sly|Solyc08g062220.3.1	sme|SMEL_001g130510.1.01	sme|SMEL_008g313320.1.01	sob|Sobic.001G238500.1.p	sob|Sobic.001G325600.1.p	sob|Sobic.002G265400.1.p	sob|Sobic.002G265600.1.p	sob|Sobic.002G265800.1.p	sob|Sobic.006G024000.1.p	sol|Spo14363	pvu|Phvul.004G086500.1.p	pvu|Phvul.011G184600.1.p	sbi|jg38474.t1	seu|jg15348.t1
269	ath|AT1G14430.1	ath|AT1G19900.1	ath|AT1G75620.1	ath|AT3G57620.1	bra|Brara.A02328.1.p	bra|Brara.B02226.1.p	bra|Brara.F00966.1.p	bra|Brara.F01420.1.p	bra|Brara.G01138.1.p	bra|Brara.G01139.1.p	bra|Brara.G03364.1.p	bra|Brara.H02351.1.p	bra|Brara.I04990.1.p	bvu|Bv1_005010_qzjy.t1	bvu|Bv1_005020_ykrn.t1	bvu|Bv1_005030_thpe.t1	bvu|Bv4_082440_fsxt.t1	cqu|AUR62000959-RA	cqu|AUR62005009-RA	cqu|AUR62014412-RA	cqu|AUR62014413-RA	cqu|AUR62014414-RA	cqu|AUR62019150-RA	cqu|AUR62026255-RA	cqu|AUR62026448-RA	gma|Glyma.02G022100.1.p	gma|Glyma.03G244200.1.p	gma|Glyma.04G026400.1.p	gma|Glyma.06G026200.1.p	gma|Glyma.06G026300.1.p	gma|Glyma.14G217000.1.p	gma|Glyma.19G241700.1.p	pvu|Phvul.001G009200.1.p	pvu|Phvul.002G066900.1.p	pvu|Phvul.006G098100.1.p	pvu|Phvul.009G014800.1.p	pvu|Phvul.009G014900.1.p	sbi|jg16856.t1	sbi|jg28877.t1	sbi|jg28878.t1	sbi|jg3057.t2	sbi|jg45722.t1	sbi|jg61391.t1	seu|jg11571.t1	seu|jg145.t1	seu|jg6838.t1	seu|jg6839.t1	sly|Solyc04g005780.1.1	sly|Solyc04g081110.1.1
270	ath|AT1G17010.1	ath|AT1G17020.1	ath|AT4G25300.1	ath|AT4G25310.1	bra|Brara.F01190.1.p	bra|Brara.H01586.1.p	bra|Brara.I04852.1.p	bra|Brara.I04853.1.p	bra|Brara.K01403.1.p	bvu|Bv8_200840_giwx.t1	cqu|AUR62027542-RA	cqu|AUR62035812-RA	gma|Glyma.12G235100.1.p	gma|Glyma.12G235300.1.p	gma|Glyma.13G263800.2.p	gma|Glyma.15G240600.1.p	pvu|Phvul.005G075400.1.p	sbi|jg40290.t1	seu|jg1872.t1	sly|Solyc02g071400.3.1	sly|Solyc02g071410.3.1	sly|Solyc02g071430.3.1	sly|Solyc02g071440.3.1	sly|Solyc02g071450.3.1	sly|Solyc02g071470.4.1	sly|Solyc02g071480.3.1	sly|Solyc02g071500.2.1	sme|SMEL_000g077230.1.01	sob|Sobic.001G006101.1.p	sob|Sobic.001G006201.1.p	sob|Sobic.001G299100.1.p	sob|Sobic.001G299200.1.p	sob|Sobic.001G324100.2.p	sob|Sobic.001G366100.2.p	sob|Sobic.003G142800.1.p	sob|Sobic.003G143000.1.p	sob|Sobic.003G143100.1.p	sob|Sobic.006G057300.1.p	sob|Sobic.010G068200.2.p	sol|Spo02764	sol|Spo02765	sme|SMEL_000g077280.1.01	sme|SMEL_000g077290.1.01	sme|SMEL_000g077310.1.01	sme|SMEL_000g077320.1.01	sme|SMEL_000g077340.1.01	sme|SMEL_000g077350.1.01	sme|SMEL_000g077380.1.01	cqu|AUR62027536-RA
271	ath|AT1G34260.1	bra|Brara.A00469.1.p	bra|Brara.C03517.1.p	bra|Brara.G03018.1.p	bra|Brara.I02432.1.p	bvu|Bv1_000560_nkif.t1	cqu|AUR62001410-RA	cqu|AUR62004679-RA	cqu|AUR62014205-RA	cqu|AUR62023597-RA	cqu|AUR62025333-RA	cqu|AUR62025619-RA	cqu|AUR62028328-RA	cqu|AUR62041231-RA	gma|Glyma.07G045600.1.p	gma|Glyma.10G218400.4.p	gma|Glyma.13G114800.1.p	gma|Glyma.17G045200.3.p	gma|Glyma.20G173200.6.p	sbi|jg12916.t1	sbi|jg24738.t1	sbi|jg29392.t1	sbi|jg34542.t1	sbi|jg3618.t1	sbi|jg52947.t1	sbi|jg8600.t1	sly|Solyc03g123570.3.1	sly|Solyc04g007650.4.1	sly|Solyc06g065540.3.1	sly|Solyc11g013830.2.1	sly|Solyc12g049590.2.1	sme|SMEL_003g197140.1.01	sme|SMEL_004g210010.1.01	sme|SMEL_005g234770.1.01	sme|SMEL_006g258900.1.01	sob|Sobic.001G345100.1.p	sob|Sobic.002G196600.1.p	sob|Sobic.007G133000.1.p	sob|Sobic.007G146400.1.p	sob|Sobic.010G107000.1.p	sol|Spo23564	ath|AT1G71010.1	ath|AT3G14270.1	ath|AT4G33240.1	bra|Brara.A03201.1.p	bra|Brara.B01943.1.p	bvu|Bv6_144800_krna.t1	bvu|Bv7_169170_zoac.t1	bvu|Bv8_191130_hyzn.t1
272	ath|AT1G51380.1	ath|AT3G19760.1	bra|Brara.A02854.1.p	bra|Brara.A03225.1.p	bra|Brara.B02039.1.p	bra|Brara.C03500.1.p	bra|Brara.C03756.1.p	bra|Brara.E01515.1.p	bra|Brara.E02231.1.p	bra|Brara.E02728.1.p	bra|Brara.F00053.1.p	bra|Brara.G03149.1.p	bra|Brara.H00095.1.p	bra|Brara.H00233.1.p	bvu|Bv2_034400_tonn.t1	bvu|Bv8_189830_ufzd.t1	bvu|Bv9_203030_zwhf.t1	cqu|AUR62009118-RA	cqu|AUR62009119-RA	cqu|AUR62027421-RA	cqu|AUR62031275-RA	cqu|AUR62039139-RA	cqu|AUR62039140-RA	gma|Glyma.04G052900.1.p	gma|Glyma.06G053200.1.p	gma|Glyma.07G007400.1.p	gma|Glyma.08G190100.1.p	gma|Glyma.09G052500.1.p	gma|Glyma.09G065600.1.p	gma|Glyma.13G106200.1.p	gma|Glyma.13G347900.1.p	gma|Glyma.15G026100.1.p	gma|Glyma.15G158800.1.p	gma|Glyma.15G171800.1.p	gma|Glyma.17G053200.1.p	pvu|Phvul.003G134800.1.p	pvu|Phvul.005G157100.1.p	pvu|Phvul.009G079100.1.p	pvu|Phvul.009G230600.1.p	pvu|Phvul.009G241200.1.p	pvu|Phvul.010G136300.1.p	sbi|jg19755.t1	sbi|jg19756.t1	sbi|jg23471.t1	sbi|jg23473.t1	sbi|jg59412.t1	sbi|jg63236.t1	seu|jg17278.t1	seu|jg17279.t1
273	ath|AT1G66980.2	bra|Brara.B01685.1.p	bra|Brara.K00110.1.p	ath|AT1G66970.2	ath|AT3G20520.1	ath|AT4G26690.1	ath|AT5G55480.1	ath|AT5G58050.1	ath|AT5G58170.1	bra|Brara.A01656.1.p	bra|Brara.B01163.1.p	bra|Brara.B01173.1.p	bra|Brara.B01688.1.p	bra|Brara.C01157.1.p	bra|Brara.C01299.1.p	bra|Brara.C03792.1.p	bra|Brara.E02136.1.p	bra|Brara.I02307.1.p	bra|Brara.I02564.1.p	bra|Brara.J00984.1.p	bra|Brara.J01203.1.p	bra|Brara.K00129.1.p	bvu|Bv4_089710_gfpt.t1	bvu|Bv4_089720_qhjc.t1	bvu|Bv8_192510_kdcy.t1	cqu|AUR62011273-RA	cqu|AUR62015925-RA	cqu|AUR62040683-RA	cqu|AUR62040684-RA	cqu|AUR62042028-RA	gma|Glyma.02G296400.1.p	gma|Glyma.08G324300.1.p	gma|Glyma.08G324500.1.p	gma|Glyma.08G324600.1.p	gma|Glyma.13G155100.1.p	gma|Glyma.14G017100.1.p	gma|Glyma.17G075750.1.p	gma|Glyma.18G085400.3.p	gma|Glyma.18G085500.1.p	pvu|Phvul.003G158000.1.p	pvu|Phvul.006G050300.1.p	pvu|Phvul.006G050400.2.p	pvu|Phvul.006G050600.1.p	pvu|Phvul.006G050800.1.p	pvu|Phvul.008G274200.1.p	pvu|Phvul.008G274300.1.p	sbi|jg18411.t1	sbi|jg18412.t1	sbi|jg25424.t1
274	cqu|AUR62029140-RA	cqu|AUR62020745-RA	bvu|Bv9_225730_ygos.t1	cqu|AUR62013795-RA	cqu|AUR62019447-RA	cqu|AUR62024012-RA	cqu|AUR62024213-RA	cqu|AUR62027994-RA	cqu|AUR62032004-RA	cqu|AUR62033344-RA	cqu|AUR62035746-RA	cqu|AUR62036012-RA	cqu|AUR62040641-RA	sbi|jg15104.t1	sbi|jg15482.t1	sbi|jg18152.t1	sbi|jg19835.t1	sbi|jg20746.t1	sbi|jg21108.t1	sbi|jg23134.t1	sbi|jg24226.t1	sbi|jg2456.t1	sbi|jg30133.t1	sbi|jg32494.t1	sbi|jg36109.t1	sbi|jg3778.t1	sbi|jg55511.t1	sbi|jg56433.t1	sbi|jg61412.t1	sbi|jg6487.t1	seu|jg13530.t1	seu|jg24077.t1	seu|jg7415.t1	sol|Spo00006	cqu|AUR62001188-RA	cqu|AUR62001312-RA	cqu|AUR62027992-RA	cqu|AUR62030225-RA	cqu|AUR62033745-RA	cqu|AUR62039543-RA	cqu|AUR62002665-RA	cqu|AUR62010650-RA	cqu|AUR62033808-RA	cqu|AUR62038324-RA	cqu|AUR62042830-RA	cqu|AUR62043007-RA	sbi|jg10321.t1	sbi|jg4467.t1	sbi|jg45067.t1
275	ath|AT2G24000.1	ath|AT2G24010.2	ath|AT3G02110.1	ath|AT4G30610.1	bra|Brara.D02165.1.p	bra|Brara.E03160.1.p	bra|Brara.E03600.1.p	bra|Brara.H01390.1.p	bra|Brara.I04511.1.p	bra|Brara.K00537.1.p	bvu|Bv2_036170_xyat.t1	bvu|Bv2_039660_pewg.t1	bvu|Bv8_191680_fngc.t1	cqu|AUR62018186-RA	cqu|AUR62020757-RA	cqu|AUR62020758-RA	cqu|AUR62027955-RA	cqu|AUR62027956-RA	cqu|AUR62028381-RA	cqu|AUR62038672-RA	gma|Glyma.02G204700.1.p	gma|Glyma.04G155900.1.p	gma|Glyma.08G245500.1.p	gma|Glyma.10G212500.3.p	gma|Glyma.16G145300.1.p	gma|Glyma.17G073200.1.p	gma|Glyma.18G266700.1.p	gma|Glyma.20G178600.1.p	pvu|Phvul.003G155400.2.p	pvu|Phvul.007G093300.1.p	pvu|Phvul.008G033300.1.p	pvu|Phvul.009G196000.1.p	sbi|jg19424.t1	sbi|jg20708.t1	sbi|jg23048.t1	sbi|jg23049.t1	sbi|jg24779.t1	seu|jg16919.t1	seu|jg16920.t1	seu|jg17949.t1	seu|jg19960.t1	sly|Solyc02g088820.4.1	sly|Solyc04g015340.3.1	sly|Solyc07g005680.4.1	sly|Solyc07g005960.3.1	sme|SMEL_002g165620.1.01	sme|SMEL_007g271360.1.01	sme|SMEL_007g271790.1.01	sme|SMEL_011g376650.1.01
276	bra|Brara.A01127.1.p	bra|Brara.I02464.1.p	cqu|AUR62000273-RA	cqu|AUR62005066-RA	cqu|AUR62005670-RA	cqu|AUR62007966-RA	cqu|AUR62008567-RA	cqu|AUR62008671-RA	cqu|AUR62009913-RA	cqu|AUR62012400-RA	cqu|AUR62013228-RA	cqu|AUR62016800-RA	cqu|AUR62018823-RA	cqu|AUR62019622-RA	cqu|AUR62019746-RA	cqu|AUR62020940-RA	cqu|AUR62020942-RA	cqu|AUR62023653-RA	cqu|AUR62028290-RA	cqu|AUR62028297-RA	cqu|AUR62029342-RA	cqu|AUR62030133-RA	cqu|AUR62033000-RA	cqu|AUR62034868-RA	cqu|AUR62034972-RA	cqu|AUR62037898-RA	cqu|AUR62039034-RA	cqu|AUR62040292-RA	cqu|AUR62041304-RA	gma|Glyma.07G138700.1.p	bra|Brara.K01253.1.p	sbi|jg38155.t1	sbi|jg44127.t1	sbi|jg4433.t1	sbi|jg54833.t1	sbi|jg60214.t1	sbi|jg834.t1	seu|jg17927.t1	sol|Spo04016	bvu|Bv5_109590_hnkc.t1	sme|SMEL_002g154060.1.01	bvu|Bv6_136250_zznx.t1	cqu|AUR62005292-RA	cqu|AUR62006346-RA	cqu|AUR62008490-RA	cqu|AUR62009290-RA	cqu|AUR62017385-RA	cqu|AUR62034869-RA	cqu|AUR62036807-RA
277	ath|AT1G09200.1	bra|Brara.B00354.1.p	bvu|Bv4_072160_ghnj.t1	bvu|Bv4_072180_czfn.t1	bvu|Bv4_086350_pcmw.t1	bvu|Bv4_086410_dhew.t1	bvu|Bv4_086420_hqgp.t1	cqu|AUR62000086-RA	cqu|AUR62013570-RA	cqu|AUR62019258-RA	cqu|AUR62019495-RA	cqu|AUR62019497-RA	cqu|AUR62019499-RA	cqu|AUR62026721-RA	cqu|AUR62026722-RA	cqu|AUR62036137-RA	cqu|AUR62036139-RA	cqu|AUR62036140-RA	cqu|AUR62043580-RA	gma|Glyma.05G188600.1.p	gma|Glyma.05G188700.1.p	gma|Glyma.07G202500.1.p	gma|Glyma.08G227400.1.p	gma|Glyma.08G245000.1.p	gma|Glyma.11G130900.1.p	gma|Glyma.12G055200.1.p	gma|Glyma.13G173100.1.p	gma|Glyma.13G342000.1.p	gma|Glyma.15G032300.1.p	gma|Glyma.15G222200.1.p	gma|Glyma.18G266200.1.p	pvu|Phvul.002G269200.1.p	pvu|Phvul.002G269300.1.p	pvu|Phvul.003G073800.1.p	pvu|Phvul.008G033700.1.p	pvu|Phvul.011G057200.1.p	pvu|Phvul.011G187100.1.p	sbi|jg17935.t1	sbi|jg37649.t1	sbi|jg62566.t1	seu|jg1142.t1	seu|jg25251.t1	sme|SMEL_000g065410.1.01	sme|SMEL_001g133490.1.01	sme|SMEL_001g133700.1.01	sme|SMEL_005g237990.1.01	sme|SMEL_008g310070.1.01	sob|Sobic.004G170500.2.p	sob|Sobic.006G076400.1.p
278	ath|AT1G11960.1	ath|AT1G32090.1	ath|AT1G62320.3	ath|AT3G21620.1	ath|AT4G02900.1	ath|AT4G04340.1	ath|AT4G15430.1	ath|AT4G22120.1	bra|Brara.A01230.1.p	bra|Brara.A01995.1.p	bra|Brara.C02721.1.p	bra|Brara.C02783.1.p	bra|Brara.C03843.1.p	bra|Brara.E01742.1.p	bra|Brara.F00887.1.p	bra|Brara.H00805.1.p	bra|Brara.H01103.1.p	bra|Brara.I01462.1.p	bra|Brara.K00580.1.p	bvu|Bv5_107330_woke.t1	bvu|Bv7_162830_fkjn.t1	bvu|Bv8_185610_gffg.t1	cqu|AUR62007374-RA	cqu|AUR62012749-RA	cqu|AUR62018614-RA	cqu|AUR62021909-RA	cqu|AUR62039893-RA	gma|Glyma.01G010100.2.p	gma|Glyma.02G271300.3.p	gma|Glyma.03G151300.1.p	gma|Glyma.07G263300.2.p	gma|Glyma.09G211000.1.p	gma|Glyma.13G002200.1.p	gma|Glyma.17G010500.5.p	gma|Glyma.19G153800.1.p	gma|Glyma.20G066800.1.p	pvu|Phvul.001G148800.1.p	pvu|Phvul.002G133000.1.p	pvu|Phvul.003G081500.1.p	pvu|Phvul.006G000300.1.p	pvu|Phvul.008G210700.1.p	sbi|jg16028.t1	sbi|jg23784.t1	sbi|jg40204.t1	sbi|jg50181.t1	sbi|jg56992.t1	sbi|jg7615.t1	seu|jg12403.t1	seu|jg1786.t1
279	ath|AT1G13820.1	bra|Brara.F00925.1.p	bvu|Bv6_136590_ormt.t2	cqu|AUR62003107-RA	cqu|AUR62007922-RA	gma|Glyma.01G058400.1.p	gma|Glyma.02G116200.1.p	gma|Glyma.20G025700.1.p	pvu|Phvul.003G042900.1.p	sbi|jg14067.t1	sbi|jg51905.t1	seu|jg28767.t1	sly|Solyc05g012360.3.1	sly|Solyc05g012370.3.1	sme|SMEL_008g306080.1.01	sme|SMEL_010g350980.1.01	sob|Sobic.002G366300.1.p	ath|AT3G05030.1	ath|AT3G06370.3	ath|AT5G27150.1	ath|AT5G55470.1	bra|Brara.E03288.1.p	bra|Brara.E03396.1.p	bra|Brara.J00985.1.p	bvu|Bv1_006450_xkmw.t1	bvu|Bv4_089680_zfce.t1	cqu|AUR62000862-RA	cqu|AUR62000934-RA	cqu|AUR62005035-RA	cqu|AUR62005112-RA	cqu|AUR62015923-RA	cqu|AUR62024750-RA	gma|Glyma.03G243000.1.p	gma|Glyma.07G251900.5.p	gma|Glyma.08G324200.1.p	gma|Glyma.10G158700.1.p	gma|Glyma.17G022500.1.p	gma|Glyma.19G240500.2.p	gma|Glyma.20G229900.1.p	pvu|Phvul.003G100600.1.p	pvu|Phvul.006G050200.1.p	pvu|Phvul.006G097100.1.p	pvu|Phvul.007G182200.1.p	pvu|Phvul.007G184100.1.p	sbi|jg14066.t1	sbi|jg16897.t1	sbi|jg16988.t1	sbi|jg18391.t1	sbi|jg36792.t1
280	ath|AT1G26500.1	bra|Brara.I03119.1.p	bvu|Bv4_072650_gdmu.t1	cqu|AUR62000117-RA	cqu|AUR62019298-RA	gma|Glyma.01G057600.1.p	pvu|Phvul.003G043300.1.p	sbi|jg17992.t1	sbi|jg62616.t1	seu|jg1203.t2	seu|jg3166.t1	sme|SMEL_000g050760.1.01	sme|SMEL_000g050780.1.01	sme|SMEL_011g371420.1.01	sob|Sobic.002G365400.1.p	sol|Spo15706	ath|AT1G51340.2	ath|AT3G08040.1	bra|Brara.A03540.1.p	bra|Brara.C03240.1.p	bra|Brara.C03241.1.p	bra|Brara.E03157.1.p	bra|Brara.H00229.1.p	bvu|Bv2_029380_yrne.t1	bvu|Bv4_072640_xckh.t1	cqu|AUR62009384-RA	cqu|AUR62019297-RA	cqu|AUR62023065-RA	gma|Glyma.02G181800.1.p	gma|Glyma.09G102800.1.p	gma|Glyma.10G099900.1.p	gma|Glyma.12G237367.1.p	gma|Glyma.12G237433.1.p	gma|Glyma.13G203000.3.p	gma|Glyma.13G339800.1.p	gma|Glyma.15G034600.1.p	gma|Glyma.15G274600.1.p	pvu|Phvul.005G021900.1.p	pvu|Phvul.007G254800.1.p	pvu|Phvul.011G060000.1.p	pvu|Phvul.011G211800.1.p	pvu|Phvul.011G211900.1.p	pvu|Phvul.L008943.1.p	sbi|jg17991.t1	sbi|jg21771.t1	sbi|jg22047.t1	seu|jg1201.t1	seu|jg15976.t1	sly|Solyc01g008420.3.1
281	ath|AT2G27040.1	ath|AT2G32940.1	ath|AT5G21030.2	ath|AT5G21150.1	bra|Brara.B00933.1.p	bra|Brara.C01682.1.p	bra|Brara.D01607.1.p	bra|Brara.G01296.1.p	bra|Brara.J01515.1.p	bra|Brara.J01517.1.p	bra|Brara.J01530.1.p	bvu|Bv3_064470_rqkm.t1	bvu|Bv4_096180_ymep.t1	bvu|Bv9_204290_mdwz.t1	bvu|Bv9_207010_feqc.t1	cqu|AUR62015121-RA	cqu|AUR62017582-RA	cqu|AUR62018462-RA	cqu|AUR62018466-RA	cqu|AUR62018467-RA	cqu|AUR62020956-RA	cqu|AUR62020957-RA	cqu|AUR62020961-RA	cqu|AUR62037160-RA	gma|Glyma.02G274900.2.p	gma|Glyma.06G314500.2.p	gma|Glyma.13G193200.8.p	gma|Glyma.14G041100.2.p	gma|Glyma.20G052500.1.p	pvu|Phvul.006G021200.1.p	pvu|Phvul.008G206500.1.p	pvu|Phvul.008G206600.1.p	pvu|Phvul.011G169400.2.p	sbi|jg14222.t1	sbi|jg14223.t1	sbi|jg14470.t1	sbi|jg18908.t1	sbi|jg37364.t1	sbi|jg53501.t1	sbi|jg53507.t1	sbi|jg53838.t1	seu|jg10145.t1	seu|jg10146.t1	seu|jg10345.t1	seu|jg5201.t1	seu|jg5202.t1	sly|Solyc01g008960.3.1	sly|Solyc01g096750.1.1	sly|Solyc03g111760.3.1
282	cqu|AUR62003894-RA	cqu|AUR62004482-RA	cqu|AUR62008374-RA	cqu|AUR62008835-RA	cqu|AUR62036021-RA	cqu|AUR62041093-RA	cqu|AUR62041420-RA	cqu|AUR62002749-RA	cqu|AUR62007489-RA	cqu|AUR62007870-RA	cqu|AUR62011316-RA	cqu|AUR62011640-RA	cqu|AUR62013911-RA	cqu|AUR62014107-RA	cqu|AUR62022282-RA	cqu|AUR62022999-RA	cqu|AUR62027345-RA	cqu|AUR62028582-RA	cqu|AUR62031878-RA	cqu|AUR62032462-RA	cqu|AUR62032479-RA	cqu|AUR62033727-RA	cqu|AUR62034978-RA	cqu|AUR62035013-RA	cqu|AUR62035451-RA	cqu|AUR62035530-RA	cqu|AUR62036951-RA	cqu|AUR62038170-RA	cqu|AUR62043110-RA	cqu|AUR62002822-RA	cqu|AUR62007309-RA	cqu|AUR62010421-RA	cqu|AUR62010659-RA	cqu|AUR62018914-RA	cqu|AUR62029582-RA	cqu|AUR62043988-RA	cqu|AUR62006295-RA	cqu|AUR62018221-RA	cqu|AUR62022011-RA	sol|Spo01850	cqu|AUR62013817-RA	cqu|AUR62018933-RA	cqu|AUR62025027-RA	cqu|AUR62027185-RA	cqu|AUR62027441-RA	cqu|AUR62029154-RA	cqu|AUR62035691-RA	cqu|AUR62035692-RA	cqu|AUR62037863-RA
283	sbi|jg11106.t1	sbi|jg25318.t1	sbi|jg30638.t1	sbi|jg37238.t1	sbi|jg46074.t1	sbi|jg49803.t1	sbi|jg60350.t1	sbi|jg11983.t1	sbi|jg1354.t1	sbi|jg14127.t1	sbi|jg16266.t1	sbi|jg16932.t1	sbi|jg17149.t1	sbi|jg19653.t1	sbi|jg20626.t1	sbi|jg2312.t1	sbi|jg23470.t1	sbi|jg24170.t1	sbi|jg24214.t1	sbi|jg25620.t1	sbi|jg26210.t1	sbi|jg26238.t1	sbi|jg28517.t1	sbi|jg30057.t1	sbi|jg30407.t1	sbi|jg30583.t1	sbi|jg30688.t1	sbi|jg30788.t1	sbi|jg31786.t1	sbi|jg34272.t1	sbi|jg34273.t1	sbi|jg34647.t1	sbi|jg36618.t1	sbi|jg40171.t1	sbi|jg40451.t1	sbi|jg42577.t1	sbi|jg43898.t1	sbi|jg45271.t1	sbi|jg46071.t1	sbi|jg46159.t1	sbi|jg47621.t1	sbi|jg49454.t1	sbi|jg50016.t1	sbi|jg52151.t1	sbi|jg52264.t1	sbi|jg53139.t1	sbi|jg55825.t1	sbi|jg56090.t1	sbi|jg57346.t1
284	ath|AT1G08040.1	ath|AT1G67850.1	ath|AT2G28310.1	ath|AT3G27470.5	bra|Brara.B01747.1.p	bra|Brara.D01691.1.p	bra|Brara.F00494.1.p	bra|Brara.F00819.1.p	bra|Brara.F03271.1.p	bra|Brara.G00902.1.p	bra|Brara.G01363.1.p	bra|Brara.G02552.1.p	bra|Brara.I00291.1.p	bra|Brara.I03049.1.p	bra|Brara.I03050.1.p	bvu|Bv6_145150_nddy.t1	bvu|Bv6_146760_pazi.t1	bvu|Bv7_179450_oehq.t1	bvu|Bv9_207730_ncaq.t1	cqu|AUR62005485-RA	cqu|AUR62022785-RA	cqu|AUR62024256-RA	cqu|AUR62041600-RA	cqu|AUR62043335-RA	cqu|AUR62044153-RA	gma|Glyma.05G174700.6.p	gma|Glyma.05G174800.2.p	gma|Glyma.08G132000.1.p	gma|Glyma.08G132100.2.p	gma|Glyma.11G243500.1.p	gma|Glyma.12G174800.1.p	gma|Glyma.13G324800.1.p	gma|Glyma.18G013700.3.p	gma|Glyma.19G056100.1.p	pvu|Phvul.001G255300.1.p	pvu|Phvul.002G259800.1.p	pvu|Phvul.002G259900.1.p	pvu|Phvul.005G134100.1.p	sbi|jg2594.t1	sbi|jg27648.t1	sbi|jg32798.t1	sbi|jg60062.t1	seu|jg24256.t1	seu|jg7676.t1	sly|Solyc02g093470.4.1	sly|Solyc02g093480.4.1	sly|Solyc05g013650.2.1	sly|Solyc05g013660.4.1	sly|Solyc06g010170.3.1
285	ath|AT1G10810.1	ath|AT1G60680.1	ath|AT1G60690.1	ath|AT1G60710.1	ath|AT1G60730.3	ath|AT1G60750.1	bra|Brara.A02475.1.p	bra|Brara.A02476.1.p	bra|Brara.I01550.1.p	bra|Brara.I01551.1.p	bra|Brara.I01553.1.p	bra|Brara.I01554.1.p	bra|Brara.I01555.1.p	bra|Brara.I01556.1.p	bvu|Bv3_064780_wsft.t1	bvu|Bv3_064790_nqzd.t1	bvu|Bv3_064800_ksik.t1	bvu|Bv3_064810_awrt.t1	bvu|Bv3_064820_wrxj.t1	cqu|AUR62014990-RA	cqu|AUR62018494-RA	cqu|AUR62018495-RA	cqu|AUR62018496-RA	cqu|AUR62020924-RA	cqu|AUR62020925-RA	cqu|AUR62020927-RA	cqu|AUR62029131-RA	gma|Glyma.06G260200.1.p	gma|Glyma.06G260300.1.p	gma|Glyma.08G259500.2.p	pvu|Phvul.008G017800.1.p	sbi|jg44014.t1	sbi|jg59046.t1	sbi|jg59052.t1	sbi|jg59053.t1	sbi|jg63570.t1	sbi|jg63572.t1	sbi|jg63573.t1	sbi|jg63575.t1	sbi|jg63576.t1	sbi|jg63577.t1	seu|jg23304.t1	seu|jg23305.t2	seu|jg23306.t1	seu|jg23308.t1	seu|jg23309.t1	seu|jg23310.t1	seu|jg23312.t1	seu|jg24837.t1
286	ath|AT1G30490.1	ath|AT1G52150.2	ath|AT2G34710.1	ath|AT4G32880.1	ath|AT5G60690.1	bra|Brara.B01017.1.p	bra|Brara.D02105.1.p	bra|Brara.E00955.1.p	bra|Brara.F00211.1.p	bra|Brara.F01856.1.p	bra|Brara.H00179.1.p	bra|Brara.I02808.1.p	bra|Brara.J01422.1.p	bra|Brara.K00217.1.p	bvu|Bv2_032530_xysi.t1	bvu|Bv9_207830_hxcw.t1	bvu|Bv9_221790_dgis.t1	cqu|AUR62009262-RA	cqu|AUR62022184-RA	cqu|AUR62024965-RA	cqu|AUR62031889-RA	cqu|AUR62042187-RA	cqu|AUR62042444-RA	cqu|AUR62044008-RA	gma|Glyma.04G085000.1.p	gma|Glyma.05G166400.1.p	gma|Glyma.06G086600.1.p	gma|Glyma.07G016500.1.p	gma|Glyma.07G016700.3.p	gma|Glyma.08G124400.1.p	gma|Glyma.08G201900.3.p	gma|Glyma.08G202000.6.p	gma|Glyma.09G023600.1.p	gma|Glyma.11G145800.1.p	gma|Glyma.12G075800.2.p	gma|Glyma.15G129700.1.p	pvu|Phvul.002G246800.1.p	pvu|Phvul.005G166900.1.p	pvu|Phvul.006G128600.1.p	pvu|Phvul.009G110500.1.p	pvu|Phvul.010G146200.1.p	pvu|Phvul.011G079800.1.p	sbi|jg11330.t1	sbi|jg20938.t1	sbi|jg22849.t1	sbi|jg2572.t1	sbi|jg46291.t1	sbi|jg46294.t1	sbi|jg60047.t1
287	ath|AT1G30600.1	ath|AT2G19170.1	ath|AT4G20430.1	ath|AT4G30020.1	ath|AT5G44530.2	bra|Brara.A01115.1.p	bra|Brara.F03735.1.p	bra|Brara.G00116.1.p	bra|Brara.I01114.1.p	bra|Brara.I02794.1.p	bra|Brara.K00582.1.p	bvu|Bv5_105250_tefj.t1	bvu|Bv6_131220_jqxc.t1	bvu|Bv8_198060_czuu.t1	cqu|AUR62003427-RA	cqu|AUR62007165-RA	cqu|AUR62012755-RA	cqu|AUR62018841-RA	cqu|AUR62021344-RA	cqu|AUR62021903-RA	cqu|AUR62029414-RA	cqu|AUR62033258-RA	gma|Glyma.05G171033.1.p	gma|Glyma.07G263500.1.p	gma|Glyma.08G129000.1.p	gma|Glyma.09G059000.2.p	gma|Glyma.09G082300.1.p	gma|Glyma.13G100100.7.p	gma|Glyma.15G165100.1.p	gma|Glyma.15G190800.1.p	gma|Glyma.17G059800.1.p	gma|Glyma.U031108.1.p	pvu|Phvul.002G251500.1.p	pvu|Phvul.002G251800.1.p	pvu|Phvul.003G081700.1.p	pvu|Phvul.003G141800.1.p	pvu|Phvul.009G218900.1.p	pvu|Phvul.009G236800.1.p	sbi|jg13626.t1	sbi|jg24269.t1	sbi|jg25125.t1	sbi|jg40210.t1	sbi|jg50193.t1	sbi|jg52267.t1	sbi|jg8100.t1	sbi|jg8970.t1	seu|jg11918.t1	seu|jg1795.t1	seu|jg19625.t1
288	cqu|AUR62005229-RA	ath|AT3G05610.1	ath|AT5G27870.1	ath|AT5G49180.1	bra|Brara.A03637.1.p	bra|Brara.A03705.1.p	bra|Brara.B03476.1.p	bra|Brara.C03112.1.p	bra|Brara.C03178.1.p	bra|Brara.E03254.1.p	bra|Brara.E03352.1.p	bra|Brara.F02838.1.p	bra|Brara.I00453.1.p	bvu|Bv4_076030_ndcr.t1	bvu|Bv_006820_gseq.t1	bvu|Bv_006830_jtjn.t1	cqu|AUR62000736-RA	cqu|AUR62015244-RA	cqu|AUR62015246-RA	cqu|AUR62018042-RA	cqu|AUR62018044-RA	gma|Glyma.01G111400.1.p	gma|Glyma.03G234100.1.p	gma|Glyma.07G024200.1.p	gma|Glyma.07G024300.1.p	gma|Glyma.07G024500.1.p	gma|Glyma.07G024600.1.p	gma|Glyma.07G026600.1.p	gma|Glyma.10G150700.1.p	gma|Glyma.19G231500.1.p	gma|Glyma.20G237800.3.p	pvu|Phvul.005G015000.1.p	pvu|Phvul.005G103500.1.p	pvu|Phvul.005G104100.1.p	pvu|Phvul.006G088200.1.p	pvu|Phvul.007G198100.1.p	sbi|jg17182.t1	sbi|jg59978.t1	sbi|jg59981.t1	sbi|jg61790.t1	sbi|jg62929.t1	sbi|jg62930.t1	seu|jg23943.t1	seu|jg23944.t1	seu|jg442.t1	sly|Solyc01g066360.3.1	sly|Solyc01g066420.3.1	sly|Solyc05g054360.4.1	sly|Solyc12g099410.2.1
289	bvu|Bv3_058350_kjor.t1	bvu|Bv3_058380_dqyp.t1	bvu|Bv3_058390_kpaa.t1	bvu|Bv3_058400_xjdr.t1	bvu|Bv3_058410_kuzg.t1	cqu|AUR62002385-RA	cqu|AUR62002386-RA	cqu|AUR62012776-RA	cqu|AUR62014060-RA	cqu|AUR62021880-RA	cqu|AUR62021882-RA	cqu|AUR62021883-RA	cqu|AUR62023802-RA	sbi|jg38530.t1	sbi|jg6638.t1	sbi|jg9753.t1	seu|jg15294.t1	seu|jg25110.t1	sly|Solyc04g078410.4.1	sly|Solyc09g011330.3.1	sme|SMEL_004g219300.1.01	sme|SMEL_009g324070.1.01	sme|SMEL_009g324080.1.01	sob|Sobic.001G332900.1.p	sob|Sobic.003G056800.1.p	sob|Sobic.003G057000.1.p	sob|Sobic.003G080600.1.p	sob|Sobic.003G251000.1.p	sob|Sobic.003G251200.1.p	sob|Sobic.003G251600.1.p	sob|Sobic.008G057400.2.p	sob|Sobic.008G084900.1.p	sob|Sobic.009G087600.1.p	sob|Sobic.009G105500.1.p	sob|Sobic.010G052100.1.p	sob|Sobic.010G174900.1.p	sob|Sobic.010G175100.1.p	sol|Spo22880	sol|Spo22882	sol|Spo22883	bvu|Bv8_201460_tomm.t1	cqu|AUR62012775-RA	gma|Glyma.03G002700.1.p	gma|Glyma.03G002900.1.p	gma|Glyma.03G003000.1.p	gma|Glyma.03G003100.1.p	gma|Glyma.03G003300.1.p	gma|Glyma.04G042400.1.p	gma|Glyma.04G042500.1.p
290	sob|Sobic.005G150700.1.p	sob|Sobic.008G131900.2.p	sob|Sobic.002G031100.1.p	sob|Sobic.002G128300.1.p	sob|Sobic.002G168400.1.p	sob|Sobic.002G312600.1.p	sob|Sobic.002G398100.1.p	sob|Sobic.002G398200.1.p	sob|Sobic.003G154700.1.p	sob|Sobic.004G095600.1.p	sob|Sobic.005G029800.1.p	sob|Sobic.005G030000.1.p	sob|Sobic.005G062900.4.p	sob|Sobic.005G076500.2.p	sob|Sobic.005G092000.2.p	sob|Sobic.005G092200.1.p	sob|Sobic.005G105600.1.p	sob|Sobic.005G119400.3.p	sob|Sobic.005G128000.1.p	sob|Sobic.005G192100.3.p	sob|Sobic.005G192300.1.p	sob|Sobic.005G192400.1.p	sob|Sobic.005G193300.1.p	sob|Sobic.005G195000.1.p	sob|Sobic.005G219300.1.p	sob|Sobic.005G222600.2.p	sob|Sobic.005G222900.1.p	sob|Sobic.005G223600.1.p	sob|Sobic.005G223700.1.p	sob|Sobic.005G223925.1.p	sob|Sobic.005G224000.1.p	sob|Sobic.005G224200.1.p	sob|Sobic.007G006100.1.p	sob|Sobic.007G006200.1.p	sob|Sobic.007G027100.1.p	sob|Sobic.007G060800.1.p	sob|Sobic.007G060900.1.p	sob|Sobic.007G124800.1.p	sob|Sobic.007G148100.1.p	sob|Sobic.007G208900.1.p	sob|Sobic.008G010700.3.p	sob|Sobic.008G067700.1.p	sob|Sobic.008G067800.1.p	sob|Sobic.008G115700.1.p	sob|Sobic.008G132000.1.p	sob|Sobic.008G138700.2.p	sob|Sobic.008G138900.1.p	sob|Sobic.008G139100.2.p	sob|Sobic.008G172900.1.p
291	ath|AT1G01430.1	ath|AT4G01080.1	bra|Brara.I00067.1.p	bra|Brara.J00049.1.p	bvu|Bv1_003460_pfda.t1	cqu|AUR62004460-RA	cqu|AUR62023487-RA	gma|Glyma.05G215300.1.p	gma|Glyma.07G057600.1.p	gma|Glyma.08G021500.1.p	gma|Glyma.16G026600.1.p	gma|Glyma.19G254300.1.p	pvu|Phvul.006G111300.1.p	pvu|Phvul.010G111700.1.p	sbi|jg3994.t1	sbi|jg49203.t1	seu|jg6041.t1	sme|SMEL_001g129140.1.01	sme|SMEL_004g200370.1.01	sob|Sobic.009G080600.1.p	sob|Sobic.010G152000.1.p	sol|Spo01632	ath|AT2G46380.1	ath|AT3G61670.1	bra|Brara.E00138.1.p	bra|Brara.I04256.1.p	bvu|Bv1_003470_ghtq.t1	cqu|AUR62023488-RA	gma|Glyma.03G256300.2.p	gma|Glyma.07G057700.1.p	gma|Glyma.16G026700.1.p	pvu|Phvul.006G111100.1.p	pvu|Phvul.010G111600.1.p	sbi|jg3995.t1	sbi|jg49204.t1	seu|jg6040.t1	sly|Solyc01g095590.3.1	sme|SMEL_001g129160.1.01	sob|Sobic.004G115700.1.p	sob|Sobic.010G151700.1.p	sol|Spo01631	gma|Glyma.19G254200.1.p	ath|AT4G11090.1	ath|AT4G23790.1	bra|Brara.I02555.1.p	bra|Brara.K00720.1.p	bvu|Bv5_099220_nkon.t1	cqu|AUR62010813-RA	cqu|AUR62019812-RA
292	ath|AT1G07230.1	ath|AT2G26870.1	ath|AT3G03520.1	ath|AT3G03530.1	ath|AT3G03540.1	ath|AT3G48610.1	bra|Brara.A02306.1.p	bra|Brara.A03823.1.p	bra|Brara.D01602.1.p	bra|Brara.E03490.1.p	bra|Brara.F01660.1.p	bra|Brara.J00500.1.p	bvu|Bv1_016800_akpr.t1	bvu|Bv1_016810_miow.t1	bvu|Bv4_073710_zzht.t1	bvu|Bv5_124530_omku.t1	bvu|Bv7_172340_kzsr.t1	cqu|AUR62000192-RA	cqu|AUR62001657-RA	cqu|AUR62006542-RA	cqu|AUR62020120-RA	cqu|AUR62023323-RA	cqu|AUR62023324-RA	cqu|AUR62023325-RA	cqu|AUR62029591-RA	cqu|AUR62034844-RA	cqu|AUR62038007-RA	cqu|AUR62038009-RA	gma|Glyma.03G092800.1.p	gma|Glyma.04G196700.1.p	gma|Glyma.06G169100.1.p	gma|Glyma.11G178400.1.p	gma|Glyma.16G081200.1.p	gma|Glyma.18G064000.2.p	gma|Glyma.18G064200.1.p	gma|Glyma.20G040600.1.p	pvu|Phvul.006G014100.1.p	pvu|Phvul.006G066600.1.p	pvu|Phvul.009G165500.1.p	pvu|Phvul.010G033400.1.p	pvu|Phvul.L001661.1.p	sbi|jg29034.t1	sbi|jg29035.t1	sbi|jg31756.t1	sbi|jg3300.t1	sbi|jg34959.t1	sbi|jg62445.t1	seu|jg1019.t1	seu|jg25228.t1
293	ath|AT1G11910.2	ath|AT1G62290.1	ath|AT4G04460.1	bra|Brara.C02725.1.p	bra|Brara.H02683.1.p	bra|Brara.I01618.1.p	bra|Brara.I02226.1.p	bra|Brara.I05150.1.p	bra|Brara.K01700.1.p	bvu|Bv3_070190_ocqo.t1	bvu|Bv4_079440_yzxm.t1	bvu|Bv8_185820_cggz.t1	bvu|Bv_009290_qcyw.t1	cqu|AUR62000476-RA	cqu|AUR62002536-RA	cqu|AUR62006817-RA	cqu|AUR62012737-RA	cqu|AUR62021918-RA	cqu|AUR62023656-RA	cqu|AUR62037601-RA	cqu|AUR62042305-RA	gma|Glyma.03G228200.3.p	gma|Glyma.07G262600.3.p	gma|Glyma.09G005600.1.p	gma|Glyma.09G079900.1.p	gma|Glyma.10G143500.4.p	gma|Glyma.13G116700.2.p	gma|Glyma.15G110200.2.p	gma|Glyma.15G186400.5.p	gma|Glyma.17G011500.1.p	gma|Glyma.17G043200.1.p	gma|Glyma.19G225500.1.p	gma|Glyma.20G092000.1.p	pvu|Phvul.001G222100.1.p	pvu|Phvul.003G080800.1.p	pvu|Phvul.003G125000.1.p	pvu|Phvul.006G147900.1.p	pvu|Phvul.007G205100.1.p	pvu|Phvul.009G220600.1.p	sbi|jg17615.t1	sbi|jg40195.t1	sbi|jg41561.t1	sbi|jg48497.t1	sbi|jg50168.t1	sbi|jg62284.t1	sbi|jg6431.t2	seu|jg15481.t2	seu|jg1776.t1	seu|jg27804.t1
294	ath|AT1G13080.1	ath|AT1G13090.2	ath|AT1G13100.1	ath|AT1G13110.1	ath|AT3G26150.1	ath|AT3G26160.1	ath|AT3G26170.1	ath|AT3G26180.1	ath|AT3G26190.1	ath|AT3G26200.1	ath|AT3G26210.1	ath|AT3G26220.1	ath|AT3G26230.1	ath|AT3G26270.1	ath|AT3G26280.2	ath|AT3G44250.1	ath|AT3G53280.1	ath|AT3G53300.1	bra|Brara.A00619.1.p	bra|Brara.B03221.1.p	bra|Brara.B03222.1.p	bra|Brara.B03223.1.p	bra|Brara.B03224.1.p	bra|Brara.B03225.1.p	bra|Brara.D01351.1.p	bra|Brara.F00813.1.p	bra|Brara.F00814.1.p	bra|Brara.F02495.1.p	bra|Brara.F03283.1.p	bra|Brara.F03284.1.p	bra|Brara.F03285.1.p	bra|Brara.F03286.1.p	bra|Brara.F03289.1.p	bra|Brara.G01583.1.p	bra|Brara.H02619.1.p	bra|Brara.H02620.1.p	bra|Brara.H02621.1.p	bra|Brara.H02622.1.p	bra|Brara.I00251.1.p	bra|Brara.I00252.1.p	bra|Brara.I01083.1.p	bra|Brara.I01552.1.p	bra|Brara.I05039.1.p	bra|Brara.I05040.1.p	bra|Brara.I05076.1.p	bra|Brara.I05078.1.p	bra|Brara.K01649.1.p	sbi|jg26671.t1	sbi|jg33890.t1
295	ath|AT1G17340.1	ath|AT1G22620.1	ath|AT3G14205.1	ath|AT3G43220.1	ath|AT5G20840.1	bra|Brara.A03205.1.p	bra|Brara.C00955.1.p	bra|Brara.E02703.1.p	bra|Brara.F01219.1.p	bra|Brara.G01036.1.p	bra|Brara.H02234.1.p	bra|Brara.I04832.1.p	bra|Brara.I04833.1.p	bra|Brara.I04834.1.p	bra|Brara.J01545.1.p	bvu|Bv1_001430_nmiw.t2	bvu|Bv7_169440_pnxy.t1	bvu|Bv7_169460_ujyx.t1	bvu|Bv8_191080_zfdo.t1	cqu|AUR62001429-RA	cqu|AUR62004617-RA	cqu|AUR62009938-RA	cqu|AUR62022644-RA	cqu|AUR62025337-RA	cqu|AUR62028322-RA	gma|Glyma.07G043900.1.p	gma|Glyma.08G238800.1.p	gma|Glyma.09G073700.3.p	gma|Glyma.12G001200.1.p	gma|Glyma.13G114600.5.p	gma|Glyma.15G182800.2.p	gma|Glyma.16G012300.1.p	gma|Glyma.17G045400.5.p	pvu|Phvul.003G127200.1.p	pvu|Phvul.009G223600.1.p	pvu|Phvul.010G125000.1.p	pvu|Phvul.011G001200.1.p	sbi|jg1993.t1	sbi|jg24735.t1	sbi|jg34516.t1	sbi|jg3733.t1	sbi|jg48987.t1	sbi|jg8597.t1	seu|jg20009.t1	seu|jg2777.t1	seu|jg6251.t1	sly|Solyc03g123520.3.1	sly|Solyc07g017430.3.1	sly|Solyc11g022380.3.1
296	ath|AT1G31670.1	ath|AT1G31690.1	ath|AT1G31710.1	ath|AT1G62810.1	ath|AT4G12290.1	ath|AT4G14940.1	bra|Brara.A02023.1.p	bra|Brara.B02714.1.p	bra|Brara.H00708.1.p	bra|Brara.H00709.1.p	bra|Brara.K00601.1.p	bra|Brara.K01168.1.p	bvu|Bv5_098280_xpuu.t1	bvu|Bv5_098290_oqkf.t2	bvu|Bv5_098350_dsaw.t1	bvu|Bv5_098370_hgqo.t1	bvu|Bv5_108020_idjq.t1	bvu|Bv_005510_pcnt.t1	cqu|AUR62007449-RA	cqu|AUR62024020-RA	cqu|AUR62027285-RA	cqu|AUR62027289-RA	cqu|AUR62033611-RA	cqu|AUR62038612-RA	gma|Glyma.01G062400.1.p	gma|Glyma.02G120600.1.p	gma|Glyma.10G090600.1.p	gma|Glyma.10G248700.1.p	gma|Glyma.15G276400.4.p	gma|Glyma.17G019300.1.p	gma|Glyma.20G145100.1.p	gma|Glyma.20G145200.1.p	gma|Glyma.20G145300.1.p	gma|Glyma.20G145400.1.p	pvu|Phvul.003G106200.1.p	pvu|Phvul.005G023500.1.p	pvu|Phvul.005G023600.2.p	pvu|Phvul.007G056200.1.p	pvu|Phvul.007G056400.2.p	pvu|Phvul.007G056500.1.p	pvu|Phvul.007G056600.1.p	sbi|jg31372.t1	sbi|jg4867.t1	sbi|jg4872.t1	sbi|jg6998.t1	sbi|jg7229.t1	seu|jg12778.t1	seu|jg12779.t1	seu|jg13104.t1
297	ath|AT1G47840.1	bra|Brara.J00549.1.p	bvu|Bv5_124820_xpum.t1	cqu|AUR62033832-RA	cqu|AUR62035751-RA	gma|Glyma.14G218800.1.p	gma|Glyma.17G257800.1.p	pvu|Phvul.001G007000.1.p	sly|Solyc04g081400.3.1	sme|SMEL_004g222110.1.01	sol|Spo16271	ath|AT1G50460.1	ath|AT3G20040.1	bra|Brara.E01673.1.p	bra|Brara.E02198.1.p	bra|Brara.F00309.1.p	bra|Brara.H00242.1.p	bvu|Bv4_073320_tcog.t1	cqu|AUR62039848-RA	gma|Glyma.01G007200.3.p	gma|Glyma.01G226900.1.p	gma|Glyma.05G226600.1.p	gma|Glyma.07G124500.1.p	gma|Glyma.08G033300.1.p	gma|Glyma.11G015800.1.p	gma|Glyma.11G095600.2.p	gma|Glyma.12G021700.1.p	pvu|Phvul.002G034000.2.p	pvu|Phvul.002G308400.1.p	pvu|Phvul.011G023700.1.p	sbi|jg17865.t1	sbi|jg25078.t1	sbi|jg62488.t1	sbi|jg8924.t1	seu|jg1065.t1	seu|jg19672.t1	sly|Solyc11g065220.2.1	sme|SMEL_012g392110.1.01	sob|Sobic.003G421201.1.p	sob|Sobic.009G119100.1.p	sol|Spo01037	sol|Spo11910	ath|AT2G19860.1	ath|AT4G29130.1	bra|Brara.G00091.1.p	bra|Brara.I01142.1.p	bvu|Bv8_197580_aaut.t1	bvu|Bv9_224680_aote.t1	cqu|AUR62010888-RA
298	ath|AT1G54170.1	bra|Brara.E01517.1.p	bra|Brara.F00065.1.p	gma|Glyma.07G036300.10.p	gma|Glyma.13G346900.6.p	gma|Glyma.15G027500.1.p	gma|Glyma.16G005700.1.p	pvu|Phvul.005G156000.1.p	pvu|Phvul.010G133101.1.p	ath|AT3G14010.5	bra|Brara.A03217.1.p	bvu|Bv9_219920_aoqn.t1	cqu|AUR62011561-RA	cqu|AUR62016380-RA	sbi|jg11535.t1	sbi|jg46477.t1	seu|jg20787.t1	sly|Solyc03g121950.3.1	sly|Solyc06g062860.4.1	sme|SMEL_003g197680.1.01	sme|SMEL_006g260320.1.01	sob|Sobic.004G146500.1.p	sol|Spo11088	sly|Solyc04g008120.3.1	sly|Solyc04g008170.1.1	sly|Solyc04g008205.1.1	sme|SMEL_001g139230.1.01	sme|SMEL_005g228450.1.01	sme|SMEL_005g228500.1.01	sme|SMEL_005g228520.1.01	sme|SMEL_005g228680.1.01	sme|SMEL_005g228710.1.01	sme|SMEL_006g243620.1.01	sme|SMEL_006g243630.1.01	sme|SMEL_006g244180.1.01	sme|SMEL_006g244210.1.01	sme|SMEL_006g244220.1.01	sme|SMEL_006g244480.1.01	sme|SMEL_006g244490.1.01	sme|SMEL_006g244520.1.01	sme|SMEL_006g244550.1.01	sme|SMEL_006g246280.1.01	sme|SMEL_006g248280.1.01	sme|SMEL_006g251200.1.01	sme|SMEL_008g300190.1.01	sme|SMEL_011g374300.1.01	sly|Solyc04g008130.3.1	sme|SMEL_005g228730.1.01	sme|SMEL_006g243190.1.01
299	ath|AT1G09960.1	bra|Brara.F00655.1.p	bra|Brara.I05245.1.p	bvu|Bv5_124860_zpft.t1	cqu|AUR62033824-RA	cqu|AUR62035757-RA	gma|Glyma.02G218600.1.p	gma|Glyma.04G089200.1.p	gma|Glyma.10G217900.1.p	pvu|Phvul.008G185300.1.p	pvu|Phvul.009G114750.1.p	sbi|jg39549.t1	sbi|jg54772.t1	seu|jg14786.t1	sly|Solyc04g076960.4.1	sme|SMEL_004g217770.1.01	sob|Sobic.008G193300.1.p	sol|Spo07941	ath|AT1G22710.1	ath|AT1G66570.1	ath|AT1G71880.1	ath|AT1G71890.1	ath|AT2G14670.1	ath|AT5G06170.1	ath|AT5G43610.1	bra|Brara.B01975.1.p	bra|Brara.C00240.1.p	bra|Brara.G01030.1.p	bra|Brara.G02385.1.p	bra|Brara.G03081.1.p	bra|Brara.I03295.1.p	bra|Brara.J02601.1.p	bra|Brara.K00348.1.p	bvu|Bv1_000710_gzum.t1	bvu|Bv1_000740_fkrd.t1	cqu|AUR62004665-RA	cqu|AUR62004666-RA	cqu|AUR62004667-RA	cqu|AUR62023585-RA	gma|Glyma.02G075000.1.p	gma|Glyma.02G075100.1.p	gma|Glyma.16G156800.1.p	gma|Glyma.16G156900.1.p	gma|Glyma.16G157000.1.p	gma|Glyma.16G157100.1.p	pvu|Phvul.004G082200.1.p	pvu|Phvul.004G085100.1.p	pvu|Phvul.004G085400.1.p	pvu|Phvul.004G085500.1.p
300	ath|AT1G11820.2	ath|AT1G66250.1	ath|AT2G01630.1	bra|Brara.B01648.1.p	bra|Brara.B03059.1.p	bra|Brara.H02690.1.p	bvu|Bv2_039230_nkrk.t1	bvu|Bv6_144440_pxzf.t1	bvu|Bv8_185980_mouo.t1	cqu|AUR62012722-RA	cqu|AUR62014160-RA	cqu|AUR62018216-RA	cqu|AUR62021934-RA	cqu|AUR62038501-RA	cqu|AUR62038706-RA	gma|Glyma.02G070500.2.p	gma|Glyma.02G244700.1.p	gma|Glyma.05G235700.2.p	gma|Glyma.07G261600.1.p	gma|Glyma.08G043100.1.p	gma|Glyma.11G216000.1.p	gma|Glyma.14G214300.1.p	gma|Glyma.15G108900.3.p	gma|Glyma.16G151900.1.p	gma|Glyma.17G012500.1.p	gma|Glyma.17G202900.1.p	gma|Glyma.18G040600.1.p	pvu|Phvul.001G230000.1.p	pvu|Phvul.002G319500.1.p	pvu|Phvul.003G079900.1.p	pvu|Phvul.004G077000.1.p	pvu|Phvul.006G149100.1.p	pvu|Phvul.008G236700.1.p	sbi|jg19496.t1	sbi|jg40164.t1	sbi|jg41965.t1	sbi|jg44051.t1	sbi|jg48172.t1	sbi|jg50118.t1	seu|jg1743.t1	seu|jg17900.t1	seu|jg27516.t1	sly|Solyc04g007910.3.1	sly|Solyc08g005000.4.1	sme|SMEL_000g085330.1.01	sme|SMEL_011g363640.1.01	sme|SMEL_011g374700.1.01	sob|Sobic.001G452900.1.p	sob|Sobic.002G314500.3.p
301	ath|AT1G13980.1	ath|AT5G19610.1	ath|AT5G39500.1	bra|Brara.D00968.1.p	bra|Brara.F00931.1.p	bra|Brara.G01454.1.p	bra|Brara.J01625.1.p	bvu|Bv2_045490_zhzx.t1	bvu|Bv6_153320_enxq.t1	cqu|AUR62005846-RA	cqu|AUR62011009-RA	cqu|AUR62020271-RA	cqu|AUR62021520-RA	cqu|AUR62022449-RA	cqu|AUR62032838-RA	cqu|AUR62037731-RA	cqu|AUR62039320-RA	gma|Glyma.02G250000.1.p	gma|Glyma.09G189000.1.p	gma|Glyma.11G221800.5.p	gma|Glyma.11G221900.1.p	gma|Glyma.14G066600.4.p	gma|Glyma.18G035700.3.p	gma|Glyma.18G035800.1.p	pvu|Phvul.001G235300.1.p	pvu|Phvul.001G235400.4.p	pvu|Phvul.004G161900.1.p	pvu|Phvul.008G231400.1.p	sbi|jg19411.t1	sbi|jg24939.t1	sbi|jg42983.t1	sbi|jg43978.t1	sbi|jg45592.t1	sbi|jg8797.t1	seu|jg11438.t1	seu|jg17959.t1	seu|jg19811.t1	sly|Solyc02g067010.3.1	sly|Solyc02g088290.4.1	sly|Solyc03g070470.1.1	sly|Solyc04g005560.3.1	sly|Solyc05g013040.3.1	sme|SMEL_000g015180.1.01	sme|SMEL_002g162780.1.01	sme|SMEL_002g165170.1.01	sme|SMEL_010g350390.1.01	sme|SMEL_011g371660.1.01	sob|Sobic.001G143600.1.p	sob|Sobic.001G301200.1.p
302	ath|AT1G27460.1	bra|Brara.H02050.1.p	bvu|Bv1_015080_kmst.t1	bvu|Bv9_203790_nizr.t1	cqu|AUR62037411-RA	cqu|AUR62038773-RA	gma|Glyma.04G045800.2.p	gma|Glyma.06G046600.1.p	gma|Glyma.10G039200.4.p	gma|Glyma.10G183700.1.p	gma|Glyma.13G125600.6.p	gma|Glyma.14G089012.1.p	gma|Glyma.16G105400.1.p	gma|Glyma.17G235000.5.p	pvu|Phvul.001G027700.1.p	pvu|Phvul.009G071800.1.p	pvu|Phvul.011G133590.1.p	sbi|jg39671.t1	sbi|jg55039.t1	seu|jg10230.t1	seu|jg14642.t1	sly|Solyc04g077830.2.1	sly|Solyc06g008230.3.1	sly|Solyc06g069080.3.1	sme|SMEL_004g218590.1.01	sme|SMEL_006g244030.1.01	sob|Sobic.001G467200.1.p	sol|Spo01051	sol|Spo06937	ath|AT2G43040.1	ath|AT4G28600.3	bra|Brara.A00863.1.p	bra|Brara.C02182.1.p	bra|Brara.E00331.1.p	bra|Brara.H01470.1.p	bvu|Bv3_048610_jnca.t1	bvu|Bv7_165460_dguw.t1	cqu|AUR62002171-RA	cqu|AUR62008761-RA	cqu|AUR62015171-RA	cqu|AUR62015539-RA	cqu|AUR62017623-RA	cqu|AUR62025477-RA	gma|Glyma.01G149800.11.p	gma|Glyma.03G165400.1.p	gma|Glyma.09G213900.1.p	gma|Glyma.19G166600.1.p	pvu|Phvul.001G163000.1.p	pvu|Phvul.002G128400.1.p
303	ath|AT1G32300.1	ath|AT2G46740.1	ath|AT2G46750.1	ath|AT2G46760.1	ath|AT5G56490.1	bra|Brara.B01267.1.p	bra|Brara.E00105.1.p	bra|Brara.E00106.1.p	bra|Brara.E00107.1.p	bra|Brara.J01077.1.p	bvu|Bv1_002270_rqps.t1	bvu|Bv1_002280_jdzm.t1	bvu|Bv2_032020_juxo.t1	bvu|Bv5_101310_xehr.t1	bvu|Bv5_101330_tdtr.t1	bvu|Bv5_124210_skcr.t1	cqu|AUR62004553-RA	cqu|AUR62009308-RA	cqu|AUR62022667-RA	cqu|AUR62030037-RA	cqu|AUR62030038-RA	cqu|AUR62041722-RA	cqu|AUR62043519-RA	gma|Glyma.03G260600.1.p	gma|Glyma.07G050900.1.p	gma|Glyma.16G019900.1.p	gma|Glyma.16G020000.2.p	gma|Glyma.16G020100.1.p	gma|Glyma.17G195100.1.p	gma|Glyma.19G259300.2.p	gma|Glyma.19G259400.2.p	pvu|Phvul.001G074300.1.p	pvu|Phvul.009G257400.1.p	pvu|Phvul.009G257600.2.p	pvu|Phvul.010G118400.2.p	sbi|jg3831.t1	sbi|jg3833.t1	sbi|jg49078.t1	sbi|jg49079.t1	seu|jg24129.t1	seu|jg6162.t1	seu|jg6163.t1	seu|jg626.t1	sly|Solyc08g068420.3.1	sly|Solyc09g005180.4.1	sme|SMEL_007g285410.1.01	sme|SMEL_008g311360.1.01	sme|SMEL_009g325810.1.01	sob|Sobic.001G189500.1.p
304	ath|AT3G18090.1	ath|AT3G23780.1	ath|AT4G21710.1	bra|Brara.A01201.1.p	bra|Brara.C04571.1.p	bra|Brara.E02382.1.p	bra|Brara.H01050.1.p	bra|Brara.H01086.1.p	bvu|Bv1_022970_wnri.t1	bvu|Bv2_031510_yfym.t1	bvu|Bv8_183220_jwww.t1	cqu|AUR62009365-RA	cqu|AUR62014817-RA	cqu|AUR62017013-RA	cqu|AUR62020625-RA	cqu|AUR62023046-RA	cqu|AUR62038757-RA	gma|Glyma.01G006500.1.p	gma|Glyma.04G061000.1.p	gma|Glyma.06G061600.1.p	gma|Glyma.07G125300.4.p	gma|Glyma.09G066000.1.p	gma|Glyma.15G172100.1.p	pvu|Phvul.004G175000.1.p	pvu|Phvul.006G185800.1.p	pvu|Phvul.009G087100.1.p	pvu|Phvul.009G230400.2.p	sbi|jg17488.t1	sbi|jg21037.t1	sbi|jg22755.t1	sbi|jg26102.t1	sbi|jg39909.t1	sbi|jg51830.t1	sbi|jg55251.t1	sbi|jg62132.t1	sbi|jg9942.t1	seu|jg14416.t1	seu|jg16627.t1	seu|jg18784.t1	seu|jg742.t1	sly|Solyc02g078260.3.1	sly|Solyc03g110880.4.1	sly|Solyc08g075940.4.1	sly|Solyc10g078860.2.1	sly|Solyc10g078880.2.1	sly|Solyc12g010600.3.1	sme|SMEL_000g064750.1.01	sme|SMEL_003g188060.1.01	sme|SMEL_008g313700.1.01
305	sbi|jg13899.t1	sbi|jg52042.t1	seu|jg9812.t1	sol|Spo22946	cqu|AUR62002853-RA	cqu|AUR62037324-RA	sly|Solyc02g036270.4.1	sly|Solyc04g005540.3.1	sly|Solyc04g005550.2.1	sly|Solyc07g044800.2.1	sly|Solyc12g016220.3.1	sly|Solyc12g044200.3.1	sme|SMEL_010g358710.1.01	sme|SMEL_010g358730.1.01	sly|Solyc12g044180.3.1	sly|Solyc12g044190.3.1	gma|Glyma.06G256300.1.p	gma|Glyma.07G062900.2.p	gma|Glyma.07G063300.1.p	gma|Glyma.07G065000.1.p	gma|Glyma.07G065600.2.p	gma|Glyma.07G077700.2.p	gma|Glyma.07G078100.2.p	gma|Glyma.13G260600.1.p	gma|Glyma.15G246800.5.p	gma|Glyma.15G247400.5.p	gma|Glyma.15G247600.1.p	gma|Glyma.16G031600.6.p	gma|Glyma.16G031700.4.p	gma|Glyma.18G226500.3.p	gma|Glyma.18G226850.1.p	gma|Glyma.U031914.1.p	pvu|Phvul.008G070800.3.p	pvu|Phvul.008G071200.1.p	pvu|Phvul.008G071300.3.p	pvu|Phvul.008G071500.1.p	pvu|Phvul.008G072100.1.p	pvu|Phvul.008G072200.1.p	pvu|Phvul.008G072300.1.p	pvu|Phvul.011G149400.1.p	sly|Solyc10g055080.3.1	gma|Glyma.01G072300.1.p	pvu|Phvul.008G071000.1.p	pvu|Phvul.008G071966.1.p	pvu|Phvul.010G091100.1.p	pvu|Phvul.010G091200.1.p	pvu|Phvul.010G091500.1.p	pvu|Phvul.010G091701.1.p	pvu|Phvul.010G091800.3.p
306	pvu|Phvul.001G120000.1.p	pvu|Phvul.003G058500.1.p	pvu|Phvul.003G065800.1.p	pvu|Phvul.008G129400.1.p	pvu|Phvul.010G071400.1.p	bra|Brara.E01298.1.p	pvu|Phvul.001G100600.1.p	pvu|Phvul.002G065100.1.p	pvu|Phvul.002G097600.1.p	pvu|Phvul.002G150300.1.p	pvu|Phvul.002G169500.1.p	pvu|Phvul.003G110700.1.p	pvu|Phvul.006G022100.1.p	pvu|Phvul.009G019700.1.p	pvu|Phvul.009G207400.1.p	pvu|Phvul.009G219600.1.p	pvu|Phvul.010G083800.1.p	pvu|Phvul.011G095800.1.p	pvu|Phvul.011G148300.1.p	bvu|Bv6_153610_opgo.t1	cqu|AUR62008529-RA	gma|Glyma.02G129632.1.p	gma|Glyma.07G272050.1.p	gma|Glyma.10G052850.1.p	gma|Glyma.15G163350.1.p	sol|Spo24403	pvu|Phvul.001G156300.1.p	pvu|Phvul.003G086200.1.p	pvu|Phvul.005G038000.1.p	pvu|Phvul.006G011400.1.p	pvu|Phvul.007G151400.1.p	pvu|Phvul.008G112650.1.p	pvu|Phvul.008G165300.1.p	pvu|Phvul.008G181300.1.p	pvu|Phvul.010G084700.1.p	pvu|Phvul.001G168600.1.p	pvu|Phvul.002G149100.1.p	pvu|Phvul.003G069400.1.p	pvu|Phvul.004G053900.1.p	pvu|Phvul.009G122000.1.p	gma|Glyma.17G252900.1.p	pvu|Phvul.006G024500.1.p	pvu|Phvul.007G165500.1.p	pvu|Phvul.008G167900.1.p	pvu|Phvul.008G169700.1.p	pvu|Phvul.008G181700.1.p	pvu|Phvul.009G017400.1.p	pvu|Phvul.009G192600.1.p	pvu|Phvul.009G191700.1.p
[truncated: 38,050 more rows]
[truncated: 588 more columns]

## Sheet: Shared orthogroups per species
Species	Total number of orthogroups	Orthogroup number
ath bra bvu cqu gma pvu sbi seu sly sme sob sol	8218	8563
		5006
		3509
		10122
		1387
		1785
		9363
		7022
		1638
		2203
		5804
		3475
		8193
		1203
		4261
		1354
		2359
		9683
		4094
		7514
		39
		8091
		7950
		8100
		1973
		3849
		8711
		4405
		2029
		1983
		413
		10083
		2583
		710
		9423
		3750
		7845
		7123
		4873
		6513
		2116
		8251
[truncated: 38,314 more rows]

## Sheet: Amaranthaceae (every species)
GO enrichment based on unique orthogroups shared in every species within Amaranthaceae (Beta vulgaris, Chenopodium quinoa, Salicornia bigelovii, Salicornia brachiata, Salicornia europaea, and Spinacia oleracea)
[truncated: 410 more rows]

[truncated: 8 more sheets: Brassicaceae (every species), Fabaceae (every species), Monocot (Sorghum), Other Amaranthaceae (every spp., Salicornia (every species), Salicornia (expanded), Salicornia(All)_and_Quinoa, Solanaceae (every species)]
