# Supplementary material for: SOS1 tonoplast neo-localization and the RGG protein SALTY are important in the extreme salinity tolerance of Salicornia bigelovii
Source: Nat Commun. 2024 May 20;15:4279. doi: 10.1038/s41467-024-48595-5 (PMC11106269; doi:10.1038/s41467-024-48595-5)
Supplement: Supplementary file 7 — Supplementary Dataset 4 [file 41467_2024_48595_MOESM7_ESM.xlsx]

## Sheet: NHX proteins
Protein sequences used for the phylogenetic reconstruction of NHX proteins
Species	Family	Protein ID	Protein length	Hit_evalue	SwissProt_Blast_Hit	Annotation	Protein sequence
Arabidopsis thaliana	Brassicaceae	SOS1 (AT2G01980.1)	1146	-	-	Sodium/hydrogen exchanger 7 (Na(+)/H(+) exchanger 7) (NHE-7) (Protein SALT OVERLY SENSITIVE 1)	MTTVIDATMAYRFLEEATDSSSSSSSSKLESSPVDAVLFVGMSLVLGIASRHLLRGTRVPYTVALLVIGIALGSLEYGAKHNLGKIGHGIRIWNEIDPELLLAVFLPALLFESSFSMEVHQIKRCLGQMVLLAVPGVLISTACLGSLVKVTFPYEWDWKTSLLLGGLLSATDPVAVVALLKELGASKKLSTIIEGESLMNDGTAIVVFQLFLKMAMGQNSDWSSIIKFLLKVALGAVGIGLAFGIASVIWLKFIFNDTVIEITLTIAVSYFAYYTAQEWAGASGVLTVMTLGMFYAAFARTAFKGDSQKSLHHFWEMVAYIANTLIFILSGVVIAEGILDSDKIAYQGNSWRFLFLLYVYIQLSRVVVVGVLYPLLCRFGYGLDWKESIILVWSGLRGA…
Arabidopsis thaliana	Brassicaceae	NHX1 (AT5G27150.1)	538	-	-	Sodium/hydrogen exchanger 1 (Na(+)/H(+) exchanger 1) (NHE-1)	MLDSLVSKLPSLSTSDHASVVALNLFVALLCACIVLGHLLEENRWMNESITALLIGLGTGVTILLISKGKSSHLLVFSEDLFFIYLLPPIIFNAGFQVKKKQFFRNFVTIMLFGAVGTIISCTIISLGVTQFFKKLDIGTFDLGDYLAIGAIFAATDSVCTLQVLNQDETPLLYSLVFGEGVVNDATSVVVFNAIQSFDLTHLNHEAAFHLLGNFLYLFLLSTLLGAATGLISAYVIKKLYFGRHSTDREVALMMLMAYLSYMLAELFDLSGILTVFFCGIVMSHYTWHNVTESSRITTKHTFATLSFLAETFIFLYVGMDALDIDKWRSVSDTPGTSIAVSSILMGLVMVGRAAFVFPLSFLSNLAKKNQSEKINFNMQVVIWWSGLMRGAVSMALAY…
Arabidopsis thaliana	Brassicaceae	NHX2 (AT3G05030.1)	546	-	-	Sodium/hydrogen exchanger 2 (Na(+)/H(+) exchanger 2) (NHE-2)	MTMFASLTSKMLSVSTSDHASVVSLNLFVALLCACIVIGHLLEENRWMNESITALLIGLGTGVVILLISRGKNSHLLVFSEDLFFIYLLPPIIFNAGFQVKKKQFFRNFVTIMAFGAIGTVVSCTIISLGAIQFFKKLDIGTFDLGDFLAIGAIFAATDSVCTLQVLNQDETPLLYSLVFGEGVVNDATSVVLFNAIQSFDLTHLNHEAAFQFLGNFFYLFLLSTGLGVATGLISAYVIKKLYFGRHSTDREVALMMLMAYLSYMLAELFALSGILTVFFCGIVMSHYTWHNVTESSRITTKHAFATLSFLAETFIFLYVGMDALDIEKWRFVSDSPGTSVAVSSILMGLVMLGRAAFVFPLSFLSNLAKKHQSEKISIKQQVVIWWAGLMRGAVSMAL…
Arabidopsis thaliana	Brassicaceae	NHX3 (AT5G55470.1)	529	-	-	Sodium/hydrogen exchanger 3 (Na(+)/H(+) exchanger 3) (NHE-3)	MSIGLTEFVTNKLAAEHPQVIPISVFIAILCLCLVIGHLLEENRWVNESITAILVGAASGTVILLISKGKSSHILVFDEELFFIYLLPPIIFNAGFQVKKKKFFHNFLTIMSFGVIGVFISTVIISFGTWWLFPKLGFKGLSARDYLAIGTIFSSTDTVCTLQILHQDETPLLYSLVFGEGVVNDATSVVLFNAVQKIQFESLTGWTALQVFGNFLYLFSTSTLLGIGVGLITSFVLKTLYFGRHSTTRELAIMVLMAYLSYMLAELFSLSGILTVFFCGVLMSHYASYNVTESSRITSRHVFAMLSFIAETFIFLYVGTDALDFTKWKTSSLSFGGTLGVSGVITALVLLGRAAFVFPLSVLTNFMNRHTERNESITFKHQVIIWWAGLMRGAVSIAL…
Arabidopsis thaliana	Brassicaceae	NHX4 (AT3G06370.3)	552	-	-	Sodium/hydrogen exchanger 4 (Na(+)/H(+) exchanger 4) (NHE-4)	MVIGLSTMLEKTEALFASDHASVVSMNLFVALLCACIVLGHLLEETRWMNESITALIIGSCTGIVILLISGGKSSRILVFSEDLFFIYLLPPIIFNAGFQVKKKQFFRNFMTIMLFGAIGTLISFVIISFGAKHLFEKMNIGDLTIADYLAIGAIFSATDSVCTLQVLNQDETPLLYSLVFGEGVVNDATSVVLFNAIQRFDLTNINSAIALEFAGNFFYLFILSTALGVAAGLLSAFVIKKLYIGRHSTDREVALMMLLAYLSYMLAELFHLSSILTVFFCGIVMSHYTWHNVTDKSKVTTKHTFAAMSFLAEIFIFLYVGMDALDIEKWDVVRNSPGQSIGVSSILLGLILLGRAAFVFPLSFLSNLTKSSPDEKIDLKKQVTIWWAGLMRGAVSMA…
Arabidopsis thaliana	Brassicaceae	NHX5 (AT1G54370.1)	521	-	-	Sodium/hydrogen exchanger 5 (Na(+)/H(+) exchanger 5) (NHE-5)	MEEVMISPVEHDPQGQVKQQQAAGVGILLQIMMLVLSFVLGHVLRRHRFHYLPEASGSLLIGLIVGILANISDTETSIRTWFNFHEEFFFLFLLPPIIFQSGFSLQPKPFFSNFGAIVTFAIIGTFVASVVTGGLVYLGGSMYLMYKLPFVECLMFGALISATDPVTVLSIFQDVGTDVNLYALVFGESVLNDAMAISLYRTMSLVNRQSSSGEHFFMVVIRFFETFAGSMSAGVGVGFTSALLFKYAGLDTENLQNLECCLFVLFPYFSYMLAEGVGLSGIVSILFTGIVMKRYTFSNLSEASQSFVSSFFHLISSLAETFTFIYMGFDIAMEQHSWSHVGFILFSILFIGVARAVNVFGCAYLVNLFRQENQKIPMKHQKALWYSGLRGAMAFALAL…
Arabidopsis thaliana	Brassicaceae	NHX6 (AT1G79610.1)	535	-	-	Sodium/hydrogen exchanger 6 (Na(+)/H(+) exchanger 6) (NHE-6)	MSSELQISPAIHDPQGQEKQQQAAGVGILLQIMMLVLSFVLGHVLRRHKFYYLPEASASLLIGLIVGGLANISNTETSIRTWFNFHDEFFFLFLLPPIIFQSGFSLQPKPFFSNFGAIVTFSVLGTFVASMVTGLLVYLGGVMFLMYRLPFVECLMFGSLISATDPVTVLSIFQELGSDVNLYALVFGESVLNDAMAISLYRTMSLVRSHSSGQNFFMVIVRFLETFVGSMSAGVGVGFTSALLFKYAGLDVDNLQNLECCLFVLFPYFSYMLAEGLSLSGIVSILFTGIVMKHYTYSNLSANSQRFVSAFFHLISSLAETFVFIYMGFDIAMEKHSWSHLGFIFFSILFIVIARAANVFGCGYLVNLARPAHRKIPMTHQKALWYSGLRGAMAFALAL…
Arabidopsis thaliana	Brassicaceae	NHX8 (AT1G14660.1)	756	-	-	Sodium/hydrogen exchanger 8 (Na(+)/H(+) exchanger 8) (NHE-8) (Protein SALT OVERLY SENSITIVE 1B)	MTSIIGAALPYKSPEKAIASSSYSAENDSSPVDAVIFAGTSLVLGTACRYLFNGTRVPYTVVLLVIGIFLGSLEYGTKHNLGKLGHGIRIWNGINPDLLLAVFLPVLLFESSFSMDVHQIKRCMGQMVLLAGPGVLISTFCLGALIKLTFPYNWDWKTSLLLGGLLGATDPVAVVALLKELGASKKMTTLIDGESLMNDGVSVVVFQLFFKMVMGHNSDWGSIIKFLVQNSFGAVGIGLAFGIASVFWLKFIFNDTVAQITVTLSASYFAYYTAQEWAGVSGILTVMILGMFFAAFARTAFKGDSHQSLHHFWEMAAYIANTLVFMLSGVIIAESVLSGQTISYKGNSWSFLFLLYLYVQLSRCVVVGVLYPLLCRSGYGLDWKESIILTWSGLRGAVS…
Brassica rapa	Brassicaceae	Brara.B03531.1.p	219	8.8e-147	sp|Q68KI4|NHX1_ARATH	Sodium/hydrogen exchanger 1 (Na(+)/H(+) exchanger 1) (NHE-1)	MDALDIDKWRSVSDSPGTSVAVSSILIGLLMLGRAAFVFPLSFLSNLAKKNESEKINFKMQVVIWWSGLMRGAVSMALAYNKFTSAGHTDLRGNAIMITSTITVCLFSTVVFGMLTKPLIRFLLPHQKATTSFLSDGNTPKSIQIPLLDQDSFIEFTGNHNVPRPDSIRGFLTRPTRTVHYYWRKFDDSFMRPVFGGRGFVPFVPGSPTERDPPDLSRA
Brassica rapa	Brassicaceae	Brara.J00985.1.p	531	0	sp|Q8S397|NHX4_ARATH	Sodium/hydrogen exchanger 4 (Na(+)/H(+) exchanger 4) (NHE-4)	MGIGLTEFLSIELATEHPQVIPISVFIVILCLCLVIGHLLEENRWVNESITAILVGAVSGTVILLISKGKSSHILVFDEELFFIYLLPPIIFNAGFQVKKKKFFHNFLTIMSFGVIGVFISTTIISFGTWLLFPKLGFKGLTARDYLAIGTIFSSTDTVCTLQILHQDETPLLYSLVFGEGVVNDATSVVLFNAVQKIHFESINGLTALRVLGNFLYLFSTSTLLGIGVGLVTSFVLKTLYFGRHSTTRELAIMVLMAYLSYMLAELFSLSGILTVFFCGVLMSHYASYNVTESSRITSRHVFAMLSFIAETFIFLYVGTDALDFTKWKTSSLSVGGTLEVSGVITALVLLGRAAFVFPLSVLTNLMNRNAQRSESITFKHQVIIWWAGLMRGAVSIAL…
Brassica rapa	Brassicaceae	Brara.E03396.1.p	548	0	sp|Q56XP4|NHX2_ARATH	Sodium/hydrogen exchanger 2 (Na(+)/H(+) exchanger 2) (NHE-2)	MTMLASLYTSLTTKMLSVSTSDHASVVSLNLFVALLCACIVIGHLLEEHRWINESITALLIGLGTGVVILLMSRGKNSHLLVFSEDLFFIYLLPPIIFNAGFQVKKKQFFRNFVTIMAFGAIGTIISCTVISLGAIHFFKKLDIATFDLGDILAIGAIFAATDSVCTLQVLNQDETPLLYSLVFGEGVVNDATSVVLFNAIQSFDLTHLNHEAAFHFLGNFLYLFLLSTVLGVATGLVSAYVIKKLYFGRHSTDREVALMMLMAYLSYMLAELFALSGILTVFFCGIVMSHYTWHNVTESSRVTTKHTFATLSFLAETFIFLYVGMDALDIEKWRFVSDSPGTSVAVSSILMGLVMLGRAAFVFPLSFLSNLSKKNQSEKIDIKQQVVIWWAGLMRGAV…
Brassica rapa	Brassicaceae	Brara.E03288.1.p	558	0	sp|Q84WG1|NHX3_ARATH	Sodium/hydrogen exchanger 3 (Na(+)/H(+) exchanger 3) (NHE-3)	MAFGLLNTVLEKSETLLGSDHASVVSMNLFVALLCACIVLGHLLEETRWMNESITALIIGSCTGIVILLISGGKSSRILVFSEDLFFIYLLPPIIFNAGFQVKKKQFFRNFMTIMLFGAIGTLISFAIISLGAMHFFEKMNIGDLTISDYLAIGAIFSATDSVCTLQVLNKDETPLLYSLVFGEGVVNDATSVVLFNAIQRFDLTHINSTIVLEFAGNFFSLFILSTALGVAAGLLSAFTIKKLYFGKIKHSTDREVALMMLIAYLSYMLAELFHLSSILTVFFCGITMSHYTWHNVTDKSKVTTKHTFAALSFLAEIFIFLYVGMDALDIEKWDVVRNSPGQSIGVSAILLGLILLGRAAFVFPLSFLSNLTKSSPDEKIDWKKQVTIWWAGLMRGAV…
Brassica rapa	Brassicaceae	Brara.F00991.1.p	743	0	sp|Q3YL57|NHX8_ARATH	Sodium/hydrogen exchanger 8 (Na(+)/H(+) exchanger 8) (NHE-8) (Protein SALT OVERLY SENSITIVE 1B)	MTSITYAALPYFSPEKTSLSLSYSAESGSRPVDAVIFAGVSLVLGTACRQLFNGTRVPYTVVLLVIGIVLGSLEYGTNHSLGKMGHGIRIWNDINPDLLLAVFLPALLFESSFSMDVHQIKRCLGQMVLLAGPGVLISTFWIGSLLKLTFPYNWDWKTSLLLGALLGATDPVAVVALLKELGASKKMTTIIDGESLMNDGVSVVVFQLFLKMVMGSTSDWSFIIKFLTQNSFGAVGIGVALGIASVFWLRFVFNDIVVQITVTLSVSYFAYYTAQEWAGVSGILTVMTLGMFFAAFARTAFKGENHQSLHHFWEMVAYIANTLVFILSGVIIAVGDFSSRKISYEGASWGFLFLLYLYVQLSRCVMVGVLYPLLRRFGYGLDWKESIILTWSGLRGAVS…
Brassica rapa	Brassicaceae	Brara.G03678.1.p	541	0	sp|Q8RWU6|NHX6_ARATH	Sodium/hydrogen exchanger 6 (Na(+)/H(+) exchanger 6) (NHE-6)	MSSSELQISPAIHDPQGQEKQQQAAGVGILLQIMMLVLSFVLGHVLRRHKFYYLPEASASLLIGLIVGGLANVSNTETSIRTWFNFHDEFFFLFLLPPIIFQSGFSLQPKPFFSNFGAIVTFSVLGTFVASIVTGVLVYLGGVMFLMYRLPFVECLMFGSLISATDPVTVLSIFQELGSDVNLYALVFGESVLNDAMAISLYRTMSLVRSHSTGQNFFMVIVRFLETFVGSMSAGVGVGFTSALLFKYAGLDVDNLQNLECCLFVLFPYFSYMLAEGLSLSGIVSILFTGIVMKHYTYSNLSTNSQRFVSAFFHLISSLAETFVFIYMGFDIAMEKHSWSHVGFIFFSILFIVIARAANVFGCGYLVNLARPAHRKIPMTHQKALWYSGLRGAMAFALA…
Brassica rapa	Brassicaceae	Brara.G02070.1.p	535	0	sp|Q8RWU6|NHX6_ARATH	Sodium/hydrogen exchanger 6 (Na(+)/H(+) exchanger 6) (NHE-6)	MSELQISPAIHDPQGQEKQQQAAGVGILLQIMMLVLSFVLGHVLRRHKFYYLPEASASLLIGLIVGGLANVSNTETSIRTWFNFHDEFFFLFLLPPIIFQSGFSLQPKPFFSNFGAIVTFSVLGTFVASMVTGVLVYLGGVMFLMYKLPFVECLMFGSLISATDPVTVLSIFQELGSDVNLYALVFGESVLNDAMAISLYRTMSLVRSQSAGQNFFMVIVRFLETFVGSMSAGVGVGFISALLFKYAGLDVDNLQNLECCLFVLFPYFSYMLAEGLSLSGIVSILFTGIVMKHYTYSNLSTNSQRFVSSFFHLISSLAETFVFIYMGFDIAMENHSWSHVGFILFSILFIVIARAANVFGCGYLVNLVRPAHRKIPMTHQKALWYSGLRGAMAFALALQ…
Brassica rapa	Brassicaceae	Brara.I00484.1.p	306	1.14e-158	sp|Q68KI4|NHX1_ARATH	Sodium/hydrogen exchanger 1 (Na(+)/H(+) exchanger 1) (NHE-1)	MIPLLDSLLSKMPSLSASDHASVVSLNLFVALLCACIVLGHLLEENRWMNESITALLIGLATGVVILHAFATLSFLAETFIFLYVGMDALDIDKWRSVSDSPGTSVAVSSILIGLLMLGRAAFVFPLSFLSNLAKKNQSEKIDFKMQVVIWWSGLMRGAVSMALAYNKFTRAGKTDLRGNAIMITSTITVCLFSTVVFGMLTKPLIRFLLPHQKATTSFLSDGNTPKSIQIPLIDQDSFIEFAGNHNVPRPDSIRGFLTRPTRTVHYYWRQFDDSFMRPVFGGRGFVPFVPGSPTERDPPTDLSRA
Brassica rapa	Brassicaceae	Brara.I02044.1.p	1139	0	sp|Q9LKW9|NHX7_ARATH	Sodium/hydrogen exchanger 7 (Na(+)/H(+) exchanger 7) (NHE-7) (Protein SALT OVERLY SENSITIVE 1)	MATVIDAATPYRLLEEATGSSSEGESSPVDAVLFVGMSLVLGIASRHLLRGTRVPYTVALLVIGIALGSLEYGTHHNLGKVGHGIRIWNEINPELLLAVFLPALLFESAFSMEVHQIKRCIGQMVLLAGPGVLISTFCLASLVKLTFPYSWDWKTALLLGGLLSATDPVAVVALLKELGASKKLSTVIEGESLMNDGTAIVVFQLFLKMVMGNSSDWGSIITFLIRVALGAVGIGLAFGIVSVLWLKFIFNDTVIEITLTIAVSYFAYYTAQEWAGASGVLTVMTLGMFYAAFARTAFKGDSQKSLHHFWEMVAYIANTLIFILSGVVIAEGILDSDKIAYQGNSWGFLFLLYFYVQVSRCVVVGVLYPLLCRVGYGLDWKEGIILVWSGLRGAVALSL…
Glycine max	Fabaceae	Glyma.17G022500.1.p	536	0	sp|Q56XP4|NHX2_ARATH	Sodium/hydrogen exchanger 2 (Na(+)/H(+) exchanger 2) (NHE-2)	MAVEALYLYDKLTTVMTSDHASVVSMNLFVALLCACIIIGHLLEENRWINESITALLIGLCTGVFILFTTGGKSSHILVFSEDLFFIYLLPPIIFNAGFQVKKKQFFRNFMTIMLFGAVGTLISFCIISLGAIHFFQKLDIGSLKIGDFLAIGAIFSATDSVCTLQVLNQDETPLLYSLVFGEGVVNDATSVVLFKAIQNFDLSHIDLTTALQLLGNFLYLFIASTVLGIFAGLLSAFIIKKLYFGKLIRHSTDREVALMVLMAYLSYMLSELFSLSAILTVFFCGIVMSHYTWHNVTESSRVTTKHVFATLSFIAEIFIFLYVGMDALDIEKWRIVSQSPRKSIGVSSLLLALILVGRAAFVFPLSFLSNLLKKSQSEKIELKQQVTIWWAGLMRGAV…
Glycine max	Fabaceae	Glyma.20G229900.1.p	546	0	sp|Q56XP4|NHX2_ARATH	Sodium/hydrogen exchanger 2 (Na(+)/H(+) exchanger 2) (NHE-2)	MVFEISTVVSKLQTLSTSDHASVVSMNLFVALLCGCIVLGHLLEENRWMNESITALLIGVCTGIVILLFSGGKSSHILVFSEDLFFIYLLPPIIFNAGFQVKKKQFFVNFMTIMLFGAIGTLISCTIITLGATQIFKRLDVGPLELGDFLAIGAIFAATDSVCTLQVLNQDETPLLYSLVFGEGVVNDATSVVLFNAIQSFDLNQIDPSIAGHFLGNFLYLFIASTMLGVLTGLLSAYIIKKLYIGRHSTDREVALMMLMAYLSYMLAELSYLSGILTVFFCGIVMSHYTWHNVTESSRITTKHSFATLSFVAEIFIFLYVGMDALDIEKWKFVSDSPGTSVATSSVLLGLILLGRAAFVFPLSFLSNLAKKSPNEKISFRQQVIIWWAGLMRGAVSIA…
Glycine max	Fabaceae	Glyma.10G158700.1.p	546	0	sp|Q56XP4|NHX2_ARATH	Sodium/hydrogen exchanger 2 (Na(+)/H(+) exchanger 2) (NHE-2)	MVFEISSVVSKLQTLSTSDHASVVSMNLFVALLCGCIVLGHLLEENRWMNESITALLIGVCTGVVILLFSGGKSSHILVFSEDLFFIYLLPPIIFNAGFQVKKKQFFVNFMTIMLFGAIGTLISCTIITLGATQIFKRLDVGPLELGDFLAIGAIFAATDSVCTLQVLNQDETPLLYSLVFGEGVVNDATSVVLFNAIQSFDLNQIDSSIAVHFLGNFLYLFIASTMLGVLTGLLSAYIIKKLYIGRHSTDREVALMMLMAYLSYMLAELCYLSGILTVFFCGIVMSHYTWHNVTESSRITTKHSFATLSFVAEIFIFLYVGMDALDIEKWKFVSDSPGTSVATSGVLLGLILLGRAAFVFPLSFISNLAKKSPNEKISFRQQVIIWWAGLMRGAVSIA…
Glycine max	Fabaceae	Glyma.08G092000.1.p	1147	0	sp|Q9LKW9|NHX7_ARATH	Sodium/hydrogen exchanger 7 (Na(+)/H(+) exchanger 7) (NHE-7) (Protein SALT OVERLY SENSITIVE 1)	MEEEQQQQHLSLSISLSVVSAASSSSEENSNPSDAVIFFGLSLALGIACRHLLRGTRVPYTVALLILGIALGSIEYGTHHRLGKIGDGIRIWSEIDPDLLLAVFLPALLFESSFLMEVHQIKRCLAQMILLAGPGVALSTVCLGVVLKLTFPYNWSWKTSLLLGGLLSATDPVAVVALLKDLGASKKLSTIIEGESLMNDGTAIVVYTLFYRMVLGETFNWVAIIKFLAQVSLGAVGMGLAFGIASVLWLGFIFNDTVIEIALTFAVSYIAYFTAQEGSGVSGVLTVMSLGMFYSAFARTAFKGESQQSLHHFWEMIAYIANTLIFILSGVVIAEGILGDENVFYHGTSWTHLLLLYAYVQVSRCIVVGALFPFLRYFGYGLDWKEAIILIWSGLRGAV…
Glycine max	Fabaceae	Glyma.08G324200.1.p	529	0	sp|Q8S397|NHX4_ARATH	Sodium/hydrogen exchanger 4 (Na(+)/H(+) exchanger 4) (NHE-4)	MGMVPVNLIPEVLRNLVHEHALVVPISLFVAVLCLCLVVGHLLEENRWINESILAIIVGFIAGIILLLVTKGKSSHILTFNEELFFIYLLPPIIFNAGFQVKKKQFFHNFLTIMLFGVIGVFISVSIITCGSWWLFPKLKLLGLSGQDYLAIGTIFSSTDTVCTLQVLHQDETPLLYSLVFGEGVVNDATSVVLFNAVQKLDVSRLSGKTFSVIGEFLYLFITSTGLGVITGLLTAYILKALSFGRHSSVREISLMILMAYLSYMLAELFDLSGILTVFFCGILMSHYAWYNVTETSRITTRHVFATMSFIAETFIFLYVGMDALDIEKWKMTQLSYGNLMGIYSSLILLILLGRAAFVFPLSALANYTNTRATSDQASSITFKHQIIIWWAGLMRGAV…
Glycine max	Fabaceae	Glyma.15G124100.1.p	534	0	sp|Q8RWU6|NHX6_ARATH	Sodium/hydrogen exchanger 6 (Na(+)/H(+) exchanger 6) (NHE-6)	MASELEISPADARKAPGKEQQAAGVGILLQIMMLVLSFVLGHVLRRKKVYIIPEASASLLIGLIVGILANISDTETNIRAWFNFHEEFFFLFLLPPIIFQSGFSLAPKPFFSNFGAIVTFAIFGTFIASIVTGILVYLGGLLFLMYRLPFVECLMFGALISATDPVTVLSIFQELGTDVNLYALVFGESVLNDAMAISLYRTMSSVRADPSGQNLFMVVVRFLETFVGSMSAGVGVGFISALLFKYAGLDIDNLQNLESCLFVLFPYFSYMLAEGLGLSGIVSILFTGIVMKHYTYSNLSQSSQRFASAFFELISSLAETFVFIYMGFDIAMEQHSWSHVGFIFFSIIFIGIARAANVFSCAYLVNLVRPTHRKIPSKHQKALWYSGLRGAMAFALALQ…
Glycine max	Fabaceae	Glyma.07G251900.5.p	539	0	sp|Q56XP4|NHX2_ARATH	Sodium/hydrogen exchanger 2 (Na(+)/H(+) exchanger 2) (NHE-2)	MAVGVGALYLYDKLTTLMMTSDHASVVSMNLFVALLCACIIIGHLLEENRWINESITALLIGLCTGVFILFTTGGKSSHILVFSEDLFFIYLLPPIIFNAGFQVKKKQFFRNFMTIMLFGAVGTLISFCIISLGAIHFFQKLDIDSLKIGDFLAIGAIFSATDSVCTLQVLNQDETPLLYSLVFGEGVVNDATSIVLFKAIQNFDLSHIDLTTALQLLGNFLYLFIASTVLGIFVGLLSAFIIKKLYFGKLIRHSTDREVALMVLMAYLSYMLSELFSLSAILTVFFCGIVMSHYTWHNVTESSRVTTKHVFATLSFIAEIFIFLYVGMDALDIEKWRIVSQSPRKSIGVSSLLLALILVGRAAFVFPLSFLSNLLKNSQSEKIELKQQVTIWWAGLMR…
Glycine max	Fabaceae	Glyma.07G270400.1.p	527	0	sp|Q8RWU6|NHX6_ARATH	Sodium/hydrogen exchanger 6 (Na(+)/H(+) exchanger 6) (NHE-6)	MMEEDGTSKEQQQAAGVGILLQIMMLVLSFVLGHVLRRKKIYVLPEASASLLIGLLVGTLANISHTQTSIRAWFNFHEEFFFLFLLPPIIFQSGFSLSPKPFFANFGAIVTFAIFGTFLASIVTGVLVYLGGLMYLMYRLPFVECLMFGALISATDPVTVLSIFQELGTDVNLYALVFGESVLNDAMAISLYRTMSVVKSHPSGQNFFMVIVRFLETFVGSMSSGVGVGFISALLFKYAGLDIDNLQNLESCLFVLFPYFSYMLAEGLGLSGIVSILFTGMVMKHYTYSNLSRSSQRFVSAFFELISSLAETFVFIYMGFDIAMEKHSWSHVGFIFFSIIFIGIARAANVFSCAYLVNLIRPAYRQIPPKHQKALWYSGLRGAMAFALALQSIHDLPEG…
Glycine max	Fabaceae	Glyma.09G018200.1.p	534	0	sp|Q8RWU6|NHX6_ARATH	Sodium/hydrogen exchanger 6 (Na(+)/H(+) exchanger 6) (NHE-6)	MTSELEISPADTRKAPGKEQQAAGVGILLQIMMLVLSFVLGHVLRRKKVYIIPEASASLLIGLIVGILANISDTETSIRGWFNFHEEFFFLFLLPPIIFQSGFSLAPKPFFSNFGAIVTFAIFGTFIASIVTGILVYLGGLLFLMYRLPFVECLMFGALISATDPVTVLSIFQELGTDVNLYALVFGESVLNDAMAISLYRTMSSVRADPSGQNLFMVVVRFLETFVGSMSAGVGVGFISALLFKYAGLDIDNLQNLESCLFVLFPYFSYMLAEGLGLSGIVSILFTGIVMKHYTYSNLSQSSQRFASAFFELISSLAETFVFIYMGFDIAMEQHSWSHVGFIFFSIIFIGIARATNVFSCAYLVNLVRPTHRKIPPKHQKALWYSGLRGAMAFALALQ…
Glycine max	Fabaceae	Glyma.03G243000.1.p	547	0	sp|Q56XP4|NHX2_ARATH	Sodium/hydrogen exchanger 2 (Na(+)/H(+) exchanger 2) (NHE-2)	MGGELSYVLSKMEMLTSDHASVVSMNIFVALLCACIVIGHLLEENRWLNESITALLIGICTGVVILLLSRGKSSHLLVFSEDLFFIYLLPPIIFNAGFQVKKKQFFVNFITITLFGAVGTLISCSIITFGVTQIFKRMGVGKSLDMGDYLAIGAIFAATDSVCTLQVLNQDETPLLYSLVFGEGVVNDATSVVLFNAIKSFDLNKIDHRIGLHFFGNFLYLFTTSTLLGVLAGLLSAYIIKTLYIGRHSTDREVALMMLMAYLSYILAELWYLSGILTVFFCGIVMSHYTWHNVTESSRITTKHAFATLSFVLETFIFLYVGMDALDIEKWRFVSDRPKTSVAVSSVLLGLVLAGRAAFVFPLSFLSNLTKKTQSEKISFREQVIIWWAGLMRGAVSMA…
Glycine max	Fabaceae	Glyma.19G240500.2.p	547	0	sp|Q56XP4|NHX2_ARATH	Sodium/hydrogen exchanger 2 (Na(+)/H(+) exchanger 2) (NHE-2)	MGGELSYVLLKTQMLTSDHASVVSMNIFVALLCACIVIGHLLEENRWVNESITALLIGICTGIVILLLSRGKSSHLLVFSEDLFFIYLLPPIIFNAGFQVKKKQFFVNFITITLFGVVGTLISCSIITFGVTQIFKRMGFGKSLDMGDYLAIGAIFAATDSVCTLQVLNQDETPLLYSLVFGEGVVNDATSVVLFNAIKSFDLNKIDPRIGLHFIGNFLYLFTASTLLGVLAGLLSAYIIKTLYIGRHSTDREVALMMLMAYLSYILAELWYLSGILTVFFCGIVMSHYTWHNVTESSRITTKHAFATLSFVLETFIFLYVGMDALDIEKWRFVSDRPKTSVAVSSVLLGLVLAGRAAFVFPLSFLSNLTKKTQSEKISFREQVIIWWAGLMRGAVSMA…
Phaseolus vulgaris	Fabaceae	Phvul.003G089800.1.p	535	0	sp|Q8RWU6|NHX6_ARATH	Sodium/hydrogen exchanger 6 (Na(+)/H(+) exchanger 6) (NHE-6)	MTKGNNQISPADGVDVSGGSKEQQAAGVGILLQIMMLVLSFVLGHVLRRKKIYVLPEASASLLIGLLVGTLANISHTQTSIRAWFNFHEEFFFLFLLPPIIFQSGFSLSPKPFFSNFGAIVTFAIFGTFLASIVTGVLVYLGGLMYLMYRLPFVECLMFGALISATDPVTVLSIFQELGTDVNLYALVFGESVLNDAMAISLYRTMTVIKTHPSGQNFFMVVVRFLETFVGSMSAGVGVGFISALLFKYSGLDIDNLQNLESCLFVLFPYFSYMLAEGLGLSGIVSILFTGMVMKHYTFSNLSRSSQRFVSSFFELISSLAETFVFIYMGFDIAMEKHSWSHVGFIFFSIIFIGIARAVNVFSCAYLVNLVRPAYRQIPRKHQKALWYSGLRGAMAFAL…
Phaseolus vulgaris	Fabaceae	Phvul.003G100600.1.p	546	0	sp|Q56XP4|NHX2_ARATH	Sodium/hydrogen exchanger 2 (Na(+)/H(+) exchanger 2) (NHE-2)	MPVGAMFQKLTTVMTSDHASVVSMNIFVALLCACIIIGHLLEENRWINESITALLIGLCTGVSILLTSGGKSSHILVFSEDLFFIYLLPPIIFNAGFQVKKKQFFRNFMTIMLFGAVGTLISFCIISLGAIHFFQKLDIGSLKLGDFLAIGAIFSATDSVCTLQVLNQDETPLLYSLVFGEGVVNDATSVVLFKAIQNFDLSHIDLSTALQLIGNFLYLFIASTVLGIFAGLLSAYIIKKLYFGKLIRHSTDREVALMVLMAYLSYMLAELFSLSAILTVFFCGIVMSHYTWHNVTESSRVTTKHVFATLSFIAEIFIFLYVGMDALDIEKWRIVSESPRKSIGVSSLLLALILVGRAAFVFPLSFLSNLFKKSQAEKTDLKQQVTIWWAGLMRGAVSI…
Phaseolus vulgaris	Fabaceae	Phvul.007G182200.1.p	534	0	sp|Q68KI4|NHX1_ARATH	Sodium/hydrogen exchanger 1 (Na(+)/H(+) exchanger 1) (NHE-1)	MLAMALLLPPLHLSTPYLSTSTIVALCVFFTLLGTCVIIGHLLEENRWANESIIALLLGLCSGTVVLFVTNFQSAKILIFSEDLFFLYLLPPIIFNAGFQVKKKQFFKNFTIILLFGVIGTVISFCLISVGALLLIQWIGIANLDIKDYLAIGAILSATDSVCTLQVLNQDETPLLYSIVFGEGVVNDATSIVLFNSVQSLDFSSTTSMTALKLLGTFLFLFCSSTALGIVVGLLSAYIMKTLYLGRHSTDRELALMMLLAYLSYMIAELLNLSGILTIFFCGIVMSHYTWHNVSLSSRTTTKHAFATLSFIAETFIFICVGMDALDIDKWKSSEASTGISFAVSSTLFALVLIGRAAFVFPIAYIKNRINTRESTKIEFRSQFIIWWAGLMRGAVTIA…
Phaseolus vulgaris	Fabaceae	Phvul.007G184100.1.p	542	0	sp|Q56XP4|NHX2_ARATH	Sodium/hydrogen exchanger 2 (Na(+)/H(+) exchanger 2) (NHE-2)	MVFEISSVVSKLQMLSTSDHSSVVSMNLFVALLCGCIVLGHLLEENRWMNESITALLIGVTTGVVILLFSGGKSSHILVFSEDLFFIYLLPPIIFNAGFQVKKKQFFVNFMTIMLFGAIGTLISCAVITLGATQIFKKLDIGPLDLGDYLAIGAIFAATDSVCTLQVLNQDETPLLYSLVFGEGVVNDATSVVLFNAIQSFDLNQIDSSIALHFLGNFLYLFIASTMLGVLTGLLSAYIIKKLYIGRHSTDREVALVMLMAYLSYMLAELFYLSGILTVFFCGIVMSHYTWHNVTESSRITTKHSFATLSFVAEIFIFLYVGMDALDIEKWKFVSDSPGTSIAASSVLLGLILLGRAAFVFPLSFISNLAKKSPNEKISFRQQVIIWWAGLMRGAVSMA…
Phaseolus vulgaris	Fabaceae	Phvul.006G134033.1.p	534	0	sp|Q8RWU6|NHX6_ARATH	Sodium/hydrogen exchanger 6 (Na(+)/H(+) exchanger 6) (NHE-6)	MASEIEISPADTRKAPGKDQQAAGVGILLQIMMLVLSFVLGHVLRRKKVYIIPEASASLLIGLIVGILANISDTETSIRAWFNFHEEFFFLFLLPPIIFQSGFSLAPKPFFSNFGAIVTFAILGTFIASIVTGILVYLGGVLFLMYKLPFVECLMFGALISATDPVTVLSIFQELGTDVNLYALVFGESVLNDAMAISLYRTMSSVKADPSGQNLFMVVVRFLETFVGSMSAGVGVGFISALLFKYAGLDIDNLQNLESCLFVLFPYFSYMLAEGLGLSGIVSILFTGIVMKHYAYSNLSQSSQRFASAFFELISSLAETFVFIYMGFDIAMEQHSWSHVGFIFFSIIFIGIARAANVFSCAYLVNVVRPSHRRIPPKYQKALWYSGLRGAMAFALALQ…
Phaseolus vulgaris	Fabaceae	Phvul.006G097100.1.p	549	0	sp|Q56XP4|NHX2_ARATH	Sodium/hydrogen exchanger 2 (Na(+)/H(+) exchanger 2) (NHE-2)	MGTELSYALSKLHMLSTSDYASVVSMNIFVALLCACIVIGHLLEENRWVNESITALLIGICTGVVILLLSRGKSSHLLVFSEDLFFIYLLPPIIFNAGFQVKKKQFFVNFMTIMLFGAVGTLINCSIITFGVIQIFKRMGVGNSLEIGDYLAIGAIFAATDSVCTLQVLNQDETPLLYSLVFGEGVVNDATSVVLFNAIKSFDLNIIDHRIGLHFFGNFFYLFIASTLLGVLAGLLSAYIIKTLYIGRHSTDREVALMMLMAYLSYILAELWYLSGILTVFFCGIVMSHYTWHNVTESSRITTKHAFATLSFVLETFIFLYVGMDALDIEKWRFVSDRPKTSVAVSSVLLGLVLAGRAAFVFPLSFLSNLTKKSESEKISFSEQVIIWWAGLMRGAVSM…
Phaseolus vulgaris	Fabaceae	Phvul.006G050200.1.p	527	0	sp|Q8S397|NHX4_ARATH	Sodium/hydrogen exchanger 4 (Na(+)/H(+) exchanger 4) (NHE-4)	MVPLSWISDEARNLAHEHAQVVPISLFVAVLCLCLVIGYLLEENRWVNESIVAIIVGIFAGIMLLLITKGKSSHILTFSEELFFIYLLPPIIFNAGFQVKKKQFFHNFLTIMMFGVIGVFISTLVITCGSWWIFPKLKLLGLTGQDFLAIGTIFSSTDTVCTLQVLHQDETPLLYSLVFGEGVVNDATSVVLFNAVQKLDVSKFSSKTFRVIGDFLYLFLLSTGLGVLSGLLTSYILKALSFGRHSSVREIALMMLMAYLSYMLAELCDLSGILTVFFCGILMSHYAWYNVTETSRITTRHVFATMSFIAETFIFLYVGMDALDIEKWKMTQLSYGNLLGIYSSLILLILLGRAAFVFPLSAVANYTNTRASSDRASRITFRHQIIIWWAGLMRGAVSI…
Phaseolus vulgaris	Fabaceae	Phvul.002G185150.1.p	1145	0	sp|Q9LKW9|NHX7_ARATH	Sodium/hydrogen exchanger 7 (Na(+)/H(+) exchanger 7) (NHE-7) (Protein SALT OVERLY SENSITIVE 1)	MEQEQEQQPLSLSLSFSLSVVSAASAPSSSGEHSSPADAVIFFGLSLALGIACRHLLRGTRVPYTVALLIIGIALGSIEYGTHHRLGKIGDGIRLWSEIDPDLLLAVFLPALLFESSFLMEVHQIKRCLAQMILLAGPGVAISTVCLGVVMKLTFPYNWSWKTSLLLGGLLSATDPVAVVALLKDLGASKKLSTIIEGESLMNDGTAIVVYTLFYRMVLGETFNWVAIIKFLAQVSLGAVGMGLAFGIASVLWLGFIFNDTVIEIALTFAVSYIAYFTAQEGSGVSGVLTVMSLGMFYSAFARTAFKGESQQSLHHFWEMIAYIANTLIFILSGVVIAEGILSDNTVFYHGTSWTHLLLLYAYVQVSRCIVVGVLFPFLRYLGYGLDWKEAIILIWSGL…
Solanum lycopersicum	Solanaceae	Solyc01g005020.3.1	1151	0	sp|Q9LKW9|NHX7_ARATH	Sodium/hydrogen exchanger 7 (Na(+)/H(+) exchanger 7) (NHE-7) (Protein SALT OVERLY SENSITIVE 1)	MELLVETRPFRIVEESISAESSDPTNAVIFVGISLLLGIGCRHLLRGTRVPYSVALLVLGIGLGALEYGTHHGLGRIGDGIRIWANIDPDLLLAVFLPALLFESAFSMEIHQIKRCAVQMLLLAGPGVLISTFFLGAALKIAFPYNWSWSTSLLLGGLLSATDPVAVVALLKELGASKKLGTIIEGESLMNDGTAIVVYQLLLRMVTGWTFNWGAVIKFLVQVSLGAVGFGIAFGIASVLWLGFIFNDTVIEISLTLAVSYVAYFTAQQGADVSGVLTVMTLGMFYSAVAKTAFKGESHQSLHHFWEMVSYIANTLIFILSGVVIAEGILAGDNIFKIYDNSWGYLILLYVLILVSRAVVVGVLYPFLRYFGYGLDLKEAFILVWGGLRGAVALSLSLS…
Solanum lycopersicum	Solanaceae	Solyc01g067710.3.1	537	0	sp|Q56XP4|NHX2_ARATH	Sodium/hydrogen exchanger 2 (Na(+)/H(+) exchanger 2) (NHE-2)	MVFDFGTLVASLNRLSTSDHQSVVSINLFVALICACIIIGHLLEENRWMNESITALVIGLCTGVVILLISGGKNSHILVFSEDLFFIYLLPPIIFNAGFQVKKKSFFRNFSTIMLFGAVGTLISFIIISFGATSIFKKWNIGHLEIGDYLAIGAIFSATDSVCTLQVLSQDETPLLYSLVFGEGVVNDATSVVLFNAVQNFDLSHINTSKALELVGNFLYLFASSTILGVVAGLLSAYIIKKLYFGRHSTDREVAIVILMAYLSYMLAELFYLSAILTVFFSGIVMSHYTWHNVTESSRVTTKHAFATLSFIAEIFIFLYVGMDALDIEKWRFVSDSPQLSVQVSSILLGLVLVGRAAFVFPLSFLSNLMKKSPEERISFNQQIIIWWAGLMRGAVSVA…
Solanum lycopersicum	Solanaceae	Solyc01g098190.3.1	536	0	sp|Q56XP4|NHX2_ARATH	Sodium/hydrogen exchanger 2 (Na(+)/H(+) exchanger 2) (NHE-2)	MASVLASLFPKLGSLGTSDHASVASINLFVALLCACIIIGHLLEENRWVNESITALIIGLGTGVVILLVSGGKSSHLLVFSEDLFFIYLLPPIIFNAGFQVKKKQFFVNFMTIMLFGAIGTLVSCAIISLGAIQTFKKLDIEFLDIGDYLAIGAIFAATDSVCTLQVLHQDETPLLYSLVFGEGVVNDATSVVLFNAIQNVDLTSLNPSIALSFLGNFFYLFLASTLLGAGTGLLSAYIIKKLYFGRHSTDREVALMMLMAYLSYMLAELFYLSGILTVFFCGIVMSHYTWHNVTESSRVTTRHTFATLSFLAETFLFLYVGMDALDIEKWKFVGDRPGLSISASSILMGLILLGRAAFVFPLSYLSNLMKKSSEEKITFRQQVIIWWAGLMRGAVSMA…
Solanum lycopersicum	Solanaceae	Solyc04g018090.2.1	332	1.66e-101	sp|Q3YL57|NHX8_ARATH	Sodium/hydrogen exchanger 8 (Na(+)/H(+) exchanger 8) (NHE-8) (Protein SALT OVERLY SENSITIVE 1B)	MKCQFGFGFGLSWLRNDKMSGKYSTHHVFEQFPNSAIMGTVEEGTLPYNLWQGESSSSSSSSNPSDAVLFGGICLLVGVSCRTLLRRTTIPYTVVLLILGIALGSLEFGSIYRLGKLGNGIRIWADIDADLLLAVFLPILIFEGAFSMQVHQIKKCMAQMLLLAGPGVLISTGLIGAAVKLIFPYDWNWNTSLLLGAILSATDPVAVVALLKDLGASKKLSTIVEGESMMNDGAAIVVYQLFYRMVLGKSSGCVAVLEYLAEGSLGSVLIGIVFGMASLLWLRFIYNDTLTDFSLALTVSYIAYYTVARKIRGQLGFFVTQIGRVSKNSLCL
Solanum lycopersicum	Solanaceae	Solyc04g018100.4.1	695	0	sp|Q9LKW9|NHX7_ARATH	Sodium/hydrogen exchanger 7 (Na(+)/H(+) exchanger 7) (NHE-7) (Protein SALT OVERLY SENSITIVE 1)	AQEEAEASGILTLVALGMVFAMSKDTHRAGGKQSLHEFWEMIAYIANTLIFILSGVIIAQSIFSIGNLENNTGRSWGYVFLLYIILQVARTIVVFAFYPALCYFGYGLNWKEAIIIIWSGLRGAVGLALSLSIKDASGDPKYLSSETGAMFVFLTGGSVLLTLIINGSTTQLLLSLFGMDALSESEKTMVNYAKHQLLRKAEEFSRTCSGSNNPFDWITVGGYASCIKDVCEDTVWPPCTTNHGYLKIDDMKTMRVCFLKATRETYWSTFNEGRITESSISVLMESIDEAIDLATQGLHDWNYISTHLKFPGYYRFFSTSVCPPRLTRWLVLKKLQDSCHICSAFIHAHRIARQLLLDYTGDNGNAAIVVAESEVEEIEARKFLENVKNSMPEIIHQTE…
Solanum lycopersicum	Solanaceae	Solyc04g056600.4.1	531	0	sp|Q8RWU6|NHX6_ARATH	Sodium/hydrogen exchanger 6 (Na(+)/H(+) exchanger 6) (NHE-6)	MEDHLQISPAGAKAIPGKEQQAAGYGILLQIMMLVLSFVIGHVLRRRHFYYIPEASASLLIGLIVGGLANVSDTETSIRAWFNFHEEFFFLFLLPPIIFQSGFSLSPKPFFSNFGAIITFAILGTFIASFVTGILVYLGGVTYLMYRLPFVECLMFGALISATDPVTVLSIFQELGTDVNLYALVFGESVLNDAMAISLYRTMSLVRSHMSTDQNYFMITIRFVETFMGSLSAGVGVGFVSALLFKYAGLDIDNLQNLESCLFVLFPYFSYMLAEGLGLSGIVSILFTGVVMKRYTYPNLSESSQRFVSAFFHLISSLAETFVFIYMGFDIAMEKHSWSHVGFIFFSILFIVIARAANVFGCAYLVNLVRPPHQKIPAKHQKALWYSGLRGAMAFALAL…
Solanum lycopersicum	Solanaceae	Solyc06g008820.3.1	534	0	sp|Q56XP4|NHX2_ARATH	Sodium/hydrogen exchanger 2 (Na(+)/H(+) exchanger 2) (NHE-2)	MGLDAVARLGVSILSDGDQVSVDSITLFVALLCGCIVIGHLLEESRWINDSITALVIGLSTGGIILLTTKGKSSHLLEFDEQLFFIYVLPPIIFNAGFQVKKKQFFRNFVTIMLFGAVGTLISFSIISFGAKELLGKLDIGFLELRDYLAIGAIFSATDSVCTLQVLNQDETPRLYSLVFGEGVVNDATSVVLFNAIQKLDLSHINSRAALVFTGNFLYLFLASTFLGVLIGLLSAYLIKKIYLGRHSTDREVALMILMAYLSYVMAELFDLSGILTVFICGIVMSHYTWHNVTFNSKVTTRHAFATLSFIAEIFIFLYVGMDALDIEKWRFVKDSPGKSVGVSAALLGLVLVGRACFVFPLSLFSNCLKRSEHDKFGLKQQVTIWWAGLMRGSVSMAL…
Solanum lycopersicum	Solanaceae	Solyc10g006080.3.1	525	0	sp|Q8S397|NHX4_ARATH	Sodium/hydrogen exchanger 4 (Na(+)/H(+) exchanger 4) (NHE-4)	MALFNYVNFIGHKNSHEMVVPITLFVAILCICLVIGSLFEENRWVNESITAIIIGLISGTIILLISKGKSSHILRFNEEVFFIYLLPPIIFNAGFQVKKKQFFHNFLTIMSFGVIGVFISSSIIASGSWWIFPKLNFNGLTIRDYLGIGAIFSSTDTVCTLQVLHQDETPLLYSLVFGEGVVNDATSVVLFNAVQKIDVARFNGWSAFHVFLDFLYLFSTSTCLGVAVGLITSYILKGLYFGRHSTVREISLMLLMAYLSYMLAELWNLSGILTVFFSGILMSHYAWHNVTDSSRITTRHAFEAMSFIAETFIFLYVGMDALDIEKWKMSQQSLAGSVWTSMGIYVTVLVLMAIGRAAFVFPLSVLSNFMNRNARRTPPITFKHQIVIWWAGLMRGAVS…
Solanum melongena	Solanaceae	SMEL_001g125520.1.01	551	0	sp|Q56XP4|NHX2_ARATH	Sodium/hydrogen exchanger 2 (Na(+)/H(+) exchanger 2) (NHE-2)	MASVLASLFPKLGSLGTSDHTSVVSINLFVALLCACIVIGHLLEENRWVNESITALIIGLCTGVVILLVSGGKSSHLLVFSEDLFFIYLLPPIIFNAGSLVKLWFPWIMLDESRFQVKKKQFFVNFMTIMMFGAIGTLVSCAIISLGAIQTFKKLDIGFLDIGDYLAIGAIFAATDSVCTLQVLHQDETPLLYSLVFGEGVVNDATSVVLFNAIQNFDLSSVNFSIALSFLGNFFYLFLASTLLGAATGLLSAYIIKKLYFGRHSTDREVALMMLMAYLSYMLAELFYLSGILTVFFCGIVMSHYTWHNVTESSRVTTRHAFATLSFLAETFLFLYVGMDALDIEKWKFVSDSPGLSIAVSSILMGLVLLGRAAFVFPLSFLSNLMKKSPEEKITFRQQ…
Solanum melongena	Solanaceae	SMEL_001g139710.1.01	537	0	sp|Q56XP4|NHX2_ARATH	Sodium/hydrogen exchanger 2 (Na(+)/H(+) exchanger 2) (NHE-2)	MGFDFGTLLASLNGLSASDHQSVVSINLFVALICACIVIGHLLEENRWMNESITALIIGLCTGVVILLISGGKNSHILVFSEDLFFIYLLPPIIFNAGFQVKKKSFFRNFSTIMLFGAVGTLISFIIISLAAIGIFKKMNIGGLEIGDYLAIGAIFSATDSVCTLQVLSQDETPLLYSLVFGEGVVNDATSVVLFNAVQNFDLSHINTSKALELIGNFLYLFASSTILGVVAGLLSAYIIKKLYFGRHSTDREVAIMILMAYLSYMLAELFYLSAILTVFFCGIVMSHYTWHNVTESSRVTTKHAFATLSFIAEIFIFLYVGMDALDIEKWRFVSDSPQLSVQVSSILLGLVLVGRAAFVFPLSFLSNLMKNSPEERISFNQQITIWWAGLMRGAVSVA…
Solanum melongena	Solanaceae	SMEL_001g150910.1.01	1150	0	sp|Q9LKW9|NHX7_ARATH	Sodium/hydrogen exchanger 7 (Na(+)/H(+) exchanger 7) (NHE-7) (Protein SALT OVERLY SENSITIVE 1)	MEIVETTPFRVLEESASAESSGSDPTNAVIFVGISLLLGIACRHLLRGTRVPYSVALLVLGIGIGAIEYGTHHGLGRVGDGIRIWANIDPDLLLAVFLPALLFESAFSMEIHQIKRCAVQMFLLAGPGVVISTFCLGACLKIAFPYNWSWSTSLLLGGLLSATDPVAVVALLKELGASKKLSTIIEGESLMNDGTAIVVYQLLLRMVTGWTFNWGAVIKFLVEVSLGAVGFGIAFGLASVLWLGFIFNDTVIEITLTLAVSYVAYFTAQQGTDVSGVLTVMTLGMFYSAVAKTAFKGESHQSLHHFWEMVSYIANTLIFILSGVVIAEGILGGNNIFKIYDNSWGYLILLYVLILVSRTIVVGVLYPFLQYFGYGLDLKEAFILVWGGLRGAVALSLSL…
Solanum melongena	Solanaceae	SMEL_004g201410.1.01	487	0	sp|Q8S397|NHX4_ARATH	Sodium/hydrogen exchanger 4 (Na(+)/H(+) exchanger 4) (NHE-4)	MALLDYVNTVANSSSHQMVVPMTVFVAILCLCLVVGHLLQENRWVNESITAIIIGLISGTIILLLSKGKSSHILRFNEEVFFIYLLPPIIFNAGFQVKKKQFFHNFLTIMSFGVTGVFISSTIITAGSWWLFPKFNFNGLTVRDYLGIGAIFSSTDTVCTLQVLHQDETPLLYSLVFGEGVVNDATSVVLFNAVQKIDVNRFNGWSALHVFLDFLYLFSTSTGLGVAAGLVTSFILKGLYFGRHSTVREISLMLLMAYLSYMLAELSDLSGILTVFFAGILMSHYAWHNVTDSSRITTSIWTSMGIYGTVLMLIAVGRAAFVFPLSVLSNFMNRHATRSPKITFKHQIVIWWAGLMRGAVSIALAFKQFTSSGVTLDPVHAVMVTTTVIVVLFSTLVFG…
Solanum melongena	Solanaceae	SMEL_006g242370.1.01	463	0	sp|Q56XP4|NHX2_ARATH	Sodium/hydrogen exchanger 2 (Na(+)/H(+) exchanger 2) (NHE-2)	MGLIAVVRLGVSVLSNDDQVSVDSITLFVALLCGCIVIGYLLEESRWINESVTAVVIGLCTGGIILLTTKGKSSHLLEFDEQLFFIYVLPPIIFNAGFQVKKKQFFRNFMTIMLFGAIGTLISFSIISFAIGAIFSATDSVCTLQVLNQDETPRLYSLVFGEGVVNDATSVVLFNAIQKLDLSHINSRAALLFTGNFLYLFLASTFLGVLIGLLSAYLIKKIYLGRHSTDREVALVILMAYLSYVMAELFDLSGILTVFICGIVMSHYTWHNVTANSKVTTRHTFETLSFIAEIFIFLYVGMDALDIEKWRFVKNGPGKSVGVSAALLGLVLVGRACFVFPLSLLSNCLKQSEHDKFDLKQQVFGLITKPLVRFLLPSSQGFNSLISSEQSFARPLLTN…
Solanum melongena	Solanaceae	SMEL_011g370080.1.01	272	1.35e-129	sp|Q8RWU6|NHX6_ARATH	Sodium/hydrogen exchanger 6 (Na(+)/H(+) exchanger 6) (NHE-6)	MAISLYRTMSLVRSHMSTNQNFFMITIRFVETFMGSLSAGVGVGFVSALISFMFYFLPAVHLFAVSHKVLWCLDFTHLFKYAGLDIDNLQNLESCLFVLFPYFSYMLAEGLGLSGIVSILFTGVVMKRYTYSNLSESSQRFVSAFFHLISSLAETFVFIYMGIDIAMEKHSWSHVGFIFFSIVSLTCSLLYILAANVFGCAYLVNLVRPPHQKIPAKYQKALWYSGLRGAMAFALALQSIHDLPEGHGQTIFTATTAIVVLTDEYLDANIEV
Solanum melongena	Solanaceae	SMEL_011g375230.1.01	684	5.14e-148	sp|Q9LKW9|NHX7_ARATH	Sodium/hydrogen exchanger 7 (Na(+)/H(+) exchanger 7) (NHE-7) (Protein SALT OVERLY SENSITIVE 1)	MQSLQLTNNEHWRNLSKQQRLGIDLVENHLYQTKEKGKQVKTERITIDAHMHNTSGRSWGYAFLLYIILQVARTIVVFAFYPALCYFGYGLNWKEAIIIIWSGLRGAVGLALSLSIKGASGDPKYLSSETGAMFVFLTGGSVLLTLIINGSTAQLLLSLFGMDALSKSEYSLFQETMVNYAKNQLLRKAEEFSRICSGGNNPVDWITVGCYATCIKEVCEDTVWPPSTTNHGYLEIDDMKTMRVCFLKATREAYWSTFNDGRITESTISVLMESIYEAIDLATQGLNDWTYISTRLKFPGYYKFFSTTICPPRLTRWFVLKKLKDSCHICSAFIHAHRIARQLLLDYTGDNGNAAIVVAESEVEELEARKFLENVQNSMPEIIHQMESRQVIFSMLKCL…
Solanum melongena	Solanaceae	SMEL_011g375240.1.01	305	1.46e-108	sp|Q3YL57|NHX8_ARATH	Sodium/hydrogen exchanger 8 (Na(+)/H(+) exchanger 8) (NHE-8) (Protein SALT OVERLY SENSITIVE 1B)	MATVEEGPLPYNLWQGDSISSPSSKPTDAVLFGGISLLIGVSCRTLLRRTSIPYTVVLLIIGIALGSFGADIDADLLLAVFLPILIFEGAFSMEVHQIKKCMAQMLLLAGPGVLISTVLIGAAVKLVFPYDWNWKTSLLLGAVLSATDPVAVVALLKDMGASKKLSTIVEGESMMNDGAAIVVYQLFYRMVLGKSSGLVSVLEYLAEGSLGSVMIGLVFGMTSLFWLRFIYNDTLTDFSLALTVSYIAYYTAQQEAEASGILTLVALGMVFAMSKDTHRAGGKQSLHEFWEMIAYIANTLIFILR
Sorghum bicolor	Poaceae	Sobic.010G131500.1.p	530	0	sp|Q8S397|NHX4_ARATH	Sodium/hydrogen exchanger 4 (Na(+)/H(+) exchanger 4) (NHE-4)	MAAALWETLLAASAADGTGGSSTTVVSICVFTAVLCLCLVAGHLLEENKWVNESITALIIGCIVGAIIFLLTEGKHSHILRFDEQLFFIYVLPPIIFNAGFQVKKKQFFHNFMTIMSFGVFGVFISGAIVSAGCYWLFPKVGFGKLDAVDYLALGAIFSSTDTVCTLQVINQDETPRLYSLVFGEGVVNDATAVVLFNAIKNLDISQLKGGVVLKLIADFLYLFATSTIIGISIGLATAYVLKALYFGRHSTDREVALMALMAYLSYMLAELLELSGILTVFFCGIVMSHYAWHNVTESSRITTKHIFATLSFIAETFIFLYVGMDALDVDKWKTSKESFKTSIGIFGIVVLLILLGRVAFVFPVSILSNILSGSSERTPITFKHQVVIWWAGLMRGAV…
Sorghum bicolor	Poaceae	Sobic.009G042700.1.p	546	0	sp|Q56XP4|NHX2_ARATH	Sodium/hydrogen exchanger 2 (Na(+)/H(+) exchanger 2) (NHE-2)	MGLGLGALLKSGALSVSDYDAIVSINIFIALLCSCIVIGHLLEGNRWVNESITALVMGLITGGVILLVTNGTNSRILVFSEDLFFIYLLPPIIFNAGFQVKKKQFFRNFITIILFGAVGTLISFVIISLGAMGLFKKLDVGPLELGDYLAIGAIFSATDSVCTLQVLNQDETPLLYSLVFGEGVVNDATSVVLFNAIENLDIANFDAIVLLNFVGKFLYLFFTSTILGVATGLLSAYIIKKLCFARHSTDREVSIMILMAYLSYMLSMLLDLSGILTVFFCGIVMSHYTWHNVTESSRVTTKHTFATLSFIAEIFLFLYVGMDALDIEKWKLASSSPKKPIALSAIILGLVMVGRAAFVFPLSFLSNLSKKEARPKISFKQQVIIWWAGLMRGAVSIAL…
Sorghum bicolor	Poaceae	Sobic.005G201000.1.p	541	0	sp|Q56XP4|NHX2_ARATH	Sodium/hydrogen exchanger 2 (Na(+)/H(+) exchanger 2) (NHE-2)	MGLMALGDPPADYASIAAVGLFVALMCVCIIVGHLLEENRWMNESITALFIGLGTGAVILFASSGKHSRVLQFSEDLFFIYLLPPIIFNAGFQVKKKQFFRNFITITLFGAVGTLISFTVISLGALGLVSRLNIGALELGDYLALGAIFSATDSVCTLQVLSQDETPFLYSLVFGEGVVNDATSVVLFNAIQNFDLGNISGAKLLNFIGSFLYLFGTSTILGVASGLLSAYIIKKLYFGRHSTDREVSIMMLMAYLSYMLAELLDLSGILTVFFCGIVMSHYTWHNVTESSRVTTKHAFATLSFIAETFLFLYVGMDALDIEKWKIVSQTYSPVKSVALSSTILALVLVSRAAFVFPLSFLSNLTKKTPNGKISFRQQVIVWWAGLMRGAVSIALAYNK…
Sorghum bicolor	Poaceae	Sobic.008G192900.2.p	1137	0	sp|Q9LKW9|NHX7_ARATH	Sodium/hydrogen exchanger 7 (Na(+)/H(+) exchanger 7) (NHE-7) (Protein SALT OVERLY SENSITIVE 1)	MGGDGVPEPDDAVLFVGVSLVLGIASRHLLRGTRVPYTVALLVLGVALGSLEYGTQHGLGKLGAGIRIWANINPDLLLAVFLPALLFESSFSMEVHQIKRCMAQMVLLAGPGVVVSTVLLGAAVKLTFPYNWSWKTSLLLGGLLSATDPVAVVALLKELGASKKLSTIIEGESLMNDGTAIVVYQLFYRMVLGRTFDAGSIIKFLSEVSLGAVALGLAFGIMSILWLGFIFNDTIIEIALTLAVSYIAFFTAQDSLEVSGVLTVMTLGMFYAAFAKTAFKGESQQSLHHFWEMVAYIANTLIFILSGVVIADGVLQNNAHFERHGSSWGFLLLLYVFVQISRLIVVGVLYPLLRQFGYGLDWKEAMILVWSGLRGAVALSLSLSVKRTSDAVQPYLKPE…
Sorghum bicolor	Poaceae	Sobic.002G243400.1.p	540	0	sp|Q8RWU6|NHX6_ARATH	Sodium/hydrogen exchanger 6 (Na(+)/H(+) exchanger 6) (NHE-6)	MATGVSLAAAPHVASVTGSGSVEEQAAGVGILLQISMLVLSFVLGHILRRRKFYYIPEASGSLLIGMIVGGLANISNTQKSIRRWFNFREDFFLLFLLPPIIFQSGFSLAPKPFFSNFDAIITFAILGTFIASIVTGLLVYLGGLLYIVYRLPLVECMMFGALVSATDPVTVLSIFQELGTDTNLYALVFGESVLNDAVAISLYRTMASMRTHHSGKNFFLVILRFLENFVGSMSSGIGVGLISALLFKYAALGVENLHNLESCLFVLFPYFSYMLAEGIGLSGIVSILFTGIVMKRYTFSNLSDDSQRFTARFFHLLSSLAEAFVFIYMGVDIAMERQSWSHIGFIFFSIIFILLARAANVFPCAYILNLARPPHCQIPRQYQQALWYSGLRGAMAFA…
Sorghum bicolor	Poaceae	Sobic.002G408100.1.p	536	0	sp|Q56XP4|NHX2_ARATH	Sodium/hydrogen exchanger 2 (Na(+)/H(+) exchanger 2) (NHE-2)	MGLGVVAELVRLGVLSSTSDHSSVVSINLFVALLCACIVLGHLLEENRWVNESITALIIGLCTGVVILLTTKGKSSHILVFSEDFFFIYLLPPIIFNAGFQVKKKQFFRNFMTITLFGAVGTMISFFTISLGAIAIFSRMNIGTLDVGDFLAIGAIFSATDSVCTLQVLHQDETPLLYSLVFGEGVVNDATSVVLFNALQNFDLNHIDVTVVLNFLGNFCYLFLSSTLLGVFSGLLSAYIIKKLYIGRHSTDREVALMMLMAYLSYMLAELLDLSGILTVFFCGIVMSHYTWHNVTESSRVTTKHAFATLSFIAETFLFLYVGMDALDIEKWEFASDIPGKSIGISSILLGLVLVGRAAFVFPLSFLSNLTKKSPLEKITLRQQVVIWWAGLMRGAVSI…
Sorghum bicolor	Poaceae	Sobic.002G156000.1.p	536	0	sp|Q8RWU6|NHX6_ARATH	Sodium/hydrogen exchanger 6 (Na(+)/H(+) exchanger 6) (NHE-6)	MALELRLASASPPAGGGLAQPPPLAPPGKEQQVAGVGILLQISMLVLSFVLGHVLRRHRFYYLPEASASLLIGLVVGGLANISNTETNTRTWFNFHEEFFFLFLLPPIIFQSGFSLSPKPFFANFGAIVTFAILGTFIASVVTGVLVYLGGLTFLMYKLPLVECLMFGALISATDPVTVLSIFQELGSDVNLYALVFGESVLNDAMAISLYRTMSSVRSHAAGGENLFMMILQFLETFVGSMSSGVGVGFISALLFKYAGLDVDNLQNLECCLFVLFPYFSYMLAEGLGLSGIVSILFTGMVMKHYTYSNLSDNSQRFVSAFFHLLSSLAETFVFIYMGFDIAMEEHSWSHVGFIFFSIIFIVVARAANVFSCAYLVNMSRPQHRRIPLKHQKALWFSG…
Beta vulgaris	Amaranthaceae	bvu|Bv4_089680_zfce.t1	519	0	sp|Q8S397|NHX4_ARATH	Sodium/hydrogen exchanger 4 (Na(+)/H(+) exchanger 4) (NHE-4)	MVLDLGVQIANMGESGHAQVVPIAVFVAVLCFCMVIGHLLEENRWVNESITAILIGCLTGMIILLISKGKNSHIVRFDEELFFIYLLPPIIFNAGFQVKKKQFFQNFLTIMLFGVIGVFISTTIISTGSWWLFPKVGFAGLTARDYLAIGTIFSSTDTVCTLQILNQDETPFLYSLVFGEGVVNDATSVVLFNAIQKLNVKSFGDWTHVIGDFLYLFFASTALGITTGLLTAYALKALYFGRHSTDREIALMTLMAYLSYMLAELSQLSGILTVFFCGIVMSHYAWHNITENSRITTRHIFATMSFIAETFIFLYVGTDVFDMEKWKMTKMGFGTLVGIYTTVVFLILLGRAAFVFPLSAISNRMNREKENSGRRSTITFRKQVIIWWAGLMRGAVSIA…
Beta vulgaris	Amaranthaceae	XP_010675005.2	538	0	sp|Q56XP4|NHX2_ARATH	Sodium/hydrogen exchanger 2 (Na(+)/H(+) exchanger 2) (NHE-2)	MFGVPNIVHESSPFDTSTVISITVFISLICLCIIVGHLLEENRWANESITSLLLGVVSGAVVLLIRRGQNSRILVFNEELFFIYLLPPIIFNAGFQVKKKQFFKNFSTILSFGVLGTLISFCLVSSGVLLLLKKIGLTQLSVNDYMALGAILSATDSVCTLQVLNQDETPLLYSVVFGEGVVNDATSIVLFNAVQKLDLSNLSAMTALALLGTFLYLLVTSTLLGIFAGLLSAFVIKKLYIGRHSTDREIALMMLMAYLSYMIAELMELSGILTVFFCGVVMSHYTWHNVSESSRITSKHAFATMSFISETFIFLYVGMDTLDIDKWKESSTSAGTYLAVSTTMLALVLIGRAAFVFPLASILNYTRRGNDQKIDLSRQFIVWWAGLMRGAVTVALSYN…
Beta vulgaris	Amaranthaceae	Bv1_006450_xkmw.t1	552	0	sp|Q56XP4|NHX2_ARATH	Sodium/hydrogen exchanger 2 (Na(+)/H(+) exchanger 2) (NHE-2)	MMEQLSSVFFSKMNSLSTSDHASIVSMNLFVALLCGCIVLGHLLEENRWMNESITALLIGLSTGVVILLISGGKSSHLLVFSEDLFFIYLLPPIIFNAGFQVKKKQFFRNFITIIMFGAIGTLISFTIISLGAMTIFKEMDIGSLELGDYLAIGAIFAATDSVCTLQVLNQDETPLLYSLVFGEGVVNDATSVVLFNAIQSFDLTHIDHRIALQFSGNFLYLFFASTLLGAMTGLLSAYIIKKLYFGRHSTDREVALMMLMAYLSYMLAELFYLSGILTVFFCGIVMSHYTWHNVTESSRVTTKHAFATLSFVAEIFLFLYVGMDALDIEKWRFVSDSPGTSIAVSSILIGLVMVGRAAFVFPLSLLMNLSKKSHSEKVTFNQQVVIWWAGLMRGAVSM…
Beta vulgaris	Amaranthaceae	Bv6_131830_sjdh.t1	1162	0	sp|Q9LKW9|NHX7_ARATH	Sodium/hydrogen exchanger 7 (Na(+)/H(+) exchanger 7) (NHE-7) (Protein SALT OVERLY SENSITIVE 1)	MAAYRIAVPLPFMLAEAETVTTNTTNSAVVAALVEEESNPTDAVIFFGVSLILGIACRHFLRGTRIPYTVALLVIGIGLGSLEYGTKHGVGRFGDGIRIWENIDPDLLLAVFLPALLFESSFSMEVHQIKRCIAQMVLLAGPGVLISTFALGAALKLSFPYDWNWKTSLLLGGLLSATDPVAVVALLKELGASKKLSTIIEGESLMNDGTAIVVYQLFFQMVLGRTFNWASIVKFLVQVALGAVGMGIAFGAASVLWLGFIFNDTVIEITLTLAVSYVAYFTAQEGAAVSGVLTVMTLGMFYAAAARTAFKGESQQSLHHFWEMVAYIANTLIFILSGTVIAQGVLSSDSIFQNHGITWGYLILLYVYVLVARGLVVGALFPFLRYFGYGLDWKEAIIL…
Beta vulgaris	Amaranthaceae	Bv9_203100_pswr.t1	527	0	sp|Q8RWU6|NHX6_ARATH	Sodium/hydrogen exchanger 6 (Na(+)/H(+) exchanger 6) (NHE-6)	MSPTNDPLISPVDVRGSPAKEQQAAGVGILLQIMMLVLSFVLGHVLRRHKFYYLPEASASLLIGLVVGGLANISNTETSIREWFNFHEEFFFLFLLPPIIFQSGFILAPKPFFSNFGAIVTFSVVGTFISSILTGLLVYLGGVTYLIYKLPFVECMMFGALISSTDPITVLAIFQELGTDVNLYALVFGESVLNDAVAISLYRSMSLLRGQSSSQNIFKFILGFLETFVGSLSSGVGVGFISALLFKYAGLDIENLQNLECCLFVLFPYFSYMLAEGLGLSGIVSILFTGIVMKHYTYSNLSEKSQQFVSEFFHLISSLAETFIFIYMGLDIVMERHSWSHIGFIFFSIVIIVIARGVNVFSCGYLVNLARPANRKIPMTHQKALWYNGLRGAMAFALA…
Chenopodium quinoa	Amaranthaceae	AUR62024750-RA	534	0	sp|Q8S397|NHX4_ARATH	Sodium/hydrogen exchanger 4 (Na(+)/H(+) exchanger 4) (NHE-4)	MGFFMDVLWEKGVELANMGESGHAQVVPISVFVAVLCFCLVIGHLLEENRWLNESITAIVIGCLTGMIILFISKGKNSHILRFDEELFFIYLLPPIIFNAGFQVKKKQFFQNFLTIMLFGVIGVFISTTIISLGSWWLLPKVGFAGLTARDYLAIGTIFSSTDTVCTLQVLNQDDTPLLYSLVFGEGVVNDATSVVLFNAIQKLNVKKVGDWTHVLGSFLYLFFTSTALGIGTGLLTAYALKALYFGRSCVASFRLLQLAELSGILTVFFCGIVMSHYAWHIFATMSFIAETFIFLYVGMDVFDMEKWKMTKLSIWTLLGIYGTIIFLILLARAAFVFPLSALSNRMNREKEISGRRSSITFKKQVIIWWAGLMRGAVSIALAFKQFTYSGVTMDTVNA…
Chenopodium quinoa	Amaranthaceae	AUR62015923-RA	534	0	sp|Q8S397|NHX4_ARATH	Sodium/hydrogen exchanger 4 (Na(+)/H(+) exchanger 4) (NHE-4)	MGESGHAQVVPISVFVAVLCFCLVIGHLLEENRWLNESITAIVIGCLTGMIILFISKGTNSHILRFDEELFFIYLLPPIIFNAGFQVKKKQFFQNFLTIMLFGVIGVFISTTIISLGSWWLLPKVGFAALTARDYLAIGTIFSSTDTVCTLQVLNQDDTPLLYSLVFGEGVVNDATSVVLFNAIQKLNVKKVGDWTHVLGSFLYLFFASTALGIGTGLLTAYALKASYFGRHSTDREIALMTLMAYLSYTLAEASAYFCSKLRLAELSGILTVFFCGIVMSHYAWHIFATMSFIAETFIFLYVGMDVFDMEKWKMTRLSIWTLLGIYGTIVFLILLARAAFVFPLSALSNRMNREKERSGRRSSITFKKQVIIWWAGLMRGAVSIALAFKQFTYSGVTM…
Chenopodium quinoa	Amaranthaceae	AUR62000862-RA	544	0	sp|Q56XP4|NHX2_ARATH	Sodium/hydrogen exchanger 2 (Na(+)/H(+) exchanger 2) (NHE-2)	MFGVEKILHESTPFDTSTVISITVFISLICLCIIIGHLLEENRWANESITSLLLGVASGGVVLLIRKGQNSRILVFNEELFFIYLLPPIIFNAGFQVKKKQFFKNFSTILSFGVVGTLISFCLVSVGVQFLLKKIGLTQLSVNDYLALGAILSATDSVCTLQVLNQDDTPLLYSVVFGEGVVNDATSIVLFNAVQSLDLSNLSAMTALALLGTFLYLFITSTLLGVLVGLLSAFIIKKLYLSRHSTDREIALMMLMAYLSYMIAELMDLSGILTVFFCGVVMSHYTWHNVSESSRITSKHAFATMSFISETFIFLYVGMDTLDIDKWKESNASVGTYLAVSSAMLSLILIGRAAFVFPLANILNYTKKNSDKKINFSTQFIIWWAGLMRGAVTVALSYN…
Chenopodium quinoa	Amaranthaceae	AUR62000934-RA	551	0	sp|Q56XP4|NHX2_ARATH	Sodium/hydrogen exchanger 2 (Na(+)/H(+) exchanger 2) (NHE-2)	MWSQLGSLLSGKMDALATSDHASVVSMNLFVALLCGCIIIGHLLEENRWMNESITALLIGLSTGVVILLISGGKSSHLLVFSEDLFFIYLLPPIIFNAGFQVKKKQFFRNFITIILFGAVGTLVSFTIISFGALSIFKKLDIGSLDLADYLAIGAIFAATDSVCTLQVLNQDETPLLYSLVFGEGVVNDATSVVLFNAIHSFDLTSIDHRIALQFMGNFLYLFIASTILGAFTGLLSAYIIKKLYFGRHSTDREVALMILMAYLSYMLAELFYLSGILTVFFCGIVMSHYTWHNVTESSRVTTKHAFATLSFVAEVFLFLYVGMDALDIEKWRFVSDSPGISVAVSSILLGLIMVGRAAFVFPLSWLMNFAKKSQSEKVSLNQQVVIWWAGLMRGAVSM…
Chenopodium quinoa	Amaranthaceae	AUR62003491-RA	1211	0	sp|Q9LKW9|NHX7_ARATH	Sodium/hydrogen exchanger 7 (Na(+)/H(+) exchanger 7) (NHE-7) (Protein SALT OVERLY SENSITIVE 1)	MAAYRIAVPFPLMLAEVGAETTTPTNSTISGSAMAEESESTPTDAVIFFGVSLILGIACRHFLRGTRVPYTVALLIIGIGLGSLEYGTKHGLGRIGDGIRIWENIDPELLLAVFLPALLFESSFSMEIHQIKRCAAQMILLAGPGVLISTFCLGAALKLSFPYDWSWKTSLLLGGLLSATDPVAVVALLKELGASKKLSTIIEGESLMNDGTAIVVYQLFLKMILGRTFNWASILKYLVQVTFGAVGFGIAFGIASVLWLGFIFNDTVIEITLTLAVSYVAYFTAQEGADVSGVLTVMTLGMFYAAAARTAFKGESQQSLHHFWEMVAYIANTLIFILSGAVIAQGVLSSDNIFENHGNASVSKLVSNYMSMEDVNGLGIEKWIQHHTLGRLSDLSVGV…
Chenopodium quinoa	Amaranthaceae	AUR62015223-RA	581	0	sp|Q8RWU6|NHX6_ARATH	Sodium/hydrogen exchanger 6 (Na(+)/H(+) exchanger 6) (NHE-6)	MEDQLISPADVHGSPAKEQQAAGVGILLQIMMLVLSFVLGHVLRRHKFYYLPEASASLLIGLVVGGLANISNTETSISCVLVIVFLDSFVATQSGFILAPKPFFSNFGAIVTFSVLGTFIASILTGLLVYLGGVTYLIYKLPFVECMMFGALITSTDPITVLAIFQELGTDVNLYALVFGESVLNDAVAISLYRSMSALKGQSSSQNVFTFFLRFIETFAGSMSSVFTLVNIGLYLIYCLGGYILCNLDFMNLFKYAGLDIENLQNLECCLFVLFPYFSYMLAEGLGLSGIVSILFTGIVMKHYTYSNLSEKSQQFVSGFFHLISSLAETFIFIYMGLDIVMEKHSWSHIGFIFFAIITIVLARAVNVFSCGYLVNLVRPAHRKIPMTHQKALWYNGLR…
Chenopodium quinoa	Amaranthaceae	AUR62017800-RA	1158	0	sp|Q9LKW9|NHX7_ARATH	Sodium/hydrogen exchanger 7 (Na(+)/H(+) exchanger 7) (NHE-7) (Protein SALT OVERLY SENSITIVE 1)	MAAYRIAVPFPLMLAEVGAETTAPMNSTISASAMAEESESNPTDAVIFFGVSLILGIACRHFLRGTRVPYTVALLIIGIGLGSLEYGTKHGLGRFGDGIRIWENIDPELLLAVFLPALLFESSFSMEIHQIKRCAAQMILLAGPGVLISTFCLGAALKLSFPYDWSWKTSLLLGGLLSATDPVAVVALLKELGASKKLSTIIEGESLMNDGTAIVVYQLFLKMILGRTFNWASILKYLVQVSFGAVGFGIAFGIASVLWLGFIFNDTIIEITLTLAVSYAAYFTAQEGADVSGVLTVMTLGMFYAAAARTAFKGESQQSLHHFWEMVAYIANTLIFILSGAVIAQGVLSSDNIFENHGTAWGYLILLYVYVLVARGVVVGVLYPFLCYFGYGMEWKEAM…
Chenopodium quinoa	Amaranthaceae	AUR62017691-RA	514	0	sp|Q8RWU6|NHX6_ARATH	Sodium/hydrogen exchanger 6 (Na(+)/H(+) exchanger 6) (NHE-6)	MEDQQISPVDVRGSPAKEQQAAGVGILLQIMMLVLSFVLGHVLRRHKFYYLPEASASLLIVIIFFDSFVATQSGFILAPKPFFSNFGAIVTFSVLGTFIASILTGLLVYLGGITYLIYKLPFVECMMFGALITSTDPITVLAIFQELGTDVNLYALVFGESVLNDAVAISLYRSMSALKGQSSDQNVFTFFLRFIETFAGSMSSVFTLVNIGLYLIYCLGGYILCDLDCMNLFKYAGLDIENLQNLECCLFVLFPYFSYMLAEGLGMSGIVSILFTGIVMKHYTYSNLSEKSQQFVSGFFHLISSLAETFIFIYMGLDIVMEKHSWSHIGFIFFSIITIVLARAVNVFSCGYLVNLVRPAHRKIPMTHQKALWYNGLRGAMAFALALQSVHDLPEGHGQ…
Chenopodium quinoa	Amaranthaceae	AUR62005035-RA	551	0	sp|Q56XP4|NHX2_ARATH	Sodium/hydrogen exchanger 2 (Na(+)/H(+) exchanger 2) (NHE-2)	MWSQLSSLLSGKMDALATSDHASVVSMNMFVALLCGCIVIGHLLEENRWMNESITALLIGLATGVVILLISGGKSSHLLVFSEDLFFIYLLPPIIFNAGFQVKKKQFFRNFITIILFGAVGTLVSFTIISFGALSIFKKLDIGSLDLADYLAIGAIFAATDSVCTLQVLNQDETPLLYSLVFGEGVVNDATSVVLFNAIQSFDLTTIDHRIALQFMGNFLYLFIASTILGAFTGLLSAYIIKKLYFGRHSTDREVALMMLMAYLSYMLAELFYLSGILTVFFCGIVMSHYTWHNVTESSRVTTKHAFATLSFVAEVFLFLYVGMDALDIEKWRFVSDSPGTSVAVSSILLGLIMVGRAAFVFPLSWLMNFAKKSHSEKVSLNQQVVIWWAGLMRGAVSM…
Chenopodium quinoa	Amaranthaceae	AUR62005112-RA	510	0	sp|Q56XP4|NHX2_ARATH	Sodium/hydrogen exchanger 2 (Na(+)/H(+) exchanger 2) (NHE-2)	MFGVEKILHESTPFDTSTVISITVFISLICLCIIIGHLLEENRWANESITSLLLGVASGGIVLLIRKGQNSRILVFNEELFFIYLLPPIIFNAGFQVKKKQFFKNFSTILSFGVVGTLISFCLVSVGVQFLLKKIGLTQLSVNDYLALGAILSATDSVCTLQVLNQDDTPLLYSVVFGEGVVNDATSIVLFNAVQSLDLSNLSAMTALALLGTFLYLFVTSTLLGVFVGLLSAFIIKKLYLSRHSTDREIALMMLMAYLSYMIAELMDLSGILTVFFCGVVMSHYTWHNVSESSRITSKHAFATMSFISETFIFLYVGMDTLDIDKWKESNASLGTYLAVSSAMLSLILIGRAAFVFPLANILNYTKKNSDKKINFSTQFIIWWAGLMRGAVTVALSYN…
Salicornia bigelovii	Amaranthaceae	Sbi_jg55501.t1	541	0	sp|Q8RWU6|NHX6_ARATH	Sodium/hydrogen exchanger 6 (Na(+)/H(+) exchanger 6) (NHE-6)	MAAAIEDHQLISLSDARASPTNEQQAAGVGILLQIMMLVLSFVLGHVLRRHKFYYLPEASASLLIGLVVGGLANISNTETSIREWFNFHEEFFFLFLLPPIILYPFLTFYILLYDLCFILAPKPFFSNFGAIVTFSILGTFISSILTGLLVYLGGITYLIYKLPFIECLMFGALISSTDPVTVLAIFQELGTDVNLYALVFGESVLNDAVAISLYRSMSLLKGQSSSQNVFMFIFGFLETFVGSLSSGVGVGFVSALLFKYAGLDIENLQNLECCLFVLFPYFSYMLAEGLGLSGIVSILFTGIVMKHYAYSNLSEKSQQFVSEFFHLISSLAETFIFIYMGLDIVMERHSWSHVGFIFFSIIIILLSRAVNVFSCGYLVNMVRPAHRKIPVQHQKALW…
Salicornia bigelovii	Amaranthaceae	Sbi_jg51905.t1	742	5.75e-167	sp|Q56XP4|NHX2_ARATH	Sodium/hydrogen exchanger 2 (Na(+)/H(+) exchanger 2, NHE-2)	MLMTIAPTCFSSSPLKPSNKFHSWKLFKVCANGFPSFLPQQTDNIKDSFARNLALRIERLPVQLTSSGSSIMSSCVRPMVQEKSDPVVLLHGFDSSCLEWRYTYPLLEEAGLETWAFDILGWGFSDLERLPQCDVASKRNHLYQFWKSYIKRPMILVGPSLGAAVAIDLAVNHPEAVSKLVLIDASVYAEGTGDMAKLPRLFAYAGVSLLKSVPLRFYVNRIAFNDISFSTSVDWMKIGRLHCLYPWWEDATVNFMRSGGYNVASLINQVKKQTLIIWGEDDQIISYKLGLKLHDELQNAVLRQISECGHLPHVEKPKSVADLIIKFAEKNCDSSIISLGALQQFKHLDVGFLEFKDYLAIGAMFAATDSVSVLQVLNQEETPLVFSLVFGESVVNDAT…
Salicornia bigelovii	Amaranthaceae	Sbi_jg52328.t1	1159	0	sp|Q9LKW9|NHX7_ARATH	Sodium/hydrogen exchanger 7 (Na(+)/H(+) exchanger 7) (NHE-7) (Protein SALT OVERLY SENSITIVE 1)	MAASRIEVPFPFILAEDVTSPTTSNSTSSSSVMEEESNPSDAVIFFGVSLILGIACRHFLRGTRVPYTVALLLIGIGLGSLEYGTKHGAGRFGDGIRIWENIDPELLLAVFLPALLFESSFSMEIHQIKRCIAQMVLLAGPGVLISTFCIGVALKLSFPYDWNWTTSLLLGGLLSATDPVAVVALLKELGASKKLSTIIEGESLMNDGIAIVVYQLFYQMVLGRSFTWVAILKFLLQVALGAVGMGILFGAASVLWLGFIFNDTVIEISLTLAVSYVAYFTAQEGADVSGVLTVMTLGMFYAAAARTAFKGESQQSLHHFWEMVAYIANTLIFILSGAVIAQGVLSSDNIFDNHGIAWGYLILLYAYVLVSRVVAVGVLFPFLRYFGYGLEWKEALMLI…
Salicornia bigelovii	Amaranthaceae	Sbi_jg36792.t1	520	0	sp|Q8S397|NHX4_ARATH	Sodium/hydrogen exchanger 4 (Na(+)/H(+) exchanger 4) (NHE-4)	MVSSATTTTSINMGESGHAQVVPIAIFVAVLCFSLVIGHLLEEYRWLNESITTILIGCSTGMIILFITKGKDSHILRFDEEIFFIYLLPPIIFNAGFQVKKKQFFENFLTIMLFGVVGVLISTSIISVGCWWLFPKIGFAELTVRDYLAIGTIFSSTDTVCTLQVLNQDETPLLYSLVFGEGVVNDATSVVLFNAVQKLNVKKFSGWTHVLGSFLYLFFASTALGITTGLVTAYALKAFYFGRHSTDREIVLMILMAYLSYMLAELFQLSGILTVFFCGIVMSHYAWHNVAEDSRITTRHIFATMSFVAEAFIFLYVGMDVFDMEKWKMTKLGLGTLVGLYATVIFLILFARAAFVFPLSAISNRMNREQEVSERSSSITLKKQVTIWWAGLMRGAVSI…
Salicornia bigelovii	Amaranthaceae	Sbi_jg61427.t1	560	0	sp|Q56XP4|NHX2_ARATH	Sodium/hydrogen exchanger 2 (Na(+)/H(+) exchanger 2, NHE-2)	MLSQLSSLFYSKMDMLSTSDHASVVSMNLFVALLCGCIVIGHLLEENRWMNESITALLIGLCTGVVILLISGGKSSHLLVFSEDLFFIYLLPPIIFNAGFQVKKKQFFRNFITIIMFGAIGTLVSFSVISLGAMTIFKKMDIGSLELGDYLAIGAIFAATDSVCTLQVLNQDETPLLYSLVFGEGVVNDATSVVLFNAIQNFDLTNIDHRIAIQFSGNFLYLFFASTMLGAMTGLLSAYVIKKLYFGRHSTDREVALMMLMAYLSYMLAELFYLSGILTVFFCGIVMSHYTWHNVTESSRVTTKHAFATLSFVAEIFLFLYVGMDALDIEKWRFVSDSPGTSVAVSSILLGLLMVGRAAFVFPLSLLINFSKKSHSEKITFNQQIVIWWAGLMRGAVSM…
Salicornia bigelovii	Amaranthaceae	Sbi_jg61523.t1	535	0	sp|Q56XP4|NHX2_ARATH	Sodium/hydrogen exchanger 2 (Na(+)/H(+) exchanger 2, NHE-2)	MFGVAKIVHESSSFDVGAVISITIFISLLCLCIIIGHLLEENRWANESITSLLLGLVSGAVVLLARRGQSSRILEFDEELFFIYLLPPIIFNAGFQVKKKQFFKNFSTILSFGVLGTLISFCLISAGGLWLLQKIGLTQLSLNDFMAIGAIFSATDSVCTLQVLNQDDTPLLYSVVFGEGVVNDATSIVLFNAVQSLDLSNLSAVTALALLGTFLYLLFTSTILGVFVGLLSAFIIKKLYIGRHSTDREIALMMLMAYLSYMIAELMDLSGILTVFFCGVVMSHYTWHNVSESSRITSKHAFATMSFISETFIFLYVGMDTLDIDKWKESSSSAGTYFAVSSSMLALVLIGRAAFIFPLANILNYIRKDDQHIDFSRQFIIWWAGLMRGAVTVALSYNA…
Salicornia bigelovii	Amaranthaceae	Sbi_jg14726.t1	513	0	sp|Q8RWU6|NHX6_ARATH	Sodium/hydrogen exchanger 6 (Na(+)/H(+) exchanger 6) (NHE-6)	MAAAIEDHQLISPSDARASPTNEQQAAGVGILLQIMMLVLSFVLGHVLRRHKFYYLPEASASLLIGLVVGGLANISNTETSIREWFQSGFILAPKPFFSNFGAIVTFSILGTFISSILTGLLVYLGGITYLIYKLPFIECLMFGALISSTDPVTVLAIFQELGTDVNLYALVFGESVLNDAVAISLYRSMSLLKGHSSSQNVFMFIFGFLETFVGSLSSGVGVGFVSALLFKYAGLDIENLQNLECCLFVLFPYFSYMLAEGLGLSGIVSILFTGIVMKHYAYSNLSEKSQQFVSEFFHLISSLAETFIFIYMGLDIVMERHSWSHVGFIFFSIIIILLSRAVNVFSCGYLVNMVRPAHRKIPVQHQKALWYSGLRGAMAFALALQSVHDLPEGHGQTI…
Salicornia bigelovii	Amaranthaceae	Sbi_jg16897.t1	560	0	sp|Q56XP4|NHX2_ARATH	Sodium/hydrogen exchanger 2 (Na(+)/H(+) exchanger 2, NHE-2)	MLSQLSSLFYSKMDMLSTSDHASVVSMNLFVALLCGCIVIGHLLEENRWMNESITALLIGLCTGVVILLISGGKSSHLLVFSEDLFFIYLLPPIIFNAGFQVKKKQFFRNFITIIMFGAIGTLVSFSVISLGAMTIFKKMDIGSLELGDYLAIGAIFAATDSVCTLQVLNQDETPLLYSLVFGEGVVNDATSVVLFNAIQNFDLTNIDHRIAIQFSGNFLYLFFASTMLGAMTGLLSAYVIKKLYFGRHSTDREVALMMLMAYLSYMLAELFYLSGILTVFFCGIVMSHYTWHNVTESSRVTTKHAFATLSFVAEIFLFLYVGMDALDIEKWRFVSDSPGTSVAVSSILLGLLMVGRAAFVFPLSLLINFSKKSLSEKITFNQQIVIWWAGLMRGAVSM…
Salicornia bigelovii	Amaranthaceae	Sbi_jg16988.t1	535	0	sp|Q56XP4|NHX2_ARATH	Sodium/hydrogen exchanger 2 (Na(+)/H(+) exchanger 2, NHE-2)	MFGVAKIVHESSSFDVGAVISITIFISLLCLCIIIGHLLEENRWANESITSLILGLVSGAVVLLARRGQSSRILEFDEELFFIYLLPPIIFNAGFQVKKKQFFKNFSTILSFGVLGTLISFCLISAGGLWLLQKIGLTQLSLNDFMAIGAIFSATDSVCTLQVLNQDDTPLLYSVVFGEGVVNDATSIVLFNAVQSLDLSNLSAVTALALLGTFLYLLFTSTILGVFVGLLSAFIIKKLYIGRHSTDREIALMMLMAYLSYMIAELMDLSGILTVFFCGVVMSHYTWHNVSESSRITSKHAFATMSFISETFIFLYVGMDTLDIDKWKESSSSAGTYLAVSSSMLALVLIGRAAFIFPLANILNYIRNDDQHIDFSRQFIIWWAGLMRGAVTVALSYNA…
Salicornia bigelovii	Amaranthaceae	Sbi_jg13570.t1	1159	0	sp|Q9LKW9|NHX7_ARATH	Sodium/hydrogen exchanger 7 (Na(+)/H(+) exchanger 7) (NHE-7) (Protein SALT OVERLY SENSITIVE 1)	MAASRIEVPFPFILAEDVTAPTTSNSTSSSSVMEEESNPSDAVIFFGVSLILGIACRHFLRGTRVPYTVALLLIGIGLGSLEYGTKHGAGRFGDGIRIWENIDPELLLAVFLPALLFESSFSMEIHQIKRCIAQMVLLAGPGVLISTFCIGVALKLSFPYDWNWTTSLLLGGLLSATDPVAVVALLKELGASKKLSTIIEGESLMNDGIAIVVYQLFYQMVLGRSFTWVAILKFLLQVALGAVGMGILFGAASVLWLGFIFNDTVIEISLTLAVSYVAYFTAQEGADVSGVLTVMTLGMFYAAAARTAFKGESQQSLHHFWEMVAYIANTLIFILSGAVIAQGVLSSDNIFDNHGIAWGYLILLYAYVLVSRVVAVGVLFPFLRYFGYGLEWKEALMLI…
Salicornia bigelovii	Amaranthaceae	Sbi_jg14066.t1	520	0	sp|Q56XP4|NHX2_ARATH	Sodium/hydrogen exchanger 2 (Na(+)/H(+) exchanger 2, NHE-2)	MGLESDEASVQSISLFVVLLCICILLGRFLEKSRWISNTVLDLLLGFGTGVIILFVSNGTSSLIFKFDDQLFFNYILPPIIFNAGFQVKKKQFFHNFSTIILFGAIGALISFSIISLGALQLFKHLDVGFLEFKDYLAIGAMFAATDSVSVLQVLNQEETPLVYSLVFGESVVNDATSVVLFNVIQKFKHSPGSSIVTLHFFGEFSYLFVSSTFLGVAIGLLCAYITKQLCFGRHSTDREISVMLLMAYLSYMMAELFNLSGILSVFFCGIIMSHYTWHNVTASSRVTIRHGIATMSFIAETFIFLYVGMDALDVEKWKFVLDSLCTSVGVSAILLVLVMISRAAFVFPLSFLISLTQKGSAEKLDFRHQVVVWWAGLMRGSVSLALAYNQFARSGHTQ…
Salicornia bigelovii	Amaranthaceae	Sbi_jg18391.t1	383	1.16e-173	sp|Q8S397|NHX4_ARATH	Sodium/hydrogen exchanger 4 (Na(+)/H(+) exchanger 4) (NHE-4)	MFYVLAWLLVTLLEEYRWLNESITVILIGCSTGMIILFITKGKDSHILRFDEEIFFIYLLPPIIFNAGFQVKKKQFFENFLTIMLFGVVGVLISTSIISVGCWWLFPKIGFGELTVRDYLAIGTIFSSTDTVCTLQVLNQDETPLLYSLVFREGVVNDATSVVLFNAVQKLDVKKFSDWTHVLGSFLYLFFASTALGITTGLHTAYALKAFYFGRHSTDIALMILMAYLSYMLAELFQRFWNYNKHIFATMSFVAEAFIFLYVGVDVFDMEKWKMTKLGLGTLVGLYATVIFLILFARAAFVFPLSAISNRMNREKEVSERSSSITLKKQVTIWWAGLMRGAVLIALAFKQFTYSGETVYTVNATMVTTTVIVVLFTTLVFGS
Salicornia europaea	Amaranthaceae	Seu_jg186.t1	560	0	sp|Q56XP4|NHX2_ARATH	Sodium/hydrogen exchanger 2 (Na(+)/H(+) exchanger 2, NHE-2)	MLSQLSSLFYSKMDMLSTSDHASVVSMNLFVALLCGCIVIGHLLEENRWMNESITALLIGLCTGVVILLISGGKSSHLLVFSEDLFFIYLLPPIIFNAGFQVKKKQFFRNFITIIMFGAIGTLVSFSVISLGAMTIFKKMDIGSLELGDYLAIGAIFAATDSVCTLQVLNQDETPLLYSLVFGEGVVNDATSVVLFNAIQNFDLTNIDHRIAIQFSGNFLYLFFASTMLGAMTGLLSAYVIKKLYFGRHSTDREVALMMLMAYLSYMLAELFYLSGILTVFFCGIVMSHYTWHNVTESSRVTTKHAFATLSFVAEIFLFLYVGMDALDIEKWRFVSDSPGTSVAVSSILLGLLMVGRAAFVFPLSLLINFSKKSHSEKITFNQQIVIWWAGLMRGAVSM…
Salicornia europaea	Amaranthaceae	Seu_jg255.t1	535	0	sp|Q56XP4|NHX2_ARATH	Sodium/hydrogen exchanger 2 (Na(+)/H(+) exchanger 2, NHE-2)	MFGVAKIVHESSSFDVGAVISITIFISLLCLCIIIGHLLEENRWANESITSLLLGLVSGAVVLLARRGQSSRILEFDEELFFIYLLPPIIFNAGFQVKKKQFFKNFSTILSFGVLGTLISFCLISAGGLWLLQKIGLTQLSLNDFMAIGAIFSATDSVCTLQVLNQDDTPLLYSVVFGEGVVNDATSIVLFNAVQSLDLSNLSAVTALALLGTFLYLLFTSTILGVFVGLLSAFIIKKLYIGRHSTDREIALMMLMAYLSYMIAELMDLSGILTVFFCGVVMSHYTWHNVSESSRITSKHAFATMSFISETFIFLYVGMDTLDIDKWKESSSSAGTYLAVSSSMLALVLIGRAAFIFPLANILNYIRKDDQHIDFSRQFIIWWAGLMRGAVTVALSYNA…
Salicornia europaea	Amaranthaceae	Seu_jg9529.t1	1159	0	sp|Q9LKW9|NHX7_ARATH	Sodium/hydrogen exchanger 7 (Na(+)/H(+) exchanger 7) (NHE-7) (Protein SALT OVERLY SENSITIVE 1)	MAASRIEVPFPFILAEDVTAPTTSNSTSSSSVMEEESNPSDAVIFFGVSLILGIACRHFLRGTRVPYTVALLLIGIGLGSLEYGTKHGAGRFGDGIRIWENIDPELLLAVFLPALLFESSFSMEIHQIKRCIAQMVLLAGPGVLISTFCIGVALKLSFPYDWNWTTSLLLGGLLSATDPVAVVALLKELGASKKLSTIIEGESLMNDGIAIVVYQLFYQMVLGRSFTWVAILKFLLQVALGAVGMGILFGAASVLWLGFIFNDTVIEISLTLAVSYVAYFTAQEGADVSGVLTVMTLGMFYAAAARTAFKGESQQSLHHFWEMVAYIANTLIFILSGAVIAQGVLSSDNIFDNHGIAWGYLILLYAYVLVSRVVAVGVLFPFLRYFGYGLEWKEALMLI…
Salicornia europaea	Amaranthaceae	Seu_jg9970.t1	520	0	sp|Q56XP4|NHX2_ARATH	Sodium/hydrogen exchanger 2 (Na(+)/H(+) exchanger 2, NHE-2)	MGLESDEASVQSISLFVVLLCICILLGRFLEKSRWISNTVLDLLLGFGTGVIILFVSNGTSSQIFKFDDQLFFNYILPPIIFNAGFQVKKKQFFHNFSTIILFGAIGALISFSIISLGALQLFKHLDVGFLEFKDYLAIGAMFAATDSVSVLQVLNQEETPLVYSLVFGESVVNDATSVVLFNVIQKFKHSPGSSIVALHFFGEFSYLFVSSTFLGVAIGLLCAYITKQLCFGRHSTDREIAVMLLMAYLSYMMAELFNLSGILSVFFCGIIMSHYTWHNVTASSRVTIRHGIATMSFIAETFIFLYVGMDALDVEKWKFVLDSLCTSVGVSAILLVLVMISRAAFVFPLSFLISLTQKGSAEKLDFRHQVVVWWAGLMRGSVSLALAYNQFARSGHTQ…
Salicornia europaea	Amaranthaceae	Seu_jg4716.t1	513	0	sp|Q8S397|NHX4_ARATH	Sodium/hydrogen exchanger 4 (Na(+)/H(+) exchanger 4) (NHE-4)	MVTINMGESGHAQVVPIAIFVAVLCFSLVVGHLLEEYRWLNESITAILIGCSTGMIILFITKGKDSHILRFDEEIFFIYLLPPIIFNAGFQVKKKQFFENFLTIMLFGVVGVLISTSVISVGCWWLFPKIGFAELTVRDYLAIGTIFSSTDTVCTLQVLNQDETPLLYSLVFGEGVVNDATSVVLFNAVQKLDVKKFSDWTHVLGSFLYLFFASTALGITTGLLTAYALKAFYFGRHSTDREIALMILMAYLSYMLAELFQLSGILTVFFCGIVMSHYAWHNVAEDSRITTRHIFATMSFVAEAFIFLYVGMDVFDMEKWKMTKLGLGTLVGLYATVIFLILFARAAFVFPLSAISNRMNREKEVSERSSSITLKKQVTIWWAGLMRGAVSIALAFKQF…
Salicornia europaea	Amaranthaceae	Seu_jg26055.t1	519	0	sp|Q8RWU6|NHX6_ARATH	Sodium/hydrogen exchanger 6 (Na(+)/H(+) exchanger 6) (NHE-6)	MAAAIEDHQLISPSDARASPTNEQQAAGVGILLQIMMLVLSFVLGHVLRRHKFYYLPEASASLLIGLVVGGLANISNTETSIREWFNFHEEFKSGFILAPKPFFSNFGAIVTFSILGTFISSILTGLLVYLGGITYLIYKLPFIECLMFGALISSTDPVTVLAIFQELGTDVNLYALVFGESVLNDAVAISLYRSMSLLKGQSSSQNVFMFIFGFLETFVGSLSSGVGVGFVSALLFKYAGLDIENLQNLECCLFVLFPYFSYMLAEGLGLSGIVSILFTGIVMKHYAYSNLSEKSQQFVSEFFHLISSLAETFIFIYMGLDIVMERHSWSHVGFIFFSIIIILLSRAVNVFSCGYLVNMVRPAHRKIPVQHQKALWYSGLRGAMAFALALQSVHDLPE…
Spinacia oleracea	Amaranthaceae	Spo00867	1162	0	sp|Q9LKW9|NHX7_ARATH	Sodium/hydrogen exchanger 7 (Na(+)/H(+) exchanger 7) (NHE-7) (Protein SALT OVERLY SENSITIVE 1)	MAAYRIAVPFPLMLAEVEPASSAATTSMNTTSAAALAEESASNPSDAVIFFGVSLVLGIACRHFLRGTRVPYTVALLIIGIGLGSLEYGTKHGVGRFGDGIRIWENIDPELLLAVFLPALLFESSFSMEIHQIKRCAAQMVILAGPGVLISTFCLGAALKFSFPYDWNWKTSLLLGGLLSATDPVAVVALLKELGASKKLSTIIEGESLMNDGTAIVVYQLFYQMVLGRSFNWASILKYLVQVSFGAVGFGIAFGVASVLWLGFIFNDTVIEITLTLAVSYVAYFTAQEGADVSGVLTVMTLGMFYAAAARTAFKGESQQSLHHFWEMVAYIANTLIFILSGAVIAQGVLSSDNIFQNHGIAWGYLILLYVYVLVARGVVVGVLFPFLRYFGYGLDWKE…
Spinacia oleracea	Amaranthaceae	Spo01188	279	2.86e-138	sp|Q8RWU6|NHX6_ARATH	Sodium/hydrogen exchanger 6 (Na(+)/H(+) exchanger 6) (NHE-6)	MNLFKYAGLDIENLQNLECCLFVLFPYFSYMLAEGLGLSGIVSILFTGIVMKHYTFSNLSEKSQQFVSEFFHLISSLAETFIFIYMGLDIVMERHSWFGFQVTIVLARGVNVFSCGYLVNLVRPANRKIPMTHQKALWFNGLRGAMAFALALQSVHDLPEGHGQTIFTATTAIVVLTVLLIGGTTGTMLESMEVIGDTPDVHLDGFNRNDGYVSPGLEDEESSSNRFRMRLKEFHRSAPSFSSLDKNYLTPFFTTQTGDEDEQENLMSTPRREVYSTRT
Spinacia oleracea	Amaranthaceae	Spo01189	248	2.12e-129	sp|Q8RWU6|NHX6_ARATH	Sodium/hydrogen exchanger 6 (Na(+)/H(+) exchanger 6) (NHE-6)	MMTQMEDQLISPADARGSPANEQQAAGVGILLQIMMLVLSFVLGHVLRRHKFYYLPEASASLLIGLVVGGLANISNTETSIREWFNFHEEFFFLFLLPPIIFQSGFILAPKPFFSNFGAIVTFAILGTFIASLLTGFLVYLGGITSLIYKLPFLECMMFGALISSTDPVTVLAIFQELGTDVNLYALVFGESVLNDAVAISLYRSMSALKGQSSNQSVFKFILRFFETFAGSLSSGVGAGFISALISL
Spinacia oleracea	Amaranthaceae	Spo01436	247	1.07e-19	sp|Q68KI4|NHX1_ARATH	Sodium/hydrogen exchanger 1 (Na(+)/H(+) exchanger 1) (NHE-1)	MVTGAIGALVCTDNLLAAVAGLLGLLLLVHAKRARFFFDHEAMKEILYHDFKYAWNQSRYAEGHASNDDSLSSFRLFICGLAAGTCAKAACHPLDVIKKRLQDFNTVNYLILQARLIGFTMFGGTIEPIYGLGYVVIWWVSLMRGAVSIALANNQFTRAGHTQLRGNAIMITICCPLQHNERMLIIVVFGLLKNLLPQPKHLTSCSTVSDLGSPKSLSLPLLESQPDFEPDNGNHDESTVRSLGCPV
Spinacia oleracea	Amaranthaceae	Spo05647	292	1.27e-55	sp|Q56XP4|NHX2_ARATH	Sodium/hydrogen exchanger 2 (Na(+)/H(+) exchanger 2) (NHE-2)	MLLGAIGTLISFIVISQGAQQLFKHLDVGFLDFGDFLVSSVTNLLKLVEYITAIGVIFAATDSVSILQVLKQEETPLVYSLVFGESVVNDATSVVLFNVIQKFKLTTTVVGSTVARQFVGDLVYLFVASTFLGVIIGLVCAYVTKKMCFGRHSSDREIAVMFLMAYLSYMMAIILIWWAGLIRGSVSLALAYHQVFGMLTKPLVWVLLPSSRKVDNNNESPEPTTSMTTLLGDLGLPLFSNGKDSKVNMTCNLARRSILRTFITTPSSTIHFYWRKFDNSVMRPVFGGNPVR
Spinacia oleracea	Amaranthaceae	Spo09537	544	0	sp|Q56XP4|NHX2_ARATH	Sodium/hydrogen exchanger 2 (Na(+)/H(+) exchanger 2) (NHE-2)	MFGVAKKLHESTPFDTSTVISITVFISLICLCIIIGHLLEKNRWANESIASLLLGIVSGGVVLLIHKGQNSRILVFNEELFFIYLLPPIIFNAGFQVKKKQFFKNFSTILSFGVLGTLISFCLVSSGVLFLLKKIGLTQLSTNDYLALGAILSATDSVCTLQVLNQDDTPLLYSIVFGEGVVNDATSIVLFNAVQSLDLSNLSSMTALALLGTFLYLFVTSTLLGVFVGLLSAFIIKKLYIGRHSTDREIALMMLMAYLSYMIAELMDLSGILTVFFCGVVMSHYTWHNVSESSRITAKHAFATMSFISETFIFLYVGMDTLDIDKWKESSSSAGTYLAVSSAMLALVLIGRAAFIFPLASILNYMKRDSDKKIDLSTQFIVWWAGLMRGAVTVALSYN…
Spinacia oleracea	Amaranthaceae	Spo14287	492	0	sp|Q8S397|NHX4_ARATH	Sodium/hydrogen exchanger 4 (Na(+)/H(+) exchanger 4) (NHE-4)	MVLDLGVLWEKGVAIANMGESGHAQVVPISVFVAVLCLCLVIGHLLEENRWVNESITAILIGCLTGTIILLISKGKNSHILRFDEELFFIYLLPPIIFNAGFQVKKKQFFQNFLTIMLFGVIGVFISTTIISLGSWWLLPKVGFAGLTARDYLAIGTIFSSTDTVCTLQVLNQDETPLLYSLVFGEGVVNDATSVVLFNAIQKINVKRVGDWTHVLGSFLYLFFASTALGITTGLLTAYALKALYFGRYLAELSGILTVFFCGIVMSHYAWHIFATMSFISETFIFLYVGTDVFDMQKWKMTKLSFRTLVAIYATIIFLILIARAAFVFPLSILSNLMNREKEITGKRSSITFKKQVIVWWAGLMRGAVSIALAFKQFTYSGVTMDTINATMVTTTVIV…
Spinacia oleracea	Amaranthaceae	Spo20154	553	0	sp|Q56XP4|NHX2_ARATH	Sodium/hydrogen exchanger 2 (Na(+)/H(+) exchanger 2) (NHE-2)	MWSQLSSLFSSNMDSLGTSDHASVVSMNLFVALICGCIVIGHLLEENRWMNESITALLIGLATGVIILLISGGKSSHLLVFSEDLFFIYLLPPIIFNAGFQVKKKQFFRNFITIILFGAIGTLVSFTIISLGAMSIFKKLDIGSLELADYLAIGAIFAATDSVCTLQVLNQDETPLLYSLVFGEGVVNDATSVVLFNAIQSFDLTRFDHTIALKFMGNFLYLFITSTLLGAFTGLLSAYIIKKLYFGRHSTDREVALMMLMAYLSYMLAELFYLSGILTVFFCGIVMSHYTWHNVTESSRVTTKHAFATLSFVAEVFLFLYVGMDALDIEKWRFVSDSPGTSVAVSSILLGLVMVGRAAFVFPLSWLMNFSKKSHSDKVTLNQQVVIWWAGLMRGAVSI…
Spinacia oleracea	Amaranthaceae	Spo24572	236	3.79e-68	sp|Q3YL57|NHX8_ARATH	Sodium/hydrogen exchanger 8 (Na(+)/H(+) exchanger 8) (NHE-8) (Protein SALT OVERLY SENSITIVE 1B)	MLLLENWTPSAPISSVFFVQRCAAQMVILAGPGVLISTFCLGAALKLSFPYDWNWKTSLLLGGLLSATDPVAVVALLKELGASKKLSTIIEGESLMNDGTAIVVYQLFYQMVLGRSFNWALSLKYLVQVSFGAVGFGIAFGVASVLWLGFIFNDTVIEITLTLAVSYVAYFTQDKEKFEDQLHDMAVMLERLEGWRQKLLLEIDSQSSEIEKLFEENSNLTSAYQEARGVAFTLET

## Sheet: RNASeq libraries
Library	Number of reads	Number of bp	Number of trimmed reads	Number of bp in trimmed reads
7_Days_0mM_1_F	11925409	1204466309	11306578	1139004090
7_Days_0mM_1_R	11925409	1204466309	11306578	1137317435
7_Days_0mM_2_F	10405920	1050997920	9840871	991954716
7_Days_0mM_2_R	10405920	1050997920	9840871	990369294
7_Days_0mM_3_F	8738006	882538606	8239629	829657982
7_Days_0mM_3_R	8738006	882538606	8239629	828487757
7_Days_50mM_1_F	8638905	872529405	8165167	822258664
7_Days_50mM_1_R	8638905	872529405	8165167	821040955
7_Days_50mM_2_F	15469971	1562467071	14615506	1470421868
7_Days_50mM_2_R	15469971	1562467071	14615506	1468335610
7_Days_50mM_3_F	9369516	946321116	8871160	893995007
7_Days_50mM_3_R	9369516	946321116	8871160	892531945
7_Days_200mM_1_F	10984383	1109422683	10375878	1045297294
7_Days_200mM_1_R	10984383	1109422683	10375878	1043463852
7_Days_200mM_2_F	9516076	961123676	8955141	902332119
7_Days_200mM_2_R	9516076	961123676	8955141	900590264
7_Days_200mM_3_F	10390151	1049405251	9792571	986767450
7_Days_200mM_3_R	10390151	1049405251	9792571	985112231
7_Days_600mM_1_F	10861206	1096981806	10301439	1038462613
7_Days_600mM_1_R	10861206	1096981806	10301439	1036264220
7_Days_600mM_2_F	9903291	1000232391	9363307	943352595
7_Days_600mM_2_R	9903291	1000232391	9363307	941787545
7_Days_600mM_3_F	12351809	1247532709	11627667	1172040791
7_Days_600mM_3_R	12351809	1247532709	11627667	1169239510
6_weeks_0mM_1_F	13832562	1397088762	13014042	1311556113
6_weeks_0mM_1_R	13832562	1397088762	13014042	1309155012
6_weeks_0mM_2_F	12636051	1276241151	11842053	1193185653
6_weeks_0mM_2_R	12636051	1276241151	11842053	1190882437
6_weeks_0mM_3_F	8485123	856997423	7890025	795366500
6_weeks_0mM_3_R	8485123	856997423	7890025	793869499
6_weeks_50mM_1_F	11162906	1127453506	10540105	1062557278
6_weeks_50mM_1_R	11162906	1127453506	10540105	1060707919
6_weeks_50mM_2_F	11212993	1132512293	10512269	1059658017
6_weeks_50mM_2_R	11212993	1132512293	10512269	1057485148
6_weeks_50mM_3_F	8638262	872464462	8060748	811806704
6_weeks_50mM_3_R	8638262	872464462	8060748	810251060
6_weeks_200mM_1_F	8553914	863945314	8015988	808099022
6_weeks_200mM_1_R	8553914	863945314	8015988	806395940
6_weeks_200mM_2_F	19363890	1955752890	18172668	1831881014
6_weeks_200mM_2_R	19363890	1955752890	18172668	1828141030
6_weeks_200mM_3_F	8369716	845341316	7815861	787578664
6_weeks_200mM_3_R	8369716	845341316	7815861	786138527
6_weeks_600mM_1_F	10241392	1034380592	9554877	961252744
6_weeks_600mM_1_R	10241392	1034380592	9554877	959678839
6_weeks_600mM_2_F	15436389	1559075289	14505522	1461481443
6_weeks_600mM_2_R	15436389	1559075289	14505522	1458910066
6_weeks_600mM_3_F	12269850	1239254850	11511657	1160086441
6_weeks_600mM_3_R	12269850	1239254850	11511657	1157785993
TOTAL	537515382	54289053582	505781458	50913996870

## Sheet: S.bigelovii DE genes
Treatment contrast	DE gene	baseMean	log2FoldChange	lfcSE	stat	pvalue	padj
Downregulated_in_0mM_1wk_relative_to_0mM_6wk	Sbi_jg11069	1200.78	-1.31833	0.38874	-3.39128	0.000695664	0.0468945
Downregulated_in_0mM_1wk_relative_to_0mM_6wk	Sbi_jg11087	638.682	-1.35243	0.389392	-3.47319	0.000514307	0.038627
Downregulated_in_0mM_1wk_relative_to_0mM_6wk	Sbi_jg11320	108.682	-1.38666	0.387304	-3.58029	0.000343212	0.030734
Downregulated_in_0mM_1wk_relative_to_0mM_6wk	Sbi_jg11570	12.5526	-4.05328	1.11177	-3.64579	0.000266567	0.027527
Downregulated_in_0mM_1wk_relative_to_0mM_6wk	Sbi_jg11840	32.2739	-1.30714	0.350553	-3.72879	0.000192402	0.0226815
Downregulated_in_0mM_1wk_relative_to_0mM_6wk	Sbi_jg11864	1147.48	-1.62437	0.480392	-3.38135	0.000721297	0.0480221
Downregulated_in_0mM_1wk_relative_to_0mM_6wk	Sbi_jg12065	143.266	-1.03478	0.292655	-3.53585	0.000406465	0.0331733
Downregulated_in_0mM_1wk_relative_to_0mM_6wk	Sbi_jg12100	132.321	-0.542089	0.159927	-3.38961	0.000699918	0.0468945
Downregulated_in_0mM_1wk_relative_to_0mM_6wk	Sbi_jg12158	111.197	-1.14071	0.290202	-3.93072	8.46908e-05	0.0135987
Downregulated_in_0mM_1wk_relative_to_0mM_6wk	Sbi_jg12177	13.7954	-2.47316	0.649279	-3.80908	0.000139486	0.0191035
Downregulated_in_0mM_1wk_relative_to_0mM_6wk	Sbi_jg12201	11.4259	-2.57142	0.731787	-3.5139	0.000441584	0.0345586
Downregulated_in_0mM_1wk_relative_to_0mM_6wk	Sbi_jg12231	185.44	-1.60094	0.377897	-4.23646	2.27076e-05	0.00563935
Downregulated_in_0mM_1wk_relative_to_0mM_6wk	Sbi_jg12235	198.293	-1.05268	0.296434	-3.55113	0.000383581	0.0321828
Downregulated_in_0mM_1wk_relative_to_0mM_6wk	Sbi_jg12498	93.688	-1.22542	0.318736	-3.84463	0.000120735	0.0171665
Downregulated_in_0mM_1wk_relative_to_0mM_6wk	Sbi_jg12662	147.754	-0.958869	0.250459	-3.82845	0.000128954	0.0179246
Downregulated_in_0mM_1wk_relative_to_0mM_6wk	Sbi_jg12728	348.933	-0.760675	0.189987	-4.00382	6.23284e-05	0.0112132
Downregulated_in_0mM_1wk_relative_to_0mM_6wk	Sbi_jg13193	13.7442	-3.35546	0.911838	-3.67989	0.000233338	0.0255763
Downregulated_in_0mM_1wk_relative_to_0mM_6wk	Sbi_jg13237	121.7	-0.879883	0.240217	-3.66287	0.000249408	0.0263947
Downregulated_in_0mM_1wk_relative_to_0mM_6wk	Sbi_jg13969	133.098	-0.673776	0.188907	-3.56671	0.000361494	0.0313419
Downregulated_in_0mM_1wk_relative_to_0mM_6wk	Sbi_jg14015	124.527	-1.54344	0.371673	-4.15268	3.28603e-05	0.00728638
Downregulated_in_0mM_1wk_relative_to_0mM_6wk	Sbi_jg1402	32.8397	-1.61336	0.36905	-4.37166	1.23307e-05	0.00425317
Downregulated_in_0mM_1wk_relative_to_0mM_6wk	Sbi_jg14293	15.3633	-2.28881	0.660852	-3.46343	0.000533335	0.0395773
Downregulated_in_0mM_1wk_relative_to_0mM_6wk	Sbi_jg15136	12.1136	-2.57147	0.723715	-3.55315	0.000380648	0.0321828
Downregulated_in_0mM_1wk_relative_to_0mM_6wk	Sbi_jg15491	124.509	-1.56936	0.431014	-3.64109	0.000271488	0.027527
Downregulated_in_0mM_1wk_relative_to_0mM_6wk	Sbi_jg16446	181.379	-2.05845	0.600458	-3.42814	0.000607742	0.0428781
Downregulated_in_0mM_1wk_relative_to_0mM_6wk	Sbi_jg16709	61.4501	-0.943099	0.240454	-3.92217	8.77562e-05	0.0139705
Downregulated_in_0mM_1wk_relative_to_0mM_6wk	Sbi_jg1777	819.258	-0.71131	0.180489	-3.94101	8.11407e-05	0.013494
Downregulated_in_0mM_1wk_relative_to_0mM_6wk	Sbi_jg1806	34.8829	-3.19271	0.599227	-5.32805	9.9274e-08	0.000142237
Downregulated_in_0mM_1wk_relative_to_0mM_6wk	Sbi_jg18485	180.673	-1.72927	0.410084	-4.21686	2.47732e-05	0.00591572
Downregulated_in_0mM_1wk_relative_to_0mM_6wk	Sbi_jg19187	116.046	-1.64175	0.457092	-3.59174	0.000328479	0.0305649
Downregulated_in_0mM_1wk_relative_to_0mM_6wk	Sbi_jg21467	97.9728	-1.17788	0.310629	-3.79191	0.000149492	0.0198777
Downregulated_in_0mM_1wk_relative_to_0mM_6wk	Sbi_jg21761	96.0541	-0.902897	0.212198	-4.25497	2.09079e-05	0.00563935
Downregulated_in_0mM_1wk_relative_to_0mM_6wk	Sbi_jg22053	178.465	-1.0704	0.291733	-3.66912	0.000243384	0.0262039
Downregulated_in_0mM_1wk_relative_to_0mM_6wk	Sbi_jg2228	82.5968	-2.34413	0.604855	-3.87553	0.000106393	0.0161113
Downregulated_in_0mM_1wk_relative_to_0mM_6wk	Sbi_jg23289	84.2464	-0.764304	0.200259	-3.81657	0.000135318	0.0186699
Downregulated_in_0mM_1wk_relative_to_0mM_6wk	Sbi_jg23891	26.8824	-1.79275	0.53287	-3.36433	0.000767293	0.0497965
Downregulated_in_0mM_1wk_relative_to_0mM_6wk	Sbi_jg24012	7217.58	-1.01867	0.293138	-3.47506	0.000510744	0.0385147
Downregulated_in_0mM_1wk_relative_to_0mM_6wk	Sbi_jg24330	58.7555	-1.28124	0.338188	-3.78853	0.000151542	0.0198777
Downregulated_in_0mM_1wk_relative_to_0mM_6wk	Sbi_jg24444	565.971	-0.783599	0.220801	-3.5489	0.000386851	0.0323116
Downregulated_in_0mM_1wk_relative_to_0mM_6wk	Sbi_jg25012	319.613	-0.707964	0.19738	-3.5868	0.00033476	0.0305649
Downregulated_in_0mM_1wk_relative_to_0mM_6wk	Sbi_jg26958	9.9353	-3.47669	0.88304	-3.93719	8.24418e-05	0.0135261
Downregulated_in_0mM_1wk_relative_to_0mM_6wk	Sbi_jg27400	280.766	-0.850289	0.201778	-4.21397	2.50916e-05	0.00591589
Downregulated_in_0mM_1wk_relative_to_0mM_6wk	Sbi_jg27493	75.7382	-0.760347	0.213191	-3.5665	0.00036178	0.0313419
Downregulated_in_0mM_1wk_relative_to_0mM_6wk	Sbi_jg28989	70.4206	-1.93546	0.541591	-3.57365	0.000352042	0.0312245
Downregulated_in_0mM_1wk_relative_to_0mM_6wk	Sbi_jg29273	71.2103	-1.42456	0.303925	-4.68723	2.76925e-06	0.00177862
Downregulated_in_0mM_1wk_relative_to_0mM_6wk	Sbi_jg29431	292.728	-0.498573	0.145674	-3.42252	0.000620436	0.0434445
Downregulated_in_0mM_1wk_relative_to_0mM_6wk	Sbi_jg30898	13.7746	-2.90244	0.793006	-3.66004	0.000252174	0.0265367
Downregulated_in_0mM_1wk_relative_to_0mM_6wk	Sbi_jg33291	56.7993	-1.31453	0.347776	-3.7798	0.000156952	0.0200232
Downregulated_in_0mM_1wk_relative_to_0mM_6wk	Sbi_jg33510	212.615	-1.29737	0.365296	-3.55155	0.000382966	0.0321828
Downregulated_in_0mM_1wk_relative_to_0mM_6wk	Sbi_jg34878	154.176	-1.63336	0.371274	-4.39935	1.08574e-05	0.00388905
Downregulated_in_0mM_1wk_relative_to_0mM_6wk	Sbi_jg34992	36.5137	-1.25064	0.334555	-3.73823	0.000185322	0.021986
Downregulated_in_0mM_1wk_relative_to_0mM_6wk	Sbi_jg37302	76.8532	-0.775951	0.227667	-3.40828	0.000653742	0.0454351
Downregulated_in_0mM_1wk_relative_to_0mM_6wk	Sbi_jg37328	23.5981	-2.12642	0.473598	-4.48993	7.1246e-06	0.00308611
Downregulated_in_0mM_1wk_relative_to_0mM_6wk	Sbi_jg38440	350.702	-0.90354	0.227359	-3.97407	7.06542e-05	0.0121852
Downregulated_in_0mM_1wk_relative_to_0mM_6wk	Sbi_jg39102	3228.31	-1.757	0.425547	-4.12879	3.64677e-05	0.00765444
Downregulated_in_0mM_1wk_relative_to_0mM_6wk	Sbi_jg39638	23.444	-1.53376	0.436242	-3.51583	0.000438376	0.0344523
Downregulated_in_0mM_1wk_relative_to_0mM_6wk	Sbi_jg40025	37.4373	-2.86196	0.446721	-6.40661	1.48795e-10	6.92863e-07
Downregulated_in_0mM_1wk_relative_to_0mM_6wk	Sbi_jg40092	51.5137	-1.88725	0.441145	-4.27806	1.88527e-05	0.00563935
Downregulated_in_0mM_1wk_relative_to_0mM_6wk	Sbi_jg40521	34.0206	-2.97917	0.699148	-4.26115	2.03382e-05	0.00563935
Downregulated_in_0mM_1wk_relative_to_0mM_6wk	Sbi_jg43300	192.544	-0.760555	0.211542	-3.59529	0.000324033	0.0305649
Downregulated_in_0mM_1wk_relative_to_0mM_6wk	Sbi_jg44193	22.3525	-3.08896	0.833086	-3.70786	0.000209021	0.0238661
Downregulated_in_0mM_1wk_relative_to_0mM_6wk	Sbi_jg45988	1066.75	-1.08463	0.259599	-4.17811	2.93943e-05	0.00675394
Downregulated_in_0mM_1wk_relative_to_0mM_6wk	Sbi_jg4599	39.3473	-1.38169	0.31893	-4.33227	1.47582e-05	0.00465909
Downregulated_in_0mM_1wk_relative_to_0mM_6wk	Sbi_jg46045	61.2011	-1.83973	0.361322	-5.09166	3.54951e-07	0.000440754
Downregulated_in_0mM_1wk_relative_to_0mM_6wk	Sbi_jg46190	308.007	-0.848431	0.218227	-3.88784	0.00010114	0.0154413
Downregulated_in_0mM_1wk_relative_to_0mM_6wk	Sbi_jg46476	67.8154	-1.19176	0.331615	-3.5938	0.000325884	0.0305649
Downregulated_in_0mM_1wk_relative_to_0mM_6wk	Sbi_jg4679	232.539	-1.9904	0.541558	-3.67533	0.000237543	0.0257237
Downregulated_in_0mM_1wk_relative_to_0mM_6wk	Sbi_jg47125	108.929	-2.11232	0.242858	-8.69777	3.38455e-18	3.15203e-14
Downregulated_in_0mM_1wk_relative_to_0mM_6wk	Sbi_jg4794	448.849	-0.757511	0.21073	-3.5947	0.00032477	0.0305649
Downregulated_in_0mM_1wk_relative_to_0mM_6wk	Sbi_jg49022	84.4241	-1.79591	0.394262	-4.55513	5.23533e-06	0.00250034
Downregulated_in_0mM_1wk_relative_to_0mM_6wk	Sbi_jg49601	126.773	-1.10602	0.315317	-3.50765	0.000452076	0.0352316
Downregulated_in_0mM_1wk_relative_to_0mM_6wk	Sbi_jg50084	38.1359	-2.27892	0.653188	-3.48893	0.000484963	0.0373261
Downregulated_in_0mM_1wk_relative_to_0mM_6wk	Sbi_jg50196	135.922	-1.25633	0.290329	-4.32727	1.5097e-05	0.00468661
Downregulated_in_0mM_1wk_relative_to_0mM_6wk	Sbi_jg50398	231.306	-1.08061	0.31281	-3.45453	0.000551244	0.0402646
Downregulated_in_0mM_1wk_relative_to_0mM_6wk	Sbi_jg50742	221.19	-0.646885	0.190233	-3.40048	0.000672668	0.0458496
Downregulated_in_0mM_1wk_relative_to_0mM_6wk	Sbi_jg50774	31.2634	-1.60684	0.475381	-3.3801	0.000724585	0.0480289
Downregulated_in_0mM_1wk_relative_to_0mM_6wk	Sbi_jg51940	46.6399	-1.45705	0.378661	-3.84789	0.00011914	0.0170708
Downregulated_in_0mM_1wk_relative_to_0mM_6wk	Sbi_jg51960	16.3601	-3.22895	0.880554	-3.66696	0.000245453	0.0262748
Downregulated_in_0mM_1wk_relative_to_0mM_6wk	Sbi_jg53259	127.679	-0.700342	0.195112	-3.58943	0.000331408	0.0305649
Downregulated_in_0mM_1wk_relative_to_0mM_6wk	Sbi_jg54006	413.894	-2.42684	0.38878	-6.2422	4.31452e-10	1.33937e-06
Downregulated_in_0mM_1wk_relative_to_0mM_6wk	Sbi_jg54246	86.384	-0.904994	0.263899	-3.42932	0.000605104	0.0428583
Downregulated_in_0mM_1wk_relative_to_0mM_6wk	Sbi_jg54683	10.5329	-7.24108	1.76435	-4.10411	4.05874e-05	0.00812882
Downregulated_in_0mM_1wk_relative_to_0mM_6wk	Sbi_jg55727	314.212	-1.62822	0.399337	-4.07731	4.55607e-05	0.00869687
Downregulated_in_0mM_1wk_relative_to_0mM_6wk	Sbi_jg55806	439.043	-1.39641	0.410409	-3.40249	0.000667737	0.0457253
Downregulated_in_0mM_1wk_relative_to_0mM_6wk	Sbi_jg56113	328.479	-0.766912	0.214163	-3.58097	0.000342327	0.030734
Downregulated_in_0mM_1wk_relative_to_0mM_6wk	Sbi_jg56655	67.2671	-1.91945	0.486046	-3.9491	7.8445e-05	0.0131632
Downregulated_in_0mM_1wk_relative_to_0mM_6wk	Sbi_jg5694	76.511	-1.40271	0.372795	-3.76269	0.000168096	0.0208731
Downregulated_in_0mM_1wk_relative_to_0mM_6wk	Sbi_jg57251	261.418	-0.814127	0.240003	-3.39215	0.000693463	0.0468945
Downregulated_in_0mM_1wk_relative_to_0mM_6wk	Sbi_jg57933	32.66	-1.29113	0.381865	-3.38112	0.000721904	0.0480221
Downregulated_in_0mM_1wk_relative_to_0mM_6wk	Sbi_jg57999	20.6327	-4.07112	0.82205	-4.9524	7.33045e-07	0.000682685
Downregulated_in_0mM_1wk_relative_to_0mM_6wk	Sbi_jg58171	256.45	-0.90924	0.265502	-3.42461	0.000615692	0.043275
Downregulated_in_0mM_1wk_relative_to_0mM_6wk	Sbi_jg58257	414.793	-0.960137	0.27731	-3.46232	0.000535542	0.0395833
Downregulated_in_0mM_1wk_relative_to_0mM_6wk	Sbi_jg58526	484.554	-0.745514	0.19143	-3.89445	9.84229e-05	0.0151506
Downregulated_in_0mM_1wk_relative_to_0mM_6wk	Sbi_jg58655	38.735	-1.74934	0.502329	-3.48246	0.000496821	0.0377554
Downregulated_in_0mM_1wk_relative_to_0mM_6wk	Sbi_jg58849	72.0176	-1.74027	0.48766	-3.56861	0.000358887	0.0313419
Downregulated_in_0mM_1wk_relative_to_0mM_6wk	Sbi_jg58856	276.66	-0.550573	0.156357	-3.52126	0.000429507	0.0340426
Downregulated_in_0mM_1wk_relative_to_0mM_6wk	Sbi_jg59626	297.843	-1.32243	0.324068	-4.08072	4.48965e-05	0.00869687
Downregulated_in_0mM_1wk_relative_to_0mM_6wk	Sbi_jg60950	661.219	-2.39478	0.573532	-4.1755	2.97339e-05	0.00675394
Downregulated_in_0mM_1wk_relative_to_0mM_6wk	Sbi_jg61043	580.819	-0.40965	0.115814	-3.53714	0.000404478	0.0331733
Downregulated_in_0mM_1wk_relative_to_0mM_6wk	Sbi_jg61094	143.889	-1.23811	0.295199	-4.19416	2.73887e-05	0.00637677
Downregulated_in_0mM_1wk_relative_to_0mM_6wk	Sbi_jg62829	166.307	-0.715008	0.207848	-3.44006	0.000581588	0.0418249
Downregulated_in_0mM_1wk_relative_to_0mM_6wk	Sbi_jg63374	63.0795	-2.51695	0.682276	-3.68905	0.000225095	0.0251589
Downregulated_in_0mM_1wk_relative_to_0mM_6wk	Sbi_jg63378	9.36736	-2.23687	0.664771	-3.36487	0.000765809	0.0497965
Downregulated_in_0mM_1wk_relative_to_0mM_6wk	Sbi_jg63759	110.535	-1.39317	0.406256	-3.42929	0.000605161	0.0428583
Downregulated_in_0mM_1wk_relative_to_0mM_6wk	Sbi_jg6548	874.952	-0.898015	0.19837	-4.52697	5.98342e-06	0.00265351
Downregulated_in_0mM_1wk_relative_to_0mM_6wk	Sbi_jg7297	18.6124	-3.51051	0.925567	-3.79282	0.000148943	0.0198777
Downregulated_in_0mM_1wk_relative_to_0mM_6wk	Sbi_jg7866	507.223	-0.962264	0.2636	-3.65047	0.000261761	0.0273908
Downregulated_in_0mM_1wk_relative_to_0mM_6wk	Sbi_jg8094	71.4565	-2.22133	0.593834	-3.74066	0.000183537	0.021986
Downregulated_in_0mM_1wk_relative_to_0mM_6wk	Sbi_jg8536	142.462	-2.15517	0.391023	-5.51161	3.55559e-08	5.51886e-05
Downregulated_in_0mM_1wk_relative_to_0mM_6wk	Sbi_jg8757	169.041	-0.655087	0.184468	-3.55122	0.000383449	0.0321828
Downregulated_in_0mM_1wk_relative_to_0mM_6wk	Sbi_jg9134	577.982	-0.910691	0.261567	-3.48167	0.0004983	0.0377554
Downregulated_in_0mM_1wk_relative_to_0mM_6wk	Sbi_jg9645	308.031	-0.509586	0.136865	-3.72327	0.000196662	0.0230379
Downregulated_in_0mM_1wk_relative_to_200mM_1wk	Sbi_jg10011	1077.85	-0.519578	0.109167	-4.75949	1.94082e-06	0.000267425
Downregulated_in_0mM_1wk_relative_to_200mM_1wk	Sbi_jg10545	220.414	-1.37861	0.312556	-4.41076	1.03008e-05	0.00100112
Downregulated_in_0mM_1wk_relative_to_200mM_1wk	Sbi_jg11116	181.365	-1.57248	0.227278	-6.91875	4.55649e-12	4.21209e-09
Downregulated_in_0mM_1wk_relative_to_200mM_1wk	Sbi_jg11286	198.832	-1.60451	0.43233	-3.71131	0.000206189	0.00975205
Downregulated_in_0mM_1wk_relative_to_200mM_1wk	Sbi_jg11376	847.728	-1.45062	0.372152	-3.89792	9.70208e-05	0.00564385
Downregulated_in_0mM_1wk_relative_to_200mM_1wk	Sbi_jg11506	163.308	-0.735888	0.218347	-3.37027	0.000750937	0.0257402
Downregulated_in_0mM_1wk_relative_to_200mM_1wk	Sbi_jg11827	66.213	-1.13996	0.252726	-4.51068	6.46207e-06	0.000695939
Downregulated_in_0mM_1wk_relative_to_200mM_1wk	Sbi_jg12004	579.116	-0.503869	0.154971	-3.25138	0.00114848	0.0345388
Downregulated_in_0mM_1wk_relative_to_200mM_1wk	Sbi_jg12114	997.477	-0.59595	0.176381	-3.37877	0.000728103	0.0251551
Downregulated_in_0mM_1wk_relative_to_200mM_1wk	Sbi_jg12128	1498.21	-1.55831	0.494641	-3.15039	0.00163055	0.0444263
Downregulated_in_0mM_1wk_relative_to_200mM_1wk	Sbi_jg12162	723.186	-0.633285	0.193448	-3.27367	0.00106159	0.0330482
Downregulated_in_0mM_1wk_relative_to_200mM_1wk	Sbi_jg12175	542.202	-0.967721	0.305211	-3.17066	0.00152093	0.0422336
Downregulated_in_0mM_1wk_relative_to_200mM_1wk	Sbi_jg12205	146.111	-1.52724	0.38442	-3.97285	7.10177e-05	0.00438741
Downregulated_in_0mM_1wk_relative_to_200mM_1wk	Sbi_jg1229	335.395	-1.05129	0.192371	-5.46489	4.63194e-08	1.29524e-05
Downregulated_in_0mM_1wk_relative_to_200mM_1wk	Sbi_jg12873	52.077	-1.89118	0.444379	-4.25579	2.08316e-05	0.00172405
Downregulated_in_0mM_1wk_relative_to_200mM_1wk	Sbi_jg13108	366.669	-1.83093	0.296096	-6.18357	6.26668e-10	2.6905e-07
Downregulated_in_0mM_1wk_relative_to_200mM_1wk	Sbi_jg13156	218.584	-1.24985	0.323346	-3.86537	0.000110919	0.00620329
Downregulated_in_0mM_1wk_relative_to_200mM_1wk	Sbi_jg13178	224.868	-1.28673	0.340871	-3.77482	0.00016012	0.00830818
Downregulated_in_0mM_1wk_relative_to_200mM_1wk	Sbi_jg13229	18.7478	-3.23577	1.02895	-3.14473	0.00166242	0.044791
Downregulated_in_0mM_1wk_relative_to_200mM_1wk	Sbi_jg13296	870.647	-0.739995	0.237282	-3.11863	0.00181692	0.0477347
Downregulated_in_0mM_1wk_relative_to_200mM_1wk	Sbi_jg13313	206.576	-1.13733	0.31495	-3.61115	0.000304843	0.0128817
Downregulated_in_0mM_1wk_relative_to_200mM_1wk	Sbi_jg13372	81.2416	-1.98002	0.525955	-3.76461	0.000166808	0.00860436
Downregulated_in_0mM_1wk_relative_to_200mM_1wk	Sbi_jg15502	60.9287	-1.70722	0.522501	-3.2674	0.0010854	0.0335276
Downregulated_in_0mM_1wk_relative_to_200mM_1wk	Sbi_jg15707	95.6878	-1.11084	0.346184	-3.20882	0.00133282	0.0381397
Downregulated_in_0mM_1wk_relative_to_200mM_1wk	Sbi_jg15949	123.575	-1.51088	0.3238	-4.66609	3.06988e-06	0.000382272
Downregulated_in_0mM_1wk_relative_to_200mM_1wk	Sbi_jg1602	557.81	-1.34292	0.368986	-3.63949	0.000273182	0.0118969
Downregulated_in_0mM_1wk_relative_to_200mM_1wk	Sbi_jg16446	181.379	-2.45174	0.600384	-4.08362	4.43401e-05	0.00309972
Downregulated_in_0mM_1wk_relative_to_200mM_1wk	Sbi_jg16491	26.6664	-6.82327	2.00569	-3.40196	0.000669056	0.0234375
Downregulated_in_0mM_1wk_relative_to_200mM_1wk	Sbi_jg16836	240.347	-1.08185	0.243464	-4.44357	8.84782e-06	0.000909841
Downregulated_in_0mM_1wk_relative_to_200mM_1wk	Sbi_jg16986	82.316	-1.81541	0.45364	-4.00187	6.28434e-05	0.00405531
Downregulated_in_0mM_1wk_relative_to_200mM_1wk	Sbi_jg17344	127.051	-1.3565	0.352424	-3.84907	0.000118569	0.00658489
Downregulated_in_0mM_1wk_relative_to_200mM_1wk	Sbi_jg17430	271.576	-0.572218	0.154934	-3.69329	0.000221369	0.0102869
Downregulated_in_0mM_1wk_relative_to_200mM_1wk	Sbi_jg17637	360.238	-0.658201	0.17852	-3.68698	0.000226933	0.0103912
Downregulated_in_0mM_1wk_relative_to_200mM_1wk	Sbi_jg1806	34.8829	-2.63886	0.604943	-4.36216	1.28787e-05	0.00116633
Downregulated_in_0mM_1wk_relative_to_200mM_1wk	Sbi_jg18254	145.585	-0.630397	0.176735	-3.56691	0.000361213	0.0147625
Downregulated_in_0mM_1wk_relative_to_200mM_1wk	Sbi_jg18435	135.741	-1.2942	0.347147	-3.72809	0.000192934	0.00922719
Downregulated_in_0mM_1wk_relative_to_200mM_1wk	Sbi_jg18585	174.974	-1.16212	0.291891	-3.98135	6.85254e-05	0.00428688
Downregulated_in_0mM_1wk_relative_to_200mM_1wk	Sbi_jg1864	471.833	-0.689876	0.159029	-4.33804	1.43759e-05	0.00126595
Downregulated_in_0mM_1wk_relative_to_200mM_1wk	Sbi_jg18746	300.525	-0.989137	0.243291	-4.06566	4.78969e-05	0.00330488
Downregulated_in_0mM_1wk_relative_to_200mM_1wk	Sbi_jg19507	265.007	-2.06025	0.229945	-8.95974	3.25438e-19	2.59358e-15
Downregulated_in_0mM_1wk_relative_to_200mM_1wk	Sbi_jg19609	273.492	-0.785352	0.171302	-4.58461	4.54835e-06	0.000525334
Downregulated_in_0mM_1wk_relative_to_200mM_1wk	Sbi_jg19970	662.174	-1.45728	0.286141	-5.09287	3.52686e-07	6.85545e-05
Downregulated_in_0mM_1wk_relative_to_200mM_1wk	Sbi_jg19982	433.713	-1.67638	0.345019	-4.85881	1.1809e-06	0.000186361
Downregulated_in_0mM_1wk_relative_to_200mM_1wk	Sbi_jg20272	92.9581	-1.71399	0.466593	-3.67343	0.00023932	0.0107755
Downregulated_in_0mM_1wk_relative_to_200mM_1wk	Sbi_jg20722	1530.01	-0.842044	0.179667	-4.6867	2.77639e-06	0.000354023
Downregulated_in_0mM_1wk_relative_to_200mM_1wk	Sbi_jg2077	96.2863	-1.82929	0.410688	-4.4542	8.42047e-06	0.000877214
Downregulated_in_0mM_1wk_relative_to_200mM_1wk	Sbi_jg2087	305.251	-1.11298	0.279321	-3.98459	6.75969e-05	0.00425861
Downregulated_in_0mM_1wk_relative_to_200mM_1wk	Sbi_jg2106	232.829	-0.752161	0.18973	-3.96436	7.35917e-05	0.00450909
Downregulated_in_0mM_1wk_relative_to_200mM_1wk	Sbi_jg21151	1495.77	-1.33629	0.371009	-3.60178	0.000316044	0.0132047
Downregulated_in_0mM_1wk_relative_to_200mM_1wk	Sbi_jg2118	252.835	-0.587618	0.189239	-3.10517	0.00190172	0.0496098
Downregulated_in_0mM_1wk_relative_to_200mM_1wk	Sbi_jg21191	40.9932	-2.27331	0.520879	-4.36436	1.27494e-05	0.00116633
Downregulated_in_0mM_1wk_relative_to_200mM_1wk	Sbi_jg2122	1482.35	-0.798328	0.18873	-4.23001	2.33683e-05	0.00189375
Downregulated_in_0mM_1wk_relative_to_200mM_1wk	Sbi_jg21279	51.9641	-1.26355	0.356271	-3.54659	0.000390253	0.0156814
Downregulated_in_0mM_1wk_relative_to_200mM_1wk	Sbi_jg21309	146.837	-1.2791	0.308791	-4.14229	3.43862e-05	0.00254922
Downregulated_in_0mM_1wk_relative_to_200mM_1wk	Sbi_jg21393	9754.07	-0.576668	0.181423	-3.17858	0.00147997	0.0413847
Downregulated_in_0mM_1wk_relative_to_200mM_1wk	Sbi_jg21467	97.9728	-1.27814	0.312256	-4.09324	4.25385e-05	0.00301343
Downregulated_in_0mM_1wk_relative_to_200mM_1wk	Sbi_jg21648	257.096	-0.60897	0.155786	-3.90902	9.26729e-05	0.00546324
Downregulated_in_0mM_1wk_relative_to_200mM_1wk	Sbi_jg21805	172.556	-1.54878	0.449508	-3.4455	0.000570011	0.0207904
Downregulated_in_0mM_1wk_relative_to_200mM_1wk	Sbi_jg21815	79.5432	-0.977094	0.311448	-3.13726	0.00170534	0.0456064
Downregulated_in_0mM_1wk_relative_to_200mM_1wk	Sbi_jg21878	559.925	-0.704646	0.187629	-3.75552	0.00017298	0.00878068
Downregulated_in_0mM_1wk_relative_to_200mM_1wk	Sbi_jg22008	364.649	-0.985412	0.274371	-3.59153	0.000328737	0.0135745
Downregulated_in_0mM_1wk_relative_to_200mM_1wk	Sbi_jg22010	191.691	-1.27957	0.376945	-3.39458	0.000687346	0.0239615
Downregulated_in_0mM_1wk_relative_to_200mM_1wk	Sbi_jg2216	149.468	-0.969427	0.235421	-4.11785	3.82423e-05	0.00280896
Downregulated_in_0mM_1wk_relative_to_200mM_1wk	Sbi_jg22205	48.9695	-1.22671	0.340618	-3.60143	0.00031647	0.0132047
Downregulated_in_0mM_1wk_relative_to_200mM_1wk	Sbi_jg22299	261.524	-0.668462	0.215586	-3.10068	0.00193078	0.0499432
Downregulated_in_0mM_1wk_relative_to_200mM_1wk	Sbi_jg22312	75.9976	-2.33192	0.58574	-3.98115	6.85837e-05	0.00428688
Downregulated_in_0mM_1wk_relative_to_200mM_1wk	Sbi_jg22513	40.3887	-3.73196	0.597365	-6.24737	4.17435e-10	1.95691e-07
Downregulated_in_0mM_1wk_relative_to_200mM_1wk	Sbi_jg22609	108.217	-1.00208	0.258891	-3.87067	0.000108536	0.00611291
Downregulated_in_0mM_1wk_relative_to_200mM_1wk	Sbi_jg22621	108.226	-1.21545	0.33415	-3.63745	0.000275356	0.0119588
Downregulated_in_0mM_1wk_relative_to_200mM_1wk	Sbi_jg22729	219.258	-0.598271	0.154272	-3.87803	0.000105307	0.00595345
Downregulated_in_0mM_1wk_relative_to_200mM_1wk	Sbi_jg23043	615.285	-1.40797	0.342959	-4.10534	4.03715e-05	0.00287269
Downregulated_in_0mM_1wk_relative_to_200mM_1wk	Sbi_jg23111	558.586	-0.700674	0.127469	-5.49681	3.86714e-08	1.1207e-05
Downregulated_in_0mM_1wk_relative_to_200mM_1wk	Sbi_jg23299	52.5044	-1.29921	0.399502	-3.25208	0.00114563	0.0345183
Downregulated_in_0mM_1wk_relative_to_200mM_1wk	Sbi_jg23704	49.4238	-1.43732	0.440924	-3.25979	0.00111493	0.0341092
Downregulated_in_0mM_1wk_relative_to_200mM_1wk	Sbi_jg23767	305.208	-2.58934	0.480697	-5.38664	7.1789e-08	1.84556e-05
Downregulated_in_0mM_1wk_relative_to_200mM_1wk	Sbi_jg23803	1359.81	-0.792364	0.171456	-4.62138	3.81194e-06	0.000451327
Downregulated_in_0mM_1wk_relative_to_200mM_1wk	Sbi_jg24094	836.395	-0.41231	0.106246	-3.88071	0.000104153	0.00595017
Downregulated_in_0mM_1wk_relative_to_200mM_1wk	Sbi_jg24124	312.625	-2.18746	0.477794	-4.57825	4.68893e-06	0.000537676
Downregulated_in_0mM_1wk_relative_to_200mM_1wk	Sbi_jg24172	239.069	-0.568191	0.172169	-3.30019	0.000966189	0.0312103
Downregulated_in_0mM_1wk_relative_to_200mM_1wk	Sbi_jg24178	231.944	-1.12458	0.242192	-4.64335	3.42801e-06	0.000419778
Downregulated_in_0mM_1wk_relative_to_200mM_1wk	Sbi_jg24333	210.577	-2.20393	0.399433	-5.51764	3.43573e-08	1.01411e-05
Downregulated_in_0mM_1wk_relative_to_200mM_1wk	Sbi_jg24345	2112.54	-0.848129	0.181996	-4.66014	3.15997e-06	0.00039044
Downregulated_in_0mM_1wk_relative_to_200mM_1wk	Sbi_jg24373	112.897	-2.79015	0.769585	-3.62552	0.00028838	0.0124229
Downregulated_in_0mM_1wk_relative_to_200mM_1wk	Sbi_jg24454	1045.13	-0.873507	0.227013	-3.84782	0.000119173	0.0065955
Downregulated_in_0mM_1wk_relative_to_200mM_1wk	Sbi_jg24500	157.13	-1.14759	0.305725	-3.75366	0.000174271	0.00881812
Downregulated_in_0mM_1wk_relative_to_200mM_1wk	Sbi_jg24557	750.351	-0.813421	0.183175	-4.44068	8.96771e-06	0.000916259
Downregulated_in_0mM_1wk_relative_to_200mM_1wk	Sbi_jg24560	169.888	-1.48093	0.360401	-4.10911	3.97195e-05	0.00286356
Downregulated_in_0mM_1wk_relative_to_200mM_1wk	Sbi_jg24672	954.813	-1.07174	0.292811	-3.66016	0.000252056	0.0111598
Downregulated_in_0mM_1wk_relative_to_200mM_1wk	Sbi_jg24797	434.701	-0.63271	0.192246	-3.29114	0.000997806	0.0318081
Downregulated_in_0mM_1wk_relative_to_200mM_1wk	Sbi_jg24818	254.908	-0.858982	0.245626	-3.49711	0.000470324	0.0179772
Downregulated_in_0mM_1wk_relative_to_200mM_1wk	Sbi_jg24882	542.155	-0.787061	0.195232	-4.03141	5.54422e-05	0.00366678
Downregulated_in_0mM_1wk_relative_to_200mM_1wk	Sbi_jg24898	802.344	-0.760887	0.170636	-4.45912	8.22954e-06	0.000863867
Downregulated_in_0mM_1wk_relative_to_200mM_1wk	Sbi_jg24930	2698.55	-1.57809	0.269767	-5.84983	4.92064e-09	1.7825e-06
Downregulated_in_0mM_1wk_relative_to_200mM_1wk	Sbi_jg24939	103.319	-1.41667	0.432331	-3.27682	0.00104983	0.0327852
Downregulated_in_0mM_1wk_relative_to_200mM_1wk	Sbi_jg25096	81.3339	-2.19447	0.523198	-4.19434	2.73667e-05	0.00212779
Downregulated_in_0mM_1wk_relative_to_200mM_1wk	Sbi_jg2513	52.3762	-1.61853	0.402381	-4.02238	5.76134e-05	0.00376353
Downregulated_in_0mM_1wk_relative_to_200mM_1wk	Sbi_jg25142	287.049	-0.561613	0.179949	-3.12097	0.00180259	0.0475687
Downregulated_in_0mM_1wk_relative_to_200mM_1wk	Sbi_jg25298	1223.71	-2.31746	0.367861	-6.29982	2.97989e-10	1.43928e-07
Downregulated_in_0mM_1wk_relative_to_200mM_1wk	Sbi_jg25580	101.66	-1.77994	0.41247	-4.31531	1.59378e-05	0.00138061
Downregulated_in_0mM_1wk_relative_to_200mM_1wk	Sbi_jg25604	2164.69	-1.53045	0.423555	-3.61336	0.000302259	0.012813
Downregulated_in_0mM_1wk_relative_to_200mM_1wk	Sbi_jg25843	399.463	-0.894059	0.202061	-4.42469	9.65799e-06	0.000950238
Downregulated_in_0mM_1wk_relative_to_200mM_1wk	Sbi_jg26008	69.3399	-1.54555	0.472433	-3.27147	0.00106989	0.0331769
Downregulated_in_0mM_1wk_relative_to_200mM_1wk	Sbi_jg26083	298.384	-0.688204	0.172525	-3.98901	6.6351e-05	0.00421342
Downregulated_in_0mM_1wk_relative_to_200mM_1wk	Sbi_jg26903	113.802	-0.74881	0.200825	-3.72867	0.000192496	0.00922719
Downregulated_in_0mM_1wk_relative_to_200mM_1wk	Sbi_jg27071	72.8328	-1.99262	0.418713	-4.75893	1.94625e-06	0.000267425
Downregulated_in_0mM_1wk_relative_to_200mM_1wk	Sbi_jg27447	215.493	-1.33891	0.182589	-7.33289	2.25237e-13	3.59006e-10
Downregulated_in_0mM_1wk_relative_to_200mM_1wk	Sbi_jg27493	75.7382	-0.677225	0.218473	-3.09981	0.00193644	0.0499432
Downregulated_in_0mM_1wk_relative_to_200mM_1wk	Sbi_jg27861	1361.5	-0.585868	0.178683	-3.27881	0.00104245	0.0327724
Downregulated_in_0mM_1wk_relative_to_200mM_1wk	Sbi_jg28444	262.745	-1.16107	0.349396	-3.32307	0.000890328	0.0294418
Downregulated_in_0mM_1wk_relative_to_200mM_1wk	Sbi_jg28949	9284.28	-0.717089	0.146832	-4.88374	1.0409e-06	0.000165909
Downregulated_in_0mM_1wk_relative_to_200mM_1wk	Sbi_jg28953	724.525	-0.73904	0.234578	-3.1505	0.00162989	0.0444263
Downregulated_in_0mM_1wk_relative_to_200mM_1wk	Sbi_jg28989	70.4206	-1.71403	0.545292	-3.14333	0.00167039	0.0448977
Downregulated_in_0mM_1wk_relative_to_200mM_1wk	Sbi_jg29131	51.9696	-1.2911	0.338942	-3.80921	0.000139414	0.00740706
Downregulated_in_0mM_1wk_relative_to_200mM_1wk	Sbi_jg29161	730.083	-0.88118	0.229069	-3.84679	0.000119676	0.0066004
Downregulated_in_0mM_1wk_relative_to_200mM_1wk	Sbi_jg29292	289.848	-0.46419	0.121548	-3.81899	0.000134	0.00721561
Downregulated_in_0mM_1wk_relative_to_200mM_1wk	Sbi_jg29436	168.611	-0.623443	0.189218	-3.29485	0.000984757	0.0317091
Downregulated_in_0mM_1wk_relative_to_200mM_1wk	Sbi_jg29471	176.809	-1.02385	0.305844	-3.34762	0.000815078	0.0273506
Downregulated_in_0mM_1wk_relative_to_200mM_1wk	Sbi_jg29474	836.171	-0.428452	0.120693	-3.54992	0.000385349	0.0156281
Downregulated_in_0mM_1wk_relative_to_200mM_1wk	Sbi_jg29604	843.046	-0.734772	0.204164	-3.59894	0.000319521	0.0132972
Downregulated_in_0mM_1wk_relative_to_200mM_1wk	Sbi_jg30028	128.82	-1.13077	0.245848	-4.59945	4.23604e-06	0.000496457
Downregulated_in_0mM_1wk_relative_to_200mM_1wk	Sbi_jg30268	199.494	-3.52811	0.570901	-6.1799	6.41439e-10	2.6905e-07
Downregulated_in_0mM_1wk_relative_to_200mM_1wk	Sbi_jg30456	38.8833	-1.45525	0.455916	-3.19193	0.00141327	0.0397077
Downregulated_in_0mM_1wk_relative_to_200mM_1wk	Sbi_jg30498	89.6877	-1.11329	0.29736	-3.74391	0.000181176	0.00899616
Downregulated_in_0mM_1wk_relative_to_200mM_1wk	Sbi_jg30501	148.722	-1.41804	0.413057	-3.43304	0.000596849	0.0216209
Downregulated_in_0mM_1wk_relative_to_200mM_1wk	Sbi_jg30527	1180.36	-1.36396	0.314742	-4.33358	1.46706e-05	0.00128481
Downregulated_in_0mM_1wk_relative_to_200mM_1wk	Sbi_jg30541	346.33	-0.959979	0.219006	-4.38335	1.16867e-05	0.00107752
Downregulated_in_0mM_1wk_relative_to_200mM_1wk	Sbi_jg30578	80.3154	-1.47432	0.334038	-4.41363	1.01653e-05	0.000994016
Downregulated_in_0mM_1wk_relative_to_200mM_1wk	Sbi_jg30616	273.383	-1.63055	0.465909	-3.49973	0.000465734	0.0178446
Downregulated_in_0mM_1wk_relative_to_200mM_1wk	Sbi_jg30663	723.908	-1.0551	0.27619	-3.82018	0.000133352	0.00720793
Downregulated_in_0mM_1wk_relative_to_200mM_1wk	Sbi_jg30948	514.139	-0.568436	0.151972	-3.7404	0.000183731	0.00906651
Downregulated_in_0mM_1wk_relative_to_200mM_1wk	Sbi_jg3100	471.867	-0.639496	0.199582	-3.20417	0.00135451	0.0384839
Downregulated_in_0mM_1wk_relative_to_200mM_1wk	Sbi_jg3111	1318.23	-1.13831	0.2733	-4.16505	3.1128e-05	0.00236262
Downregulated_in_0mM_1wk_relative_to_200mM_1wk	Sbi_jg31741	938.91	-1.55559	0.416456	-3.73531	0.000187484	0.0091666
Downregulated_in_0mM_1wk_relative_to_200mM_1wk	Sbi_jg3259	288.905	-0.478028	0.119238	-4.00901	6.09732e-05	0.00395062
Downregulated_in_0mM_1wk_relative_to_200mM_1wk	Sbi_jg33483	44.3354	-1.4937	0.379585	-3.93508	8.31699e-05	0.00502138
Downregulated_in_0mM_1wk_relative_to_200mM_1wk	Sbi_jg33509	628.332	-0.600733	0.135384	-4.43726	9.11091e-06	0.000919106
Downregulated_in_0mM_1wk_relative_to_200mM_1wk	Sbi_jg33546	257.38	-1.58808	0.386399	-4.10995	3.95751e-05	0.00286356
Downregulated_in_0mM_1wk_relative_to_200mM_1wk	Sbi_jg34440	126.613	-1.61335	0.37658	-4.28422	1.8338e-05	0.00156305
Downregulated_in_0mM_1wk_relative_to_200mM_1wk	Sbi_jg34505	307.299	-1.17355	0.358648	-3.27215	0.00106733	0.0331621
Downregulated_in_0mM_1wk_relative_to_200mM_1wk	Sbi_jg34569	1485.17	-0.457311	0.123466	-3.70395	0.000212267	0.0099803
Downregulated_in_0mM_1wk_relative_to_200mM_1wk	Sbi_jg34767	203.844	-0.78626	0.232792	-3.37751	0.000731442	0.0251592
Downregulated_in_0mM_1wk_relative_to_200mM_1wk	Sbi_jg34833	185.152	-1.32383	0.420368	-3.14922	0.00163709	0.0444692
Downregulated_in_0mM_1wk_relative_to_200mM_1wk	Sbi_jg35099	277.422	-1.37588	0.283885	-4.84662	1.25583e-06	0.000194336
Downregulated_in_0mM_1wk_relative_to_200mM_1wk	Sbi_jg35448	26.8117	-1.00661	0.303749	-3.31397	0.000919823	0.0299205
Downregulated_in_0mM_1wk_relative_to_200mM_1wk	Sbi_jg3566	42.542	-1.50467	0.409961	-3.67026	0.000242301	0.0108559
Downregulated_in_0mM_1wk_relative_to_200mM_1wk	Sbi_jg3574	864.041	-2.04583	0.385389	-5.30849	1.10537e-07	2.59095e-05
Downregulated_in_0mM_1wk_relative_to_200mM_1wk	Sbi_jg35796	64.8624	-1.04396	0.306786	-3.40289	0.000666776	0.0234091
Downregulated_in_0mM_1wk_relative_to_200mM_1wk	Sbi_jg36492	3028.31	-1.17804	0.225204	-5.23096	1.68629e-07	3.53655e-05
Downregulated_in_0mM_1wk_relative_to_200mM_1wk	Sbi_jg36701	109.526	-1.15063	0.311865	-3.68952	0.000224679	0.0103912
Downregulated_in_0mM_1wk_relative_to_200mM_1wk	Sbi_jg36817	1235.62	-1.08957	0.17764	-6.13357	8.59262e-10	3.42395e-07
Downregulated_in_0mM_1wk_relative_to_200mM_1wk	Sbi_jg36844	578.455	-0.591561	0.190725	-3.10165	0.00192444	0.0499432
Downregulated_in_0mM_1wk_relative_to_200mM_1wk	Sbi_jg36917	2405.29	-0.93055	0.284902	-3.26621	0.00108998	0.0336038
Downregulated_in_0mM_1wk_relative_to_200mM_1wk	Sbi_jg37091	162.305	-0.581144	0.16979	-3.42273	0.000619954	0.0221061
Downregulated_in_0mM_1wk_relative_to_200mM_1wk	Sbi_jg37247	463.836	-1.44953	0.396189	-3.65868	0.000253517	0.0111934
Downregulated_in_0mM_1wk_relative_to_200mM_1wk	Sbi_jg37377	45.3298	-2.51908	0.595052	-4.23338	2.30209e-05	0.0018817
Downregulated_in_0mM_1wk_relative_to_200mM_1wk	Sbi_jg37408	765.826	-0.626567	0.198861	-3.15078	0.00162833	0.0444263
Downregulated_in_0mM_1wk_relative_to_200mM_1wk	Sbi_jg37415	230.599	-1.63588	0.323392	-5.05851	4.22551e-07	7.92358e-05
Downregulated_in_0mM_1wk_relative_to_200mM_1wk	Sbi_jg37505	275.01	-1.28219	0.406434	-3.15473	0.00160646	0.044147
Downregulated_in_0mM_1wk_relative_to_200mM_1wk	Sbi_jg37508	1263.05	-0.655715	0.138513	-4.73397	2.20167e-06	0.000294894
Downregulated_in_0mM_1wk_relative_to_200mM_1wk	Sbi_jg37858	522.924	-0.471472	0.129225	-3.64846	0.000263816	0.0115521
Downregulated_in_0mM_1wk_relative_to_200mM_1wk	Sbi_jg37965	761.857	-1.48388	0.299009	-4.96267	6.95289e-07	0.000117896
Downregulated_in_0mM_1wk_relative_to_200mM_1wk	Sbi_jg37979	76.9677	-1.57228	0.364541	-4.31305	1.61015e-05	0.00138726
Downregulated_in_0mM_1wk_relative_to_200mM_1wk	Sbi_jg37997	576.907	-2.57197	0.541933	-4.74592	2.07561e-06	0.000282762
Downregulated_in_0mM_1wk_relative_to_200mM_1wk	Sbi_jg38068	144.416	-0.593756	0.159704	-3.71786	0.000200921	0.00955965
Downregulated_in_0mM_1wk_relative_to_200mM_1wk	Sbi_jg38122	87.2293	-1.17864	0.288584	-4.0842	4.42282e-05	0.00309972
Downregulated_in_0mM_1wk_relative_to_200mM_1wk	Sbi_jg38162	176.674	-0.852211	0.273534	-3.11556	0.00183596	0.0481305
Downregulated_in_0mM_1wk_relative_to_200mM_1wk	Sbi_jg38163	584.37	-0.702884	0.146402	-4.80104	1.57841e-06	0.00023081
Downregulated_in_0mM_1wk_relative_to_200mM_1wk	Sbi_jg3841	366.772	-1.30043	0.385066	-3.37715	0.000732408	0.0251592
Downregulated_in_0mM_1wk_relative_to_200mM_1wk	Sbi_jg39067	2334.71	-1.02285	0.161346	-6.33947	2.3055e-10	1.14836e-07
Downregulated_in_0mM_1wk_relative_to_200mM_1wk	Sbi_jg39130	81.7405	-1.22174	0.303018	-4.03191	5.5325e-05	0.00366678
Downregulated_in_0mM_1wk_relative_to_200mM_1wk	Sbi_jg39384	538.402	-0.684753	0.220267	-3.10874	0.00187885	0.0490934
Downregulated_in_0mM_1wk_relative_to_200mM_1wk	Sbi_jg39531	1391.78	-0.728303	0.152987	-4.76056	1.9306e-06	0.000267425
Downregulated_in_0mM_1wk_relative_to_200mM_1wk	Sbi_jg39594	240.498	-1.23835	0.392729	-3.1532	0.00161489	0.0442524
Downregulated_in_0mM_1wk_relative_to_200mM_1wk	Sbi_jg39858	428.157	-0.610307	0.171095	-3.56707	0.00036099	0.0147625
Downregulated_in_0mM_1wk_relative_to_200mM_1wk	Sbi_jg40020	221.58	-0.741938	0.234189	-3.16811	0.00153433	0.0425112
Downregulated_in_0mM_1wk_relative_to_200mM_1wk	Sbi_jg40060	859.335	-1.68141	0.472717	-3.55691	0.000375248	0.0152969
Downregulated_in_0mM_1wk_relative_to_200mM_1wk	Sbi_jg4033	564.478	-0.620141	0.147696	-4.19875	2.68388e-05	0.00210731
Downregulated_in_0mM_1wk_relative_to_200mM_1wk	Sbi_jg40444	201.295	-1.00366	0.267796	-3.74785	0.000178358	0.00891175
Downregulated_in_0mM_1wk_relative_to_200mM_1wk	Sbi_jg40687	112.616	-1.06906	0.324521	-3.29428	0.000986745	0.0317091
Downregulated_in_0mM_1wk_relative_to_200mM_1wk	Sbi_jg40842	469.855	-0.741353	0.168191	-4.4078	1.04424e-05	0.00100265
Downregulated_in_0mM_1wk_relative_to_200mM_1wk	Sbi_jg40850	766.349	-0.858965	0.247323	-3.47305	0.000514571	0.0192079
Downregulated_in_0mM_1wk_relative_to_200mM_1wk	Sbi_jg41175	215.353	-0.831729	0.253773	-3.27746	0.00104746	0.0327852
Downregulated_in_0mM_1wk_relative_to_200mM_1wk	Sbi_jg41392	230.159	-0.739015	0.202164	-3.65553	0.000256656	0.0112695
Downregulated_in_0mM_1wk_relative_to_200mM_1wk	Sbi_jg41630	182.91	-1.02174	0.191306	-5.34087	9.25019e-08	2.26468e-05
Downregulated_in_0mM_1wk_relative_to_200mM_1wk	Sbi_jg41722	542.552	-0.409739	0.127178	-3.22177	0.00127404	0.0370927
Downregulated_in_0mM_1wk_relative_to_200mM_1wk	Sbi_jg41761	30.1953	-1.61493	0.510939	-3.16071	0.00157387	0.0433264
Downregulated_in_0mM_1wk_relative_to_200mM_1wk	Sbi_jg41965	145.336	-1.0353	0.310851	-3.33053	0.000866799	0.028788
Downregulated_in_0mM_1wk_relative_to_200mM_1wk	Sbi_jg4201	910.227	-1.08355	0.323462	-3.34985	0.000808568	0.0272469
Downregulated_in_0mM_1wk_relative_to_200mM_1wk	Sbi_jg42081	572.206	-0.562699	0.146739	-3.8347	0.000125718	0.00686237
Downregulated_in_0mM_1wk_relative_to_200mM_1wk	Sbi_jg42278	78.6923	-1.47759	0.445372	-3.31766	0.000907764	0.0297102
Downregulated_in_0mM_1wk_relative_to_200mM_1wk	Sbi_jg42483	154.361	-0.742598	0.183787	-4.04053	5.33302e-05	0.00360182
Downregulated_in_0mM_1wk_relative_to_200mM_1wk	Sbi_jg42547	277.142	-0.952992	0.178283	-5.34538	9.02298e-08	2.24714e-05
Downregulated_in_0mM_1wk_relative_to_200mM_1wk	Sbi_jg42834	156.178	-0.766469	0.235575	-3.25361	0.00113949	0.0343987
Downregulated_in_0mM_1wk_relative_to_200mM_1wk	Sbi_jg42837	418.86	-0.899012	0.240654	-3.73571	0.000187188	0.0091666
Downregulated_in_0mM_1wk_relative_to_200mM_1wk	Sbi_jg42946	19.2337	-2.66576	0.801875	-3.32441	0.000886074	0.029362
Downregulated_in_0mM_1wk_relative_to_200mM_1wk	Sbi_jg42947	254.692	-1.22025	0.366387	-3.33049	0.000866944	0.028788
Downregulated_in_0mM_1wk_relative_to_200mM_1wk	Sbi_jg43001	101.248	-1.10224	0.323723	-3.4049	0.000661874	0.0233398
Downregulated_in_0mM_1wk_relative_to_200mM_1wk	Sbi_jg43020	100.178	-1.32107	0.338423	-3.90361	9.47674e-05	0.0055533
Downregulated_in_0mM_1wk_relative_to_200mM_1wk	Sbi_jg43024	271.873	-1.36936	0.408625	-3.35114	0.000804793	0.0271771
Downregulated_in_0mM_1wk_relative_to_200mM_1wk	Sbi_jg43053	44.5331	-2.55603	0.644881	-3.96357	7.38361e-05	0.00450909
Downregulated_in_0mM_1wk_relative_to_200mM_1wk	Sbi_jg43072	114.683	-1.37619	0.419994	-3.27669	0.00105032	0.0327852
Downregulated_in_0mM_1wk_relative_to_200mM_1wk	Sbi_jg43075	63.3888	-1.07651	0.309818	-3.47466	0.000511493	0.0191828
Downregulated_in_0mM_1wk_relative_to_200mM_1wk	Sbi_jg43140	666.653	-0.817916	0.151623	-5.39441	6.87506e-08	1.79642e-05
Downregulated_in_0mM_1wk_relative_to_200mM_1wk	Sbi_jg43230	371.122	-1.34379	0.266233	-5.0474	4.47865e-07	8.3006e-05
Downregulated_in_0mM_1wk_relative_to_200mM_1wk	Sbi_jg43300	192.544	-0.83682	0.213058	-3.92766	8.5778e-05	0.00514681
Downregulated_in_0mM_1wk_relative_to_200mM_1wk	Sbi_jg43615	3394.56	-0.606651	0.155215	-3.90846	9.28878e-05	0.00546324
Downregulated_in_0mM_1wk_relative_to_200mM_1wk	Sbi_jg43631	112.908	-1.33167	0.320263	-4.15805	3.20982e-05	0.00242471
Downregulated_in_0mM_1wk_relative_to_200mM_1wk	Sbi_jg43778	925.797	-0.599474	0.184674	-3.24612	0.00116991	0.0348994
Downregulated_in_0mM_1wk_relative_to_200mM_1wk	Sbi_jg44007	83.1228	-1.5724	0.413944	-3.79858	0.000145527	0.00768063
Downregulated_in_0mM_1wk_relative_to_200mM_1wk	Sbi_jg44161	226.254	-1.19276	0.271967	-4.38567	1.15632e-05	0.00107752
Downregulated_in_0mM_1wk_relative_to_200mM_1wk	Sbi_jg44193	22.3525	-2.89099	0.838009	-3.44984	0.000560929	0.0205532
Downregulated_in_0mM_1wk_relative_to_200mM_1wk	Sbi_jg4420	97.225	-1.3156	0.355993	-3.69559	0.000219379	0.0102357
Downregulated_in_0mM_1wk_relative_to_200mM_1wk	Sbi_jg44216	489.313	-0.837846	0.198418	-4.22263	2.41473e-05	0.00193409
Downregulated_in_0mM_1wk_relative_to_200mM_1wk	Sbi_jg44891	496.29	-1.29282	0.263831	-4.90018	9.57494e-07	0.000154619
Downregulated_in_0mM_1wk_relative_to_200mM_1wk	Sbi_jg4559	184.515	-0.733177	0.174373	-4.20464	2.61501e-05	0.00207366
Downregulated_in_0mM_1wk_relative_to_200mM_1wk	Sbi_jg45653	28.7399	-2.09551	0.65048	-3.22148	0.00127529	0.0370927
Downregulated_in_0mM_1wk_relative_to_200mM_1wk	Sbi_jg45669	181.6	-1.41378	0.324037	-4.36301	1.28283e-05	0.00116633
Downregulated_in_0mM_1wk_relative_to_200mM_1wk	Sbi_jg4585	198.622	-1.38647	0.213051	-6.50771	7.63076e-11	5.06778e-08
Downregulated_in_0mM_1wk_relative_to_200mM_1wk	Sbi_jg4593	205.944	-0.730949	0.171259	-4.26809	1.97156e-05	0.00166268
Downregulated_in_0mM_1wk_relative_to_200mM_1wk	Sbi_jg46048	69.8535	-1.60118	0.35996	-4.44822	8.65847e-06	0.000896152
Downregulated_in_0mM_1wk_relative_to_200mM_1wk	Sbi_jg46203	584.219	-0.682909	0.206841	-3.30161	0.000961322	0.0311433
Downregulated_in_0mM_1wk_relative_to_200mM_1wk	Sbi_jg46204	1322.78	-1.3975	0.217679	-6.41998	1.36292e-10	7.4909e-08
Downregulated_in_0mM_1wk_relative_to_200mM_1wk	Sbi_jg46261	93.7445	-1.30799	0.280078	-4.67008	3.01082e-06	0.000379303
Downregulated_in_0mM_1wk_relative_to_200mM_1wk	Sbi_jg46609	76.0722	-1.3443	0.433643	-3.10001	0.00193514	0.0499432
Downregulated_in_0mM_1wk_relative_to_200mM_1wk	Sbi_jg46682	505.371	-2.45272	0.345316	-7.10284	1.22221e-12	1.40383e-09
Downregulated_in_0mM_1wk_relative_to_200mM_1wk	Sbi_jg4679	232.539	-2.0673	0.541879	-3.81505	0.000136153	0.00730686
Downregulated_in_0mM_1wk_relative_to_200mM_1wk	Sbi_jg46935	249.677	-2.01336	0.420153	-4.79197	1.65155e-06	0.000237153
Downregulated_in_0mM_1wk_relative_to_200mM_1wk	Sbi_jg4696	1398.16	-0.71199	0.149527	-4.76161	1.92058e-06	0.000267425
Downregulated_in_0mM_1wk_relative_to_200mM_1wk	Sbi_jg47205	431.428	-0.71723	0.176011	-4.07491	4.60325e-05	0.00320398
Downregulated_in_0mM_1wk_relative_to_200mM_1wk	Sbi_jg47330	118.139	-2.69875	0.433193	-6.2299	4.66724e-10	2.12546e-07
Downregulated_in_0mM_1wk_relative_to_200mM_1wk	Sbi_jg47546	94.675	-1.84849	0.376359	-4.9115	9.03838e-07	0.000148518
Downregulated_in_0mM_1wk_relative_to_200mM_1wk	Sbi_jg47728	337.328	-2.14126	0.437027	-4.89959	9.60368e-07	0.000154619
Downregulated_in_0mM_1wk_relative_to_200mM_1wk	Sbi_jg48251	156.49	-1.00449	0.238734	-4.20758	2.58115e-05	0.00205704
Downregulated_in_0mM_1wk_relative_to_200mM_1wk	Sbi_jg4832	87.4571	-1.48136	0.36688	-4.03771	5.39747e-05	0.00361472
Downregulated_in_0mM_1wk_relative_to_200mM_1wk	Sbi_jg49007	4705.84	-1.80757	0.23804	-7.59355	3.11251e-14	7.08718e-11
Downregulated_in_0mM_1wk_relative_to_200mM_1wk	Sbi_jg49069	61.7298	-1.13885	0.340156	-3.34802	0.000813906	0.0273506
Downregulated_in_0mM_1wk_relative_to_200mM_1wk	Sbi_jg49077	181.715	-0.945423	0.260923	-3.62338	0.000290781	0.012459
Downregulated_in_0mM_1wk_relative_to_200mM_1wk	Sbi_jg49078	273.332	-1.39595	0.307659	-4.53732	5.69728e-06	0.000626269
Downregulated_in_0mM_1wk_relative_to_200mM_1wk	Sbi_jg49276	166.335	-0.864596	0.175735	-4.9199	8.65906e-07	0.000143768
Downregulated_in_0mM_1wk_relative_to_200mM_1wk	Sbi_jg49375	83.9936	-1.01347	0.288992	-3.50693	0.000453316	0.0174527
Downregulated_in_0mM_1wk_relative_to_200mM_1wk	Sbi_jg49475	3334.56	-1.08126	0.285207	-3.79114	0.000149959	0.00783671
Downregulated_in_0mM_1wk_relative_to_200mM_1wk	Sbi_jg49520	344.103	-1.27244	0.262364	-4.8499	1.23526e-06	0.000193027
Downregulated_in_0mM_1wk_relative_to_200mM_1wk	Sbi_jg49611	196.067	-0.72766	0.177994	-4.08812	4.34892e-05	0.00306714
Downregulated_in_0mM_1wk_relative_to_200mM_1wk	Sbi_jg5	468.614	-1.82758	0.412623	-4.42917	9.45979e-06	0.000942373
Downregulated_in_0mM_1wk_relative_to_200mM_1wk	Sbi_jg50303	42.8795	-1.94566	0.557054	-3.49277	0.000478042	0.0182285
Downregulated_in_0mM_1wk_relative_to_200mM_1wk	Sbi_jg5037	48.6687	-3.29871	0.584002	-5.64846	1.61891e-08	5.26609e-06
Downregulated_in_0mM_1wk_relative_to_200mM_1wk	Sbi_jg50819	26.7781	-1.58316	0.50051	-3.1631	0.00156099	0.0430461
Downregulated_in_0mM_1wk_relative_to_200mM_1wk	Sbi_jg51286	167.075	-4.6156	0.574524	-8.03378	9.45183e-16	3.76632e-12
Downregulated_in_0mM_1wk_relative_to_200mM_1wk	Sbi_jg5166	264.783	-0.803477	0.228371	-3.51829	0.000434338	0.0169679
Downregulated_in_0mM_1wk_relative_to_200mM_1wk	Sbi_jg51802	121.149	-2.72474	0.376226	-7.24228	4.41194e-13	5.86015e-10
Downregulated_in_0mM_1wk_relative_to_200mM_1wk	Sbi_jg51902	67.7752	-1.29036	0.410352	-3.14452	0.00166361	0.044791
Downregulated_in_0mM_1wk_relative_to_200mM_1wk	Sbi_jg521	81.5477	-1.88373	0.568163	-3.31547	0.000914893	0.029821
Downregulated_in_0mM_1wk_relative_to_200mM_1wk	Sbi_jg52144	218.994	-1.02554	0.233388	-4.39414	1.11214e-05	0.0010489
Downregulated_in_0mM_1wk_relative_to_200mM_1wk	Sbi_jg52240	551.926	-0.445521	0.126805	-3.51344	0.000442343	0.0171964
Downregulated_in_0mM_1wk_relative_to_200mM_1wk	Sbi_jg52474	62.9285	-1.92894	0.389548	-4.95173	7.35567e-07	0.000123413
Downregulated_in_0mM_1wk_relative_to_200mM_1wk	Sbi_jg52499	47.5815	-1.33757	0.411105	-3.25361	0.0011395	0.0343987
Downregulated_in_0mM_1wk_relative_to_200mM_1wk	Sbi_jg52502	970.876	-0.679081	0.134744	-5.03978	4.66079e-07	8.53889e-05
Downregulated_in_0mM_1wk_relative_to_200mM_1wk	Sbi_jg52527	436.132	-0.522352	0.159264	-3.27979	0.00103886	0.0327242
Downregulated_in_0mM_1wk_relative_to_200mM_1wk	Sbi_jg52537	10686.7	-0.565376	0.15342	-3.68515	0.000228567	0.0103912
Downregulated_in_0mM_1wk_relative_to_200mM_1wk	Sbi_jg52690	224.776	-0.689463	0.212243	-3.24845	0.00116034	0.0347645
Downregulated_in_0mM_1wk_relative_to_200mM_1wk	Sbi_jg52742	290.187	-1.66313	0.314017	-5.2963	1.18172e-07	2.72978e-05
Downregulated_in_0mM_1wk_relative_to_200mM_1wk	Sbi_jg52998	107.171	-1.79878	0.433514	-4.14929	3.33511e-05	0.00248403
Downregulated_in_0mM_1wk_relative_to_200mM_1wk	Sbi_jg53023	88.9356	-0.731086	0.227991	-3.20664	0.00134294	0.0382918
Downregulated_in_0mM_1wk_relative_to_200mM_1wk	Sbi_jg53692	203.302	-1.13906	0.290488	-3.92121	8.81037e-05	0.00523987
Downregulated_in_0mM_1wk_relative_to_200mM_1wk	Sbi_jg53748	243.285	-2.38055	0.369879	-6.43603	1.22635e-10	6.98101e-08
Downregulated_in_0mM_1wk_relative_to_200mM_1wk	Sbi_jg54154	19.9607	-4.14809	0.639521	-6.48624	8.80064e-11	5.61094e-08
Downregulated_in_0mM_1wk_relative_to_200mM_1wk	Sbi_jg5420	1715.61	-0.911837	0.211701	-4.30718	1.65346e-05	0.00141691
Downregulated_in_0mM_1wk_relative_to_200mM_1wk	Sbi_jg54398	49.6658	-1.25767	0.364673	-3.44876	0.000563158	0.0205876
Downregulated_in_0mM_1wk_relative_to_200mM_1wk	Sbi_jg54442	1652.56	-0.972393	0.170855	-5.69133	1.26056e-08	4.18586e-06
Downregulated_in_0mM_1wk_relative_to_200mM_1wk	Sbi_jg54469	235.726	-0.455234	0.142325	-3.19856	0.00138117	0.0390329
Downregulated_in_0mM_1wk_relative_to_200mM_1wk	Sbi_jg54714	168.309	-0.972604	0.26375	-3.68759	0.000226384	0.0103912
Downregulated_in_0mM_1wk_relative_to_200mM_1wk	Sbi_jg54772	428.873	-0.85093	0.166988	-5.09574	3.47375e-07	6.83557e-05
Downregulated_in_0mM_1wk_relative_to_200mM_1wk	Sbi_jg54785	377.964	-0.800192	0.225976	-3.54104	0.000398547	0.0159209
Downregulated_in_0mM_1wk_relative_to_200mM_1wk	Sbi_jg54810	45.16	-1.39029	0.422763	-3.28857	0.00100698	0.0320365
Downregulated_in_0mM_1wk_relative_to_200mM_1wk	Sbi_jg54902	366.441	-1.10228	0.144517	-7.62732	2.39686e-14	6.36727e-11
Downregulated_in_0mM_1wk_relative_to_200mM_1wk	Sbi_jg55053	213.452	-1.16256	0.356412	-3.26185	0.00110687	0.0339932
Downregulated_in_0mM_1wk_relative_to_200mM_1wk	Sbi_jg55076	1394.23	-2.68939	0.589681	-4.56076	5.09693e-06	0.000576171
Downregulated_in_0mM_1wk_relative_to_200mM_1wk	Sbi_jg55086	93.2749	-0.870019	0.270503	-3.2163	0.00129856	0.0375521
Downregulated_in_0mM_1wk_relative_to_200mM_1wk	Sbi_jg55270	3069.92	-1.39815	0.334253	-4.18291	2.87797e-05	0.0022268
Downregulated_in_0mM_1wk_relative_to_200mM_1wk	Sbi_jg55315	90.2269	-1.53524	0.306714	-5.00544	5.57339e-07	9.87047e-05
Downregulated_in_0mM_1wk_relative_to_200mM_1wk	Sbi_jg55376	1022.14	-0.596211	0.17623	-3.38314	0.000716608	0.0248305
Downregulated_in_0mM_1wk_relative_to_200mM_1wk	Sbi_jg55615	900.663	-0.756481	0.17376	-4.35359	1.33924e-05	0.00120472
Downregulated_in_0mM_1wk_relative_to_200mM_1wk	Sbi_jg55732	415.841	-0.941225	0.290056	-3.24498	0.00117459	0.0348994
Downregulated_in_0mM_1wk_relative_to_200mM_1wk	Sbi_jg55869	47.1807	-2.46422	0.610219	-4.03826	5.38491e-05	0.00361472
Downregulated_in_0mM_1wk_relative_to_200mM_1wk	Sbi_jg55876	40.4631	-0.945191	0.300963	-3.14056	0.00168628	0.0452485
Downregulated_in_0mM_1wk_relative_to_200mM_1wk	Sbi_jg56014	709.609	-1.29706	0.270268	-4.79916	1.59334e-06	0.000230875
Downregulated_in_0mM_1wk_relative_to_200mM_1wk	Sbi_jg56401	815.547	-1.4249	0.346866	-4.10793	3.99228e-05	0.00286356
Downregulated_in_0mM_1wk_relative_to_200mM_1wk	Sbi_jg56574	50.7436	-2.00015	0.49457	-4.04422	5.24981e-05	0.00357593
Downregulated_in_0mM_1wk_relative_to_200mM_1wk	Sbi_jg56723	157.674	-1.09251	0.214301	-5.09802	3.43219e-07	6.83557e-05
Downregulated_in_0mM_1wk_relative_to_200mM_1wk	Sbi_jg56732	506.637	-1.5742	0.357058	-4.4088	1.03946e-05	0.00100265
Downregulated_in_0mM_1wk_relative_to_200mM_1wk	Sbi_jg57047	69.154	-0.986355	0.293663	-3.35879	0.000782838	0.0266048
Downregulated_in_0mM_1wk_relative_to_200mM_1wk	Sbi_jg57310	73.6787	-1.81498	0.564709	-3.21402	0.00130893	0.0376588
Downregulated_in_0mM_1wk_relative_to_200mM_1wk	Sbi_jg57398	165.732	-1.49542	0.34117	-4.38319	1.16952e-05	0.00107752
Downregulated_in_0mM_1wk_relative_to_200mM_1wk	Sbi_jg57607	160.91	-0.887337	0.191153	-4.64203	3.45009e-06	0.000419778
Downregulated_in_0mM_1wk_relative_to_200mM_1wk	Sbi_jg57821	67.5738	-0.644707	0.199539	-3.23098	0.00123367	0.0362127
Downregulated_in_0mM_1wk_relative_to_200mM_1wk	Sbi_jg57919	305.374	-1.14223	0.305035	-3.7446	0.000180682	0.00899616
Downregulated_in_0mM_1wk_relative_to_200mM_1wk	Sbi_jg57933	32.66	-1.52154	0.384373	-3.95851	7.54191e-05	0.00458819
Downregulated_in_0mM_1wk_relative_to_200mM_1wk	Sbi_jg57963	296.697	-0.482507	0.141031	-3.42127	0.000623286	0.0221753
Downregulated_in_0mM_1wk_relative_to_200mM_1wk	Sbi_jg58104	1193.15	-0.512794	0.111823	-4.58577	4.52311e-06	0.000525334
Downregulated_in_0mM_1wk_relative_to_200mM_1wk	Sbi_jg58162	377.65	-0.919167	0.234569	-3.91854	8.90878e-05	0.0052787
Downregulated_in_0mM_1wk_relative_to_200mM_1wk	Sbi_jg58261	182.352	-0.528882	0.167993	-3.14824	0.00164257	0.0445178
Downregulated_in_0mM_1wk_relative_to_200mM_1wk	Sbi_jg58308	2234.25	-0.96635	0.149662	-6.45689	1.06877e-10	6.30933e-08
Downregulated_in_0mM_1wk_relative_to_200mM_1wk	Sbi_jg58448	151.552	-1.22686	0.310337	-3.95333	7.70698e-05	0.00467078
Downregulated_in_0mM_1wk_relative_to_200mM_1wk	Sbi_jg58463	278.766	-0.459816	0.127352	-3.6106	0.000305495	0.0128817
Downregulated_in_0mM_1wk_relative_to_200mM_1wk	Sbi_jg58652	369.262	-0.857597	0.201466	-4.25679	2.07386e-05	0.00172405
Downregulated_in_0mM_1wk_relative_to_200mM_1wk	Sbi_jg58692	199.513	-1.0981	0.348268	-3.15303	0.00161584	0.0442524
Downregulated_in_0mM_1wk_relative_to_200mM_1wk	Sbi_jg58705	352.093	-0.850782	0.225423	-3.77416	0.000160545	0.00830818
Downregulated_in_0mM_1wk_relative_to_200mM_1wk	Sbi_jg58746	95.1995	-1.808	0.491531	-3.6783	0.000234797	0.0106018
Downregulated_in_0mM_1wk_relative_to_200mM_1wk	Sbi_jg58748	59.7777	-1.30958	0.370157	-3.53791	0.000403308	0.0160307
Downregulated_in_0mM_1wk_relative_to_200mM_1wk	Sbi_jg58774	207.24	-0.500648	0.1528	-3.27648	0.00105109	0.0327852
Downregulated_in_0mM_1wk_relative_to_200mM_1wk	Sbi_jg58849	72.0176	-1.8072	0.490113	-3.68731	0.000226634	0.0103912
Downregulated_in_0mM_1wk_relative_to_200mM_1wk	Sbi_jg58910	83.904	-0.961679	0.260975	-3.68494	0.000228754	0.0103912
Downregulated_in_0mM_1wk_relative_to_200mM_1wk	Sbi_jg59081	216.718	-2.23945	0.58151	-3.85109	0.000117592	0.0065535
Downregulated_in_0mM_1wk_relative_to_200mM_1wk	Sbi_jg59110	651.098	-1.95929	0.389163	-5.03462	4.78789e-07	8.57462e-05
Downregulated_in_0mM_1wk_relative_to_200mM_1wk	Sbi_jg59160	1445.67	-0.53346	0.144642	-3.68813	0.000225909	0.0103912
Downregulated_in_0mM_1wk_relative_to_200mM_1wk	Sbi_jg59175	152.419	-0.802279	0.226913	-3.53562	0.000406822	0.0161302
Downregulated_in_0mM_1wk_relative_to_200mM_1wk	Sbi_jg59275	316.108	-0.553529	0.148309	-3.73226	0.000189769	0.00922719
Downregulated_in_0mM_1wk_relative_to_200mM_1wk	Sbi_jg59312	3124.42	-0.659656	0.115476	-5.71249	1.11333e-08	3.81136e-06
Downregulated_in_0mM_1wk_relative_to_200mM_1wk	Sbi_jg59316	303.829	-0.692953	0.200041	-3.46405	0.000532111	0.0196782
Downregulated_in_0mM_1wk_relative_to_200mM_1wk	Sbi_jg59330	135.434	-1.1701	0.358696	-3.2621	0.00110589	0.0339932
Downregulated_in_0mM_1wk_relative_to_200mM_1wk	Sbi_jg59339	1376.22	-0.557542	0.137811	-4.04569	5.21702e-05	0.00356884
Downregulated_in_0mM_1wk_relative_to_200mM_1wk	Sbi_jg59392	229.287	-0.49994	0.155964	-3.20548	0.00134836	0.0383778
Downregulated_in_0mM_1wk_relative_to_200mM_1wk	Sbi_jg59510	650.867	-1.51977	0.381922	-3.97926	6.91311e-05	0.00430422
Downregulated_in_0mM_1wk_relative_to_200mM_1wk	Sbi_jg59731	406.479	-0.836516	0.257042	-3.2544	0.00113633	0.0343987
Downregulated_in_0mM_1wk_relative_to_200mM_1wk	Sbi_jg59732	276.455	-1.13507	0.27603	-4.11214	3.92017e-05	0.00286356
Downregulated_in_0mM_1wk_relative_to_200mM_1wk	Sbi_jg59764	77.4475	-2.20725	0.508628	-4.33962	1.4273e-05	0.00126387
Downregulated_in_0mM_1wk_relative_to_200mM_1wk	Sbi_jg59972	479.647	-1.36737	0.393075	-3.47865	0.000503946	0.0189443
Downregulated_in_0mM_1wk_relative_to_200mM_1wk	Sbi_jg60022	3636.52	-1.26193	0.33103	-3.81213	0.000137774	0.00736907
Downregulated_in_0mM_1wk_relative_to_200mM_1wk	Sbi_jg6003	434.592	-0.589404	0.156764	-3.75981	0.000170043	0.00871482
Downregulated_in_0mM_1wk_relative_to_200mM_1wk	Sbi_jg60031	106.562	-1.80866	0.499035	-3.62432	0.000289725	0.0124472
Downregulated_in_0mM_1wk_relative_to_200mM_1wk	Sbi_jg60347	31.0104	-1.36908	0.375823	-3.64287	0.000269613	0.0117736
Downregulated_in_0mM_1wk_relative_to_200mM_1wk	Sbi_jg60489	73.9247	-0.735799	0.21408	-3.43703	0.000588135	0.0213537
Downregulated_in_0mM_1wk_relative_to_200mM_1wk	Sbi_jg60719	147.577	-1.0669	0.245118	-4.35259	1.34538e-05	0.00120472
Downregulated_in_0mM_1wk_relative_to_200mM_1wk	Sbi_jg61042	149.727	-1.12691	0.214135	-5.2626	1.42035e-07	3.09068e-05
Downregulated_in_0mM_1wk_relative_to_200mM_1wk	Sbi_jg6114	132.882	-1.4588	0.261019	-5.58887	2.28545e-08	7.14272e-06
Downregulated_in_0mM_1wk_relative_to_200mM_1wk	Sbi_jg61322	60.5105	-2.14897	0.553175	-3.8848	0.000102413	0.00587178
Downregulated_in_0mM_1wk_relative_to_200mM_1wk	Sbi_jg61324	462.257	-1.67444	0.430892	-3.88599	0.000101913	0.00586424
Downregulated_in_0mM_1wk_relative_to_200mM_1wk	Sbi_jg61346	72.5526	-0.974283	0.272899	-3.57012	0.000356821	0.014696
Downregulated_in_0mM_1wk_relative_to_200mM_1wk	Sbi_jg61363	73.0595	-1.50904	0.440852	-3.423	0.000619347	0.0221061
Downregulated_in_0mM_1wk_relative_to_200mM_1wk	Sbi_jg61410	41.3067	-1.78037	0.553283	-3.21783	0.00129165	0.0374319
Downregulated_in_0mM_1wk_relative_to_200mM_1wk	Sbi_jg61561	147.787	-0.946567	0.2615	-3.61975	0.000294885	0.0125673
Downregulated_in_0mM_1wk_relative_to_200mM_1wk	Sbi_jg61656	803.451	-0.445968	0.130857	-3.40806	0.000654264	0.0231226
Downregulated_in_0mM_1wk_relative_to_200mM_1wk	Sbi_jg61989	5204.88	-0.417084	0.133721	-3.11906	0.0018143	0.0477347
Downregulated_in_0mM_1wk_relative_to_200mM_1wk	Sbi_jg62321	2470.92	-0.766876	0.145874	-5.2571	1.46343e-07	3.11007e-05
Downregulated_in_0mM_1wk_relative_to_200mM_1wk	Sbi_jg62403	471.107	-0.859176	0.22906	-3.75088	0.000176212	0.00886007
Downregulated_in_0mM_1wk_relative_to_200mM_1wk	Sbi_jg62488	124.287	-0.759102	0.241154	-3.14779	0.00164508	0.0445178
Downregulated_in_0mM_1wk_relative_to_200mM_1wk	Sbi_jg6255	76.6785	-1.01938	0.268581	-3.79543	0.00014739	0.0077533
Downregulated_in_0mM_1wk_relative_to_200mM_1wk	Sbi_jg63103	113.626	-1.72733	0.439972	-3.92599	8.63726e-05	0.00515615
Downregulated_in_0mM_1wk_relative_to_200mM_1wk	Sbi_jg63139	143.886	-1.71289	0.410037	-4.17741	2.94852e-05	0.00225944
Downregulated_in_0mM_1wk_relative_to_200mM_1wk	Sbi_jg63343	414.964	-1.07259	0.302597	-3.54462	0.00039318	0.015746
Downregulated_in_0mM_1wk_relative_to_200mM_1wk	Sbi_jg6342	394.68	-0.442394	0.139259	-3.17676	0.00148928	0.041572
Downregulated_in_0mM_1wk_relative_to_200mM_1wk	Sbi_jg6344	238.979	-0.615344	0.189846	-3.24128	0.00118994	0.0352459
Downregulated_in_0mM_1wk_relative_to_200mM_1wk	Sbi_jg6353	228.112	-0.457071	0.132032	-3.46183	0.000536508	0.0197949
Downregulated_in_0mM_1wk_relative_to_200mM_1wk	Sbi_jg63787	987.955	-1.44908	0.411959	-3.51754	0.000435575	0.0169746
Downregulated_in_0mM_1wk_relative_to_200mM_1wk	Sbi_jg6618	419.917	-0.62052	0.177939	-3.48726	0.000488001	0.0184319
Downregulated_in_0mM_1wk_relative_to_200mM_1wk	Sbi_jg6730	58.3783	-1.61755	0.421426	-3.83828	0.000123899	0.00678634
Downregulated_in_0mM_1wk_relative_to_200mM_1wk	Sbi_jg712	31.3939	-5.12523	1.41342	-3.62612	0.000287717	0.0124229
Downregulated_in_0mM_1wk_relative_to_200mM_1wk	Sbi_jg7817	91.5237	-0.753022	0.193049	-3.90069	9.59202e-05	0.00560026
Downregulated_in_0mM_1wk_relative_to_200mM_1wk	Sbi_jg7895	36.6107	-1.05935	0.331058	-3.19991	0.00137472	0.0389194
Downregulated_in_0mM_1wk_relative_to_200mM_1wk	Sbi_jg8131	406.856	-1.03018	0.302147	-3.40951	0.000650795	0.0230512
Downregulated_in_0mM_1wk_relative_to_200mM_1wk	Sbi_jg8206	642.254	-3.6625	0.529826	-6.91265	4.75674e-12	4.21209e-09
Downregulated_in_0mM_1wk_relative_to_200mM_1wk	Sbi_jg8283	553.913	-0.713736	0.230236	-3.10002	0.00193506	0.0499432
Downregulated_in_0mM_1wk_relative_to_200mM_1wk	Sbi_jg8676	467.888	-1.50668	0.251862	-5.98218	2.20168e-09	8.35538e-07
Downregulated_in_0mM_1wk_relative_to_200mM_1wk	Sbi_jg8788	528.654	-0.640811	0.152685	-4.19694	2.70543e-05	0.00211382
Downregulated_in_0mM_1wk_relative_to_200mM_1wk	Sbi_jg8816	29.4719	-1.22661	0.386654	-3.17236	0.00151204	0.04206
Downregulated_in_0mM_1wk_relative_to_200mM_1wk	Sbi_jg8827	312.263	-1.12227	0.225883	-4.96837	6.75174e-07	0.000115716
Downregulated_in_0mM_1wk_relative_to_200mM_1wk	Sbi_jg8828	762.078	-1.25491	0.394128	-3.184	0.00145254	0.040689
Downregulated_in_0mM_1wk_relative_to_200mM_1wk	Sbi_jg8829	411.908	-0.847592	0.25936	-3.26801	0.00108305	0.0335198
Downregulated_in_0mM_1wk_relative_to_200mM_1wk	Sbi_jg8920	237.699	-1.4224	0.255578	-5.56541	2.61533e-08	8.01648e-06
Downregulated_in_0mM_1wk_relative_to_200mM_1wk	Sbi_jg9412	2719.31	-2.18989	0.52418	-4.17774	2.94415e-05	0.00225944
Downregulated_in_0mM_1wk_relative_to_200mM_1wk	Sbi_jg9457	29.7461	-2.15196	0.618328	-3.48029	0.000500876	0.0188734
Downregulated_in_0mM_1wk_relative_to_200mM_1wk	Sbi_jg9481	796.618	-0.636627	0.193796	-3.28504	0.00101967	0.0323111
Downregulated_in_0mM_1wk_relative_to_200mM_1wk	Sbi_jg9678	67.4334	-1.48946	0.448493	-3.32103	0.000896848	0.0294809
Downregulated_in_0mM_1wk_relative_to_200mM_1wk	Sbi_jg9946	126.458	-1.41207	0.448403	-3.14911	0.00163771	0.0444692
Downregulated_in_0mM_1wk_relative_to_200mM_1wk	Sbi_jg9993	194.838	-2.15385	0.621574	-3.46516	0.000529922	0.0196429
Downregulated_in_0mM_1wk_relative_to_200mM_6wk	Sbi_jg10011	1077.85	-0.623934	0.108537	-5.74856	9.00069e-09	3.81015e-06
Downregulated_in_0mM_1wk_relative_to_200mM_6wk	Sbi_jg10026	26.1488	-2.80652	0.936722	-2.99611	0.00273447	0.0387907
Downregulated_in_0mM_1wk_relative_to_200mM_6wk	Sbi_jg10193	468.509	-0.833465	0.160623	-5.18897	2.11465e-07	3.75118e-05
Downregulated_in_0mM_1wk_relative_to_200mM_6wk	Sbi_jg10258	773.691	-1.52184	0.366386	-4.15365	3.27216e-05	0.00174135
Downregulated_in_0mM_1wk_relative_to_200mM_6wk	Sbi_jg10545	220.414	-1.87463	0.310516	-6.03714	1.56873e-09	7.89709e-07
Downregulated_in_0mM_1wk_relative_to_200mM_6wk	Sbi_jg10725	1389.48	-0.603411	0.197601	-3.05369	0.00226046	0.0339269
Downregulated_in_0mM_1wk_relative_to_200mM_6wk	Sbi_jg1078	25.5189	-1.86703	0.519302	-3.59526	0.000324063	0.00901314
Downregulated_in_0mM_1wk_relative_to_200mM_6wk	Sbi_jg10810	25.8373	-1.94027	0.624656	-3.10614	0.00189547	0.0300468
Downregulated_in_0mM_1wk_relative_to_200mM_6wk	Sbi_jg10861	860.681	-0.798517	0.2685	-2.97399	0.00293956	0.0409379
Downregulated_in_0mM_1wk_relative_to_200mM_6wk	Sbi_jg10963	424.115	-0.375417	0.121151	-3.09874	0.00194343	0.0303659
Downregulated_in_0mM_1wk_relative_to_200mM_6wk	Sbi_jg1105	455.763	-0.548303	0.181435	-3.02204	0.00251079	0.0365931
Downregulated_in_0mM_1wk_relative_to_200mM_6wk	Sbi_jg11069	1200.78	-1.52848	0.388717	-3.93211	8.42052e-05	0.00350091
Downregulated_in_0mM_1wk_relative_to_200mM_6wk	Sbi_jg11087	638.682	-1.81698	0.389211	-4.66837	3.03604e-06	0.000277202
Downregulated_in_0mM_1wk_relative_to_200mM_6wk	Sbi_jg11099	424.86	-1.19749	0.352577	-3.39638	0.000682825	0.0149737
Downregulated_in_0mM_1wk_relative_to_200mM_6wk	Sbi_jg11116	181.365	-1.625	0.226143	-7.18573	6.68495e-13	1.38349e-09
Downregulated_in_0mM_1wk_relative_to_200mM_6wk	Sbi_jg11125	1085.21	-0.734827	0.207524	-3.54092	0.000398732	0.0102722
Downregulated_in_0mM_1wk_relative_to_200mM_6wk	Sbi_jg11213	146.595	-1.68723	0.403029	-4.18638	2.83445e-05	0.0015579
Downregulated_in_0mM_1wk_relative_to_200mM_6wk	Sbi_jg11261	690.891	-0.948664	0.22479	-4.22023	2.44056e-05	0.001389
Downregulated_in_0mM_1wk_relative_to_200mM_6wk	Sbi_jg11314	39.8567	-1.87902	0.466677	-4.02637	5.6644e-05	0.0026347
Downregulated_in_0mM_1wk_relative_to_200mM_6wk	Sbi_jg11330	799.266	-0.880439	0.270151	-3.25907	0.0011178	0.0210077
Downregulated_in_0mM_1wk_relative_to_200mM_6wk	Sbi_jg11357	1532.71	-1.02713	0.308653	-3.32777	0.000875446	0.017841
Downregulated_in_0mM_1wk_relative_to_200mM_6wk	Sbi_jg11376	847.728	-1.60856	0.37193	-4.32489	1.52609e-05	0.000980169
Downregulated_in_0mM_1wk_relative_to_200mM_6wk	Sbi_jg11384	244.129	-0.752218	0.185654	-4.05171	5.08446e-05	0.00240363
Downregulated_in_0mM_1wk_relative_to_200mM_6wk	Sbi_jg11420	30.7595	-2.27904	0.649957	-3.50644	0.000454146	0.0113087
Downregulated_in_0mM_1wk_relative_to_200mM_6wk	Sbi_jg11437	2219.4	-0.454908	0.137955	-3.29751	0.000975478	0.0191054
Downregulated_in_0mM_1wk_relative_to_200mM_6wk	Sbi_jg1146	37.3437	-1.75516	0.485562	-3.61469	0.000300703	0.00861676
Downregulated_in_0mM_1wk_relative_to_200mM_6wk	Sbi_jg1148	1283.82	-2.39616	0.4705	-5.0928	3.52817e-07	5.71157e-05
Downregulated_in_0mM_1wk_relative_to_200mM_6wk	Sbi_jg11502	96.8446	-0.994616	0.31989	-3.10925	0.00187566	0.0298089
Downregulated_in_0mM_1wk_relative_to_200mM_6wk	Sbi_jg11506	163.308	-0.68569	0.217033	-3.15937	0.00158108	0.0266268
Downregulated_in_0mM_1wk_relative_to_200mM_6wk	Sbi_jg1161	75.8602	-1.07388	0.363572	-2.95369	0.00313998	0.0429428
Downregulated_in_0mM_1wk_relative_to_200mM_6wk	Sbi_jg11612	1133.1	-1.55031	0.325243	-4.76662	1.87343e-06	0.000195176
Downregulated_in_0mM_1wk_relative_to_200mM_6wk	Sbi_jg11662	76.2952	-1.61666	0.317543	-5.09117	3.55868e-07	5.71157e-05
Downregulated_in_0mM_1wk_relative_to_200mM_6wk	Sbi_jg11666	144.532	-1.37495	0.308639	-4.45489	8.39353e-06	0.000630395
Downregulated_in_0mM_1wk_relative_to_200mM_6wk	Sbi_jg11691	626.88	-1.17514	0.32861	-3.5761	0.000348762	0.00944192
Downregulated_in_0mM_1wk_relative_to_200mM_6wk	Sbi_jg11752	61.6327	-1.12867	0.378156	-2.98467	0.00283881	0.0398761
Downregulated_in_0mM_1wk_relative_to_200mM_6wk	Sbi_jg11771	29.1418	-2.67757	0.886514	-3.02033	0.00252498	0.0367137
Downregulated_in_0mM_1wk_relative_to_200mM_6wk	Sbi_jg11903	42.439	-1.40464	0.328314	-4.27836	1.88279e-05	0.00115739
Downregulated_in_0mM_1wk_relative_to_200mM_6wk	Sbi_jg11952	153.419	-0.717037	0.205936	-3.48185	0.000497964	0.0121085
Downregulated_in_0mM_1wk_relative_to_200mM_6wk	Sbi_jg12078	171.17	-1.90334	0.611364	-3.11327	0.00185026	0.029506
Downregulated_in_0mM_1wk_relative_to_200mM_6wk	Sbi_jg12100	132.321	-0.538565	0.160904	-3.34712	0.000816544	0.0169964
Downregulated_in_0mM_1wk_relative_to_200mM_6wk	Sbi_jg12122	101.778	-1.24517	0.324163	-3.84118	0.000122446	0.00455538
Downregulated_in_0mM_1wk_relative_to_200mM_6wk	Sbi_jg12175	542.202	-1.42382	0.304362	-4.67805	2.89621e-06	0.000269724
Downregulated_in_0mM_1wk_relative_to_200mM_6wk	Sbi_jg12177	13.7954	-2.49701	0.650825	-3.83669	0.000124705	0.00459044
Downregulated_in_0mM_1wk_relative_to_200mM_6wk	Sbi_jg12201	11.4259	-2.46227	0.735328	-3.34854	0.000812387	0.0169826
Downregulated_in_0mM_1wk_relative_to_200mM_6wk	Sbi_jg12205	146.111	-1.28171	0.384431	-3.33404	0.000855932	0.0176356
Downregulated_in_0mM_1wk_relative_to_200mM_6wk	Sbi_jg12207	198.205	-0.96217	0.278184	-3.45876	0.000542669	0.0128952
Downregulated_in_0mM_1wk_relative_to_200mM_6wk	Sbi_jg12224	234.04	-1.03787	0.225993	-4.59249	4.37996e-06	0.000367483
Downregulated_in_0mM_1wk_relative_to_200mM_6wk	Sbi_jg12231	185.44	-1.21701	0.379188	-3.20951	0.00132964	0.0236315
Downregulated_in_0mM_1wk_relative_to_200mM_6wk	Sbi_jg12235	198.293	-1.03994	0.296841	-3.50335	0.000459443	0.0113647
Downregulated_in_0mM_1wk_relative_to_200mM_6wk	Sbi_jg12272	81.1636	-1.43587	0.386637	-3.71374	0.000204218	0.00672044
Downregulated_in_0mM_1wk_relative_to_200mM_6wk	Sbi_jg1229	335.395	-0.892818	0.192457	-4.63906	3.49999e-06	0.000311918
Downregulated_in_0mM_1wk_relative_to_200mM_6wk	Sbi_jg1230	226.51	-1.62006	0.465068	-3.48349	0.000494919	0.0120502
Downregulated_in_0mM_1wk_relative_to_200mM_6wk	Sbi_jg12344	291.261	-0.882215	0.258311	-3.41532	0.000637067	0.0141938
Downregulated_in_0mM_1wk_relative_to_200mM_6wk	Sbi_jg12346	101.952	-1.07625	0.322292	-3.33936	0.000839703	0.0173975
Downregulated_in_0mM_1wk_relative_to_200mM_6wk	Sbi_jg12372	900.526	-0.428145	0.122438	-3.49682	0.000470838	0.0115545
Downregulated_in_0mM_1wk_relative_to_200mM_6wk	Sbi_jg12431	135.123	-1.50231	0.447562	-3.35665	0.000788926	0.0166228
Downregulated_in_0mM_1wk_relative_to_200mM_6wk	Sbi_jg12432	412.226	-1.19972	0.367539	-3.26419	0.00109779	0.0207378
Downregulated_in_0mM_1wk_relative_to_200mM_6wk	Sbi_jg12448	145.896	-0.786933	0.239054	-3.29186	0.000995257	0.0194112
Downregulated_in_0mM_1wk_relative_to_200mM_6wk	Sbi_jg12451	895.121	-0.637938	0.129069	-4.94262	7.70799e-07	0.000102549
Downregulated_in_0mM_1wk_relative_to_200mM_6wk	Sbi_jg12460	265.919	-0.823461	0.216365	-3.80588	0.0001413	0.00505155
Downregulated_in_0mM_1wk_relative_to_200mM_6wk	Sbi_jg12477	39.9121	-1.44925	0.42723	-3.3922	0.000693343	0.0150691
Downregulated_in_0mM_1wk_relative_to_200mM_6wk	Sbi_jg1249	299.412	-1.20084	0.363074	-3.30742	0.000941598	0.0186378
Downregulated_in_0mM_1wk_relative_to_200mM_6wk	Sbi_jg12498	93.688	-1.59123	0.317551	-5.01093	5.41677e-07	8.11829e-05
Downregulated_in_0mM_1wk_relative_to_200mM_6wk	Sbi_jg12558	75.8202	-1.86813	0.458193	-4.07716	4.55897e-05	0.00223462
Downregulated_in_0mM_1wk_relative_to_200mM_6wk	Sbi_jg12619	38.6888	-2.45408	0.845355	-2.90302	0.00369584	0.0487824
Downregulated_in_0mM_1wk_relative_to_200mM_6wk	Sbi_jg12637	63.0684	-1.29108	0.293244	-4.40274	1.06894e-05	0.000757038
Downregulated_in_0mM_1wk_relative_to_200mM_6wk	Sbi_jg12741	158.503	-0.659685	0.225435	-2.92628	0.00343042	0.0459016
Downregulated_in_0mM_1wk_relative_to_200mM_6wk	Sbi_jg12788	86.3742	-1.15121	0.365906	-3.1462	0.00165408	0.0274588
Downregulated_in_0mM_1wk_relative_to_200mM_6wk	Sbi_jg12873	52.077	-1.38782	0.447898	-3.09851	0.00194494	0.0303659
Downregulated_in_0mM_1wk_relative_to_200mM_6wk	Sbi_jg12914	952.961	-0.358952	0.0945477	-3.79652	0.000146743	0.00520616
Downregulated_in_0mM_1wk_relative_to_200mM_6wk	Sbi_jg13034	119.49	-1.33693	0.387184	-3.45297	0.000554453	0.0130133
Downregulated_in_0mM_1wk_relative_to_200mM_6wk	Sbi_jg13046	285.952	-1.63761	0.464639	-3.52448	0.00042431	0.01068
Downregulated_in_0mM_1wk_relative_to_200mM_6wk	Sbi_jg13108	366.669	-1.23655	0.297694	-4.15378	3.27032e-05	0.00174135
Downregulated_in_0mM_1wk_relative_to_200mM_6wk	Sbi_jg13140	40.9462	-1.75637	0.461569	-3.8052	0.000141687	0.00505567
Downregulated_in_0mM_1wk_relative_to_200mM_6wk	Sbi_jg13156	218.584	-0.984327	0.32358	-3.04199	0.0023502	0.0348525
Downregulated_in_0mM_1wk_relative_to_200mM_6wk	Sbi_jg13235	57.2946	-2.98158	0.605549	-4.92377	8.48942e-07	0.00010868
Downregulated_in_0mM_1wk_relative_to_200mM_6wk	Sbi_jg13237	121.7	-0.702859	0.241999	-2.90439	0.00367973	0.0486441
Downregulated_in_0mM_1wk_relative_to_200mM_6wk	Sbi_jg13247	39.5597	-1.24855	0.280952	-4.444	8.83011e-06	0.00065305
Downregulated_in_0mM_1wk_relative_to_200mM_6wk	Sbi_jg13257	11.4221	-2.27088	0.713402	-3.18317	0.00145672	0.0249559
Downregulated_in_0mM_1wk_relative_to_200mM_6wk	Sbi_jg13296	870.647	-0.953456	0.236866	-4.02531	5.69013e-05	0.00263643
Downregulated_in_0mM_1wk_relative_to_200mM_6wk	Sbi_jg13341	85.6672	-1.27334	0.411801	-3.09212	0.00198733	0.0308467
Downregulated_in_0mM_1wk_relative_to_200mM_6wk	Sbi_jg13405	103.802	-2.16857	0.685436	-3.16379	0.0015573	0.0262976
Downregulated_in_0mM_1wk_relative_to_200mM_6wk	Sbi_jg13408	45.7529	-0.977126	0.336999	-2.8995	0.00373763	0.0490469
Downregulated_in_0mM_1wk_relative_to_200mM_6wk	Sbi_jg13576	39.8651	-1.13416	0.389114	-2.91472	0.00356011	0.0473309
Downregulated_in_0mM_1wk_relative_to_200mM_6wk	Sbi_jg13670	205.261	-1.04298	0.260483	-4.00404	6.22702e-05	0.0027814
Downregulated_in_0mM_1wk_relative_to_200mM_6wk	Sbi_jg13691	17.8757	-1.83151	0.492347	-3.71996	0.000199257	0.00659211
Downregulated_in_0mM_1wk_relative_to_200mM_6wk	Sbi_jg13735	646.833	-0.970791	0.291575	-3.32948	0.000870091	0.0178091
Downregulated_in_0mM_1wk_relative_to_200mM_6wk	Sbi_jg13955	150.173	-2.428	0.656807	-3.69667	0.000218446	0.00703941
Downregulated_in_0mM_1wk_relative_to_200mM_6wk	Sbi_jg14015	124.527	-1.56508	0.371965	-4.20759	2.58106e-05	0.00145241
Downregulated_in_0mM_1wk_relative_to_200mM_6wk	Sbi_jg1402	32.8397	-1.79686	0.36836	-4.878	1.07166e-06	0.000130462
Downregulated_in_0mM_1wk_relative_to_200mM_6wk	Sbi_jg14024	14.6624	-2.39883	0.653048	-3.67329	0.000239448	0.0074209
Downregulated_in_0mM_1wk_relative_to_200mM_6wk	Sbi_jg14140	305.215	-0.814331	0.278826	-2.92057	0.00349387	0.0465833
Downregulated_in_0mM_1wk_relative_to_200mM_6wk	Sbi_jg14293	15.3633	-2.50021	0.659883	-3.78887	0.000151333	0.00531837
Downregulated_in_0mM_1wk_relative_to_200mM_6wk	Sbi_jg14581	197.902	-2.80548	0.590152	-4.75383	1.99604e-06	0.000204276
Downregulated_in_0mM_1wk_relative_to_200mM_6wk	Sbi_jg14599	9.50958	-4.64805	1.41988	-3.27354	0.00106208	0.0203224
Downregulated_in_0mM_1wk_relative_to_200mM_6wk	Sbi_jg1463	550.902	-0.80494	0.277703	-2.89856	0.00374876	0.0490905
Downregulated_in_0mM_1wk_relative_to_200mM_6wk	Sbi_jg1482	158.537	-0.906603	0.284172	-3.19034	0.00142108	0.0246912
Downregulated_in_0mM_1wk_relative_to_200mM_6wk	Sbi_jg14936	196.03	-2.05114	0.527545	-3.88808	0.000101039	0.00397876
Downregulated_in_0mM_1wk_relative_to_200mM_6wk	Sbi_jg1497	25.1282	-2.12821	0.560896	-3.79431	0.000148055	0.00524272
Downregulated_in_0mM_1wk_relative_to_200mM_6wk	Sbi_jg1522	158.226	-0.674725	0.210616	-3.20358	0.00135732	0.0239412
Downregulated_in_0mM_1wk_relative_to_200mM_6wk	Sbi_jg15318	605.142	-1.06647	0.321586	-3.31629	0.000912202	0.0182303
Downregulated_in_0mM_1wk_relative_to_200mM_6wk	Sbi_jg15407	86.7926	-1.40368	0.350523	-4.00453	6.21421e-05	0.0027814
Downregulated_in_0mM_1wk_relative_to_200mM_6wk	Sbi_jg15491	124.509	-1.55322	0.431437	-3.6001	0.000318091	0.00889971
Downregulated_in_0mM_1wk_relative_to_200mM_6wk	Sbi_jg15512	245.712	-0.93051	0.218574	-4.25718	2.0702e-05	0.00122801
Downregulated_in_0mM_1wk_relative_to_200mM_6wk	Sbi_jg1561	319.588	-0.787656	0.259855	-3.03113	0.00243638	0.0358169
Downregulated_in_0mM_1wk_relative_to_200mM_6wk	Sbi_jg15656	81.1743	-1.50036	0.408552	-3.67239	0.000240297	0.00742639
Downregulated_in_0mM_1wk_relative_to_200mM_6wk	Sbi_jg15694	1025.58	-0.786037	0.18479	-4.25367	2.10296e-05	0.00124348
Downregulated_in_0mM_1wk_relative_to_200mM_6wk	Sbi_jg15755	9.11333	-2.08049	0.702127	-2.96313	0.0030453	0.0419539
Downregulated_in_0mM_1wk_relative_to_200mM_6wk	Sbi_jg15869	57.9875	-2.65029	0.587128	-4.51399	6.36207e-06	0.0005
Downregulated_in_0mM_1wk_relative_to_200mM_6wk	Sbi_jg15949	123.575	-1.26666	0.324788	-3.89998	9.62014e-05	0.00383693
Downregulated_in_0mM_1wk_relative_to_200mM_6wk	Sbi_jg16204	10.8395	-1.97197	0.568639	-3.46787	0.000524594	0.012527
Downregulated_in_0mM_1wk_relative_to_200mM_6wk	Sbi_jg16331	476.106	-0.985385	0.235109	-4.19119	2.77496e-05	0.00154288
Downregulated_in_0mM_1wk_relative_to_200mM_6wk	Sbi_jg16446	181.379	-2.26417	0.600316	-3.77163	0.000162188	0.00564656
Downregulated_in_0mM_1wk_relative_to_200mM_6wk	Sbi_jg16491	26.6664	-8.41087	1.9998	-4.20587	2.60083e-05	0.00145913
Downregulated_in_0mM_1wk_relative_to_200mM_6wk	Sbi_jg16686	62.064	-1.09333	0.361472	-3.02467	0.00248905	0.0363616
Downregulated_in_0mM_1wk_relative_to_200mM_6wk	Sbi_jg16709	61.4501	-0.892266	0.242153	-3.68472	0.000228952	0.00731469
Downregulated_in_0mM_1wk_relative_to_200mM_6wk	Sbi_jg1680	171.789	-0.776254	0.232917	-3.33275	0.000859931	0.0176789
Downregulated_in_0mM_1wk_relative_to_200mM_6wk	Sbi_jg16808	1188.35	-0.632719	0.147828	-4.28009	1.86814e-05	0.00115219
Downregulated_in_0mM_1wk_relative_to_200mM_6wk	Sbi_jg16836	240.347	-0.734075	0.243889	-3.00987	0.0026136	0.0375915
Downregulated_in_0mM_1wk_relative_to_200mM_6wk	Sbi_jg16867	87.073	-0.641308	0.193646	-3.31175	0.000927143	0.0184301
Downregulated_in_0mM_1wk_relative_to_200mM_6wk	Sbi_jg16875	21.363	-2.03614	0.570362	-3.56991	0.000357109	0.0095843
Downregulated_in_0mM_1wk_relative_to_200mM_6wk	Sbi_jg16876	15.2839	-1.8248	0.621346	-2.93685	0.00331568	0.044817
Downregulated_in_0mM_1wk_relative_to_200mM_6wk	Sbi_jg16929	571.865	-1.18317	0.239635	-4.93739	7.91746e-07	0.000104589
Downregulated_in_0mM_1wk_relative_to_200mM_6wk	Sbi_jg16986	82.316	-2.7775	0.444302	-6.25138	4.06835e-10	2.613e-07
Downregulated_in_0mM_1wk_relative_to_200mM_6wk	Sbi_jg17016	20.7488	-1.96426	0.464923	-4.22492	2.39029e-05	0.00137412
Downregulated_in_0mM_1wk_relative_to_200mM_6wk	Sbi_jg1717	194.65	-3.2077	0.985279	-3.25563	0.00113143	0.0211162
Downregulated_in_0mM_1wk_relative_to_200mM_6wk	Sbi_jg1718	29.3175	-1.75908	0.471442	-3.73129	0.000190505	0.00640496
Downregulated_in_0mM_1wk_relative_to_200mM_6wk	Sbi_jg17185	174.674	-0.678972	0.196351	-3.45795	0.000544295	0.0129147
Downregulated_in_0mM_1wk_relative_to_200mM_6wk	Sbi_jg17324	258.432	-0.756368	0.184281	-4.10443	4.05321e-05	0.00203968
Downregulated_in_0mM_1wk_relative_to_200mM_6wk	Sbi_jg17344	127.051	-1.20392	0.35236	-3.41673	0.000633774	0.0141713
Downregulated_in_0mM_1wk_relative_to_200mM_6wk	Sbi_jg17418	61.6497	-1.57909	0.428656	-3.68381	0.000229776	0.0073159
Downregulated_in_0mM_1wk_relative_to_200mM_6wk	Sbi_jg17537	54.1313	-1.61059	0.555277	-2.90052	0.0037254	0.0490037
Downregulated_in_0mM_1wk_relative_to_200mM_6wk	Sbi_jg17604	674.417	-1.20026	0.17825	-6.73359	1.6553e-11	1.92698e-08
Downregulated_in_0mM_1wk_relative_to_200mM_6wk	Sbi_jg17635	1901.61	-1.33134	0.245399	-5.42518	5.78946e-08	1.46525e-05
Downregulated_in_0mM_1wk_relative_to_200mM_6wk	Sbi_jg17636	51.0873	-2.0903	0.628943	-3.32351	0.000888916	0.0179812
Downregulated_in_0mM_1wk_relative_to_200mM_6wk	Sbi_jg17637	360.238	-0.584424	0.178076	-3.28188	0.00103117	0.0199444
Downregulated_in_0mM_1wk_relative_to_200mM_6wk	Sbi_jg17739	101.508	-1.04314	0.294832	-3.53807	0.000403063	0.0103494
Downregulated_in_0mM_1wk_relative_to_200mM_6wk	Sbi_jg1774	57.8244	-1.59409	0.451191	-3.53308	0.000410747	0.0104682
Downregulated_in_0mM_1wk_relative_to_200mM_6wk	Sbi_jg1776	117.448	-1.17406	0.253625	-4.62913	3.67214e-06	0.000322629
Downregulated_in_0mM_1wk_relative_to_200mM_6wk	Sbi_jg1802	1033.2	-1.90249	0.272447	-6.98299	2.88968e-12	4.48527e-09
Downregulated_in_0mM_1wk_relative_to_200mM_6wk	Sbi_jg1806	34.8829	-1.86017	0.609989	-3.04951	0.00229216	0.0342783
Downregulated_in_0mM_1wk_relative_to_200mM_6wk	Sbi_jg18061	255.033	-0.879824	0.286399	-3.07202	0.00212615	0.032487
Downregulated_in_0mM_1wk_relative_to_200mM_6wk	Sbi_jg1807	1641.3	-1.6967	0.352214	-4.81724	1.45554e-06	0.000163319
Downregulated_in_0mM_1wk_relative_to_200mM_6wk	Sbi_jg18110	340.56	-0.459069	0.152862	-3.00317	0.00267183	0.0381053
Downregulated_in_0mM_1wk_relative_to_200mM_6wk	Sbi_jg18254	145.585	-0.566809	0.175284	-3.23365	0.00122219	0.0221876
Downregulated_in_0mM_1wk_relative_to_200mM_6wk	Sbi_jg18259	88.1872	-1.25803	0.368318	-3.4156	0.000636417	0.0141938
Downregulated_in_0mM_1wk_relative_to_200mM_6wk	Sbi_jg1848	75.487	-0.720331	0.193239	-3.72767	0.000193259	0.00645098
Downregulated_in_0mM_1wk_relative_to_200mM_6wk	Sbi_jg18558	49.1439	-1.8374	0.558744	-3.28845	0.0010074	0.0195676
Downregulated_in_0mM_1wk_relative_to_200mM_6wk	Sbi_jg18561	751.901	-0.73715	0.17952	-4.10622	4.0218e-05	0.0020356
Downregulated_in_0mM_1wk_relative_to_200mM_6wk	Sbi_jg18719	1187.34	-0.828338	0.231311	-3.58106	0.000342208	0.00933231
Downregulated_in_0mM_1wk_relative_to_200mM_6wk	Sbi_jg18743	93.9134	-0.88819	0.286112	-3.10434	0.00190705	0.0301386
Downregulated_in_0mM_1wk_relative_to_200mM_6wk	Sbi_jg18746	300.525	-0.988923	0.242592	-4.07649	4.5721e-05	0.00223517
Downregulated_in_0mM_1wk_relative_to_200mM_6wk	Sbi_jg1905	685.318	-0.626386	0.169853	-3.68782	0.000226185	0.00725117
Downregulated_in_0mM_1wk_relative_to_200mM_6wk	Sbi_jg19061	13.9804	-1.66798	0.533713	-3.12524	0.00177658	0.0288497
Downregulated_in_0mM_1wk_relative_to_200mM_6wk	Sbi_jg19507	265.007	-2.07436	0.229525	-9.03763	1.60109e-19	1.4911e-15
Downregulated_in_0mM_1wk_relative_to_200mM_6wk	Sbi_jg1953	56.8089	-2.38075	0.552613	-4.30818	1.64605e-05	0.0010393
Downregulated_in_0mM_1wk_relative_to_200mM_6wk	Sbi_jg1966	39.5397	-1.75255	0.500815	-3.49941	0.000466294	0.0115036
Downregulated_in_0mM_1wk_relative_to_200mM_6wk	Sbi_jg1995	36.5557	-1.38567	0.41373	-3.34922	0.000810406	0.0169603
Downregulated_in_0mM_1wk_relative_to_200mM_6wk	Sbi_jg19970	662.174	-1.13544	0.286506	-3.96305	7.3997e-05	0.00317573
Downregulated_in_0mM_1wk_relative_to_200mM_6wk	Sbi_jg2004	31.1106	-2.31904	0.692167	-3.35041	0.000806929	0.0169248
Downregulated_in_0mM_1wk_relative_to_200mM_6wk	Sbi_jg20099	395.816	-1.71695	0.575218	-2.98487	0.00283695	0.0398761
Downregulated_in_0mM_1wk_relative_to_200mM_6wk	Sbi_jg20660	461.279	-1.78255	0.333424	-5.34619	8.98271e-08	1.94173e-05
Downregulated_in_0mM_1wk_relative_to_200mM_6wk	Sbi_jg2069	795.181	-2.10306	0.572466	-3.67368	0.000239079	0.0074209
Downregulated_in_0mM_1wk_relative_to_200mM_6wk	Sbi_jg20722	1530.01	-1.0265	0.179454	-5.7201	1.06462e-08	3.96594e-06
Downregulated_in_0mM_1wk_relative_to_200mM_6wk	Sbi_jg2077	96.2863	-1.23536	0.412804	-2.99261	0.00276606	0.0391494
Downregulated_in_0mM_1wk_relative_to_200mM_6wk	Sbi_jg2079	378.491	-0.607253	0.191853	-3.16519	0.0015498	0.0262548
Downregulated_in_0mM_1wk_relative_to_200mM_6wk	Sbi_jg20935	19.2906	-2.33933	0.683034	-3.42491	0.000615011	0.0139188
Downregulated_in_0mM_1wk_relative_to_200mM_6wk	Sbi_jg20936	175.019	-0.940978	0.281311	-3.34497	0.000822912	0.0171066
Downregulated_in_0mM_1wk_relative_to_200mM_6wk	Sbi_jg21079	26.3861	-1.7321	0.445736	-3.88593	0.000101938	0.00399727
Downregulated_in_0mM_1wk_relative_to_200mM_6wk	Sbi_jg21128	18.9385	-2.43089	0.78416	-3.09999	0.00193525	0.0303163
Downregulated_in_0mM_1wk_relative_to_200mM_6wk	Sbi_jg21191	40.9932	-2.12051	0.521075	-4.06949	4.71161e-05	0.00227944
Downregulated_in_0mM_1wk_relative_to_200mM_6wk	Sbi_jg21279	51.9641	-1.51262	0.351389	-4.30469	1.67222e-05	0.00104871
Downregulated_in_0mM_1wk_relative_to_200mM_6wk	Sbi_jg21302	43.6936	-1.33097	0.428977	-3.10265	0.00191796	0.0302221
Downregulated_in_0mM_1wk_relative_to_200mM_6wk	Sbi_jg21343	58.2553	-1.70153	0.443275	-3.83855	0.000123764	0.00457387
Downregulated_in_0mM_1wk_relative_to_200mM_6wk	Sbi_jg21345	171.969	-0.759139	0.220959	-3.43566	0.000591118	0.0135741
Downregulated_in_0mM_1wk_relative_to_200mM_6wk	Sbi_jg21393	9754.07	-0.873203	0.181368	-4.81455	1.4753e-06	0.000164545
Downregulated_in_0mM_1wk_relative_to_200mM_6wk	Sbi_jg21404	148.438	-1.01019	0.302498	-3.33949	0.000839323	0.0173975
Downregulated_in_0mM_1wk_relative_to_200mM_6wk	Sbi_jg21450	344.071	-1.67604	0.361179	-4.64046	3.47635e-06	0.0003113
Downregulated_in_0mM_1wk_relative_to_200mM_6wk	Sbi_jg21464	69.4603	-1.43548	0.442927	-3.24089	0.00119157	0.0218446
Downregulated_in_0mM_1wk_relative_to_200mM_6wk	Sbi_jg21467	97.9728	-1.35344	0.310611	-4.35735	1.31645e-05	0.000869508
Downregulated_in_0mM_1wk_relative_to_200mM_6wk	Sbi_jg21501	334.837	-1.81032	0.510427	-3.54667	0.000390128	0.0101346
Downregulated_in_0mM_1wk_relative_to_200mM_6wk	Sbi_jg21502	27.0162	-2.70844	0.813817	-3.32807	0.000874498	0.017841
Downregulated_in_0mM_1wk_relative_to_200mM_6wk	Sbi_jg21543	112.547	-1.29873	0.444364	-2.92268	0.00347035	0.046356
Downregulated_in_0mM_1wk_relative_to_200mM_6wk	Sbi_jg2158	39.6858	-2.8967	0.740286	-3.91296	9.11733e-05	0.00367705
Downregulated_in_0mM_1wk_relative_to_200mM_6wk	Sbi_jg21584	134.062	-0.8217	0.266687	-3.08114	0.00206213	0.0316907
Downregulated_in_0mM_1wk_relative_to_200mM_6wk	Sbi_jg21586	8.5535	-2.39137	0.678	-3.52709	0.000420147	0.0106039
Downregulated_in_0mM_1wk_relative_to_200mM_6wk	Sbi_jg21759	10.0035	-2.14787	0.691287	-3.10706	0.00188961	0.030005
Downregulated_in_0mM_1wk_relative_to_200mM_6wk	Sbi_jg21805	172.556	-1.39441	0.449557	-3.10174	0.00192387	0.0302652
Downregulated_in_0mM_1wk_relative_to_200mM_6wk	Sbi_jg21840	313.691	-1.03198	0.244465	-4.22139	2.42803e-05	0.001389
Downregulated_in_0mM_1wk_relative_to_200mM_6wk	Sbi_jg21873	841.924	-1.20855	0.322857	-3.74331	0.000181615	0.0061393
Downregulated_in_0mM_1wk_relative_to_200mM_6wk	Sbi_jg21878	559.925	-0.55662	0.187681	-2.96578	0.00301919	0.0417177
Downregulated_in_0mM_1wk_relative_to_200mM_6wk	Sbi_jg22008	364.649	-1.35975	0.273516	-4.97137	6.64815e-07	9.17248e-05
Downregulated_in_0mM_1wk_relative_to_200mM_6wk	Sbi_jg22010	191.691	-1.28906	0.376613	-3.42277	0.000619875	0.0139794
Downregulated_in_0mM_1wk_relative_to_200mM_6wk	Sbi_jg22043	52.1002	-1.17763	0.288166	-4.08664	4.37658e-05	0.00217963
Downregulated_in_0mM_1wk_relative_to_200mM_6wk	Sbi_jg22046	37.5897	-1.65709	0.488269	-3.3938	0.000689301	0.0150691
Downregulated_in_0mM_1wk_relative_to_200mM_6wk	Sbi_jg22064	39.6481	-0.987699	0.32776	-3.01348	0.00258266	0.0372615
Downregulated_in_0mM_1wk_relative_to_200mM_6wk	Sbi_jg2216	149.468	-0.968425	0.234351	-4.13236	3.59055e-05	0.00186809
Downregulated_in_0mM_1wk_relative_to_200mM_6wk	Sbi_jg22165	185.868	-2.32634	0.566369	-4.10746	4.00034e-05	0.00203025
Downregulated_in_0mM_1wk_relative_to_200mM_6wk	Sbi_jg22254	337.537	-1.55239	0.427037	-3.63526	0.000277697	0.00820644
Downregulated_in_0mM_1wk_relative_to_200mM_6wk	Sbi_jg22324	317.538	-0.997552	0.27145	-3.67491	0.000237935	0.0074209
Downregulated_in_0mM_1wk_relative_to_200mM_6wk	Sbi_jg22462	190.117	-1.522	0.484337	-3.14245	0.00167543	0.0277083
Downregulated_in_0mM_1wk_relative_to_200mM_6wk	Sbi_jg22481	568.098	-3.20543	0.884903	-3.62235	0.000291939	0.0084358
Downregulated_in_0mM_1wk_relative_to_200mM_6wk	Sbi_jg22502	743.804	-1.49432	0.416855	-3.58474	0.000337409	0.00924202
Downregulated_in_0mM_1wk_relative_to_200mM_6wk	Sbi_jg22513	40.3887	-3.31122	0.598897	-5.52887	3.22301e-08	9.84128e-06
Downregulated_in_0mM_1wk_relative_to_200mM_6wk	Sbi_jg22549	391.213	-0.834165	0.187824	-4.4412	8.9458e-06	0.000657167
Downregulated_in_0mM_1wk_relative_to_200mM_6wk	Sbi_jg22551	54.8927	-2.13729	0.340403	-6.27871	3.414e-10	2.27104e-07
Downregulated_in_0mM_1wk_relative_to_200mM_6wk	Sbi_jg22595	503.768	-1.15352	0.39022	-2.95608	0.00311581	0.0427672
Downregulated_in_0mM_1wk_relative_to_200mM_6wk	Sbi_jg22616	119.093	-1.0483	0.250317	-4.18787	2.81581e-05	0.0015563
Downregulated_in_0mM_1wk_relative_to_200mM_6wk	Sbi_jg22621	108.226	-2.07113	0.328093	-6.31261	2.7436e-10	2.04409e-07
Downregulated_in_0mM_1wk_relative_to_200mM_6wk	Sbi_jg22641	2052.29	-0.568894	0.176682	-3.21987	0.00128249	0.0229812
Downregulated_in_0mM_1wk_relative_to_200mM_6wk	Sbi_jg22682	634.565	-0.661264	0.213285	-3.10038	0.0019327	0.0303017
Downregulated_in_0mM_1wk_relative_to_200mM_6wk	Sbi_jg22716	51.0548	-2.07379	0.460177	-4.5065	6.59055e-06	0.000513622
Downregulated_in_0mM_1wk_relative_to_200mM_6wk	Sbi_jg22718	28.8428	-1.30798	0.376386	-3.47509	0.00051068	0.0123371
Downregulated_in_0mM_1wk_relative_to_200mM_6wk	Sbi_jg22729	219.258	-0.483539	0.153404	-3.15207	0.00162117	0.0270338
Downregulated_in_0mM_1wk_relative_to_200mM_6wk	Sbi_jg22780	148.187	-0.537629	0.161384	-3.33137	0.000864197	0.017747
Downregulated_in_0mM_1wk_relative_to_200mM_6wk	Sbi_jg22831	135.234	-1.25893	0.392014	-3.21144	0.00132072	0.0235179
Downregulated_in_0mM_1wk_relative_to_200mM_6wk	Sbi_jg22880	59.4795	-1.59879	0.537112	-2.97664	0.00291424	0.0407206
Downregulated_in_0mM_1wk_relative_to_200mM_6wk	Sbi_jg22887	36.6245	-3.09943	0.643058	-4.81983	1.43681e-06	0.000162194
Downregulated_in_0mM_1wk_relative_to_200mM_6wk	Sbi_jg22900	447.19	-1.32907	0.381298	-3.48565	0.000490946	0.0119691
Downregulated_in_0mM_1wk_relative_to_200mM_6wk	Sbi_jg22901	400.903	-0.653823	0.211548	-3.09065	0.00199717	0.0309735
Downregulated_in_0mM_1wk_relative_to_200mM_6wk	Sbi_jg22923	93.7849	-0.820725	0.249885	-3.2844	0.00102199	0.019808
Downregulated_in_0mM_1wk_relative_to_200mM_6wk	Sbi_jg23095	77.2582	-3.63114	0.85633	-4.24035	2.23175e-05	0.00130719
Downregulated_in_0mM_1wk_relative_to_200mM_6wk	Sbi_jg23111	558.586	-0.454128	0.127625	-3.55829	0.000373276	0.0098201
Downregulated_in_0mM_1wk_relative_to_200mM_6wk	Sbi_jg23152	27.4879	-3.29499	0.752142	-4.38081	1.18238e-05	0.000804686
Downregulated_in_0mM_1wk_relative_to_200mM_6wk	Sbi_jg23274	15.6556	-3.01859	0.832269	-3.62694	0.0002868	0.00836833
Downregulated_in_0mM_1wk_relative_to_200mM_6wk	Sbi_jg23289	84.2464	-0.716247	0.201626	-3.55235	0.000381801	0.00997501
Downregulated_in_0mM_1wk_relative_to_200mM_6wk	Sbi_jg2335	160.721	-0.575378	0.178257	-3.2278	0.00124748	0.0224936
Downregulated_in_0mM_1wk_relative_to_200mM_6wk	Sbi_jg23720	197.088	-0.988048	0.240335	-4.11113	3.9372e-05	0.00200367
Downregulated_in_0mM_1wk_relative_to_200mM_6wk	Sbi_jg23749	1435.29	-1.42519	0.322335	-4.42145	9.80414e-06	0.000710552
Downregulated_in_0mM_1wk_relative_to_200mM_6wk	Sbi_jg23764	103.052	-1.19668	0.372437	-3.21312	0.00131302	0.0234256
Downregulated_in_0mM_1wk_relative_to_200mM_6wk	Sbi_jg23767	305.208	-2.01095	0.48133	-4.1779	2.94208e-05	0.00159764
Downregulated_in_0mM_1wk_relative_to_200mM_6wk	Sbi_jg2378	143.08	-1.39381	0.382461	-3.64431	0.000268112	0.00802444
Downregulated_in_0mM_1wk_relative_to_200mM_6wk	Sbi_jg23803	1359.81	-0.5802	0.171498	-3.38313	0.000716639	0.0154324
Downregulated_in_0mM_1wk_relative_to_200mM_6wk	Sbi_jg23826	241.754	-0.957958	0.235343	-4.07048	4.69159e-05	0.00227567
Downregulated_in_0mM_1wk_relative_to_200mM_6wk	Sbi_jg23832	142.722	-1.54007	0.409632	-3.75963	0.000170165	0.00585858
Downregulated_in_0mM_1wk_relative_to_200mM_6wk	Sbi_jg23919	141.138	-3.02391	0.754568	-4.00747	6.13722e-05	0.00277456
Downregulated_in_0mM_1wk_relative_to_200mM_6wk	Sbi_jg23924	62.6574	-2.78817	0.874919	-3.18678	0.00143866	0.0248533
Downregulated_in_0mM_1wk_relative_to_200mM_6wk	Sbi_jg23986	321.967	-0.822438	0.252301	-3.25975	0.00111512	0.0209801
Downregulated_in_0mM_1wk_relative_to_200mM_6wk	Sbi_jg23998	41.8432	-2.024	0.362628	-5.58149	2.3847e-08	7.93169e-06
Downregulated_in_0mM_1wk_relative_to_200mM_6wk	Sbi_jg24094	836.395	-0.584897	0.105252	-5.55713	2.74248e-08	8.85166e-06
Downregulated_in_0mM_1wk_relative_to_200mM_6wk	Sbi_jg24178	231.944	-0.880661	0.242345	-3.63391	0.000279155	0.00822082
Downregulated_in_0mM_1wk_relative_to_200mM_6wk	Sbi_jg24316	654.261	-0.42948	0.13728	-3.1285	0.00175698	0.0286563
Downregulated_in_0mM_1wk_relative_to_200mM_6wk	Sbi_jg24321	54.1732	-2.16109	0.603846	-3.57888	0.000345076	0.00938304
Downregulated_in_0mM_1wk_relative_to_200mM_6wk	Sbi_jg24360	18.041	-1.73507	0.487271	-3.56079	0.000369742	0.00977887
Downregulated_in_0mM_1wk_relative_to_200mM_6wk	Sbi_jg24388	94.4184	-1.38295	0.472042	-2.92971	0.00339277	0.0456602
Downregulated_in_0mM_1wk_relative_to_200mM_6wk	Sbi_jg24428	543.294	-0.813866	0.207221	-3.92752	8.58262e-05	0.00353496
Downregulated_in_0mM_1wk_relative_to_200mM_6wk	Sbi_jg24448	118.809	-1.3337	0.437586	-3.04785	0.00230482	0.0343711
Downregulated_in_0mM_1wk_relative_to_200mM_6wk	Sbi_jg24484	396.037	-0.522471	0.121676	-4.29396	1.75513e-05	0.00109701
Downregulated_in_0mM_1wk_relative_to_200mM_6wk	Sbi_jg24500	157.13	-0.998473	0.306547	-3.25716	0.00112534	0.0210448
Downregulated_in_0mM_1wk_relative_to_200mM_6wk	Sbi_jg24557	750.351	-1.04874	0.182577	-5.74407	9.24288e-09	3.82573e-06
Downregulated_in_0mM_1wk_relative_to_200mM_6wk	Sbi_jg24560	169.888	-1.15644	0.361216	-3.20153	0.001367	0.0240433
Downregulated_in_0mM_1wk_relative_to_200mM_6wk	Sbi_jg24661	122.796	-1.58482	0.324134	-4.88938	1.01153e-06	0.000123952
Downregulated_in_0mM_1wk_relative_to_200mM_6wk	Sbi_jg24707	235.188	-1.60452	0.339645	-4.72412	2.31111e-06	0.000230197
Downregulated_in_0mM_1wk_relative_to_200mM_6wk	Sbi_jg24761	914.222	-2.64264	0.552978	-4.77892	1.76238e-06	0.000187577
Downregulated_in_0mM_1wk_relative_to_200mM_6wk	Sbi_jg24769	33.3197	-1.37729	0.443798	-3.10342	0.00191295	0.0301756
Downregulated_in_0mM_1wk_relative_to_200mM_6wk	Sbi_jg24818	254.908	-0.769923	0.245043	-3.14199	0.00167803	0.0277083
Downregulated_in_0mM_1wk_relative_to_200mM_6wk	Sbi_jg24882	542.155	-0.655154	0.195345	-3.35384	0.000796993	0.016754
Downregulated_in_0mM_1wk_relative_to_200mM_6wk	Sbi_jg24898	802.344	-0.996579	0.16996	-5.86362	4.52891e-09	2.10889e-06
Downregulated_in_0mM_1wk_relative_to_200mM_6wk	Sbi_jg24930	2698.55	-0.832755	0.269983	-3.08448	0.00203911	0.0313889
Downregulated_in_0mM_1wk_relative_to_200mM_6wk	Sbi_jg2513	52.3762	-1.57267	0.400742	-3.9244	8.69456e-05	0.00355923
Downregulated_in_0mM_1wk_relative_to_200mM_6wk	Sbi_jg25176	179.615	-1.03899	0.287969	-3.60798	0.00030859	0.00874856
Downregulated_in_0mM_1wk_relative_to_200mM_6wk	Sbi_jg25259	137.609	-0.602083	0.194009	-3.10337	0.00191331	0.0301756
Downregulated_in_0mM_1wk_relative_to_200mM_6wk	Sbi_jg25298	1223.71	-1.98241	0.368117	-5.38527	7.23341e-08	1.68412e-05
Downregulated_in_0mM_1wk_relative_to_200mM_6wk	Sbi_jg25326	79.5963	-0.755529	0.256267	-2.94821	0.00319623	0.0434354
Downregulated_in_0mM_1wk_relative_to_200mM_6wk	Sbi_jg2535	110.27	-2.97804	0.596492	-4.9926	5.9572e-07	8.66865e-05
Downregulated_in_0mM_1wk_relative_to_200mM_6wk	Sbi_jg2538	25.0333	-1.79655	0.603639	-2.9762	0.00291844	0.0407488
Downregulated_in_0mM_1wk_relative_to_200mM_6wk	Sbi_jg25384	135.658	-1.04622	0.291444	-3.58977	0.00033097	0.00909239
Downregulated_in_0mM_1wk_relative_to_200mM_6wk	Sbi_jg25631	12.8127	-2.61326	0.828923	-3.1526	0.00161823	0.0270325
Downregulated_in_0mM_1wk_relative_to_200mM_6wk	Sbi_jg25843	399.463	-1.2097	0.201132	-6.01445	1.80503e-09	8.62065e-07
Downregulated_in_0mM_1wk_relative_to_200mM_6wk	Sbi_jg26	4558.73	-1.68011	0.404194	-4.1567	3.22884e-05	0.00173315
Downregulated_in_0mM_1wk_relative_to_200mM_6wk	Sbi_jg26008	69.3399	-1.86365	0.468971	-3.97392	7.06985e-05	0.00306239
Downregulated_in_0mM_1wk_relative_to_200mM_6wk	Sbi_jg26259	671.197	-0.639701	0.199677	-3.20368	0.00135684	0.0239412
Downregulated_in_0mM_1wk_relative_to_200mM_6wk	Sbi_jg26515	102.554	-0.935985	0.25444	-3.6786	0.000234514	0.00737848
Downregulated_in_0mM_1wk_relative_to_200mM_6wk	Sbi_jg26545	87.8524	-1.06034	0.365925	-2.89769	0.00375919	0.0491529
Downregulated_in_0mM_1wk_relative_to_200mM_6wk	Sbi_jg26546	58.229	-0.978104	0.320452	-3.05227	0.0022712	0.0340607
Downregulated_in_0mM_1wk_relative_to_200mM_6wk	Sbi_jg26588	45.6333	-1.16255	0.346665	-3.35354	0.000797852	0.016754
Downregulated_in_0mM_1wk_relative_to_200mM_6wk	Sbi_jg26621	2028.01	-0.544645	0.152763	-3.5653	0.000363442	0.00968444
Downregulated_in_0mM_1wk_relative_to_200mM_6wk	Sbi_jg26624	146.476	-2.23474	0.502881	-4.44387	8.83542e-06	0.00065305
Downregulated_in_0mM_1wk_relative_to_200mM_6wk	Sbi_jg26630	53.3338	-1.14151	0.308978	-3.69446	0.000220352	0.00708855
Downregulated_in_0mM_1wk_relative_to_200mM_6wk	Sbi_jg26643	603.565	-1.04022	0.235812	-4.4112	1.02798e-05	0.000733605
Downregulated_in_0mM_1wk_relative_to_200mM_6wk	Sbi_jg26657	90.3069	-1.73517	0.599421	-2.89475	0.00379464	0.0493557
Downregulated_in_0mM_1wk_relative_to_200mM_6wk	Sbi_jg26745	43.3768	-1.15788	0.380684	-3.04158	0.00235338	0.0348719
Downregulated_in_0mM_1wk_relative_to_200mM_6wk	Sbi_jg26819	77.6925	-1.53298	0.43835	-3.49717	0.000470222	0.0115545
Downregulated_in_0mM_1wk_relative_to_200mM_6wk	Sbi_jg26929	49.3582	-1.05014	0.28128	-3.73344	0.000188879	0.00636177
Downregulated_in_0mM_1wk_relative_to_200mM_6wk	Sbi_jg27	6917.68	-1.12624	0.325187	-3.46336	0.000533482	0.012723
Downregulated_in_0mM_1wk_relative_to_200mM_6wk	Sbi_jg27050	87.4569	-1.29082	0.317282	-4.06836	4.73458e-05	0.00228462
Downregulated_in_0mM_1wk_relative_to_200mM_6wk	Sbi_jg27086	326.414	-1.33155	0.298889	-4.455	8.38946e-06	0.000630395
Downregulated_in_0mM_1wk_relative_to_200mM_6wk	Sbi_jg27138	384.999	-0.477502	0.146371	-3.26227	0.00110525	0.0208365
Downregulated_in_0mM_1wk_relative_to_200mM_6wk	Sbi_jg27147	1929.96	-1.31992	0.399884	-3.30077	0.000964214	0.0189446
Downregulated_in_0mM_1wk_relative_to_200mM_6wk	Sbi_jg27307	231.987	-0.705574	0.216308	-3.2619	0.00110668	0.0208423
Downregulated_in_0mM_1wk_relative_to_200mM_6wk	Sbi_jg27400	280.766	-1.10655	0.201358	-5.49543	3.89754e-08	1.11686e-05
Downregulated_in_0mM_1wk_relative_to_200mM_6wk	Sbi_jg27412	46.1311	-1.16647	0.310916	-3.75172	0.000175625	0.00597533
Downregulated_in_0mM_1wk_relative_to_200mM_6wk	Sbi_jg27447	215.493	-1.26191	0.182499	-6.91461	4.69166e-12	6.72207e-09
Downregulated_in_0mM_1wk_relative_to_200mM_6wk	Sbi_jg27473	307.556	-3.01132	0.613621	-4.90745	9.22659e-07	0.000116118
Downregulated_in_0mM_1wk_relative_to_200mM_6wk	Sbi_jg27478	17.7219	-1.63324	0.476465	-3.42784	0.000608401	0.0138511
Downregulated_in_0mM_1wk_relative_to_200mM_6wk	Sbi_jg27488	1263.08	-1.20599	0.319623	-3.77315	0.000161197	0.00562259
Downregulated_in_0mM_1wk_relative_to_200mM_6wk	Sbi_jg27555	103.697	-2.89019	0.618937	-4.66961	3.01777e-06	0.000277202
Downregulated_in_0mM_1wk_relative_to_200mM_6wk	Sbi_jg27736	1003.14	-0.509309	0.157255	-3.23875	0.00120055	0.021966
Downregulated_in_0mM_1wk_relative_to_200mM_6wk	Sbi_jg27927	3357.68	-1.49449	0.341724	-4.37338	1.22338e-05	0.000825602
Downregulated_in_0mM_1wk_relative_to_200mM_6wk	Sbi_jg28176	43.6064	-2.12071	0.503664	-4.21056	2.54733e-05	0.00143927
Downregulated_in_0mM_1wk_relative_to_200mM_6wk	Sbi_jg28355	1340.99	-0.61689	0.166427	-3.70667	0.00021	0.00682629
Downregulated_in_0mM_1wk_relative_to_200mM_6wk	Sbi_jg28444	262.745	-1.24013	0.348886	-3.55455	0.000378628	0.00993285
Downregulated_in_0mM_1wk_relative_to_200mM_6wk	Sbi_jg28521	136.746	-1.55656	0.364507	-4.27031	1.95202e-05	0.00118272
Downregulated_in_0mM_1wk_relative_to_200mM_6wk	Sbi_jg28855	108.037	-0.695628	0.222213	-3.13045	0.00174536	0.0285167
Downregulated_in_0mM_1wk_relative_to_200mM_6wk	Sbi_jg28858	691.338	-0.608494	0.161692	-3.7633	0.000167687	0.0057947
Downregulated_in_0mM_1wk_relative_to_200mM_6wk	Sbi_jg28862	22.2342	-2.92497	0.726821	-4.02433	5.71366e-05	0.00264076
Downregulated_in_0mM_1wk_relative_to_200mM_6wk	Sbi_jg28899	59.3724	-1.63165	0.517222	-3.15464	0.00160698	0.0269573
Downregulated_in_0mM_1wk_relative_to_200mM_6wk	Sbi_jg28949	9284.28	-0.924055	0.146764	-6.29619	3.05043e-10	2.18528e-07
Downregulated_in_0mM_1wk_relative_to_200mM_6wk	Sbi_jg28953	724.525	-0.887699	0.234162	-3.79096	0.000150064	0.00529374
Downregulated_in_0mM_1wk_relative_to_200mM_6wk	Sbi_jg28988	311.925	-2.51838	0.514775	-4.89219	9.97194e-07	0.000123005
Downregulated_in_0mM_1wk_relative_to_200mM_6wk	Sbi_jg28989	70.4206	-3.53387	0.535268	-6.60206	4.05478e-11	4.38387e-08
Downregulated_in_0mM_1wk_relative_to_200mM_6wk	Sbi_jg29	365.84	-2.00882	0.498067	-4.03323	5.50156e-05	0.00258768
Downregulated_in_0mM_1wk_relative_to_200mM_6wk	Sbi_jg29056	36.0341	-2.48396	0.787573	-3.15394	0.00161084	0.0269573
Downregulated_in_0mM_1wk_relative_to_200mM_6wk	Sbi_jg29273	71.2103	-1.70685	0.30296	-5.63391	1.76168e-08	6.19114e-06
Downregulated_in_0mM_1wk_relative_to_200mM_6wk	Sbi_jg29320	178.029	-0.470885	0.153498	-3.06769	0.0021572	0.0327732
Downregulated_in_0mM_1wk_relative_to_200mM_6wk	Sbi_jg29431	292.728	-0.604846	0.145749	-4.14991	3.32612e-05	0.00176001
Downregulated_in_0mM_1wk_relative_to_200mM_6wk	Sbi_jg29468	85.1345	-1.32546	0.324882	-4.07982	4.50707e-05	0.00222676
Downregulated_in_0mM_1wk_relative_to_200mM_6wk	Sbi_jg29474	836.171	-0.593585	0.119783	-4.95551	7.21394e-07	9.66668e-05
Downregulated_in_0mM_1wk_relative_to_200mM_6wk	Sbi_jg29490	208.113	-1.50038	0.408572	-3.67225	0.000240423	0.00742639
Downregulated_in_0mM_1wk_relative_to_200mM_6wk	Sbi_jg29523	1261.33	-1.1522	0.318858	-3.61352	0.000302068	0.00864258
Downregulated_in_0mM_1wk_relative_to_200mM_6wk	Sbi_jg29535	27.6002	-1.38891	0.387765	-3.58183	0.000341193	0.00931826
Downregulated_in_0mM_1wk_relative_to_200mM_6wk	Sbi_jg29883	19.7146	-1.62777	0.542526	-3.00036	0.00269665	0.0383418
Downregulated_in_0mM_1wk_relative_to_200mM_6wk	Sbi_jg30	903.752	-1.85016	0.509274	-3.63294	0.000280209	0.00823214
Downregulated_in_0mM_1wk_relative_to_200mM_6wk	Sbi_jg30000	26.6509	-3.07091	0.992026	-3.0956	0.00196417	0.0306148
Downregulated_in_0mM_1wk_relative_to_200mM_6wk	Sbi_jg30017	99.2093	-1.02754	0.289258	-3.55233	0.000381842	0.00997501
Downregulated_in_0mM_1wk_relative_to_200mM_6wk	Sbi_jg30040	274.677	-1.33626	0.412418	-3.24007	0.00119502	0.0218863
Downregulated_in_0mM_1wk_relative_to_200mM_6wk	Sbi_jg30268	199.494	-3.15158	0.571701	-5.51263	3.53513e-08	1.06202e-05
Downregulated_in_0mM_1wk_relative_to_200mM_6wk	Sbi_jg30399	309.494	-1.52617	0.299559	-5.09473	3.49244e-07	5.70616e-05
Downregulated_in_0mM_1wk_relative_to_200mM_6wk	Sbi_jg30501	148.722	-1.27136	0.412812	-3.07976	0.00207167	0.0318112
Downregulated_in_0mM_1wk_relative_to_200mM_6wk	Sbi_jg30527	1180.36	-2.65354	0.313912	-8.45311	2.83634e-17	1.76099e-13
Downregulated_in_0mM_1wk_relative_to_200mM_6wk	Sbi_jg30541	346.33	-0.839119	0.218701	-3.83684	0.000124628	0.00459044
Downregulated_in_0mM_1wk_relative_to_200mM_6wk	Sbi_jg30617	14.2287	-2.33833	0.728756	-3.20867	0.00133352	0.0236779
Downregulated_in_0mM_1wk_relative_to_200mM_6wk	Sbi_jg3079	98.6611	-0.770625	0.248539	-3.10062	0.00193115	0.0303017
Downregulated_in_0mM_1wk_relative_to_200mM_6wk	Sbi_jg30808	217.838	-0.759573	0.192615	-3.94348	8.03072e-05	0.00338417
Downregulated_in_0mM_1wk_relative_to_200mM_6wk	Sbi_jg30898	13.7746	-2.898	0.794192	-3.64899	0.000263268	0.00790463
Downregulated_in_0mM_1wk_relative_to_200mM_6wk	Sbi_jg30948	514.139	-0.557702	0.15134	-3.6851	0.00022861	0.00731469
Downregulated_in_0mM_1wk_relative_to_200mM_6wk	Sbi_jg31013	147.248	-1.46321	0.382085	-3.82955	0.000128378	0.00469778
Downregulated_in_0mM_1wk_relative_to_200mM_6wk	Sbi_jg31027	33.7158	-1.54539	0.494214	-3.12696	0.00176626	0.0287824
Downregulated_in_0mM_1wk_relative_to_200mM_6wk	Sbi_jg31044	146.613	-1.89716	0.512143	-3.70436	0.000211925	0.00687686
Downregulated_in_0mM_1wk_relative_to_200mM_6wk	Sbi_jg31075	49.8721	-1.20246	0.38075	-3.15814	0.00158777	0.0267153
Downregulated_in_0mM_1wk_relative_to_200mM_6wk	Sbi_jg31095	84.0389	-1.95746	0.586862	-3.33547	0.000851545	0.0175841
Downregulated_in_0mM_1wk_relative_to_200mM_6wk	Sbi_jg3111	1318.23	-1.20673	0.273156	-4.41774	9.97377e-06	0.000717264
Downregulated_in_0mM_1wk_relative_to_200mM_6wk	Sbi_jg31209	223.718	-0.555582	0.178022	-3.12087	0.00180319	0.0291801
Downregulated_in_0mM_1wk_relative_to_200mM_6wk	Sbi_jg31357	12.0772	-2.06043	0.549009	-3.753	0.000174732	0.00596073
Downregulated_in_0mM_1wk_relative_to_200mM_6wk	Sbi_jg31549	83.6984	-1.82163	0.447937	-4.06671	4.7682e-05	0.0022949
Downregulated_in_0mM_1wk_relative_to_200mM_6wk	Sbi_jg31563	174.444	-0.624908	0.204363	-3.05783	0.00222948	0.0335702
Downregulated_in_0mM_1wk_relative_to_200mM_6wk	Sbi_jg31931	246.608	-0.925309	0.201633	-4.58908	4.45201e-06	0.000371852
Downregulated_in_0mM_1wk_relative_to_200mM_6wk	Sbi_jg32539	392.716	-1.1338	0.235822	-4.80788	1.52536e-06	0.000167125
Downregulated_in_0mM_1wk_relative_to_200mM_6wk	Sbi_jg32908	129.05	-0.967384	0.262831	-3.68063	0.000232662	0.00734503
Downregulated_in_0mM_1wk_relative_to_200mM_6wk	Sbi_jg32978	121.238	-2.84862	0.552771	-5.15335	2.55874e-07	4.49614e-05
Downregulated_in_0mM_1wk_relative_to_200mM_6wk	Sbi_jg33159	51.7332	-2.7506	0.912724	-3.01362	0.00258155	0.0372615
Downregulated_in_0mM_1wk_relative_to_200mM_6wk	Sbi_jg33267	39.9717	-1.53007	0.489406	-3.12638	0.00176975	0.028789
Downregulated_in_0mM_1wk_relative_to_200mM_6wk	Sbi_jg33291	56.7993	-1.0189	0.351536	-2.89842	0.00375045	0.0490905
Downregulated_in_0mM_1wk_relative_to_200mM_6wk	Sbi_jg33509	628.332	-0.669014	0.134523	-4.97324	6.58433e-07	9.15222e-05
Downregulated_in_0mM_1wk_relative_to_200mM_6wk	Sbi_jg33510	212.615	-1.58544	0.365096	-4.34254	1.40845e-05	0.000917264
Downregulated_in_0mM_1wk_relative_to_200mM_6wk	Sbi_jg33546	257.38	-1.43119	0.386779	-3.70028	0.000215364	0.00695211
Downregulated_in_0mM_1wk_relative_to_200mM_6wk	Sbi_jg33550	137.983	-1.48493	0.388759	-3.81968	0.000133626	0.00484224
Downregulated_in_0mM_1wk_relative_to_200mM_6wk	Sbi_jg33622	71.7004	-0.984873	0.281534	-3.49824	0.000468348	0.011539
Downregulated_in_0mM_1wk_relative_to_200mM_6wk	Sbi_jg33743	37.1813	-2.11094	0.481889	-4.38056	1.18374e-05	0.000804686
Downregulated_in_0mM_1wk_relative_to_200mM_6wk	Sbi_jg33930	215.097	-1.16966	0.380128	-3.07702	0.00209084	0.0320263
Downregulated_in_0mM_1wk_relative_to_200mM_6wk	Sbi_jg34134	93.3821	-0.927193	0.317329	-2.92186	0.00347944	0.0464241
Downregulated_in_0mM_1wk_relative_to_200mM_6wk	Sbi_jg34296	30.1529	-1.705	0.574017	-2.9703	0.00297507	0.0411997
Downregulated_in_0mM_1wk_relative_to_200mM_6wk	Sbi_jg34440	126.613	-1.39527	0.376409	-3.70679	0.000209899	0.00682629
Downregulated_in_0mM_1wk_relative_to_200mM_6wk	Sbi_jg34453	290.953	-0.933805	0.277579	-3.3641	0.000767936	0.016347
Downregulated_in_0mM_1wk_relative_to_200mM_6wk	Sbi_jg34561	426.305	-0.60856	0.198991	-3.05823	0.00222651	0.0335525
Downregulated_in_0mM_1wk_relative_to_200mM_6wk	Sbi_jg34569	1485.17	-0.46674	0.12318	-3.7891	0.000151197	0.00531837
Downregulated_in_0mM_1wk_relative_to_200mM_6wk	Sbi_jg34833	185.152	-1.33971	0.41972	-3.1919	0.0014134	0.0246037
Downregulated_in_0mM_1wk_relative_to_200mM_6wk	Sbi_jg34856	19.6068	-2.62979	0.767369	-3.42703	0.000610232	0.0138612
Downregulated_in_0mM_1wk_relative_to_200mM_6wk	Sbi_jg34908	208.239	-0.803615	0.268911	-2.98841	0.00280436	0.0395373
Downregulated_in_0mM_1wk_relative_to_200mM_6wk	Sbi_jg34919	171.48	-2.26478	0.419226	-5.4023	6.57922e-08	1.59149e-05
Downregulated_in_0mM_1wk_relative_to_200mM_6wk	Sbi_jg34929	27.5117	-0.957861	0.31405	-3.05003	0.00228816	0.0342599
Downregulated_in_0mM_1wk_relative_to_200mM_6wk	Sbi_jg34930	1512.62	-1.33775	0.410977	-3.25505	0.00113372	0.0211167
Downregulated_in_0mM_1wk_relative_to_200mM_6wk	Sbi_jg34948	176.107	-1.19996	0.378977	-3.16632	0.00154381	0.0262123
Downregulated_in_0mM_1wk_relative_to_200mM_6wk	Sbi_jg34975	71.7315	-1.51279	0.502561	-3.01016	0.00261108	0.0375843
Downregulated_in_0mM_1wk_relative_to_200mM_6wk	Sbi_jg34992	36.5137	-1.1175	0.337051	-3.31552	0.000914741	0.0182419
Downregulated_in_0mM_1wk_relative_to_200mM_6wk	Sbi_jg3507	180.721	-1.13927	0.282976	-4.02605	5.67225e-05	0.0026347
Downregulated_in_0mM_1wk_relative_to_200mM_6wk	Sbi_jg35099	277.422	-1.11309	0.284468	-3.91289	9.11986e-05	0.00367705
Downregulated_in_0mM_1wk_relative_to_200mM_6wk	Sbi_jg35296	17.791	-1.60697	0.555884	-2.89083	0.00384227	0.0497678
Downregulated_in_0mM_1wk_relative_to_200mM_6wk	Sbi_jg35355	316.326	-1.04455	0.318463	-3.27998	0.00103813	0.0200071
Downregulated_in_0mM_1wk_relative_to_200mM_6wk	Sbi_jg35613	17.0613	-2.18026	0.699892	-3.11515	0.00183854	0.029382
Downregulated_in_0mM_1wk_relative_to_200mM_6wk	Sbi_jg35616	44.7915	-1.79054	0.556792	-3.21582	0.00130073	0.0232509
Downregulated_in_0mM_1wk_relative_to_200mM_6wk	Sbi_jg35689	84.0422	-1.22359	0.413178	-2.9614	0.00306241	0.0421273
Downregulated_in_0mM_1wk_relative_to_200mM_6wk	Sbi_jg3574	864.041	-1.67443	0.385751	-4.3407	1.42028e-05	0.000921744
Downregulated_in_0mM_1wk_relative_to_200mM_6wk	Sbi_jg36616	240.579	-1.19397	0.331359	-3.60325	0.000314261	0.00885541
Downregulated_in_0mM_1wk_relative_to_200mM_6wk	Sbi_jg36701	109.526	-1.30708	0.309185	-4.2275	2.36298e-05	0.00136636
Downregulated_in_0mM_1wk_relative_to_200mM_6wk	Sbi_jg36754	169.478	-0.48732	0.168121	-2.89863	0.00374801	0.0490905
Downregulated_in_0mM_1wk_relative_to_200mM_6wk	Sbi_jg36817	1235.62	-0.762081	0.17774	-4.28762	1.80594e-05	0.00112125
Downregulated_in_0mM_1wk_relative_to_200mM_6wk	Sbi_jg36895	43.2467	-0.821558	0.273141	-3.00782	0.00263127	0.0377291
Downregulated_in_0mM_1wk_relative_to_200mM_6wk	Sbi_jg36898	103.991	-0.742749	0.241936	-3.07002	0.00214043	0.0325982
Downregulated_in_0mM_1wk_relative_to_200mM_6wk	Sbi_jg36946	17562.8	-0.507815	0.120309	-4.22092	2.4331e-05	0.001389
Downregulated_in_0mM_1wk_relative_to_200mM_6wk	Sbi_jg36965	68.6274	-2.16706	0.541453	-4.00231	6.27269e-05	0.0027951
Downregulated_in_0mM_1wk_relative_to_200mM_6wk	Sbi_jg37121	2883.94	-1.09755	0.312742	-3.50945	0.000449029	0.0111963
Downregulated_in_0mM_1wk_relative_to_200mM_6wk	Sbi_jg37150	564.287	-1.68264	0.453715	-3.70858	0.000208428	0.00680461
Downregulated_in_0mM_1wk_relative_to_200mM_6wk	Sbi_jg37154	375.676	-0.455634	0.155653	-2.92724	0.00341986	0.0458885
Downregulated_in_0mM_1wk_relative_to_200mM_6wk	Sbi_jg37157	368.425	-1.30172	0.36063	-3.60958	0.000306695	0.00874194
Downregulated_in_0mM_1wk_relative_to_200mM_6wk	Sbi_jg37170	19.2824	-1.7276	0.483152	-3.57569	0.000349306	0.00944293
Downregulated_in_0mM_1wk_relative_to_200mM_6wk	Sbi_jg37208	56.2747	-1.6478	0.409193	-4.02694	5.65065e-05	0.0026347
Downregulated_in_0mM_1wk_relative_to_200mM_6wk	Sbi_jg37213	47.0198	-1.70624	0.496061	-3.43957	0.000582638	0.0135145
Downregulated_in_0mM_1wk_relative_to_200mM_6wk	Sbi_jg37271	49.8846	-1.96818	0.408341	-4.81993	1.43605e-06	0.000162194
Downregulated_in_0mM_1wk_relative_to_200mM_6wk	Sbi_jg37272	299.195	-1.4737	0.356955	-4.12853	3.6509e-05	0.00188894
Downregulated_in_0mM_1wk_relative_to_200mM_6wk	Sbi_jg37277	322.935	-2.51777	0.579199	-4.34698	1.38022e-05	0.000902034
Downregulated_in_0mM_1wk_relative_to_200mM_6wk	Sbi_jg37377	45.3298	-2.14589	0.596995	-3.59449	0.00032503	0.00902238
Downregulated_in_0mM_1wk_relative_to_200mM_6wk	Sbi_jg37415	230.599	-1.25655	0.32398	-3.87849	0.000105105	0.00407003
Downregulated_in_0mM_1wk_relative_to_200mM_6wk	Sbi_jg37541	1228.86	-0.609484	0.210684	-2.89288	0.00381729	0.0495454
Downregulated_in_0mM_1wk_relative_to_200mM_6wk	Sbi_jg3755	475.27	-0.835311	0.245488	-3.40265	0.000667354	0.0147312
Downregulated_in_0mM_1wk_relative_to_200mM_6wk	Sbi_jg37586	126.833	-2.73128	0.569619	-4.79492	1.62741e-06	0.000176233
Downregulated_in_0mM_1wk_relative_to_200mM_6wk	Sbi_jg37618	122.517	-2.05845	0.517153	-3.98036	6.88111e-05	0.00299457
Downregulated_in_0mM_1wk_relative_to_200mM_6wk	Sbi_jg3763	27.7469	-2.42314	0.815766	-2.97039	0.00297426	0.0411997
Downregulated_in_0mM_1wk_relative_to_200mM_6wk	Sbi_jg37689	243.063	-0.761221	0.230326	-3.30498	0.000949843	0.0187612
Downregulated_in_0mM_1wk_relative_to_200mM_6wk	Sbi_jg3781	387.504	-1.68582	0.525458	-3.20829	0.00133527	0.0236864
Downregulated_in_0mM_1wk_relative_to_200mM_6wk	Sbi_jg37858	522.924	-0.396112	0.128658	-3.0788	0.00207835	0.0318874
Downregulated_in_0mM_1wk_relative_to_200mM_6wk	Sbi_jg3792	701.554	-1.13157	0.244312	-4.63164	3.62773e-06	0.000320237
Downregulated_in_0mM_1wk_relative_to_200mM_6wk	Sbi_jg37922	35.3871	-1.51073	0.322211	-4.68864	2.75027e-06	0.0002627
Downregulated_in_0mM_1wk_relative_to_200mM_6wk	Sbi_jg37979	76.9677	-1.30799	0.365064	-3.58289	0.000339808	0.00929407
Downregulated_in_0mM_1wk_relative_to_200mM_6wk	Sbi_jg37997	576.907	-2.44064	0.541919	-4.50369	6.67832e-06	0.000518293
Downregulated_in_0mM_1wk_relative_to_200mM_6wk	Sbi_jg38163	584.37	-0.79028	0.145561	-5.42921	5.66034e-08	1.46525e-05
Downregulated_in_0mM_1wk_relative_to_200mM_6wk	Sbi_jg38198	20.6314	-2.07426	0.50542	-4.10402	4.06024e-05	0.00203968
Downregulated_in_0mM_1wk_relative_to_200mM_6wk	Sbi_jg38213	224.068	-1.44925	0.288522	-5.023	5.08699e-07	7.70327e-05
Downregulated_in_0mM_1wk_relative_to_200mM_6wk	Sbi_jg38228	100.108	-1.67526	0.528579	-3.16937	0.0015277	0.0259626
Downregulated_in_0mM_1wk_relative_to_200mM_6wk	Sbi_jg3830	132.398	-1.14675	0.262287	-4.37212	1.23047e-05	0.00082739
Downregulated_in_0mM_1wk_relative_to_200mM_6wk	Sbi_jg38322	21.207	-1.76879	0.490409	-3.60677	0.000310037	0.00876289
Downregulated_in_0mM_1wk_relative_to_200mM_6wk	Sbi_jg3857	116.449	-1.30002	0.284147	-4.57515	4.75876e-06	0.000395699
Downregulated_in_0mM_1wk_relative_to_200mM_6wk	Sbi_jg38728	33.2648	-2.19054	0.674974	-3.24536	0.00117301	0.0215844
Downregulated_in_0mM_1wk_relative_to_200mM_6wk	Sbi_jg3882	68.637	-1.21317	0.316285	-3.8357	0.000125209	0.00459782
Downregulated_in_0mM_1wk_relative_to_200mM_6wk	Sbi_jg39067	2334.71	-0.805842	0.161364	-4.99393	5.91626e-07	8.66865e-05
Downregulated_in_0mM_1wk_relative_to_200mM_6wk	Sbi_jg39130	81.7405	-1.04887	0.303507	-3.45584	0.000548585	0.0129669
Downregulated_in_0mM_1wk_relative_to_200mM_6wk	Sbi_jg39333	273.646	-2.57403	0.609999	-4.21973	2.446e-05	0.001389
Downregulated_in_0mM_1wk_relative_to_200mM_6wk	Sbi_jg39397	150.537	-1.13766	0.335261	-3.39337	0.000690396	0.0150691
Downregulated_in_0mM_1wk_relative_to_200mM_6wk	Sbi_jg39511	208.168	-0.827615	0.195798	-4.22689	2.36946e-05	0.00136636
Downregulated_in_0mM_1wk_relative_to_200mM_6wk	Sbi_jg3952	138.885	-2.4778	0.588504	-4.21033	2.54997e-05	0.00143927
Downregulated_in_0mM_1wk_relative_to_200mM_6wk	Sbi_jg39563	213.851	-0.830033	0.222493	-3.73061	0.000191016	0.00641058
Downregulated_in_0mM_1wk_relative_to_200mM_6wk	Sbi_jg39594	240.498	-1.25653	0.392432	-3.20191	0.00136521	0.0240433
Downregulated_in_0mM_1wk_relative_to_200mM_6wk	Sbi_jg39638	23.444	-1.84923	0.433288	-4.26791	1.97316e-05	0.00118557
Downregulated_in_0mM_1wk_relative_to_200mM_6wk	Sbi_jg3994	201.948	-1.01891	0.282301	-3.60931	0.000307015	0.00874194
Downregulated_in_0mM_1wk_relative_to_200mM_6wk	Sbi_jg3998	275.923	-0.617442	0.156233	-3.95205	7.74856e-05	0.00329509
Downregulated_in_0mM_1wk_relative_to_200mM_6wk	Sbi_jg40025	37.4373	-1.65694	0.458215	-3.61609	0.00029909	0.00858375
Downregulated_in_0mM_1wk_relative_to_200mM_6wk	Sbi_jg4033	564.478	-0.439681	0.147526	-2.98037	0.00287899	0.0403492
Downregulated_in_0mM_1wk_relative_to_200mM_6wk	Sbi_jg40444	201.295	-1.42017	0.265727	-5.34444	9.06962e-08	1.94173e-05
Downregulated_in_0mM_1wk_relative_to_200mM_6wk	Sbi_jg40529	23.6665	-1.71247	0.489214	-3.50046	0.000464459	0.0114735
Downregulated_in_0mM_1wk_relative_to_200mM_6wk	Sbi_jg40530	569.308	-1.43069	0.364868	-3.92112	8.8137e-05	0.00359221
Downregulated_in_0mM_1wk_relative_to_200mM_6wk	Sbi_jg40638	126.346	-0.786149	0.245933	-3.1966	0.0013906	0.0243662
Downregulated_in_0mM_1wk_relative_to_200mM_6wk	Sbi_jg40647	97.7151	-0.656336	0.19744	-3.32423	0.00088663	0.0179699
Downregulated_in_0mM_1wk_relative_to_200mM_6wk	Sbi_jg40661	647.256	-0.430919	0.144902	-2.97386	0.00294078	0.0409379
Downregulated_in_0mM_1wk_relative_to_200mM_6wk	Sbi_jg40731	43.6888	-1.15442	0.323271	-3.57106	0.00035554	0.00955598
Downregulated_in_0mM_1wk_relative_to_200mM_6wk	Sbi_jg40850	766.349	-0.890482	0.247062	-3.60428	0.000313018	0.00883376
Downregulated_in_0mM_1wk_relative_to_200mM_6wk	Sbi_jg40864	14.3713	-1.85254	0.53373	-3.47094	0.000518648	0.0124329
Downregulated_in_0mM_1wk_relative_to_200mM_6wk	Sbi_jg4095	69.8358	-0.706865	0.234691	-3.0119	0.00259616	0.0374273
Downregulated_in_0mM_1wk_relative_to_200mM_6wk	Sbi_jg41175	215.353	-1.61364	0.250147	-6.45079	1.11271e-10	1.09081e-07
Downregulated_in_0mM_1wk_relative_to_200mM_6wk	Sbi_jg41241	14.9891	-2.51027	0.829146	-3.02754	0.00246556	0.0361318
Downregulated_in_0mM_1wk_relative_to_200mM_6wk	Sbi_jg4153	393.538	-0.653241	0.159989	-4.08304	4.44499e-05	0.00220192
Downregulated_in_0mM_1wk_relative_to_200mM_6wk	Sbi_jg41607	63.5719	-1.31885	0.397772	-3.31559	0.000914491	0.0182419
Downregulated_in_0mM_1wk_relative_to_200mM_6wk	Sbi_jg41630	182.91	-1.09981	0.18951	-5.80346	6.49604e-09	2.9511e-06
Downregulated_in_0mM_1wk_relative_to_200mM_6wk	Sbi_jg41635	525.387	-1.77817	0.489354	-3.6337	0.000279383	0.00822082
Downregulated_in_0mM_1wk_relative_to_200mM_6wk	Sbi_jg41854	11.6368	-1.8817	0.591088	-3.18344	0.00145534	0.0249559
Downregulated_in_0mM_1wk_relative_to_200mM_6wk	Sbi_jg41860	652.457	-1.30863	0.404346	-3.23642	0.00121039	0.0220379
Downregulated_in_0mM_1wk_relative_to_200mM_6wk	Sbi_jg41907	697.103	-0.415764	0.138324	-3.00572	0.00264951	0.0378448
Downregulated_in_0mM_1wk_relative_to_200mM_6wk	Sbi_jg41984	955.379	-0.480358	0.142936	-3.36064	0.000777628	0.0164868
Downregulated_in_0mM_1wk_relative_to_200mM_6wk	Sbi_jg42081	572.206	-0.48354	0.146452	-3.3017	0.000961021	0.0189217
Downregulated_in_0mM_1wk_relative_to_200mM_6wk	Sbi_jg42092	40.7734	-8.54511	2.67678	-3.19232	0.00141137	0.0245914
Downregulated_in_0mM_1wk_relative_to_200mM_6wk	Sbi_jg42151	248.356	-0.597176	0.193016	-3.09391	0.00197534	0.0307118
Downregulated_in_0mM_1wk_relative_to_200mM_6wk	Sbi_jg42174	119.166	-0.805382	0.248714	-3.23818	0.00120293	0.021988
Downregulated_in_0mM_1wk_relative_to_200mM_6wk	Sbi_jg42278	78.6923	-1.53855	0.443477	-3.4693	0.000521823	0.0124929
Downregulated_in_0mM_1wk_relative_to_200mM_6wk	Sbi_jg42280	18.263	-1.58754	0.486017	-3.26643	0.00108911	0.0206156
Downregulated_in_0mM_1wk_relative_to_200mM_6wk	Sbi_jg42292	508.946	-1.75298	0.517937	-3.38455	0.000712963	0.0153878
Downregulated_in_0mM_1wk_relative_to_200mM_6wk	Sbi_jg42314	145.299	-0.75684	0.229881	-3.29231	0.000993669	0.0194005
Downregulated_in_0mM_1wk_relative_to_200mM_6wk	Sbi_jg42433	124.905	-0.853631	0.222375	-3.83871	0.000123684	0.00457387
Downregulated_in_0mM_1wk_relative_to_200mM_6wk	Sbi_jg42483	154.361	-0.695257	0.182363	-3.81249	0.000137574	0.00495639
Downregulated_in_0mM_1wk_relative_to_200mM_6wk	Sbi_jg42547	277.142	-0.794662	0.178313	-4.45656	8.32862e-06	0.000630395
Downregulated_in_0mM_1wk_relative_to_200mM_6wk	Sbi_jg42654	17.871	-1.39744	0.482937	-2.89362	0.00380827	0.049465
Downregulated_in_0mM_1wk_relative_to_200mM_6wk	Sbi_jg42671	792.193	-1.36971	0.39	-3.51208	0.000444607	0.0111009
Downregulated_in_0mM_1wk_relative_to_200mM_6wk	Sbi_jg42741	321.861	-0.543526	0.163557	-3.32317	0.000890016	0.0179812
Downregulated_in_0mM_1wk_relative_to_200mM_6wk	Sbi_jg42890	102.879	-0.915405	0.293482	-3.11912	0.00181392	0.029234
Downregulated_in_0mM_1wk_relative_to_200mM_6wk	Sbi_jg42918	1225.69	-0.685371	0.222827	-3.07579	0.00209944	0.0321316
Downregulated_in_0mM_1wk_relative_to_200mM_6wk	Sbi_jg42946	19.2337	-3.58131	0.787757	-4.54621	5.462e-06	0.000437218
Downregulated_in_0mM_1wk_relative_to_200mM_6wk	Sbi_jg42969	67.5074	-1.06187	0.346957	-3.06051	0.00220958	0.0334056
Downregulated_in_0mM_1wk_relative_to_200mM_6wk	Sbi_jg42975	356.135	-0.506087	0.143273	-3.53232	0.000411937	0.0104819
Downregulated_in_0mM_1wk_relative_to_200mM_6wk	Sbi_jg43001	101.248	-1.41462	0.320401	-4.41515	1.00938e-05	0.000723103
Downregulated_in_0mM_1wk_relative_to_200mM_6wk	Sbi_jg43020	100.178	-1.06868	0.338833	-3.15399	0.00161056	0.0269573
Downregulated_in_0mM_1wk_relative_to_200mM_6wk	Sbi_jg43022	289.101	-1.11839	0.264099	-4.23474	2.28815e-05	0.00133184
Downregulated_in_0mM_1wk_relative_to_200mM_6wk	Sbi_jg43030	164.828	-1.04807	0.340502	-3.07803	0.00208376	0.0319442
Downregulated_in_0mM_1wk_relative_to_200mM_6wk	Sbi_jg43053	44.5331	-2.01258	0.646915	-3.11104	0.00186429	0.0296788
Downregulated_in_0mM_1wk_relative_to_200mM_6wk	Sbi_jg43092	502.668	-1.01237	0.211317	-4.79075	1.6616e-06	0.000178896
Downregulated_in_0mM_1wk_relative_to_200mM_6wk	Sbi_jg43096	111.295	-1.38074	0.424775	-3.25052	0.00115194	0.0213705
Downregulated_in_0mM_1wk_relative_to_200mM_6wk	Sbi_jg43123	38.1059	-1.55849	0.476601	-3.27001	0.00107544	0.0204191
Downregulated_in_0mM_1wk_relative_to_200mM_6wk	Sbi_jg43140	666.653	-0.708244	0.15133	-4.68012	2.86707e-06	0.000269724
Downregulated_in_0mM_1wk_relative_to_200mM_6wk	Sbi_jg43203	1055.93	-0.746163	0.176261	-4.23328	2.30306e-05	0.00133635
Downregulated_in_0mM_1wk_relative_to_200mM_6wk	Sbi_jg43230	371.122	-1.02047	0.266939	-3.82285	0.000131916	0.00479895
Downregulated_in_0mM_1wk_relative_to_200mM_6wk	Sbi_jg43271	155.893	-0.543544	0.178261	-3.04915	0.00229491	0.0342783
Downregulated_in_0mM_1wk_relative_to_200mM_6wk	Sbi_jg43272	16.8109	-4.1821	1.15881	-3.60896	0.000307432	0.00874194
Downregulated_in_0mM_1wk_relative_to_200mM_6wk	Sbi_jg43300	192.544	-1.53924	0.208511	-7.38204	1.55887e-13	4.14792e-10
Downregulated_in_0mM_1wk_relative_to_200mM_6wk	Sbi_jg43397	44.0123	-1.28669	0.403787	-3.18656	0.00143975	0.0248533
Downregulated_in_0mM_1wk_relative_to_200mM_6wk	Sbi_jg43419	171.354	-0.812389	0.260502	-3.11855	0.00181744	0.029234
Downregulated_in_0mM_1wk_relative_to_200mM_6wk	Sbi_jg43615	3394.56	-0.558053	0.155145	-3.59698	0.000321936	0.00899008
Downregulated_in_0mM_1wk_relative_to_200mM_6wk	Sbi_jg43627	17.47	-1.39914	0.439158	-3.18595	0.00144279	0.0248827
Downregulated_in_0mM_1wk_relative_to_200mM_6wk	Sbi_jg43778	925.797	-0.734324	0.184193	-3.9867	6.69981e-05	0.00294317
Downregulated_in_0mM_1wk_relative_to_200mM_6wk	Sbi_jg43943	59.7545	-1.03506	0.290176	-3.56701	0.000361076	0.00963524
Downregulated_in_0mM_1wk_relative_to_200mM_6wk	Sbi_jg43949	313.954	-0.443429	0.15226	-2.91232	0.00358751	0.0476612
Downregulated_in_0mM_1wk_relative_to_200mM_6wk	Sbi_jg43963	23.9878	-2.20215	0.515093	-4.27525	1.90925e-05	0.0011698
Downregulated_in_0mM_1wk_relative_to_200mM_6wk	Sbi_jg44161	226.254	-0.938603	0.272531	-3.44403	0.000573118	0.0133436
Downregulated_in_0mM_1wk_relative_to_200mM_6wk	Sbi_jg44193	22.3525	-3.54147	0.830858	-4.26243	2.02219e-05	0.00120336
Downregulated_in_0mM_1wk_relative_to_200mM_6wk	Sbi_jg44216	489.313	-0.689964	0.198466	-3.47649	0.000508023	0.0123049
Downregulated_in_0mM_1wk_relative_to_200mM_6wk	Sbi_jg44439	53.3844	-2.04878	0.595818	-3.4386	0.000584734	0.0135295
Downregulated_in_0mM_1wk_relative_to_200mM_6wk	Sbi_jg4449	9.64184	-4.39066	1.50015	-2.92682	0.00342451	0.0458885
Downregulated_in_0mM_1wk_relative_to_200mM_6wk	Sbi_jg44506	3801.15	-0.4193	0.107828	-3.8886	0.000100823	0.00397867
Downregulated_in_0mM_1wk_relative_to_200mM_6wk	Sbi_jg44583	3093.82	-0.791142	0.201179	-3.93252	8.40593e-05	0.00350091
Downregulated_in_0mM_1wk_relative_to_200mM_6wk	Sbi_jg4464	144.676	-1.09085	0.287317	-3.79668	0.000146649	0.00520616
Downregulated_in_0mM_1wk_relative_to_200mM_6wk	Sbi_jg44672	60.9733	-1.78635	0.516727	-3.45705	0.000546124	0.0129252
Downregulated_in_0mM_1wk_relative_to_200mM_6wk	Sbi_jg44891	496.29	-1.06032	0.263895	-4.01797	5.8701e-05	0.00269966
Downregulated_in_0mM_1wk_relative_to_200mM_6wk	Sbi_jg45018	28.1279	-2.20406	0.529305	-4.16407	3.12629e-05	0.00168295
Downregulated_in_0mM_1wk_relative_to_200mM_6wk	Sbi_jg4502	656.343	-0.750022	0.212705	-3.52612	0.000421699	0.0106286
Downregulated_in_0mM_1wk_relative_to_200mM_6wk	Sbi_jg45304	167.249	-0.930089	0.178024	-5.22452	1.74605e-07	3.25219e-05
Downregulated_in_0mM_1wk_relative_to_200mM_6wk	Sbi_jg45327	196.708	-1.26463	0.310097	-4.07818	4.53892e-05	0.00223462
Downregulated_in_0mM_1wk_relative_to_200mM_6wk	Sbi_jg45334	72.0297	-1.92321	0.36913	-5.21011	1.88733e-07	3.43424e-05
Downregulated_in_0mM_1wk_relative_to_200mM_6wk	Sbi_jg45395	10.8885	-2.43373	0.802095	-3.03421	0.00241163	0.0355371
Downregulated_in_0mM_1wk_relative_to_200mM_6wk	Sbi_jg4559	184.515	-0.928494	0.171677	-5.40839	6.35936e-08	1.57932e-05
Downregulated_in_0mM_1wk_relative_to_200mM_6wk	Sbi_jg45624	231.779	-0.652926	0.190719	-3.4235	0.00061821	0.0139742
Downregulated_in_0mM_1wk_relative_to_200mM_6wk	Sbi_jg45660	147.154	-0.829024	0.246794	-3.35918	0.000781742	0.0165275
Downregulated_in_0mM_1wk_relative_to_200mM_6wk	Sbi_jg45662	272.776	-0.663975	0.189854	-3.4973	0.000469997	0.0115545
Downregulated_in_0mM_1wk_relative_to_200mM_6wk	Sbi_jg45669	181.6	-0.986845	0.325195	-3.03463	0.00240832	0.0355166
Downregulated_in_0mM_1wk_relative_to_200mM_6wk	Sbi_jg4570	179.113	-1.36706	0.380708	-3.59084	0.000329615	0.00907732
Downregulated_in_0mM_1wk_relative_to_200mM_6wk	Sbi_jg45779	9.28017	-3.35252	0.848787	-3.94977	7.82257e-05	0.00331898
Downregulated_in_0mM_1wk_relative_to_200mM_6wk	Sbi_jg4585	198.622	-0.945343	0.214591	-4.40532	1.05628e-05	0.000750926
Downregulated_in_0mM_1wk_relative_to_200mM_6wk	Sbi_jg45905	14.7978	-1.8907	0.529821	-3.56857	0.000358933	0.00960559
Downregulated_in_0mM_1wk_relative_to_200mM_6wk	Sbi_jg45913	1295.26	-1.25813	0.345516	-3.64129	0.000271271	0.00808432
Downregulated_in_0mM_1wk_relative_to_200mM_6wk	Sbi_jg4599	39.3473	-1.09344	0.324368	-3.37098	0.000749023	0.0159992
Downregulated_in_0mM_1wk_relative_to_200mM_6wk	Sbi_jg45993	7.89134	-2.87914	0.81381	-3.53785	0.000403397	0.0103494
Downregulated_in_0mM_1wk_relative_to_200mM_6wk	Sbi_jg46045	61.2011	-1.69523	0.363026	-4.66972	3.01614e-06	0.000277202
Downregulated_in_0mM_1wk_relative_to_200mM_6wk	Sbi_jg46048	69.8535	-1.75438	0.356084	-4.92687	8.35573e-07	0.00010864
Downregulated_in_0mM_1wk_relative_to_200mM_6wk	Sbi_jg46117	222.21	-1.05358	0.344384	-3.05931	0.0022185	0.033483
Downregulated_in_0mM_1wk_relative_to_200mM_6wk	Sbi_jg46176	20.5521	-1.74362	0.504893	-3.45344	0.00055348	0.0130133
Downregulated_in_0mM_1wk_relative_to_200mM_6wk	Sbi_jg46190	308.007	-0.741901	0.219053	-3.38685	0.000706992	0.0152766
Downregulated_in_0mM_1wk_relative_to_200mM_6wk	Sbi_jg46204	1322.78	-1.24602	0.217698	-5.72364	1.04266e-08	3.96339e-06
Downregulated_in_0mM_1wk_relative_to_200mM_6wk	Sbi_jg46261	93.7445	-1.41176	0.27738	-5.08962	3.58775e-07	5.71157e-05
Downregulated_in_0mM_1wk_relative_to_200mM_6wk	Sbi_jg46275	58.3216	-2.08437	0.390676	-5.3353	9.53874e-08	2.01896e-05
Downregulated_in_0mM_1wk_relative_to_200mM_6wk	Sbi_jg4628	475.854	-1.12036	0.225113	-4.97688	6.46183e-07	9.11804e-05
Downregulated_in_0mM_1wk_relative_to_200mM_6wk	Sbi_jg46286	34.5036	-1.02232	0.316014	-3.23504	0.00121626	0.0221016
Downregulated_in_0mM_1wk_relative_to_200mM_6wk	Sbi_jg46382	2866.62	-0.469965	0.108894	-4.3158	1.59027e-05	0.00101093
Downregulated_in_0mM_1wk_relative_to_200mM_6wk	Sbi_jg46421	176.08	-0.745931	0.192114	-3.88275	0.000103281	0.00403292
Downregulated_in_0mM_1wk_relative_to_200mM_6wk	Sbi_jg46476	67.8154	-0.967444	0.333674	-2.89936	0.00373921	0.0490469
Downregulated_in_0mM_1wk_relative_to_200mM_6wk	Sbi_jg46492	24.0077	-1.80992	0.555865	-3.25604	0.00112976	0.0211063
Downregulated_in_0mM_1wk_relative_to_200mM_6wk	Sbi_jg46571	144.397	-0.831961	0.225926	-3.68244	0.000231011	0.00733018
Downregulated_in_0mM_1wk_relative_to_200mM_6wk	Sbi_jg46682	505.371	-2.13172	0.345866	-6.16344	7.11802e-10	4.14313e-07
Downregulated_in_0mM_1wk_relative_to_200mM_6wk	Sbi_jg46702	193.059	-0.72823	0.251357	-2.89719	0.00376524	0.049154
Downregulated_in_0mM_1wk_relative_to_200mM_6wk	Sbi_jg4694	265.707	-2.5563	0.583414	-4.38163	1.17795e-05	0.000804686
Downregulated_in_0mM_1wk_relative_to_200mM_6wk	Sbi_jg4696	1398.16	-1.04725	0.148898	-7.0333	2.01708e-12	3.41547e-09
Downregulated_in_0mM_1wk_relative_to_200mM_6wk	Sbi_jg47048	112.729	-1.52923	0.4176	-3.66196	0.000250295	0.00764262
Downregulated_in_0mM_1wk_relative_to_200mM_6wk	Sbi_jg47125	108.929	-2.0324	0.244058	-8.32753	8.25481e-17	3.07508e-13
Downregulated_in_0mM_1wk_relative_to_200mM_6wk	Sbi_jg47161	84.2516	-0.843447	0.289343	-2.91505	0.00355636	0.0473149
Downregulated_in_0mM_1wk_relative_to_200mM_6wk	Sbi_jg4722	474.336	-0.677046	0.168724	-4.01275	6.00167e-05	0.00274661
Downregulated_in_0mM_1wk_relative_to_200mM_6wk	Sbi_jg47318	54.7058	-2.27521	0.752205	-3.02472	0.00248865	0.0363616
Downregulated_in_0mM_1wk_relative_to_200mM_6wk	Sbi_jg47320	21.7856	-2.55098	0.741095	-3.44217	0.000577063	0.013402
Downregulated_in_0mM_1wk_relative_to_200mM_6wk	Sbi_jg47330	118.139	-2.74255	0.432238	-6.34501	2.22418e-10	1.88307e-07
Downregulated_in_0mM_1wk_relative_to_200mM_6wk	Sbi_jg47546	94.675	-1.73399	0.375903	-4.61286	3.97167e-06	0.000342483
Downregulated_in_0mM_1wk_relative_to_200mM_6wk	Sbi_jg47728	337.328	-1.98739	0.437179	-4.54593	5.46934e-06	0.000437218
Downregulated_in_0mM_1wk_relative_to_200mM_6wk	Sbi_jg4794	448.849	-0.746505	0.211089	-3.53644	0.000405557	0.0103762
Downregulated_in_0mM_1wk_relative_to_200mM_6wk	Sbi_jg48008	79.0443	-0.905895	0.292918	-3.09266	0.00198372	0.0308163
Downregulated_in_0mM_1wk_relative_to_200mM_6wk	Sbi_jg4802	272.017	-0.708884	0.207354	-3.41872	0.000629165	0.0141021
Downregulated_in_0mM_1wk_relative_to_200mM_6wk	Sbi_jg48251	156.49	-0.79718	0.238507	-3.34237	0.000830653	0.0172483
Downregulated_in_0mM_1wk_relative_to_200mM_6wk	Sbi_jg48309	78.0113	-1.05716	0.276113	-3.82871	0.000128814	0.0047045
Downregulated_in_0mM_1wk_relative_to_200mM_6wk	Sbi_jg48498	277.146	-0.965069	0.317635	-3.03829	0.00237925	0.0351773
Downregulated_in_0mM_1wk_relative_to_200mM_6wk	Sbi_jg48588	42.9552	-1.8945	0.607702	-3.11747	0.00182409	0.0292764
Downregulated_in_0mM_1wk_relative_to_200mM_6wk	Sbi_jg48670	10.3721	-3.02471	0.850344	-3.55705	0.000375046	0.00985275
Downregulated_in_0mM_1wk_relative_to_200mM_6wk	Sbi_jg48864	137.949	-1.74372	0.458064	-3.80671	0.00014083	0.00504442
Downregulated_in_0mM_1wk_relative_to_200mM_6wk	Sbi_jg48948	45.1366	-2.39767	0.553271	-4.33362	1.46681e-05	0.000948636
Downregulated_in_0mM_1wk_relative_to_200mM_6wk	Sbi_jg49007	4705.84	-1.99462	0.237969	-8.38186	5.2099e-17	2.42599e-13
Downregulated_in_0mM_1wk_relative_to_200mM_6wk	Sbi_jg49015	17.031	-1.92994	0.615301	-3.13659	0.00170927	0.0280996
Downregulated_in_0mM_1wk_relative_to_200mM_6wk	Sbi_jg49022	84.4241	-2.01547	0.393913	-5.11654	3.11189e-07	5.17519e-05
Downregulated_in_0mM_1wk_relative_to_200mM_6wk	Sbi_jg49032	483.7	-1.19688	0.360455	-3.32047	0.000898653	0.0181151
Downregulated_in_0mM_1wk_relative_to_200mM_6wk	Sbi_jg49038	37.5572	-1.76948	0.53786	-3.28985	0.0010024	0.0195097
Downregulated_in_0mM_1wk_relative_to_200mM_6wk	Sbi_jg49077	181.715	-0.998282	0.260042	-3.83892	0.000123576	0.00457387
Downregulated_in_0mM_1wk_relative_to_200mM_6wk	Sbi_jg49078	273.332	-1.34724	0.307297	-4.38416	1.16435e-05	0.000804686
Downregulated_in_0mM_1wk_relative_to_200mM_6wk	Sbi_jg49116	215.445	-0.975599	0.267378	-3.64876	0.000263511	0.00790463
Downregulated_in_0mM_1wk_relative_to_200mM_6wk	Sbi_jg4921	8.37444	-3.30524	1.05116	-3.14437	0.00166446	0.027582
Downregulated_in_0mM_1wk_relative_to_200mM_6wk	Sbi_jg49276	166.335	-0.732645	0.175066	-4.18496	2.85217e-05	0.0015579
Downregulated_in_0mM_1wk_relative_to_200mM_6wk	Sbi_jg49306	80.5708	-1.38333	0.382003	-3.62127	0.000293163	0.00845272
Downregulated_in_0mM_1wk_relative_to_200mM_6wk	Sbi_jg49520	344.103	-0.958698	0.262654	-3.65004	0.000262199	0.00790245
Downregulated_in_0mM_1wk_relative_to_200mM_6wk	Sbi_jg49601	126.773	-1.4721	0.314412	-4.68207	2.83993e-06	0.000269724
Downregulated_in_0mM_1wk_relative_to_200mM_6wk	Sbi_jg5	468.614	-1.4271	0.412774	-3.45734	0.000545533	0.0129252
Downregulated_in_0mM_1wk_relative_to_200mM_6wk	Sbi_jg50061	252.479	-0.946399	0.326961	-2.89454	0.0037972	0.0493557
Downregulated_in_0mM_1wk_relative_to_200mM_6wk	Sbi_jg50101	46.1334	-1.89841	0.53098	-3.57529	0.000349835	0.0094435
Downregulated_in_0mM_1wk_relative_to_200mM_6wk	Sbi_jg50113	2090.72	-2.07372	0.439617	-4.7171	2.39225e-06	0.000233289
Downregulated_in_0mM_1wk_relative_to_200mM_6wk	Sbi_jg50168	182.467	-1.25472	0.402344	-3.11854	0.00181751	0.029234
Downregulated_in_0mM_1wk_relative_to_200mM_6wk	Sbi_jg50196	135.922	-1.33978	0.290601	-4.61039	4.01922e-06	0.000344986
Downregulated_in_0mM_1wk_relative_to_200mM_6wk	Sbi_jg50218	177.47	-3.37039	0.870711	-3.87085	0.000108456	0.00419107
Downregulated_in_0mM_1wk_relative_to_200mM_6wk	Sbi_jg50266	598.086	-0.436181	0.118657	-3.67599	0.000236929	0.0074209
Downregulated_in_0mM_1wk_relative_to_200mM_6wk	Sbi_jg50271	216.089	-0.738735	0.24557	-3.00825	0.00262758	0.0377052
Downregulated_in_0mM_1wk_relative_to_200mM_6wk	Sbi_jg50359	222.76	-0.981287	0.287376	-3.41464	0.000638652	0.0141952
Downregulated_in_0mM_1wk_relative_to_200mM_6wk	Sbi_jg5037	48.6687	-2.72538	0.586062	-4.65032	3.31418e-06	0.00029966
Downregulated_in_0mM_1wk_relative_to_200mM_6wk	Sbi_jg50378	2724.39	-0.578706	0.138273	-4.18523	2.84878e-05	0.0015579
Downregulated_in_0mM_1wk_relative_to_200mM_6wk	Sbi_jg50381	1064.25	-2.21448	0.534335	-4.14437	3.40748e-05	0.00179287
Downregulated_in_0mM_1wk_relative_to_200mM_6wk	Sbi_jg50392	54.8341	-1.75705	0.419339	-4.19004	2.7891e-05	0.00154612
Downregulated_in_0mM_1wk_relative_to_200mM_6wk	Sbi_jg50398	231.306	-0.962544	0.313511	-3.07021	0.0021391	0.0325982
Downregulated_in_0mM_1wk_relative_to_200mM_6wk	Sbi_jg50402	111.112	-0.846531	0.238479	-3.5497	0.000385664	0.0100414
Downregulated_in_0mM_1wk_relative_to_200mM_6wk	Sbi_jg50480	473.635	-0.357068	0.120193	-2.97079	0.00297034	0.0411997
Downregulated_in_0mM_1wk_relative_to_200mM_6wk	Sbi_jg50529	477.959	-0.890398	0.186852	-4.76525	1.88616e-06	0.000195176
Downregulated_in_0mM_1wk_relative_to_200mM_6wk	Sbi_jg50565	12.0083	-2.02418	0.695663	-2.90972	0.00361757	0.047992
Downregulated_in_0mM_1wk_relative_to_200mM_6wk	Sbi_jg50742	221.19	-0.787001	0.190241	-4.13686	3.52086e-05	0.00184731
Downregulated_in_0mM_1wk_relative_to_200mM_6wk	Sbi_jg50747	56.1064	-1.50995	0.495193	-3.04922	0.00229436	0.0342783
Downregulated_in_0mM_1wk_relative_to_200mM_6wk	Sbi_jg50774	31.2634	-2.16844	0.471404	-4.59996	4.22571e-06	0.000357764
Downregulated_in_0mM_1wk_relative_to_200mM_6wk	Sbi_jg50780	773.695	-1.02412	0.285017	-3.59319	0.000326657	0.00904059
Downregulated_in_0mM_1wk_relative_to_200mM_6wk	Sbi_jg50791	134.357	-1.54673	0.402197	-3.8457	0.000120208	0.00451412
Downregulated_in_0mM_1wk_relative_to_200mM_6wk	Sbi_jg50819	26.7781	-1.48063	0.497789	-2.97442	0.00293546	0.0409379
Downregulated_in_0mM_1wk_relative_to_200mM_6wk	Sbi_jg50825	1566.92	-1.96364	0.489049	-4.01523	5.9388e-05	0.00272453
Downregulated_in_0mM_1wk_relative_to_200mM_6wk	Sbi_jg51106	107.184	-1.93206	0.420521	-4.59444	4.33919e-06	0.000365709
Downregulated_in_0mM_1wk_relative_to_200mM_6wk	Sbi_jg51286	167.075	-3.04453	0.578013	-5.26723	1.38495e-07	2.71538e-05
Downregulated_in_0mM_1wk_relative_to_200mM_6wk	Sbi_jg51413	170.726	-1.4531	0.463984	-3.1318	0.00173741	0.0284367
Downregulated_in_0mM_1wk_relative_to_200mM_6wk	Sbi_jg51802	121.149	-1.27738	0.383241	-3.3331	0.00085884	0.017676
Downregulated_in_0mM_1wk_relative_to_200mM_6wk	Sbi_jg51880	1034.1	-2.1797	0.579416	-3.76189	0.000168632	0.00581656
Downregulated_in_0mM_1wk_relative_to_200mM_6wk	Sbi_jg51902	67.7752	-1.54057	0.406704	-3.78795	0.000151895	0.00532806
Downregulated_in_0mM_1wk_relative_to_200mM_6wk	Sbi_jg51960	16.3601	-4.44312	0.871977	-5.09545	3.47911e-07	5.70616e-05
Downregulated_in_0mM_1wk_relative_to_200mM_6wk	Sbi_jg51991	30.0139	-2.17381	0.657383	-3.30676	0.000943802	0.0186616
Downregulated_in_0mM_1wk_relative_to_200mM_6wk	Sbi_jg521	81.5477	-2.08244	0.566782	-3.67415	0.000238641	0.0074209
Downregulated_in_0mM_1wk_relative_to_200mM_6wk	Sbi_jg52108	18.6428	-1.9406	0.631237	-3.07427	0.00211017	0.0322693
Downregulated_in_0mM_1wk_relative_to_200mM_6wk	Sbi_jg52153	71.4658	-0.851423	0.28279	-3.0108	0.00260561	0.0375344
Downregulated_in_0mM_1wk_relative_to_200mM_6wk	Sbi_jg52225	663.295	-0.47997	0.154804	-3.10051	0.00193191	0.0303017
Downregulated_in_0mM_1wk_relative_to_200mM_6wk	Sbi_jg52240	551.926	-0.393528	0.126313	-3.11549	0.00183639	0.029382
Downregulated_in_0mM_1wk_relative_to_200mM_6wk	Sbi_jg52272	54.7371	-2.21453	0.535609	-4.13461	3.55564e-05	0.00186032
Downregulated_in_0mM_1wk_relative_to_200mM_6wk	Sbi_jg52335	256.653	-0.989312	0.309357	-3.19796	0.00138402	0.0242856
Downregulated_in_0mM_1wk_relative_to_200mM_6wk	Sbi_jg52448	232.51	-2.82528	0.661325	-4.27216	1.93591e-05	0.00117837
Downregulated_in_0mM_1wk_relative_to_200mM_6wk	Sbi_jg52502	970.876	-0.488287	0.134865	-3.62055	0.000293982	0.00846321
Downregulated_in_0mM_1wk_relative_to_200mM_6wk	Sbi_jg5266	48.1095	-1.28259	0.398912	-3.21523	0.00130341	0.0232764
Downregulated_in_0mM_1wk_relative_to_200mM_6wk	Sbi_jg52666	133.843	-0.792817	0.224756	-3.52746	0.000419564	0.0106035
Downregulated_in_0mM_1wk_relative_to_200mM_6wk	Sbi_jg52742	290.187	-1.21729	0.31581	-3.85449	0.000115971	0.00440736
Downregulated_in_0mM_1wk_relative_to_200mM_6wk	Sbi_jg52809	417.186	-2.10475	0.379378	-5.54789	2.89143e-08	9.1281e-06
Downregulated_in_0mM_1wk_relative_to_200mM_6wk	Sbi_jg52831	466.603	-1.37288	0.342666	-4.00647	6.16341e-05	0.00277904
Downregulated_in_0mM_1wk_relative_to_200mM_6wk	Sbi_jg52840	218.76	-0.695825	0.214417	-3.24519	0.00117371	0.0215844
Downregulated_in_0mM_1wk_relative_to_200mM_6wk	Sbi_jg52845	80.1025	-2.29162	0.339705	-6.74592	1.52064e-11	1.92698e-08
Downregulated_in_0mM_1wk_relative_to_200mM_6wk	Sbi_jg52909	975.2	-1.82168	0.502285	-3.62679	0.000286971	0.00836833
Downregulated_in_0mM_1wk_relative_to_200mM_6wk	Sbi_jg52942	258.218	-3.20017	0.682089	-4.69173	2.7091e-06	0.000260102
Downregulated_in_0mM_1wk_relative_to_200mM_6wk	Sbi_jg53041	292.971	-0.497474	0.152968	-3.25214	0.00114538	0.0212701
Downregulated_in_0mM_1wk_relative_to_200mM_6wk	Sbi_jg53072	189.801	-0.617964	0.15993	-3.86396	0.000111565	0.00426098
Downregulated_in_0mM_1wk_relative_to_200mM_6wk	Sbi_jg53104	546.266	-2.47335	0.639934	-3.86501	0.000111083	0.00425728
Downregulated_in_0mM_1wk_relative_to_200mM_6wk	Sbi_jg53313	252.363	-1.04305	0.246089	-4.23851	2.25011e-05	0.00131381
Downregulated_in_0mM_1wk_relative_to_200mM_6wk	Sbi_jg53316	32.0854	-1.70366	0.379061	-4.49443	6.97561e-06	0.000539119
Downregulated_in_0mM_1wk_relative_to_200mM_6wk	Sbi_jg53339	167.468	-1.56868	0.385171	-4.07268	4.64747e-05	0.00226015
Downregulated_in_0mM_1wk_relative_to_200mM_6wk	Sbi_jg53497	880.217	-0.860404	0.234683	-3.66624	0.000246144	0.00755301
Downregulated_in_0mM_1wk_relative_to_200mM_6wk	Sbi_jg53692	203.302	-0.928337	0.290499	-3.19567	0.00139507	0.0244216
Downregulated_in_0mM_1wk_relative_to_200mM_6wk	Sbi_jg53707	56.7469	-1.46053	0.353969	-4.12616	3.68866e-05	0.00189524
Downregulated_in_0mM_1wk_relative_to_200mM_6wk	Sbi_jg53748	243.285	-1.96218	0.37066	-5.29376	1.19828e-07	2.39991e-05
Downregulated_in_0mM_1wk_relative_to_200mM_6wk	Sbi_jg53825	518.573	-0.541037	0.180423	-2.99871	0.00271128	0.0385204
Downregulated_in_0mM_1wk_relative_to_200mM_6wk	Sbi_jg53921	85.0407	-1.82466	0.464705	-3.92648	8.61963e-05	0.00353633
Downregulated_in_0mM_1wk_relative_to_200mM_6wk	Sbi_jg54076	38.3295	-1.46838	0.408951	-3.59059	0.000329934	0.00907732
Downregulated_in_0mM_1wk_relative_to_200mM_6wk	Sbi_jg54154	19.9607	-3.32098	0.645911	-5.14154	2.72501e-07	4.7129e-05
Downregulated_in_0mM_1wk_relative_to_200mM_6wk	Sbi_jg54214	15.8671	-2.85875	0.973656	-2.9361	0.00332368	0.0448601
Downregulated_in_0mM_1wk_relative_to_200mM_6wk	Sbi_jg54311	71.7133	-1.05275	0.239997	-4.38649	1.15194e-05	0.000803596
Downregulated_in_0mM_1wk_relative_to_200mM_6wk	Sbi_jg54361	890.284	-1.54432	0.532608	-2.89955	0.00373701	0.0490469
Downregulated_in_0mM_1wk_relative_to_200mM_6wk	Sbi_jg54398	49.6658	-1.24434	0.361806	-3.43923	0.000583361	0.0135145
Downregulated_in_0mM_1wk_relative_to_200mM_6wk	Sbi_jg54428	54.2294	-1.10972	0.368737	-3.00951	0.00261672	0.0375943
Downregulated_in_0mM_1wk_relative_to_200mM_6wk	Sbi_jg54442	1652.56	-0.822011	0.17082	-4.81214	1.49322e-06	0.000165552
Downregulated_in_0mM_1wk_relative_to_200mM_6wk	Sbi_jg54667	159.776	-2.34096	0.608861	-3.84482	0.00012064	0.00452123
Downregulated_in_0mM_1wk_relative_to_200mM_6wk	Sbi_jg54683	10.5329	-6.07991	1.77358	-3.42805	0.000607932	0.0138511
Downregulated_in_0mM_1wk_relative_to_200mM_6wk	Sbi_jg54714	168.309	-0.781313	0.263668	-2.96325	0.0030441	0.0419539
Downregulated_in_0mM_1wk_relative_to_200mM_6wk	Sbi_jg54735	221.899	-1.54697	0.525299	-2.94493	0.00323029	0.0438219
Downregulated_in_0mM_1wk_relative_to_200mM_6wk	Sbi_jg54772	428.873	-0.531104	0.16749	-3.17097	0.00151933	0.0258674
Downregulated_in_0mM_1wk_relative_to_200mM_6wk	Sbi_jg54785	377.964	-1.06061	0.224787	-4.71829	2.37835e-06	0.000233154
Downregulated_in_0mM_1wk_relative_to_200mM_6wk	Sbi_jg54862	24.6757	-1.86288	0.438086	-4.25233	2.11559e-05	0.00124699
Downregulated_in_0mM_1wk_relative_to_200mM_6wk	Sbi_jg54902	366.441	-0.831345	0.145003	-5.73328	9.85094e-09	3.90391e-06
Downregulated_in_0mM_1wk_relative_to_200mM_6wk	Sbi_jg54920	21.4845	-1.60303	0.490144	-3.27053	0.00107346	0.0204024
Downregulated_in_0mM_1wk_relative_to_200mM_6wk	Sbi_jg54991	160.2	-0.535915	0.178244	-3.00663	0.00264157	0.0377626
Downregulated_in_0mM_1wk_relative_to_200mM_6wk	Sbi_jg55076	1394.23	-2.27766	0.589765	-3.86197	0.000112475	0.00428418
Downregulated_in_0mM_1wk_relative_to_200mM_6wk	Sbi_jg55118	78.8374	-0.791618	0.268012	-2.95367	0.00314021	0.0429428
Downregulated_in_0mM_1wk_relative_to_200mM_6wk	Sbi_jg55164	169.248	-1.02689	0.203496	-5.04622	4.50636e-07	6.93682e-05
Downregulated_in_0mM_1wk_relative_to_200mM_6wk	Sbi_jg55201	2105.98	-0.931718	0.272515	-3.41896	0.000628598	0.0141021
Downregulated_in_0mM_1wk_relative_to_200mM_6wk	Sbi_jg55289	187.637	-0.919394	0.258027	-3.56317	0.000366406	0.00972178
Downregulated_in_0mM_1wk_relative_to_200mM_6wk	Sbi_jg55301	354.858	-0.504243	0.151958	-3.3183	0.000905671	0.0181778
Downregulated_in_0mM_1wk_relative_to_200mM_6wk	Sbi_jg55315	90.2269	-1.83842	0.303344	-6.0605	1.35698e-09	7.02088e-07
Downregulated_in_0mM_1wk_relative_to_200mM_6wk	Sbi_jg55376	1022.14	-0.647662	0.175958	-3.68078	0.000232521	0.00734503
Downregulated_in_0mM_1wk_relative_to_200mM_6wk	Sbi_jg55535	104.004	-0.939359	0.288262	-3.2587	0.00111923	0.0210077
Downregulated_in_0mM_1wk_relative_to_200mM_6wk	Sbi_jg55608	79.8374	-1.16531	0.273086	-4.26718	1.97956e-05	0.00118557
Downregulated_in_0mM_1wk_relative_to_200mM_6wk	Sbi_jg55724	22.836	-1.78499	0.554036	-3.2218	0.0012739	0.0228968
Downregulated_in_0mM_1wk_relative_to_200mM_6wk	Sbi_jg55755	280.715	-1.4322	0.418763	-3.42007	0.000626054	0.0140832
Downregulated_in_0mM_1wk_relative_to_200mM_6wk	Sbi_jg55799	136.322	-1.05152	0.330088	-3.18557	0.0014447	0.0248868
Downregulated_in_0mM_1wk_relative_to_200mM_6wk	Sbi_jg55806	439.043	-1.5875	0.410363	-3.86853	0.000109491	0.00421361
Downregulated_in_0mM_1wk_relative_to_200mM_6wk	Sbi_jg55850	137.571	-0.938834	0.253027	-3.71041	0.000206925	0.00678553
Downregulated_in_0mM_1wk_relative_to_200mM_6wk	Sbi_jg55880	97.6011	-0.80058	0.191611	-4.17816	2.93881e-05	0.00159764
Downregulated_in_0mM_1wk_relative_to_200mM_6wk	Sbi_jg55889	360.565	-0.999998	0.277706	-3.60092	0.000317094	0.00889971
Downregulated_in_0mM_1wk_relative_to_200mM_6wk	Sbi_jg55970	17.2533	-2.16711	0.723755	-2.99426	0.00275116	0.0389978
Downregulated_in_0mM_1wk_relative_to_200mM_6wk	Sbi_jg56014	709.609	-0.995723	0.270432	-3.68197	0.000231443	0.00733139
Downregulated_in_0mM_1wk_relative_to_200mM_6wk	Sbi_jg56025	404.731	-0.992767	0.273775	-3.62622	0.000287604	0.00837017
Downregulated_in_0mM_1wk_relative_to_200mM_6wk	Sbi_jg56081	133.75	-0.86465	0.215943	-4.00406	6.22642e-05	0.0027814
Downregulated_in_0mM_1wk_relative_to_200mM_6wk	Sbi_jg56122	18.4577	-1.56513	0.472147	-3.31493	0.000916666	0.0182608
Downregulated_in_0mM_1wk_relative_to_200mM_6wk	Sbi_jg56189	778.102	-1.22998	0.337636	-3.64292	0.00026956	0.00804621
Downregulated_in_0mM_1wk_relative_to_200mM_6wk	Sbi_jg56194	350.216	-0.655432	0.207136	-3.16426	0.00155476	0.0262821
Downregulated_in_0mM_1wk_relative_to_200mM_6wk	Sbi_jg56217	96.5862	-0.968063	0.325126	-2.9775	0.00290611	0.0406376
Downregulated_in_0mM_1wk_relative_to_200mM_6wk	Sbi_jg56234	366.782	-0.518275	0.155425	-3.33458	0.000854286	0.0176212
Downregulated_in_0mM_1wk_relative_to_200mM_6wk	Sbi_jg56323	455.83	-1.02204	0.188113	-5.43314	5.53708e-08	1.46525e-05
Downregulated_in_0mM_1wk_relative_to_200mM_6wk	Sbi_jg56401	815.547	-1.67688	0.346586	-4.83829	1.3096e-06	0.000149648
Downregulated_in_0mM_1wk_relative_to_200mM_6wk	Sbi_jg56442	2393.63	-1.77661	0.465896	-3.81333	0.00013711	0.00494923
Downregulated_in_0mM_1wk_relative_to_200mM_6wk	Sbi_jg56557	18.0114	-3.69875	0.855381	-4.3241	1.53157e-05	0.000980313
Downregulated_in_0mM_1wk_relative_to_200mM_6wk	Sbi_jg56574	50.7436	-1.93768	0.494514	-3.91836	8.91536e-05	0.0036212
Downregulated_in_0mM_1wk_relative_to_200mM_6wk	Sbi_jg56655	67.2671	-2.04107	0.48611	-4.19878	2.68358e-05	0.00149654
Downregulated_in_0mM_1wk_relative_to_200mM_6wk	Sbi_jg56691	246.615	-1.1696	0.319631	-3.65921	0.000252993	0.0076872
Downregulated_in_0mM_1wk_relative_to_200mM_6wk	Sbi_jg56721	316.197	-0.51277	0.145136	-3.53302	0.000410838	0.0104682
Downregulated_in_0mM_1wk_relative_to_200mM_6wk	Sbi_jg56723	157.674	-0.934942	0.214655	-4.35555	1.32734e-05	0.000873607
Downregulated_in_0mM_1wk_relative_to_200mM_6wk	Sbi_jg56732	506.637	-1.17052	0.35735	-3.27555	0.00105456	0.0202132
Downregulated_in_0mM_1wk_relative_to_200mM_6wk	Sbi_jg56775	40.4856	-0.981186	0.32546	-3.01476	0.00257179	0.037197
Downregulated_in_0mM_1wk_relative_to_200mM_6wk	Sbi_jg56877	509.349	-1.39185	0.439007	-3.17045	0.00152201	0.0258895
Downregulated_in_0mM_1wk_relative_to_200mM_6wk	Sbi_jg5694	76.511	-1.10623	0.375053	-2.94954	0.00318246	0.0433315
Downregulated_in_0mM_1wk_relative_to_200mM_6wk	Sbi_jg57254	100.35	-1.69567	0.418182	-4.05486	5.01647e-05	0.00238359
Downregulated_in_0mM_1wk_relative_to_200mM_6wk	Sbi_jg57255	266.391	-0.604629	0.187523	-3.2243	0.00126281	0.0227478
Downregulated_in_0mM_1wk_relative_to_200mM_6wk	Sbi_jg57310	73.6787	-2.19974	0.562292	-3.9121	9.14963e-05	0.0036808
Downregulated_in_0mM_1wk_relative_to_200mM_6wk	Sbi_jg57398	165.732	-1.28141	0.341215	-3.75544	0.000173034	0.00593802
Downregulated_in_0mM_1wk_relative_to_200mM_6wk	Sbi_jg57416	82.7991	-0.848113	0.278183	-3.04875	0.00229793	0.0342959
Downregulated_in_0mM_1wk_relative_to_200mM_6wk	Sbi_jg57727	145.784	-1.56935	0.335402	-4.67901	2.88268e-06	0.000269724
Downregulated_in_0mM_1wk_relative_to_200mM_6wk	Sbi_jg57732	376.31	-1.57816	0.352197	-4.48089	7.43312e-06	0.00056975
Downregulated_in_0mM_1wk_relative_to_200mM_6wk	Sbi_jg57819	888.358	-0.999234	0.283045	-3.53029	0.000415098	0.0105335
Downregulated_in_0mM_1wk_relative_to_200mM_6wk	Sbi_jg57926	904.494	-1.62774	0.488943	-3.32911	0.000871243	0.0178131
Downregulated_in_0mM_1wk_relative_to_200mM_6wk	Sbi_jg57933	32.66	-2.33874	0.369201	-6.33461	2.37949e-10	1.92697e-07
Downregulated_in_0mM_1wk_relative_to_200mM_6wk	Sbi_jg58032	244.036	-1.05734	0.289783	-3.64873	0.000263544	0.00790463
Downregulated_in_0mM_1wk_relative_to_200mM_6wk	Sbi_jg58053	186.258	-0.72539	0.203614	-3.56258	0.000367231	0.0097298
Downregulated_in_0mM_1wk_relative_to_200mM_6wk	Sbi_jg58068	1575.11	-0.729341	0.192776	-3.78335	0.000154733	0.0054174
Downregulated_in_0mM_1wk_relative_to_200mM_6wk	Sbi_jg58097	978.42	-0.40886	0.139899	-2.92254	0.00347185	0.046356
Downregulated_in_0mM_1wk_relative_to_200mM_6wk	Sbi_jg58104	1193.15	-0.388333	0.111716	-3.47607	0.00050881	0.0123079
Downregulated_in_0mM_1wk_relative_to_200mM_6wk	Sbi_jg58162	377.65	-0.878661	0.234218	-3.75147	0.000175802	0.00597533
Downregulated_in_0mM_1wk_relative_to_200mM_6wk	Sbi_jg58199	223.313	-0.749973	0.162547	-4.61388	3.95219e-06	0.000342388
Downregulated_in_0mM_1wk_relative_to_200mM_6wk	Sbi_jg58220	355.204	-0.795153	0.205521	-3.86896	0.000109301	0.00421361
Downregulated_in_0mM_1wk_relative_to_200mM_6wk	Sbi_jg58231	29.8354	-3.16942	0.926061	-3.42247	0.00062054	0.0139794
Downregulated_in_0mM_1wk_relative_to_200mM_6wk	Sbi_jg58235	206.761	-1.2464	0.351741	-3.54352	0.00039482	0.0101996
Downregulated_in_0mM_1wk_relative_to_200mM_6wk	Sbi_jg58257	414.793	-1.48754	0.276824	-5.37361	7.7177e-08	1.75305e-05
Downregulated_in_0mM_1wk_relative_to_200mM_6wk	Sbi_jg58271	742.077	-0.801078	0.229634	-3.4885	0.000485731	0.011873
Downregulated_in_0mM_1wk_relative_to_200mM_6wk	Sbi_jg58306	361.02	-2.25134	0.74467	-3.02328	0.00250053	0.0364721
Downregulated_in_0mM_1wk_relative_to_200mM_6wk	Sbi_jg58366	69.627	-1.17425	0.391291	-3.00096	0.0026913	0.038295
Downregulated_in_0mM_1wk_relative_to_200mM_6wk	Sbi_jg58406	487.177	-1.63625	0.311964	-5.24498	1.56297e-07	2.9706e-05
Downregulated_in_0mM_1wk_relative_to_200mM_6wk	Sbi_jg58463	278.766	-0.413675	0.12625	-3.27662	0.00105057	0.020173
Downregulated_in_0mM_1wk_relative_to_200mM_6wk	Sbi_jg58500	55.969	-0.990057	0.287611	-3.44235	0.000576689	0.013402
Downregulated_in_0mM_1wk_relative_to_200mM_6wk	Sbi_jg58526	484.554	-0.672625	0.191905	-3.505	0.000456612	0.0113398
Downregulated_in_0mM_1wk_relative_to_200mM_6wk	Sbi_jg58529	99.5343	-0.93813	0.284051	-3.30268	0.000957641	0.0188752
Downregulated_in_0mM_1wk_relative_to_200mM_6wk	Sbi_jg58550	472.99	-0.893655	0.278296	-3.21117	0.00132198	0.0235179
Downregulated_in_0mM_1wk_relative_to_200mM_6wk	Sbi_jg58562	160.643	-0.786986	0.236614	-3.32603	0.000880921	0.0178932
Downregulated_in_0mM_1wk_relative_to_200mM_6wk	Sbi_jg58618	61.2152	-1.10086	0.283771	-3.87938	0.000104724	0.00407003
Downregulated_in_0mM_1wk_relative_to_200mM_6wk	Sbi_jg58678	77.7103	-1.05318	0.268032	-3.92932	8.51862e-05	0.00351813
Downregulated_in_0mM_1wk_relative_to_200mM_6wk	Sbi_jg58705	352.093	-0.970791	0.224362	-4.32689	1.5123e-05	0.000974674
Downregulated_in_0mM_1wk_relative_to_200mM_6wk	Sbi_jg58769	709.847	-0.542628	0.145619	-3.72635	0.000194276	0.00645554
Downregulated_in_0mM_1wk_relative_to_200mM_6wk	Sbi_jg58774	207.24	-0.470401	0.151535	-3.10423	0.00190773	0.0301386
Downregulated_in_0mM_1wk_relative_to_200mM_6wk	Sbi_jg58814	419.437	-0.682048	0.210175	-3.24515	0.00117389	0.0215844
Downregulated_in_0mM_1wk_relative_to_200mM_6wk	Sbi_jg58849	72.0176	-2.20763	0.485358	-4.54846	5.40396e-06	0.000437218
Downregulated_in_0mM_1wk_relative_to_200mM_6wk	Sbi_jg58882	255.65	-1.01888	0.286273	-3.55911	0.000372118	0.00981738
Downregulated_in_0mM_1wk_relative_to_200mM_6wk	Sbi_jg58969	414.84	-0.940477	0.232927	-4.03764	5.39911e-05	0.00254592
Downregulated_in_0mM_1wk_relative_to_200mM_6wk	Sbi_jg5903	279.598	-0.924771	0.256881	-3.6	0.000318222	0.00889971
Downregulated_in_0mM_1wk_relative_to_200mM_6wk	Sbi_jg59081	216.718	-3.32671	0.579559	-5.74008	9.46345e-09	3.83187e-06
Downregulated_in_0mM_1wk_relative_to_200mM_6wk	Sbi_jg59110	651.098	-2.90376	0.388206	-7.47993	7.43622e-14	2.30845e-10
Downregulated_in_0mM_1wk_relative_to_200mM_6wk	Sbi_jg59120	86.1945	-0.972213	0.30491	-3.18853	0.00143	0.024777
Downregulated_in_0mM_1wk_relative_to_200mM_6wk	Sbi_jg59139	153.83	-1.3934	0.390892	-3.56468	0.000364307	0.00968444
Downregulated_in_0mM_1wk_relative_to_200mM_6wk	Sbi_jg59197	105.333	-0.676407	0.196865	-3.43589	0.00059061	0.0135741
Downregulated_in_0mM_1wk_relative_to_200mM_6wk	Sbi_jg59209	30.9678	-1.20855	0.404439	-2.98821	0.0028062	0.0395373
Downregulated_in_0mM_1wk_relative_to_200mM_6wk	Sbi_jg59253	462.993	-0.820862	0.1871	-4.38729	1.1477e-05	0.000803596
Downregulated_in_0mM_1wk_relative_to_200mM_6wk	Sbi_jg59257	406.14	-0.687826	0.173727	-3.95924	7.51893e-05	0.00321948
Downregulated_in_0mM_1wk_relative_to_200mM_6wk	Sbi_jg59261	58.474	-1.29644	0.396618	-3.26873	0.00108032	0.0204909
Downregulated_in_0mM_1wk_relative_to_200mM_6wk	Sbi_jg59319	346.7	-1.20248	0.404805	-2.97052	0.00297293	0.0411997
Downregulated_in_0mM_1wk_relative_to_200mM_6wk	Sbi_jg59325	326.478	-0.847971	0.174736	-4.85287	1.21688e-06	0.000142551
Downregulated_in_0mM_1wk_relative_to_200mM_6wk	Sbi_jg59339	1376.22	-0.536341	0.137597	-3.89792	9.7022e-05	0.00385316
Downregulated_in_0mM_1wk_relative_to_200mM_6wk	Sbi_jg59414	71.3599	-1.2851	0.372722	-3.44788	0.000565002	0.0131876
Downregulated_in_0mM_1wk_relative_to_200mM_6wk	Sbi_jg59448	219.181	-0.767001	0.216073	-3.54972	0.000385637	0.0100414
Downregulated_in_0mM_1wk_relative_to_200mM_6wk	Sbi_jg59561	51.9743	-1.31865	0.339398	-3.88527	0.000102215	0.00399969
Downregulated_in_0mM_1wk_relative_to_200mM_6wk	Sbi_jg59582	69.1707	-1.01965	0.307635	-3.31449	0.000918114	0.0182701
Downregulated_in_0mM_1wk_relative_to_200mM_6wk	Sbi_jg59731	406.479	-1.02025	0.255987	-3.98555	6.73236e-05	0.00295051
Downregulated_in_0mM_1wk_relative_to_200mM_6wk	Sbi_jg59836	155.325	-0.582518	0.195911	-2.97339	0.00294534	0.0409708
Downregulated_in_0mM_1wk_relative_to_200mM_6wk	Sbi_jg59972	479.647	-1.98377	0.392207	-5.05797	4.23736e-07	6.68857e-05
Downregulated_in_0mM_1wk_relative_to_200mM_6wk	Sbi_jg59974	280.811	-0.695085	0.194762	-3.56889	0.000358499	0.00960559
Downregulated_in_0mM_1wk_relative_to_200mM_6wk	Sbi_jg60022	3636.52	-1.36155	0.33099	-4.11356	3.89602e-05	0.0019936
Downregulated_in_0mM_1wk_relative_to_200mM_6wk	Sbi_jg6003	434.592	-0.51861	0.156232	-3.31949	0.00090181	0.0181199
Downregulated_in_0mM_1wk_relative_to_200mM_6wk	Sbi_jg60062	341.201	-0.557441	0.142982	-3.89869	9.67147e-05	0.00384916
Downregulated_in_0mM_1wk_relative_to_200mM_6wk	Sbi_jg60077	282.129	-2.27352	0.580255	-3.91813	8.92373e-05	0.0036212
Downregulated_in_0mM_1wk_relative_to_200mM_6wk	Sbi_jg60085	284.907	-0.798946	0.269433	-2.96529	0.003024	0.0417532
Downregulated_in_0mM_1wk_relative_to_200mM_6wk	Sbi_jg60115	2128.34	-0.659263	0.227591	-2.8967	0.00377113	0.049154
Downregulated_in_0mM_1wk_relative_to_200mM_6wk	Sbi_jg60150	72.8279	-1.38356	0.377054	-3.66938	0.000243136	0.00747628
Downregulated_in_0mM_1wk_relative_to_200mM_6wk	Sbi_jg60368	279.752	-0.821614	0.182178	-4.50996	6.48394e-06	0.000507437
Downregulated_in_0mM_1wk_relative_to_200mM_6wk	Sbi_jg6064	578.841	-0.630525	0.183859	-3.42939	0.000604933	0.0138251
Downregulated_in_0mM_1wk_relative_to_200mM_6wk	Sbi_jg6067	72.1881	-2.29658	0.666031	-3.44816	0.000564416	0.0131876
Downregulated_in_0mM_1wk_relative_to_200mM_6wk	Sbi_jg60930	10.2649	-3.26084	0.896297	-3.63812	0.000274635	0.00816405
Downregulated_in_0mM_1wk_relative_to_200mM_6wk	Sbi_jg60950	661.219	-2.36655	0.57359	-4.12585	3.69362e-05	0.00189524
Downregulated_in_0mM_1wk_relative_to_200mM_6wk	Sbi_jg61042	149.727	-0.667713	0.21575	-3.09484	0.00196918	0.0306672
Downregulated_in_0mM_1wk_relative_to_200mM_6wk	Sbi_jg61043	580.819	-0.360844	0.11637	-3.10083	0.00192977	0.0303017
Downregulated_in_0mM_1wk_relative_to_200mM_6wk	Sbi_jg61085	71.3897	-1.04851	0.3231	-3.24515	0.00117388	0.0215844
Downregulated_in_0mM_1wk_relative_to_200mM_6wk	Sbi_jg61087	385.702	-0.646576	0.17899	-3.61237	0.000303413	0.00866776
Downregulated_in_0mM_1wk_relative_to_200mM_6wk	Sbi_jg61094	143.889	-0.881563	0.297367	-2.96457	0.00303111	0.0418203
Downregulated_in_0mM_1wk_relative_to_200mM_6wk	Sbi_jg61120	16.0291	-2.10776	0.633935	-3.32488	0.000884574	0.0179478
Downregulated_in_0mM_1wk_relative_to_200mM_6wk	Sbi_jg6114	132.882	-1.01148	0.262638	-3.85122	0.000117529	0.00443138
Downregulated_in_0mM_1wk_relative_to_200mM_6wk	Sbi_jg61289	182.188	-0.567889	0.192196	-2.95474	0.00312934	0.0428939
Downregulated_in_0mM_1wk_relative_to_200mM_6wk	Sbi_jg61322	60.5105	-2.70487	0.549116	-4.92586	8.39913e-07	0.00010864
Downregulated_in_0mM_1wk_relative_to_200mM_6wk	Sbi_jg61324	462.257	-2.25154	0.430143	-5.2344	1.65519e-07	3.11411e-05
Downregulated_in_0mM_1wk_relative_to_200mM_6wk	Sbi_jg61363	73.0595	-2.2694	0.435307	-5.21333	1.85484e-07	3.42062e-05
Downregulated_in_0mM_1wk_relative_to_200mM_6wk	Sbi_jg6140	1078.93	-0.752261	0.257013	-2.92694	0.0034232	0.0458885
Downregulated_in_0mM_1wk_relative_to_200mM_6wk	Sbi_jg61410	41.3067	-1.89325	0.551051	-3.4357	0.000591023	0.0135741
Downregulated_in_0mM_1wk_relative_to_200mM_6wk	Sbi_jg61561	147.787	-0.868139	0.260878	-3.32776	0.00087548	0.017841
Downregulated_in_0mM_1wk_relative_to_200mM_6wk	Sbi_jg6160	59.7434	-0.883534	0.271432	-3.25508	0.00113359	0.0211167
Downregulated_in_0mM_1wk_relative_to_200mM_6wk	Sbi_jg61656	803.451	-0.578366	0.13009	-4.4459	8.75229e-06	0.00065208
Downregulated_in_0mM_1wk_relative_to_200mM_6wk	Sbi_jg61691	24.2913	-1.31895	0.433187	-3.04476	0.00232869	0.0346438
Downregulated_in_0mM_1wk_relative_to_200mM_6wk	Sbi_jg61731	311.644	-0.939853	0.313066	-3.00209	0.00268134	0.0382116
Downregulated_in_0mM_1wk_relative_to_200mM_6wk	Sbi_jg6174	70.9703	-2.42696	0.662069	-3.66572	0.000246643	0.00755587
Downregulated_in_0mM_1wk_relative_to_200mM_6wk	Sbi_jg61776	121.574	-0.787463	0.196444	-4.00858	6.10849e-05	0.00276829
Downregulated_in_0mM_1wk_relative_to_200mM_6wk	Sbi_jg61817	312.734	-0.919861	0.185335	-4.96324	6.93254e-07	9.42522e-05
Downregulated_in_0mM_1wk_relative_to_200mM_6wk	Sbi_jg62039	67.0331	-0.946229	0.277923	-3.40464	0.000662504	0.0146728
Downregulated_in_0mM_1wk_relative_to_200mM_6wk	Sbi_jg62053	276.684	-1.40446	0.281637	-4.98678	6.13937e-07	8.86449e-05
Downregulated_in_0mM_1wk_relative_to_200mM_6wk	Sbi_jg62102	87.6442	-2.54492	0.464891	-5.47424	4.39399e-08	1.22153e-05
Downregulated_in_0mM_1wk_relative_to_200mM_6wk	Sbi_jg62103	28.3301	-0.915227	0.311506	-2.93807	0.00330264	0.0446732
Downregulated_in_0mM_1wk_relative_to_200mM_6wk	Sbi_jg62112	40.3106	-1.51414	0.384719	-3.93569	8.29575e-05	0.0034801
Downregulated_in_0mM_1wk_relative_to_200mM_6wk	Sbi_jg62269	18286.4	-1.2148	0.389692	-3.11735	0.00182486	0.0292764
Downregulated_in_0mM_1wk_relative_to_200mM_6wk	Sbi_jg62303	1529.63	-1.36963	0.239907	-5.70902	1.13628e-08	4.14987e-06
Downregulated_in_0mM_1wk_relative_to_200mM_6wk	Sbi_jg62321	2470.92	-0.639033	0.145843	-4.38165	1.17785e-05	0.000804686
Downregulated_in_0mM_1wk_relative_to_200mM_6wk	Sbi_jg62350	34.6873	-1.84666	0.542728	-3.40256	0.000667577	0.0147312
Downregulated_in_0mM_1wk_relative_to_200mM_6wk	Sbi_jg62354	119.043	-1.74008	0.51693	-3.36617	0.000762194	0.0162433
Downregulated_in_0mM_1wk_relative_to_200mM_6wk	Sbi_jg62363	681.826	-1.07931	0.259912	-4.1526	3.28713e-05	0.00174433
Downregulated_in_0mM_1wk_relative_to_200mM_6wk	Sbi_jg62369	43.1151	-1.30649	0.378382	-3.45283	0.000554741	0.0130133
Downregulated_in_0mM_1wk_relative_to_200mM_6wk	Sbi_jg62377	154.634	-0.610364	0.179665	-3.39723	0.000680713	0.0149516
Downregulated_in_0mM_1wk_relative_to_200mM_6wk	Sbi_jg62400	119.872	-1.15694	0.352717	-3.28009	0.00103774	0.0200071
Downregulated_in_0mM_1wk_relative_to_200mM_6wk	Sbi_jg62403	471.107	-1.09633	0.228011	-4.80824	1.52264e-06	0.000167125
Downregulated_in_0mM_1wk_relative_to_200mM_6wk	Sbi_jg62413	1318.18	-0.557387	0.152238	-3.66129	0.000250953	0.00765016
Downregulated_in_0mM_1wk_relative_to_200mM_6wk	Sbi_jg62488	124.287	-0.8199	0.239209	-3.42755	0.000609046	0.0138511
Downregulated_in_0mM_1wk_relative_to_200mM_6wk	Sbi_jg6255	76.6785	-1.10551	0.264869	-4.17381	2.99542e-05	0.00162188
Downregulated_in_0mM_1wk_relative_to_200mM_6wk	Sbi_jg6262	26.2406	-1.75499	0.530329	-3.30925	0.000935455	0.0185399
Downregulated_in_0mM_1wk_relative_to_200mM_6wk	Sbi_jg62623	76.4632	-0.946167	0.297079	-3.1849	0.00144802	0.0249038
Downregulated_in_0mM_1wk_relative_to_200mM_6wk	Sbi_jg6273	484.012	-1.28465	0.365517	-3.51462	0.00044038	0.0110101
Downregulated_in_0mM_1wk_relative_to_200mM_6wk	Sbi_jg62756	11.6848	-3.26155	1.01277	-3.22043	0.00128	0.0229685
Downregulated_in_0mM_1wk_relative_to_200mM_6wk	Sbi_jg62826	126.776	-0.896893	0.30967	-2.89628	0.00377611	0.0491845
Downregulated_in_0mM_1wk_relative_to_200mM_6wk	Sbi_jg62829	166.307	-0.655882	0.208746	-3.14201	0.00167793	0.0277083
Downregulated_in_0mM_1wk_relative_to_200mM_6wk	Sbi_jg63103	113.626	-1.66208	0.439826	-3.77894	0.000157496	0.0055038
Downregulated_in_0mM_1wk_relative_to_200mM_6wk	Sbi_jg63139	143.886	-1.74825	0.409438	-4.26988	1.95576e-05	0.00118272
Downregulated_in_0mM_1wk_relative_to_200mM_6wk	Sbi_jg6335	84.2846	-1.03215	0.28395	-3.63497	0.000278013	0.00820644
Downregulated_in_0mM_1wk_relative_to_200mM_6wk	Sbi_jg63374	63.0795	-3.22628	0.680646	-4.74002	2.13695e-06	0.00021632
Downregulated_in_0mM_1wk_relative_to_200mM_6wk	Sbi_jg63395	119.593	-0.844805	0.259281	-3.25826	0.00112096	0.0210077
Downregulated_in_0mM_1wk_relative_to_200mM_6wk	Sbi_jg6342	394.68	-0.837183	0.136551	-6.13094	8.73634e-10	4.78597e-07
Downregulated_in_0mM_1wk_relative_to_200mM_6wk	Sbi_jg6344	238.979	-1.02585	0.186624	-5.49689	3.86543e-08	1.11686e-05
Downregulated_in_0mM_1wk_relative_to_200mM_6wk	Sbi_jg6353	228.112	-0.51975	0.12962	-4.0098	6.0769e-05	0.00276084
Downregulated_in_0mM_1wk_relative_to_200mM_6wk	Sbi_jg63557	144.008	-1.68942	0.507736	-3.32737	0.000876708	0.0178465
Downregulated_in_0mM_1wk_relative_to_200mM_6wk	Sbi_jg63594	48.7109	-2.45602	0.67721	-3.62668	0.000287091	0.00836833
Downregulated_in_0mM_1wk_relative_to_200mM_6wk	Sbi_jg63608	67.9254	-1.46295	0.427015	-3.426	0.000612546	0.0138799
Downregulated_in_0mM_1wk_relative_to_200mM_6wk	Sbi_jg63708	3274	-0.999008	0.175306	-5.69867	1.20749e-08	4.32512e-06
Downregulated_in_0mM_1wk_relative_to_200mM_6wk	Sbi_jg63717	16.9337	-1.52585	0.491383	-3.10522	0.00190141	0.0301134
Downregulated_in_0mM_1wk_relative_to_200mM_6wk	Sbi_jg63759	110.535	-1.90057	0.404663	-4.69667	2.64438e-06	0.000255204
Downregulated_in_0mM_1wk_relative_to_200mM_6wk	Sbi_jg63787	987.955	-1.2909	0.411933	-3.13376	0.00172584	0.0283247
Downregulated_in_0mM_1wk_relative_to_200mM_6wk	Sbi_jg6459	82.1168	-1.29106	0.316007	-4.08554	4.39745e-05	0.00218418
Downregulated_in_0mM_1wk_relative_to_200mM_6wk	Sbi_jg6528	119.814	-1.39116	0.355533	-3.91287	9.12056e-05	0.00367705
Downregulated_in_0mM_1wk_relative_to_200mM_6wk	Sbi_jg6548	874.952	-0.637559	0.198745	-3.20792	0.00133698	0.0236942
Downregulated_in_0mM_1wk_relative_to_200mM_6wk	Sbi_jg6565	1388.28	-1.94275	0.411625	-4.71972	2.36172e-06	0.000232748
Downregulated_in_0mM_1wk_relative_to_200mM_6wk	Sbi_jg6569	208.368	-0.833921	0.242746	-3.43536	0.00059176	0.0135741
Downregulated_in_0mM_1wk_relative_to_200mM_6wk	Sbi_jg6601	232.817	-1.30934	0.2703	-4.84401	1.27242e-06	0.000146297
Downregulated_in_0mM_1wk_relative_to_200mM_6wk	Sbi_jg6625	242.186	-2.83951	0.583021	-4.87034	1.11404e-06	0.000133013
Downregulated_in_0mM_1wk_relative_to_200mM_6wk	Sbi_jg6673	327.088	-0.490173	0.160156	-3.0606	0.00220897	0.0334056
Downregulated_in_0mM_1wk_relative_to_200mM_6wk	Sbi_jg6691	563.079	-1.23625	0.253569	-4.87541	1.08584e-06	0.000131331
Downregulated_in_0mM_1wk_relative_to_200mM_6wk	Sbi_jg6959	15.5941	-3.46468	0.886431	-3.90858	9.28418e-05	0.00371886
Downregulated_in_0mM_1wk_relative_to_200mM_6wk	Sbi_jg712	31.3939	-5.67832	1.40824	-4.0322	5.52569e-05	0.00259248
Downregulated_in_0mM_1wk_relative_to_200mM_6wk	Sbi_jg7215	61.2275	-1.56283	0.473394	-3.30133	0.000962293	0.0189268
Downregulated_in_0mM_1wk_relative_to_200mM_6wk	Sbi_jg7317	142.979	-1.34237	0.445413	-3.01376	0.00258031	0.0372615
Downregulated_in_0mM_1wk_relative_to_200mM_6wk	Sbi_jg7431	27.9133	-1.61318	0.454105	-3.55244	0.000381673	0.00997501
Downregulated_in_0mM_1wk_relative_to_200mM_6wk	Sbi_jg7513	121.215	-0.93331	0.305094	-3.05909	0.0022201	0.033483
Downregulated_in_0mM_1wk_relative_to_200mM_6wk	Sbi_jg7653	266.657	-1.09055	0.282249	-3.8638	0.000111637	0.00426098
Downregulated_in_0mM_1wk_relative_to_200mM_6wk	Sbi_jg7805	846.858	-0.742755	0.169557	-4.38057	1.18368e-05	0.000804686
Downregulated_in_0mM_1wk_relative_to_200mM_6wk	Sbi_jg7807	177.666	-1.66511	0.423723	-3.92972	8.50443e-05	0.00351813
Downregulated_in_0mM_1wk_relative_to_200mM_6wk	Sbi_jg7855	70.2922	-1.00222	0.312678	-3.20526	0.00134939	0.0238686
Downregulated_in_0mM_1wk_relative_to_200mM_6wk	Sbi_jg7911	138.035	-1.07831	0.35556	-3.03272	0.00242363	0.0356577
Downregulated_in_0mM_1wk_relative_to_200mM_6wk	Sbi_jg7983	64.0977	-1.10178	0.380571	-2.89507	0.00379078	0.0493411
Downregulated_in_0mM_1wk_relative_to_200mM_6wk	Sbi_jg8094	71.4565	-1.72233	0.595764	-2.89096	0.00384062	0.0497678
Downregulated_in_0mM_1wk_relative_to_200mM_6wk	Sbi_jg811	75.6809	-0.772143	0.232786	-3.31697	0.000909996	0.0182254
Downregulated_in_0mM_1wk_relative_to_200mM_6wk	Sbi_jg8189	33.0197	-1.15313	0.310686	-3.71157	0.000205979	0.00676643
Downregulated_in_0mM_1wk_relative_to_200mM_6wk	Sbi_jg820	45.0535	-2.84753	0.66044	-4.31156	1.62103e-05	0.00102699
Downregulated_in_0mM_1wk_relative_to_200mM_6wk	Sbi_jg8206	642.254	-1.76977	0.532559	-3.32315	0.000890083	0.0179812
Downregulated_in_0mM_1wk_relative_to_200mM_6wk	Sbi_jg826	236.151	-0.88713	0.23633	-3.75378	0.000174188	0.00595306
Downregulated_in_0mM_1wk_relative_to_200mM_6wk	Sbi_jg8283	553.913	-0.858639	0.229609	-3.73956	0.000184341	0.00622017
Downregulated_in_0mM_1wk_relative_to_200mM_6wk	Sbi_jg8512	369.034	-0.790725	0.256158	-3.08686	0.0020228	0.0311893
Downregulated_in_0mM_1wk_relative_to_200mM_6wk	Sbi_jg8520	50.6614	-1.73001	0.345324	-5.00982	5.44823e-07	8.11829e-05
Downregulated_in_0mM_1wk_relative_to_200mM_6wk	Sbi_jg8591	4346.4	-2.13217	0.446104	-4.77954	1.75701e-06	0.000187577
Downregulated_in_0mM_1wk_relative_to_200mM_6wk	Sbi_jg8630	53.7552	-1.05277	0.301476	-3.49207	0.000479295	0.0117311
Downregulated_in_0mM_1wk_relative_to_200mM_6wk	Sbi_jg8676	467.888	-0.938397	0.253007	-3.70897	0.000208102	0.00680461
Downregulated_in_0mM_1wk_relative_to_200mM_6wk	Sbi_jg8686	169.422	-1.47202	0.435304	-3.3816	0.000720647	0.0154819
Downregulated_in_0mM_1wk_relative_to_200mM_6wk	Sbi_jg8723	723.234	-0.599015	0.198239	-3.02168	0.00251378	0.036608
Downregulated_in_0mM_1wk_relative_to_200mM_6wk	Sbi_jg8777	26.1925	-1.48919	0.508739	-2.92721	0.00342014	0.0458885
Downregulated_in_0mM_1wk_relative_to_200mM_6wk	Sbi_jg8778	776.909	-1.2231	0.376406	-3.24942	0.0011564	0.0214159
Downregulated_in_0mM_1wk_relative_to_200mM_6wk	Sbi_jg8788	528.654	-0.523165	0.152528	-3.42996	0.000603663	0.0138131
Downregulated_in_0mM_1wk_relative_to_200mM_6wk	Sbi_jg8807	588.649	-0.49121	0.153426	-3.20162	0.00136658	0.0240433
Downregulated_in_0mM_1wk_relative_to_200mM_6wk	Sbi_jg8816	29.4719	-1.41093	0.379873	-3.71422	0.000203834	0.00671967
Downregulated_in_0mM_1wk_relative_to_200mM_6wk	Sbi_jg8827	312.263	-0.767857	0.226351	-3.39232	0.000693026	0.0150691
Downregulated_in_0mM_1wk_relative_to_200mM_6wk	Sbi_jg8859	132.399	-1.02981	0.266419	-3.86537	0.00011092	0.00425728
Downregulated_in_0mM_1wk_relative_to_200mM_6wk	Sbi_jg8920	237.699	-1.12306	0.255769	-4.39093	1.12866e-05	0.000793301
Downregulated_in_0mM_1wk_relative_to_200mM_6wk	Sbi_jg9040	358.69	-2.17959	0.445102	-4.89684	9.73922e-07	0.000120939
Downregulated_in_0mM_1wk_relative_to_200mM_6wk	Sbi_jg9116	688.222	-0.692699	0.127678	-5.42535	5.78398e-08	1.46525e-05
Downregulated_in_0mM_1wk_relative_to_200mM_6wk	Sbi_jg9135	587.351	-1.85066	0.447752	-4.13324	3.57688e-05	0.00186619
Downregulated_in_0mM_1wk_relative_to_200mM_6wk	Sbi_jg9141	496.355	-1.38623	0.196853	-7.04194	1.89575e-12	3.41547e-09
Downregulated_in_0mM_1wk_relative_to_200mM_6wk	Sbi_jg9147	1404.91	-1.3828	0.401338	-3.44547	0.000570074	0.0132894
Downregulated_in_0mM_1wk_relative_to_200mM_6wk	Sbi_jg9150	707.456	-2.03205	0.548654	-3.70369	0.000212483	0.00688298
Downregulated_in_0mM_1wk_relative_to_200mM_6wk	Sbi_jg9163	161.324	-0.673406	0.210011	-3.20652	0.0013435	0.0237871
Downregulated_in_0mM_1wk_relative_to_200mM_6wk	Sbi_jg9234	66.947	-0.895281	0.224736	-3.9837	6.78513e-05	0.00296224
Downregulated_in_0mM_1wk_relative_to_200mM_6wk	Sbi_jg9241	57.4414	-1.03826	0.329391	-3.15206	0.00162122	0.0270338
Downregulated_in_0mM_1wk_relative_to_200mM_6wk	Sbi_jg9353	360	-2.18514	0.473488	-4.61497	3.93143e-06	0.000342181
Downregulated_in_0mM_1wk_relative_to_200mM_6wk	Sbi_jg9442	164.715	-0.681159	0.216408	-3.14757	0.00164633	0.0273546
Downregulated_in_0mM_1wk_relative_to_200mM_6wk	Sbi_jg9615	68.4328	-0.722356	0.246793	-2.92697	0.00342284	0.0458885
Downregulated_in_0mM_1wk_relative_to_200mM_6wk	Sbi_jg9616	86.4081	-2.29281	0.670608	-3.419	0.000628525	0.0141021
Downregulated_in_0mM_1wk_relative_to_200mM_6wk	Sbi_jg9631	512.879	-2.22888	0.558177	-3.99314	6.5203e-05	0.00287789
Downregulated_in_0mM_1wk_relative_to_200mM_6wk	Sbi_jg9671	388.267	-0.637688	0.200875	-3.17455	0.00150071	0.0256207
Downregulated_in_0mM_1wk_relative_to_200mM_6wk	Sbi_jg9813	113.452	-1.35681	0.353244	-3.84101	0.00012253	0.00455538
Downregulated_in_0mM_1wk_relative_to_200mM_6wk	Sbi_jg982	24.4796	-3.06569	0.665636	-4.60566	4.11163e-06	0.000349695
Downregulated_in_0mM_1wk_relative_to_200mM_6wk	Sbi_jg989	58.9803	-1.84268	0.501258	-3.67611	0.000236813	0.0074209
Downregulated_in_0mM_1wk_relative_to_50mM_1wk	Sbi_jg10011	1077.85	-0.476193	0.108897	-4.37288	1.22617e-05	0.00120661
Downregulated_in_0mM_1wk_relative_to_50mM_1wk	Sbi_jg1023	141.001	-0.50427	0.147822	-3.41133	0.000646476	0.0218187
Downregulated_in_0mM_1wk_relative_to_50mM_1wk	Sbi_jg10238	200.492	-0.845112	0.246973	-3.42188	0.000621905	0.021575
Downregulated_in_0mM_1wk_relative_to_50mM_1wk	Sbi_jg10258	773.691	-1.19865	0.36661	-3.26956	0.00107717	0.0303022
Downregulated_in_0mM_1wk_relative_to_50mM_1wk	Sbi_jg10373	278.444	-0.666155	0.19505	-3.4153	0.000637123	0.0216745
Downregulated_in_0mM_1wk_relative_to_50mM_1wk	Sbi_jg10545	220.414	-1.1983	0.312612	-3.83318	0.000126496	0.00683293
Downregulated_in_0mM_1wk_relative_to_50mM_1wk	Sbi_jg10642	164.238	-1.73062	0.403325	-4.29089	1.77959e-05	0.00162703
Downregulated_in_0mM_1wk_relative_to_50mM_1wk	Sbi_jg10781	159.366	-0.799484	0.255638	-3.12741	0.00176355	0.0425308
Downregulated_in_0mM_1wk_relative_to_50mM_1wk	Sbi_jg11105	52.2458	-1.10688	0.335544	-3.29875	0.000971155	0.0282714
Downregulated_in_0mM_1wk_relative_to_50mM_1wk	Sbi_jg11116	181.365	-1.5054	0.226468	-6.64729	2.98531e-11	3.0826e-08
Downregulated_in_0mM_1wk_relative_to_50mM_1wk	Sbi_jg11160	147.151	-1.02902	0.299375	-3.43723	0.000587703	0.0207576
Downregulated_in_0mM_1wk_relative_to_50mM_1wk	Sbi_jg11167	68.6766	-0.708474	0.229282	-3.08997	0.00200177	0.0462965
Downregulated_in_0mM_1wk_relative_to_50mM_1wk	Sbi_jg11357	1532.71	-1.043	0.308573	-3.38007	0.000724665	0.0235146
Downregulated_in_0mM_1wk_relative_to_50mM_1wk	Sbi_jg11412	150.291	-0.835272	0.231214	-3.61255	0.000303204	0.0132071
Downregulated_in_0mM_1wk_relative_to_50mM_1wk	Sbi_jg11506	163.308	-0.741833	0.217135	-3.41646	0.000634408	0.0216649
Downregulated_in_0mM_1wk_relative_to_50mM_1wk	Sbi_jg11545	131.245	-0.536597	0.172233	-3.11552	0.00183618	0.0435513
Downregulated_in_0mM_1wk_relative_to_50mM_1wk	Sbi_jg11612	1133.1	-1.00703	0.325539	-3.09343	0.00197854	0.0459706
Downregulated_in_0mM_1wk_relative_to_50mM_1wk	Sbi_jg11615	62.1156	-1.1828	0.302638	-3.9083	9.29479e-05	0.00551219
Downregulated_in_0mM_1wk_relative_to_50mM_1wk	Sbi_jg11781	1081.03	-0.688584	0.185172	-3.71862	0.000200312	0.00987718
Downregulated_in_0mM_1wk_relative_to_50mM_1wk	Sbi_jg11827	66.213	-0.854894	0.253647	-3.37041	0.000750577	0.0242199
Downregulated_in_0mM_1wk_relative_to_50mM_1wk	Sbi_jg11903	42.439	-1.47897	0.327039	-4.52228	6.11757e-06	0.000724146
Downregulated_in_0mM_1wk_relative_to_50mM_1wk	Sbi_jg11912	1122.7	-0.79625	0.214608	-3.71026	0.00020705	0.0100402
Downregulated_in_0mM_1wk_relative_to_50mM_1wk	Sbi_jg11944	234.607	-0.378189	0.121942	-3.10139	0.00192616	0.0451425
Downregulated_in_0mM_1wk_relative_to_50mM_1wk	Sbi_jg12004	579.116	-0.55811	0.154449	-3.61356	0.000302019	0.0132071
Downregulated_in_0mM_1wk_relative_to_50mM_1wk	Sbi_jg12114	997.477	-0.768892	0.175961	-4.36967	1.24432e-05	0.00121349
Downregulated_in_0mM_1wk_relative_to_50mM_1wk	Sbi_jg12127	661.614	-1.11578	0.363203	-3.07206	0.00212589	0.0481522
Downregulated_in_0mM_1wk_relative_to_50mM_1wk	Sbi_jg12128	1498.21	-1.89898	0.494518	-3.84006	0.000123002	0.00668478
Downregulated_in_0mM_1wk_relative_to_50mM_1wk	Sbi_jg12162	723.186	-0.657248	0.192981	-3.40576	0.000659803	0.0221457
Downregulated_in_0mM_1wk_relative_to_50mM_1wk	Sbi_jg12175	542.202	-1.04156	0.304778	-3.41743	0.000632157	0.0216649
Downregulated_in_0mM_1wk_relative_to_50mM_1wk	Sbi_jg12235	198.293	-1.02897	0.29739	-3.46	0.000540181	0.0195462
Downregulated_in_0mM_1wk_relative_to_50mM_1wk	Sbi_jg1229	335.395	-1.07956	0.191538	-5.63628	1.73762e-08	6.63092e-06
Downregulated_in_0mM_1wk_relative_to_50mM_1wk	Sbi_jg12391	561.658	-0.576852	0.169122	-3.41086	0.000647576	0.0218187
Downregulated_in_0mM_1wk_relative_to_50mM_1wk	Sbi_jg12413	1298.82	-0.866398	0.271095	-3.19592	0.00139385	0.0361414
Downregulated_in_0mM_1wk_relative_to_50mM_1wk	Sbi_jg12631	152.9	-0.738494	0.178598	-4.13496	3.5501e-05	0.00268614
Downregulated_in_0mM_1wk_relative_to_50mM_1wk	Sbi_jg12702	39.5431	-1.3492	0.363605	-3.71063	0.000206747	0.0100402
Downregulated_in_0mM_1wk_relative_to_50mM_1wk	Sbi_jg1285	1374.4	-0.736757	0.199922	-3.68522	0.000228508	0.0107829
Downregulated_in_0mM_1wk_relative_to_50mM_1wk	Sbi_jg12873	52.077	-1.73218	0.444562	-3.89637	9.76456e-05	0.00569562
Downregulated_in_0mM_1wk_relative_to_50mM_1wk	Sbi_jg12914	952.961	-0.356157	0.0946975	-3.761	0.000169237	0.00863097
Downregulated_in_0mM_1wk_relative_to_50mM_1wk	Sbi_jg13108	366.669	-1.65939	0.295936	-5.60724	2.05575e-08	7.21731e-06
Downregulated_in_0mM_1wk_relative_to_50mM_1wk	Sbi_jg13178	224.868	-1.28763	0.340274	-3.78411	0.000154262	0.00803538
Downregulated_in_0mM_1wk_relative_to_50mM_1wk	Sbi_jg13223	541.563	-0.637305	0.176085	-3.6193	0.000295396	0.0130227
Downregulated_in_0mM_1wk_relative_to_50mM_1wk	Sbi_jg13256	304.601	-0.495136	0.138227	-3.58206	0.000340902	0.0141805
Downregulated_in_0mM_1wk_relative_to_50mM_1wk	Sbi_jg14252	1472.19	-0.759278	0.211618	-3.58797	0.000333266	0.0139889
Downregulated_in_0mM_1wk_relative_to_50mM_1wk	Sbi_jg14710	197.527	-1.30717	0.35514	-3.68073	0.000232567	0.0109157
Downregulated_in_0mM_1wk_relative_to_50mM_1wk	Sbi_jg1531	706.407	-0.732335	0.210103	-3.4856	0.000491039	0.0184959
Downregulated_in_0mM_1wk_relative_to_50mM_1wk	Sbi_jg15502	60.9287	-1.83638	0.520182	-3.53025	0.000415161	0.0165435
Downregulated_in_0mM_1wk_relative_to_50mM_1wk	Sbi_jg15949	123.575	-1.00998	0.32527	-3.10506	0.00190239	0.0447048
Downregulated_in_0mM_1wk_relative_to_50mM_1wk	Sbi_jg1602	557.81	-1.40842	0.368683	-3.82014	0.000133378	0.00713814
Downregulated_in_0mM_1wk_relative_to_50mM_1wk	Sbi_jg16491	26.6664	-7.04117	2.00317	-3.51501	0.00043973	0.01723
Downregulated_in_0mM_1wk_relative_to_50mM_1wk	Sbi_jg1651	2084.09	-1.39756	0.273951	-5.10149	3.36993e-07	7.38166e-05
Downregulated_in_0mM_1wk_relative_to_50mM_1wk	Sbi_jg16709	61.4501	-0.803544	0.245996	-3.26649	0.00108888	0.0305339
Downregulated_in_0mM_1wk_relative_to_50mM_1wk	Sbi_jg16836	240.347	-0.981376	0.243332	-4.03308	5.50506e-05	0.00361932
Downregulated_in_0mM_1wk_relative_to_50mM_1wk	Sbi_jg16929	571.865	-0.791543	0.240309	-3.29385	0.000988263	0.028486
Downregulated_in_0mM_1wk_relative_to_50mM_1wk	Sbi_jg16986	82.316	-2.81009	0.444096	-6.32767	2.48894e-10	1.98595e-07
Downregulated_in_0mM_1wk_relative_to_50mM_1wk	Sbi_jg17016	20.7488	-1.77402	0.467451	-3.79509	0.00014759	0.00778018
Downregulated_in_0mM_1wk_relative_to_50mM_1wk	Sbi_jg17382	95.8829	-1.00893	0.309952	-3.25511	0.00113348	0.0314826
Downregulated_in_0mM_1wk_relative_to_50mM_1wk	Sbi_jg17430	271.576	-0.782293	0.152781	-5.12035	3.04969e-07	6.98046e-05
Downregulated_in_0mM_1wk_relative_to_50mM_1wk	Sbi_jg17647	14.7249	-4.6321	1.38384	-3.34729	0.000816069	0.0256266
Downregulated_in_0mM_1wk_relative_to_50mM_1wk	Sbi_jg1796	306.945	-0.75012	0.242252	-3.09645	0.00195856	0.0456233
Downregulated_in_0mM_1wk_relative_to_50mM_1wk	Sbi_jg1811	125.366	-0.861976	0.2717	-3.17253	0.00151118	0.038185
Downregulated_in_0mM_1wk_relative_to_50mM_1wk	Sbi_jg18254	145.585	-0.595844	0.175268	-3.39962	0.000674791	0.0224768
Downregulated_in_0mM_1wk_relative_to_50mM_1wk	Sbi_jg18372	111.61	-1.42196	0.445011	-3.19534	0.00139667	0.0361609
Downregulated_in_0mM_1wk_relative_to_50mM_1wk	Sbi_jg1864	471.833	-0.916115	0.157935	-5.80058	6.60863e-09	2.77573e-06
Downregulated_in_0mM_1wk_relative_to_50mM_1wk	Sbi_jg18746	300.525	-0.982414	0.242877	-4.0449	5.23459e-05	0.00349384
Downregulated_in_0mM_1wk_relative_to_50mM_1wk	Sbi_jg18928	35.9416	-2.50567	0.802811	-3.12112	0.00180165	0.0430756
Downregulated_in_0mM_1wk_relative_to_50mM_1wk	Sbi_jg18967	39.4216	-1.07545	0.349197	-3.07977	0.00207159	0.0472269
Downregulated_in_0mM_1wk_relative_to_50mM_1wk	Sbi_jg1934	132.34	-1.01179	0.237972	-4.25169	2.1216e-05	0.00183461
Downregulated_in_0mM_1wk_relative_to_50mM_1wk	Sbi_jg19507	265.007	-1.59129	0.230821	-6.89405	5.42278e-12	8.65377e-09
Downregulated_in_0mM_1wk_relative_to_50mM_1wk	Sbi_jg1953	56.8089	-2.00518	0.554104	-3.61877	0.000296004	0.0130227
Downregulated_in_0mM_1wk_relative_to_50mM_1wk	Sbi_jg19609	273.492	-0.989481	0.169645	-5.83265	5.45551e-09	2.45554e-06
Downregulated_in_0mM_1wk_relative_to_50mM_1wk	Sbi_jg19652	145.599	-0.593853	0.166838	-3.55945	0.000371626	0.0153857
Downregulated_in_0mM_1wk_relative_to_50mM_1wk	Sbi_jg1997	1389.72	-0.853457	0.161135	-5.29652	1.18032e-07	3.18759e-05
Downregulated_in_0mM_1wk_relative_to_50mM_1wk	Sbi_jg19970	662.174	-1.37924	0.285985	-4.82279	1.41565e-06	0.000234438
Downregulated_in_0mM_1wk_relative_to_50mM_1wk	Sbi_jg1998	247.04	-1.731	0.42318	-4.09047	4.30509e-05	0.0030682
Downregulated_in_0mM_1wk_relative_to_50mM_1wk	Sbi_jg20693	191.57	-0.867487	0.268446	-3.23152	0.00123136	0.0331015
Downregulated_in_0mM_1wk_relative_to_50mM_1wk	Sbi_jg20722	1530.01	-0.647464	0.179636	-3.60432	0.000312973	0.0134655
Downregulated_in_0mM_1wk_relative_to_50mM_1wk	Sbi_jg2077	96.2863	-2.22169	0.408595	-5.43738	5.40684e-08	1.66512e-05
Downregulated_in_0mM_1wk_relative_to_50mM_1wk	Sbi_jg2087	305.251	-0.903469	0.279405	-3.23355	0.00122262	0.0329674
Downregulated_in_0mM_1wk_relative_to_50mM_1wk	Sbi_jg20931	27.2423	-2.42397	0.698135	-3.47206	0.000516475	0.0189274
Downregulated_in_0mM_1wk_relative_to_50mM_1wk	Sbi_jg20964	31.0562	-2.37186	0.61263	-3.8716	0.000108125	0.00605373
Downregulated_in_0mM_1wk_relative_to_50mM_1wk	Sbi_jg21151	1495.77	-1.35436	0.370914	-3.65142	0.000260795	0.011799
Downregulated_in_0mM_1wk_relative_to_50mM_1wk	Sbi_jg21191	40.9932	-2.78212	0.514028	-5.41239	6.21884e-08	1.88216e-05
Downregulated_in_0mM_1wk_relative_to_50mM_1wk	Sbi_jg2122	1482.35	-0.609286	0.188723	-3.22847	0.00124456	0.0333543
Downregulated_in_0mM_1wk_relative_to_50mM_1wk	Sbi_jg21393	9754.07	-0.969055	0.181332	-5.34408	9.08772e-08	2.573e-05
Downregulated_in_0mM_1wk_relative_to_50mM_1wk	Sbi_jg21467	97.9728	-1.08421	0.31191	-3.47602	0.00050892	0.0188308
Downregulated_in_0mM_1wk_relative_to_50mM_1wk	Sbi_jg21500	1834.26	-0.594096	0.144736	-4.10468	4.0488e-05	0.00296994
Downregulated_in_0mM_1wk_relative_to_50mM_1wk	Sbi_jg21732	285.539	-0.94834	0.249039	-3.808	0.000140092	0.00745207
Downregulated_in_0mM_1wk_relative_to_50mM_1wk	Sbi_jg21917	1514.97	-0.697696	0.214576	-3.25152	0.00114791	0.0316332
Downregulated_in_0mM_1wk_relative_to_50mM_1wk	Sbi_jg22008	364.649	-0.848619	0.274077	-3.09628	0.00195967	0.0456233
Downregulated_in_0mM_1wk_relative_to_50mM_1wk	Sbi_jg22023	1652.82	-0.698038	0.193349	-3.61025	0.000305904	0.0132265
Downregulated_in_0mM_1wk_relative_to_50mM_1wk	Sbi_jg22064	39.6481	-1.18546	0.324201	-3.65655	0.000255638	0.0116557
Downregulated_in_0mM_1wk_relative_to_50mM_1wk	Sbi_jg22075	89.3066	-1.20216	0.346224	-3.47221	0.000516201	0.0189274
Downregulated_in_0mM_1wk_relative_to_50mM_1wk	Sbi_jg2216	149.468	-0.789593	0.235243	-3.3565	0.000789355	0.0251476
Downregulated_in_0mM_1wk_relative_to_50mM_1wk	Sbi_jg22277	340.211	-1.06058	0.276176	-3.84023	0.000122919	0.00668478
Downregulated_in_0mM_1wk_relative_to_50mM_1wk	Sbi_jg22295	2428.67	-0.563602	0.137876	-4.08776	4.35564e-05	0.0030682
Downregulated_in_0mM_1wk_relative_to_50mM_1wk	Sbi_jg22312	75.9976	-2.93919	0.583292	-5.03897	4.68043e-07	9.4437e-05
Downregulated_in_0mM_1wk_relative_to_50mM_1wk	Sbi_jg22454	1956.97	-0.614006	0.162216	-3.78511	0.000153638	0.00803517
Downregulated_in_0mM_1wk_relative_to_50mM_1wk	Sbi_jg22483	4805.26	-2.04712	0.540575	-3.78693	0.000152523	0.00801612
Downregulated_in_0mM_1wk_relative_to_50mM_1wk	Sbi_jg22513	40.3887	-3.33903	0.598994	-5.57439	2.48401e-08	8.54986e-06
Downregulated_in_0mM_1wk_relative_to_50mM_1wk	Sbi_jg22609	108.217	-1.17177	0.256932	-4.5606	5.1008e-06	0.000644169
Downregulated_in_0mM_1wk_relative_to_50mM_1wk	Sbi_jg22621	108.226	-1.41775	0.331287	-4.27951	1.87308e-05	0.00167755
Downregulated_in_0mM_1wk_relative_to_50mM_1wk	Sbi_jg22738	225.607	-0.524518	0.146211	-3.5874	0.000333994	0.0139889
Downregulated_in_0mM_1wk_relative_to_50mM_1wk	Sbi_jg22880	59.4795	-1.97434	0.534142	-3.69628	0.000218784	0.0104079
Downregulated_in_0mM_1wk_relative_to_50mM_1wk	Sbi_jg22942	152.348	-1.37863	0.328473	-4.19707	2.70386e-05	0.00220345
Downregulated_in_0mM_1wk_relative_to_50mM_1wk	Sbi_jg23000	13.2122	-1.77379	0.538343	-3.29491	0.000984549	0.0284256
Downregulated_in_0mM_1wk_relative_to_50mM_1wk	Sbi_jg23018	14899.6	-0.556194	0.162437	-3.42407	0.000616904	0.0214438
Downregulated_in_0mM_1wk_relative_to_50mM_1wk	Sbi_jg23027	4671.52	-0.677484	0.196313	-3.45104	0.000558435	0.0200466
Downregulated_in_0mM_1wk_relative_to_50mM_1wk	Sbi_jg23030	405.283	-0.750128	0.215741	-3.47698	0.000507095	0.0188308
Downregulated_in_0mM_1wk_relative_to_50mM_1wk	Sbi_jg23043	615.285	-1.14494	0.343042	-3.33759	0.000845071	0.0262193
Downregulated_in_0mM_1wk_relative_to_50mM_1wk	Sbi_jg23111	558.586	-0.636781	0.127119	-5.00932	5.46216e-07	0.000105366
Downregulated_in_0mM_1wk_relative_to_50mM_1wk	Sbi_jg23152	27.4879	-3.30866	0.751609	-4.40211	1.07204e-05	0.00110697
Downregulated_in_0mM_1wk_relative_to_50mM_1wk	Sbi_jg23197	518.849	-0.935549	0.30021	-3.11632	0.00183124	0.0434987
Downregulated_in_0mM_1wk_relative_to_50mM_1wk	Sbi_jg2328	102.584	-0.97886	0.261836	-3.73844	0.000185163	0.00920777
Downregulated_in_0mM_1wk_relative_to_50mM_1wk	Sbi_jg23446	697.911	-0.901269	0.220558	-4.08631	4.38289e-05	0.0030682
Downregulated_in_0mM_1wk_relative_to_50mM_1wk	Sbi_jg23471	1469.98	-0.462225	0.149873	-3.08411	0.00204161	0.0467254
Downregulated_in_0mM_1wk_relative_to_50mM_1wk	Sbi_jg23473	1446.37	-0.672138	0.150041	-4.47969	7.47518e-06	0.000852073
Downregulated_in_0mM_1wk_relative_to_50mM_1wk	Sbi_jg23704	49.4238	-1.46098	0.438874	-3.32892	0.000871824	0.0266124
Downregulated_in_0mM_1wk_relative_to_50mM_1wk	Sbi_jg23767	305.208	-2.02751	0.48129	-4.21265	2.52388e-05	0.00210972
Downregulated_in_0mM_1wk_relative_to_50mM_1wk	Sbi_jg23953	154.399	-0.683322	0.217482	-3.14197	0.00167818	0.041201
Downregulated_in_0mM_1wk_relative_to_50mM_1wk	Sbi_jg24178	231.944	-0.845468	0.242599	-3.48504	0.000492058	0.0184959
Downregulated_in_0mM_1wk_relative_to_50mM_1wk	Sbi_jg24183	748.579	-0.806676	0.241787	-3.33631	0.000848989	0.0262193
Downregulated_in_0mM_1wk_relative_to_50mM_1wk	Sbi_jg24227	521.042	-1.43577	0.426834	-3.36376	0.000768872	0.0246742
Downregulated_in_0mM_1wk_relative_to_50mM_1wk	Sbi_jg24229	140.39	-1.9984	0.438053	-4.56201	5.06673e-06	0.000644169
Downregulated_in_0mM_1wk_relative_to_50mM_1wk	Sbi_jg24333	210.577	-2.23687	0.398854	-5.60825	2.04381e-08	7.21731e-06
Downregulated_in_0mM_1wk_relative_to_50mM_1wk	Sbi_jg24345	2112.54	-0.667355	0.182017	-3.66644	0.000245953	0.0113319
Downregulated_in_0mM_1wk_relative_to_50mM_1wk	Sbi_jg24371	37.0599	-1.83235	0.56311	-3.25397	0.00113803	0.0315093
Downregulated_in_0mM_1wk_relative_to_50mM_1wk	Sbi_jg24373	112.897	-2.89068	0.768973	-3.75915	0.000170493	0.00863097
Downregulated_in_0mM_1wk_relative_to_50mM_1wk	Sbi_jg24431	80.4566	-0.872956	0.250052	-3.49109	0.000481051	0.0181991
Downregulated_in_0mM_1wk_relative_to_50mM_1wk	Sbi_jg24454	1045.13	-0.936534	0.226815	-4.12907	3.64233e-05	0.0027441
Downregulated_in_0mM_1wk_relative_to_50mM_1wk	Sbi_jg24500	157.13	-1.45152	0.303757	-4.77855	1.76561e-06	0.000276729
Downregulated_in_0mM_1wk_relative_to_50mM_1wk	Sbi_jg24557	750.351	-0.708621	0.183	-3.87224	0.00010784	0.00605373
Downregulated_in_0mM_1wk_relative_to_50mM_1wk	Sbi_jg24560	169.888	-1.8344	0.358686	-5.11422	3.15046e-07	7.0004e-05
Downregulated_in_0mM_1wk_relative_to_50mM_1wk	Sbi_jg24661	122.796	-1.10637	0.326653	-3.38699	0.000706634	0.0233163
Downregulated_in_0mM_1wk_relative_to_50mM_1wk	Sbi_jg24724	83.7222	-2.17819	0.586968	-3.71091	0.000206514	0.0100402
Downregulated_in_0mM_1wk_relative_to_50mM_1wk	Sbi_jg24818	254.908	-0.979637	0.244729	-4.00295	6.25568e-05	0.00403722
Downregulated_in_0mM_1wk_relative_to_50mM_1wk	Sbi_jg24882	542.155	-0.85677	0.194614	-4.4024	1.0706e-05	0.00110697
Downregulated_in_0mM_1wk_relative_to_50mM_1wk	Sbi_jg24898	802.344	-0.569761	0.170637	-3.33902	0.000840755	0.0261677
Downregulated_in_0mM_1wk_relative_to_50mM_1wk	Sbi_jg24930	2698.55	-1.30157	0.269784	-4.82448	1.40368e-06	0.000234438
Downregulated_in_0mM_1wk_relative_to_50mM_1wk	Sbi_jg25096	81.3339	-2.38825	0.521581	-4.57887	4.67486e-06	0.00060787
Downregulated_in_0mM_1wk_relative_to_50mM_1wk	Sbi_jg2516	1179.52	-0.833218	0.243042	-3.42829	0.000607398	0.0212266
Downregulated_in_0mM_1wk_relative_to_50mM_1wk	Sbi_jg25197	16.8519	-3.20878	0.995138	-3.22445	0.00126214	0.0335691
Downregulated_in_0mM_1wk_relative_to_50mM_1wk	Sbi_jg25259	137.609	-0.987628	0.190458	-5.18555	2.15382e-07	5.40116e-05
Downregulated_in_0mM_1wk_relative_to_50mM_1wk	Sbi_jg25298	1223.71	-2.00565	0.367893	-5.4517	4.98892e-08	1.56385e-05
Downregulated_in_0mM_1wk_relative_to_50mM_1wk	Sbi_jg2535	110.27	-1.92222	0.598601	-3.21118	0.00132191	0.0347898
Downregulated_in_0mM_1wk_relative_to_50mM_1wk	Sbi_jg25604	2164.69	-1.99217	0.423426	-4.70488	2.54011e-06	0.0003689
Downregulated_in_0mM_1wk_relative_to_50mM_1wk	Sbi_jg25843	399.463	-0.821007	0.201481	-4.07487	4.60407e-05	0.00318188
Downregulated_in_0mM_1wk_relative_to_50mM_1wk	Sbi_jg26008	69.3399	-2.48627	0.465189	-5.34465	9.05931e-08	2.573e-05
Downregulated_in_0mM_1wk_relative_to_50mM_1wk	Sbi_jg26492	99.4478	-0.821254	0.253099	-3.2448	0.00117535	0.0320631
Downregulated_in_0mM_1wk_relative_to_50mM_1wk	Sbi_jg26544	1589.33	-0.702197	0.223264	-3.14514	0.00166006	0.0408706
Downregulated_in_0mM_1wk_relative_to_50mM_1wk	Sbi_jg26838	1710.49	-0.70886	0.192335	-3.68555	0.000228209	0.0107829
Downregulated_in_0mM_1wk_relative_to_50mM_1wk	Sbi_jg26903	113.802	-0.767136	0.198752	-3.85976	0.000113501	0.00632504
Downregulated_in_0mM_1wk_relative_to_50mM_1wk	Sbi_jg27071	72.8328	-1.31489	0.421331	-3.1208	0.00180361	0.0430756
Downregulated_in_0mM_1wk_relative_to_50mM_1wk	Sbi_jg27147	1929.96	-1.40138	0.399845	-3.50481	0.000456936	0.0177065
Downregulated_in_0mM_1wk_relative_to_50mM_1wk	Sbi_jg27192	9850.99	-1.28951	0.365178	-3.5312	0.000413685	0.0165435
Downregulated_in_0mM_1wk_relative_to_50mM_1wk	Sbi_jg27213	2549.69	-0.612035	0.173772	-3.52207	0.000428196	0.0168911
Downregulated_in_0mM_1wk_relative_to_50mM_1wk	Sbi_jg27307	231.987	-0.942649	0.215514	-4.37395	1.22018e-05	0.00120661
Downregulated_in_0mM_1wk_relative_to_50mM_1wk	Sbi_jg27447	215.493	-1.07779	0.182528	-5.90479	3.53105e-09	1.63116e-06
Downregulated_in_0mM_1wk_relative_to_50mM_1wk	Sbi_jg27861	1361.5	-0.595614	0.178541	-3.336	0.000849925	0.0262193
Downregulated_in_0mM_1wk_relative_to_50mM_1wk	Sbi_jg28871	2425.93	-0.840364	0.256494	-3.27635	0.00105159	0.0298547
Downregulated_in_0mM_1wk_relative_to_50mM_1wk	Sbi_jg28949	9284.28	-0.90664	0.146748	-6.17822	6.4829e-10	3.79336e-07
Downregulated_in_0mM_1wk_relative_to_50mM_1wk	Sbi_jg28973	2066.72	-0.983212	0.211159	-4.65626	3.22004e-06	0.000448607
Downregulated_in_0mM_1wk_relative_to_50mM_1wk	Sbi_jg28985	104.384	-2.58187	0.636983	-4.05328	5.05051e-05	0.00340727
Downregulated_in_0mM_1wk_relative_to_50mM_1wk	Sbi_jg29131	51.9696	-1.35422	0.337312	-4.01474	5.9512e-05	0.00389804
Downregulated_in_0mM_1wk_relative_to_50mM_1wk	Sbi_jg29135	34.3448	-1.76951	0.444296	-3.98273	6.81269e-05	0.00432324
Downregulated_in_0mM_1wk_relative_to_50mM_1wk	Sbi_jg29292	289.848	-0.376557	0.12037	-3.12833	0.001758	0.0425308
Downregulated_in_0mM_1wk_relative_to_50mM_1wk	Sbi_jg29338	533.904	-3.54696	1.06719	-3.32363	0.000888544	0.0267986
Downregulated_in_0mM_1wk_relative_to_50mM_1wk	Sbi_jg29357	1941.55	-0.743796	0.175562	-4.23664	2.26885e-05	0.00195233
Downregulated_in_0mM_1wk_relative_to_50mM_1wk	Sbi_jg29430	416.726	-0.645056	0.20336	-3.17199	0.001514	0.038185
Downregulated_in_0mM_1wk_relative_to_50mM_1wk	Sbi_jg29474	836.171	-0.401474	0.120363	-3.33553	0.000851374	0.0262193
Downregulated_in_0mM_1wk_relative_to_50mM_1wk	Sbi_jg30028	128.82	-1.24526	0.244194	-5.09947	3.40614e-07	7.38166e-05
Downregulated_in_0mM_1wk_relative_to_50mM_1wk	Sbi_jg30268	199.494	-5.37119	0.568022	-9.45595	3.20093e-21	2.80946e-17
Downregulated_in_0mM_1wk_relative_to_50mM_1wk	Sbi_jg30399	309.494	-0.950035	0.300596	-3.1605	0.00157498	0.0394959
Downregulated_in_0mM_1wk_relative_to_50mM_1wk	Sbi_jg30498	89.6877	-0.978369	0.296429	-3.30052	0.000965049	0.0281403
Downregulated_in_0mM_1wk_relative_to_50mM_1wk	Sbi_jg30527	1180.36	-1.39926	0.31459	-4.44787	8.67249e-06	0.000951481
Downregulated_in_0mM_1wk_relative_to_50mM_1wk	Sbi_jg30541	346.33	-0.99677	0.2184	-4.56397	5.01951e-06	0.000643156
Downregulated_in_0mM_1wk_relative_to_50mM_1wk	Sbi_jg30578	80.3154	-1.17482	0.335175	-3.50508	0.000456466	0.0177065
Downregulated_in_0mM_1wk_relative_to_50mM_1wk	Sbi_jg30655	328.124	-0.96947	0.291963	-3.32052	0.000898484	0.0270068
Downregulated_in_0mM_1wk_relative_to_50mM_1wk	Sbi_jg30663	723.908	-1.21169	0.275895	-4.39184	1.12397e-05	0.0011471
Downregulated_in_0mM_1wk_relative_to_50mM_1wk	Sbi_jg30677	334.528	-0.610833	0.178953	-3.41337	0.000641647	0.0217862
Downregulated_in_0mM_1wk_relative_to_50mM_1wk	Sbi_jg31075	49.8721	-1.29983	0.380468	-3.4164	0.000634561	0.0216649
Downregulated_in_0mM_1wk_relative_to_50mM_1wk	Sbi_jg3111	1318.23	-0.942273	0.273302	-3.44774	0.000565299	0.0202103
Downregulated_in_0mM_1wk_relative_to_50mM_1wk	Sbi_jg31123	163.435	-0.675535	0.161247	-4.18945	2.79636e-05	0.00226209
Downregulated_in_0mM_1wk_relative_to_50mM_1wk	Sbi_jg31524	493.587	-0.650117	0.197736	-3.28781	0.00100971	0.0289144
Downregulated_in_0mM_1wk_relative_to_50mM_1wk	Sbi_jg32539	392.716	-0.816209	0.236834	-3.44633	0.000568252	0.0202746
Downregulated_in_0mM_1wk_relative_to_50mM_1wk	Sbi_jg3259	288.905	-0.51285	0.117563	-4.36233	1.28686e-05	0.0012344
Downregulated_in_0mM_1wk_relative_to_50mM_1wk	Sbi_jg3318	37.1184	-1.22722	0.386805	-3.17271	0.00151025	0.038185
Downregulated_in_0mM_1wk_relative_to_50mM_1wk	Sbi_jg33509	628.332	-0.551205	0.135078	-4.08063	4.49132e-05	0.00312829
Downregulated_in_0mM_1wk_relative_to_50mM_1wk	Sbi_jg33546	257.38	-1.27663	0.386523	-3.30285	0.000957071	0.0280475
Downregulated_in_0mM_1wk_relative_to_50mM_1wk	Sbi_jg33981	28.3461	-1.49515	0.426419	-3.50629	0.000454392	0.017686
Downregulated_in_0mM_1wk_relative_to_50mM_1wk	Sbi_jg34276	57.2833	-1.56589	0.463273	-3.38006	0.000724701	0.0235146
Downregulated_in_0mM_1wk_relative_to_50mM_1wk	Sbi_jg34440	126.613	-1.8097	0.375609	-4.81802	1.44988e-06	0.000237861
Downregulated_in_0mM_1wk_relative_to_50mM_1wk	Sbi_jg34607	19.2837	-1.83232	0.568055	-3.2256	0.00125709	0.0335691
Downregulated_in_0mM_1wk_relative_to_50mM_1wk	Sbi_jg34930	1512.62	-1.66411	0.410845	-4.05046	5.1116e-05	0.00342477
Downregulated_in_0mM_1wk_relative_to_50mM_1wk	Sbi_jg35099	277.422	-1.1578	0.283792	-4.07974	4.5087e-05	0.00312829
Downregulated_in_0mM_1wk_relative_to_50mM_1wk	Sbi_jg35278	69.6891	-1.55582	0.487637	-3.19053	0.00142011	0.0366598
Downregulated_in_0mM_1wk_relative_to_50mM_1wk	Sbi_jg3566	42.542	-1.39825	0.408987	-3.41881	0.000628949	0.0216649
Downregulated_in_0mM_1wk_relative_to_50mM_1wk	Sbi_jg3574	864.041	-3.24678	0.384643	-8.44102	3.14587e-17	1.84075e-13
Downregulated_in_0mM_1wk_relative_to_50mM_1wk	Sbi_jg36492	3028.31	-0.848204	0.225254	-3.76555	0.000166184	0.00855482
Downregulated_in_0mM_1wk_relative_to_50mM_1wk	Sbi_jg36701	109.526	-1.07763	0.311216	-3.46263	0.000534924	0.0194411
Downregulated_in_0mM_1wk_relative_to_50mM_1wk	Sbi_jg36817	1235.62	-0.973674	0.177623	-5.48168	4.21297e-08	1.36953e-05
Downregulated_in_0mM_1wk_relative_to_50mM_1wk	Sbi_jg36917	2405.29	-1.1213	0.284795	-3.93721	8.24343e-05	0.0050071
Downregulated_in_0mM_1wk_relative_to_50mM_1wk	Sbi_jg36946	17562.8	-0.374174	0.120321	-3.1098	0.00187215	0.0441124
Downregulated_in_0mM_1wk_relative_to_50mM_1wk	Sbi_jg37042	81.742	-1.2977	0.33296	-3.89746	9.7206e-05	0.00569562
Downregulated_in_0mM_1wk_relative_to_50mM_1wk	Sbi_jg37170	19.2824	-2.51645	0.470166	-5.35226	8.68618e-08	2.54129e-05
Downregulated_in_0mM_1wk_relative_to_50mM_1wk	Sbi_jg37377	45.3298	-2.17753	0.596599	-3.64991	0.000262333	0.0118381
Downregulated_in_0mM_1wk_relative_to_50mM_1wk	Sbi_jg37415	230.599	-1.63562	0.322959	-5.06449	4.0949e-07	8.46741e-05
Downregulated_in_0mM_1wk_relative_to_50mM_1wk	Sbi_jg37505	275.01	-1.78734	0.405345	-4.40943	1.03644e-05	0.00108478
Downregulated_in_0mM_1wk_relative_to_50mM_1wk	Sbi_jg37508	1263.05	-0.606292	0.138344	-4.38249	1.17328e-05	0.0011769
Downregulated_in_0mM_1wk_relative_to_50mM_1wk	Sbi_jg37568	154.548	-0.925929	0.206047	-4.49378	6.99686e-06	0.000802763
Downregulated_in_0mM_1wk_relative_to_50mM_1wk	Sbi_jg3767	318.079	-0.709648	0.229912	-3.08661	0.00202453	0.0465516
Downregulated_in_0mM_1wk_relative_to_50mM_1wk	Sbi_jg3771	501.849	-0.808885	0.20299	-3.98486	6.75209e-05	0.00431004
Downregulated_in_0mM_1wk_relative_to_50mM_1wk	Sbi_jg37965	761.857	-1.49997	0.298843	-5.01926	5.18718e-07	0.000101173
Downregulated_in_0mM_1wk_relative_to_50mM_1wk	Sbi_jg37979	76.9677	-2.06062	0.35972	-5.72841	1.01379e-08	4.04457e-06
Downregulated_in_0mM_1wk_relative_to_50mM_1wk	Sbi_jg37997	576.907	-2.31278	0.541965	-4.2674	1.97768e-05	0.00173581
Downregulated_in_0mM_1wk_relative_to_50mM_1wk	Sbi_jg38005	682.528	-0.973536	0.279809	-3.47929	0.000502751	0.0187373
Downregulated_in_0mM_1wk_relative_to_50mM_1wk	Sbi_jg38119	152.038	-0.623138	0.168112	-3.70668	0.000209992	0.0101269
Downregulated_in_0mM_1wk_relative_to_50mM_1wk	Sbi_jg38122	87.2293	-1.27274	0.286679	-4.43961	9.01226e-06	0.000976989
Downregulated_in_0mM_1wk_relative_to_50mM_1wk	Sbi_jg38163	584.37	-0.73958	0.145767	-5.0737	3.90151e-07	8.32535e-05
Downregulated_in_0mM_1wk_relative_to_50mM_1wk	Sbi_jg38779	17.7501	-2.97153	0.76726	-3.87292	0.000107541	0.00605373
Downregulated_in_0mM_1wk_relative_to_50mM_1wk	Sbi_jg39067	2334.71	-0.774818	0.161393	-4.80082	1.58019e-06	0.000256839
Downregulated_in_0mM_1wk_relative_to_50mM_1wk	Sbi_jg3911	143.511	-1.11735	0.301331	-3.70805	0.000208864	0.0101003
Downregulated_in_0mM_1wk_relative_to_50mM_1wk	Sbi_jg39130	81.7405	-1.04926	0.302637	-3.46705	0.000526204	0.0192299
Downregulated_in_0mM_1wk_relative_to_50mM_1wk	Sbi_jg39276	3094.21	-0.632418	0.0925331	-6.8345	8.22906e-12	1.14061e-08
Downregulated_in_0mM_1wk_relative_to_50mM_1wk	Sbi_jg39384	538.402	-0.912161	0.219566	-4.15439	3.26161e-05	0.00256746
Downregulated_in_0mM_1wk_relative_to_50mM_1wk	Sbi_jg39595	85.5115	-1.30242	0.25718	-5.06425	4.10009e-07	8.46741e-05
Downregulated_in_0mM_1wk_relative_to_50mM_1wk	Sbi_jg39638	23.444	-1.53989	0.437406	-3.5205	0.00043074	0.0169534
Downregulated_in_0mM_1wk_relative_to_50mM_1wk	Sbi_jg39660	287.219	-0.650729	0.194987	-3.3373	0.000845967	0.0262193
Downregulated_in_0mM_1wk_relative_to_50mM_1wk	Sbi_jg40060	859.335	-1.81538	0.472584	-3.84138	0.000122345	0.00668478
Downregulated_in_0mM_1wk_relative_to_50mM_1wk	Sbi_jg40269	12.6488	-3.58058	0.966837	-3.70339	0.000212736	0.0102312
Downregulated_in_0mM_1wk_relative_to_50mM_1wk	Sbi_jg40304	35.0857	-1.31553	0.354298	-3.71306	0.000204768	0.0100402
Downregulated_in_0mM_1wk_relative_to_50mM_1wk	Sbi_jg40687	112.616	-1.4783	0.321093	-4.60398	4.145e-06	0.000551223
Downregulated_in_0mM_1wk_relative_to_50mM_1wk	Sbi_jg40720	525.525	-0.974506	0.301925	-3.22764	0.00124817	0.0334
Downregulated_in_0mM_1wk_relative_to_50mM_1wk	Sbi_jg40842	469.855	-0.60969	0.167949	-3.6302	0.000283199	0.0125855
Downregulated_in_0mM_1wk_relative_to_50mM_1wk	Sbi_jg41292	7830.04	-0.866171	0.233986	-3.70182	0.000214062	0.0102388
Downregulated_in_0mM_1wk_relative_to_50mM_1wk	Sbi_jg41392	230.159	-1.18907	0.199608	-5.95701	2.56889e-09	1.21877e-06
Downregulated_in_0mM_1wk_relative_to_50mM_1wk	Sbi_jg4153	393.538	-0.670585	0.159798	-4.19645	2.71133e-05	0.00220345
Downregulated_in_0mM_1wk_relative_to_50mM_1wk	Sbi_jg41700	287.042	-0.776098	0.236158	-3.28635	0.00101494	0.0290167
Downregulated_in_0mM_1wk_relative_to_50mM_1wk	Sbi_jg41951	160.026	-0.757665	0.234191	-3.23525	0.00121538	0.0328734
Downregulated_in_0mM_1wk_relative_to_50mM_1wk	Sbi_jg4201	910.227	-1.25923	0.323184	-3.89633	9.76633e-05	0.00569562
Downregulated_in_0mM_1wk_relative_to_50mM_1wk	Sbi_jg42092	40.7734	-8.25279	2.67746	-3.08232	0.00205396	0.0469082
Downregulated_in_0mM_1wk_relative_to_50mM_1wk	Sbi_jg42140	90.2538	-0.762678	0.226112	-3.37301	0.000743514	0.0240805
Downregulated_in_0mM_1wk_relative_to_50mM_1wk	Sbi_jg42240	541.712	-0.78613	0.232509	-3.38107	0.000722039	0.0235146
Downregulated_in_0mM_1wk_relative_to_50mM_1wk	Sbi_jg42278	78.6923	-1.7484	0.442878	-3.9478	7.88713e-05	0.00482407
Downregulated_in_0mM_1wk_relative_to_50mM_1wk	Sbi_jg42483	154.361	-0.876975	0.181213	-4.83947	1.30187e-06	0.00021974
Downregulated_in_0mM_1wk_relative_to_50mM_1wk	Sbi_jg42491	583.981	-1.14651	0.264789	-4.32991	1.49169e-05	0.00138546
Downregulated_in_0mM_1wk_relative_to_50mM_1wk	Sbi_jg42547	277.142	-1.17746	0.176123	-6.68541	2.30279e-11	2.52645e-08
Downregulated_in_0mM_1wk_relative_to_50mM_1wk	Sbi_jg42685	555.588	-1.08088	0.245032	-4.41117	1.02812e-05	0.00108478
Downregulated_in_0mM_1wk_relative_to_50mM_1wk	Sbi_jg42834	156.178	-0.846251	0.233947	-3.61727	0.000297723	0.0130656
Downregulated_in_0mM_1wk_relative_to_50mM_1wk	Sbi_jg42946	19.2337	-2.54521	0.801701	-3.17476	0.00149961	0.038185
Downregulated_in_0mM_1wk_relative_to_50mM_1wk	Sbi_jg42957	420.149	-0.74186	0.23688	-3.1318	0.00173737	0.0421822
Downregulated_in_0mM_1wk_relative_to_50mM_1wk	Sbi_jg43001	101.248	-1.3399	0.320944	-4.17489	2.98133e-05	0.00240065
Downregulated_in_0mM_1wk_relative_to_50mM_1wk	Sbi_jg43022	289.101	-0.909054	0.26427	-3.43986	0.000582008	0.0206813
Downregulated_in_0mM_1wk_relative_to_50mM_1wk	Sbi_jg43072	114.683	-1.39311	0.419115	-3.32393	0.000887574	0.0267986
Downregulated_in_0mM_1wk_relative_to_50mM_1wk	Sbi_jg43203	1055.93	-0.841136	0.176015	-4.77878	1.76365e-06	0.000276729
Downregulated_in_0mM_1wk_relative_to_50mM_1wk	Sbi_jg43230	371.122	-1.86089	0.26476	-7.02859	2.08626e-12	4.06913e-09
Downregulated_in_0mM_1wk_relative_to_50mM_1wk	Sbi_jg43248	1912.35	-0.567564	0.168362	-3.3711	0.0007487	0.0242038
Downregulated_in_0mM_1wk_relative_to_50mM_1wk	Sbi_jg43324	705.072	-0.925532	0.292709	-3.16195	0.00156715	0.0393558
Downregulated_in_0mM_1wk_relative_to_50mM_1wk	Sbi_jg4334	186.881	-0.810788	0.224424	-3.61275	0.000302964	0.0132071
Downregulated_in_0mM_1wk_relative_to_50mM_1wk	Sbi_jg43449	827.617	-1.29574	0.402828	-3.2166	0.00129717	0.0342931
Downregulated_in_0mM_1wk_relative_to_50mM_1wk	Sbi_jg43597	594.183	-0.939926	0.227081	-4.13917	3.48559e-05	0.0026836
Downregulated_in_0mM_1wk_relative_to_50mM_1wk	Sbi_jg43626	80.9525	-0.924831	0.275278	-3.35962	0.000780491	0.0250014
Downregulated_in_0mM_1wk_relative_to_50mM_1wk	Sbi_jg43778	925.797	-0.752684	0.184207	-4.08608	4.38713e-05	0.0030682
Downregulated_in_0mM_1wk_relative_to_50mM_1wk	Sbi_jg43888	145.707	-1.55621	0.396629	-3.92358	8.72427e-05	0.00520904
Downregulated_in_0mM_1wk_relative_to_50mM_1wk	Sbi_jg44170	108.022	-0.744323	0.226264	-3.28963	0.00100319	0.0287746
Downregulated_in_0mM_1wk_relative_to_50mM_1wk	Sbi_jg44193	22.3525	-2.64581	0.838682	-3.15473	0.00160648	0.0399435
Downregulated_in_0mM_1wk_relative_to_50mM_1wk	Sbi_jg44216	489.313	-0.889649	0.19775	-4.49885	6.8322e-06	0.00078903
Downregulated_in_0mM_1wk_relative_to_50mM_1wk	Sbi_jg4428	554.001	-0.423215	0.103154	-4.10276	4.08252e-05	0.00297363
Downregulated_in_0mM_1wk_relative_to_50mM_1wk	Sbi_jg44506	3801.15	-0.650657	0.107667	-6.04325	1.51044e-09	7.69734e-07
Downregulated_in_0mM_1wk_relative_to_50mM_1wk	Sbi_jg44817	24.4387	-1.41199	0.451661	-3.12622	0.00177068	0.0425788
Downregulated_in_0mM_1wk_relative_to_50mM_1wk	Sbi_jg44891	496.29	-1.02537	0.26403	-3.88354	0.000102947	0.00592489
Downregulated_in_0mM_1wk_relative_to_50mM_1wk	Sbi_jg44986	71.9888	-1.4763	0.407572	-3.62217	0.000292141	0.0129501
Downregulated_in_0mM_1wk_relative_to_50mM_1wk	Sbi_jg45018	28.1279	-2.19146	0.529845	-4.13604	3.53347e-05	0.00268614
Downregulated_in_0mM_1wk_relative_to_50mM_1wk	Sbi_jg45030	1856.56	-0.580773	0.134553	-4.31632	1.58651e-05	0.00146577
Downregulated_in_0mM_1wk_relative_to_50mM_1wk	Sbi_jg45393	505.495	-0.708435	0.207161	-3.41974	0.000626817	0.0216597
Downregulated_in_0mM_1wk_relative_to_50mM_1wk	Sbi_jg4552	267.308	-0.853627	0.26609	-3.20803	0.00133645	0.03512
Downregulated_in_0mM_1wk_relative_to_50mM_1wk	Sbi_jg45669	181.6	-1.60636	0.322764	-4.9769	6.46123e-07	0.000121957
Downregulated_in_0mM_1wk_relative_to_50mM_1wk	Sbi_jg45837	1053.87	-0.924322	0.259392	-3.56341	0.000366063	0.0151912
Downregulated_in_0mM_1wk_relative_to_50mM_1wk	Sbi_jg4585	198.622	-1.41899	0.211911	-6.69618	2.13933e-11	2.50358e-08
Downregulated_in_0mM_1wk_relative_to_50mM_1wk	Sbi_jg46048	69.8535	-1.52095	0.359149	-4.23488	2.28674e-05	0.00195812
Downregulated_in_0mM_1wk_relative_to_50mM_1wk	Sbi_jg46066	74.8015	-1.97833	0.468117	-4.22615	2.37722e-05	0.00201593
Downregulated_in_0mM_1wk_relative_to_50mM_1wk	Sbi_jg46204	1322.78	-1.36931	0.217539	-6.29456	3.08268e-10	2.3053e-07
Downregulated_in_0mM_1wk_relative_to_50mM_1wk	Sbi_jg46286	34.5036	-1.23893	0.312465	-3.96502	7.33901e-05	0.0045684
Downregulated_in_0mM_1wk_relative_to_50mM_1wk	Sbi_jg46682	505.371	-3.34274	0.343986	-9.71767	2.53522e-22	4.45032e-18
Downregulated_in_0mM_1wk_relative_to_50mM_1wk	Sbi_jg46935	249.677	-2.17189	0.419519	-5.17709	2.25375e-07	5.57215e-05
Downregulated_in_0mM_1wk_relative_to_50mM_1wk	Sbi_jg4696	1398.16	-0.890538	0.149065	-5.97415	2.31288e-09	1.12778e-06
Downregulated_in_0mM_1wk_relative_to_50mM_1wk	Sbi_jg47125	108.929	-1.14724	0.252833	-4.53756	5.69093e-06	0.000698592
Downregulated_in_0mM_1wk_relative_to_50mM_1wk	Sbi_jg47205	431.428	-0.794778	0.175012	-4.54127	5.59165e-06	0.000691239
Downregulated_in_0mM_1wk_relative_to_50mM_1wk	Sbi_jg47330	118.139	-2.9924	0.431521	-6.93455	4.07511e-12	7.15344e-09
Downregulated_in_0mM_1wk_relative_to_50mM_1wk	Sbi_jg47369	116.33	-1.20542	0.339995	-3.54542	0.000391992	0.0159792
Downregulated_in_0mM_1wk_relative_to_50mM_1wk	Sbi_jg47518	879.55	-0.798707	0.239758	-3.33131	0.000864395	0.0264348
Downregulated_in_0mM_1wk_relative_to_50mM_1wk	Sbi_jg47719	1451.63	-0.774872	0.2095	-3.69867	0.00021673	0.0103383
Downregulated_in_0mM_1wk_relative_to_50mM_1wk	Sbi_jg47728	337.328	-3.24235	0.435468	-7.44568	9.64437e-14	2.11622e-10
Downregulated_in_0mM_1wk_relative_to_50mM_1wk	Sbi_jg4818	374.974	-0.748065	0.177231	-4.22085	2.43383e-05	0.00204419
Downregulated_in_0mM_1wk_relative_to_50mM_1wk	Sbi_jg48251	156.49	-0.777978	0.239206	-3.25234	0.00114459	0.0316332
Downregulated_in_0mM_1wk_relative_to_50mM_1wk	Sbi_jg4832	87.4571	-1.69509	0.364865	-4.64581	3.38747e-06	0.00046456
Downregulated_in_0mM_1wk_relative_to_50mM_1wk	Sbi_jg48864	137.949	-1.62393	0.458446	-3.54225	0.000396734	0.0160467
Downregulated_in_0mM_1wk_relative_to_50mM_1wk	Sbi_jg49007	4705.84	-1.54757	0.238058	-6.50078	7.99049e-11	7.38237e-08
Downregulated_in_0mM_1wk_relative_to_50mM_1wk	Sbi_jg49069	61.7298	-1.08522	0.339195	-3.1994	0.00137715	0.0358673
Downregulated_in_0mM_1wk_relative_to_50mM_1wk	Sbi_jg49077	181.715	-1.0134	0.259644	-3.90305	9.49891e-05	0.00561427
Downregulated_in_0mM_1wk_relative_to_50mM_1wk	Sbi_jg49078	273.332	-1.46029	0.307043	-4.75598	1.97487e-06	0.000306787
Downregulated_in_0mM_1wk_relative_to_50mM_1wk	Sbi_jg49475	3334.56	-1.29802	0.285114	-4.55264	5.2977e-06	0.000659545
Downregulated_in_0mM_1wk_relative_to_50mM_1wk	Sbi_jg49520	344.103	-0.962675	0.262747	-3.66389	0.000248417	0.011404
Downregulated_in_0mM_1wk_relative_to_50mM_1wk	Sbi_jg49611	196.067	-0.836234	0.176237	-4.74494	2.0857e-06	0.000320419
Downregulated_in_0mM_1wk_relative_to_50mM_1wk	Sbi_jg49733	11.7804	-4.36338	1.05748	-4.1262	3.68809e-05	0.0027667
Downregulated_in_0mM_1wk_relative_to_50mM_1wk	Sbi_jg50180	665.91	-0.815577	0.216742	-3.76289	0.000167961	0.00862102
Downregulated_in_0mM_1wk_relative_to_50mM_1wk	Sbi_jg50303	42.8795	-2.33072	0.553919	-4.20769	2.57995e-05	0.00213625
Downregulated_in_0mM_1wk_relative_to_50mM_1wk	Sbi_jg50339	1373.22	-0.56469	0.150522	-3.75154	0.000175752	0.00881472
Downregulated_in_0mM_1wk_relative_to_50mM_1wk	Sbi_jg50366	292.222	-0.769795	0.213187	-3.61089	0.000305151	0.0132265
Downregulated_in_0mM_1wk_relative_to_50mM_1wk	Sbi_jg5037	48.6687	-3.03627	0.585337	-5.18722	2.13453e-07	5.40116e-05
Downregulated_in_0mM_1wk_relative_to_50mM_1wk	Sbi_jg50382	125.201	-0.98928	0.254906	-3.88097	0.000104042	0.00594904
Downregulated_in_0mM_1wk_relative_to_50mM_1wk	Sbi_jg50651	142.266	-0.858999	0.279451	-3.07388	0.00211291	0.04792
Downregulated_in_0mM_1wk_relative_to_50mM_1wk	Sbi_jg51286	167.075	-3.49271	0.576319	-6.06037	1.35805e-09	7.22403e-07
Downregulated_in_0mM_1wk_relative_to_50mM_1wk	Sbi_jg51477	393.604	-0.887408	0.279762	-3.17201	0.00151387	0.038185
Downregulated_in_0mM_1wk_relative_to_50mM_1wk	Sbi_jg51802	121.149	-2.19475	0.377377	-5.81581	6.03416e-09	2.64809e-06
Downregulated_in_0mM_1wk_relative_to_50mM_1wk	Sbi_jg51891	59.8838	-1.13494	0.279818	-4.05601	4.99171e-05	0.00338319
Downregulated_in_0mM_1wk_relative_to_50mM_1wk	Sbi_jg51937	634.178	-0.927903	0.266374	-3.48346	0.000494975	0.0185262
Downregulated_in_0mM_1wk_relative_to_50mM_1wk	Sbi_jg5196	173.322	-0.560346	0.170805	-3.28061	0.00103582	0.0295176
Downregulated_in_0mM_1wk_relative_to_50mM_1wk	Sbi_jg52153	71.4658	-0.944687	0.282053	-3.34932	0.000810092	0.0255227
Downregulated_in_0mM_1wk_relative_to_50mM_1wk	Sbi_jg52277	78.8304	-0.883556	0.286289	-3.08623	0.00202709	0.0465516
Downregulated_in_0mM_1wk_relative_to_50mM_1wk	Sbi_jg52376	667.939	-0.532869	0.119672	-4.45275	8.47756e-06	0.000947867
Downregulated_in_0mM_1wk_relative_to_50mM_1wk	Sbi_jg52413	259.457	-0.751483	0.190201	-3.95099	7.78289e-05	0.00477695
Downregulated_in_0mM_1wk_relative_to_50mM_1wk	Sbi_jg52466	1049.47	-0.732475	0.236045	-3.10311	0.00191497	0.0449403
Downregulated_in_0mM_1wk_relative_to_50mM_1wk	Sbi_jg52474	62.9285	-1.2484	0.392833	-3.17794	0.00148324	0.0379782
Downregulated_in_0mM_1wk_relative_to_50mM_1wk	Sbi_jg52499	47.5815	-1.40681	0.409043	-3.43927	0.000583292	0.0206851
Downregulated_in_0mM_1wk_relative_to_50mM_1wk	Sbi_jg52502	970.876	-0.471908	0.134698	-3.50346	0.00045925	0.0177439
Downregulated_in_0mM_1wk_relative_to_50mM_1wk	Sbi_jg52527	436.132	-0.619119	0.158395	-3.9087	9.27945e-05	0.00551219
Downregulated_in_0mM_1wk_relative_to_50mM_1wk	Sbi_jg52537	10686.7	-0.999436	0.153329	-6.51824	7.11349e-11	6.93723e-08
Downregulated_in_0mM_1wk_relative_to_50mM_1wk	Sbi_jg52682	1405.48	-1.00204	0.252259	-3.97229	7.11862e-05	0.00446287
Downregulated_in_0mM_1wk_relative_to_50mM_1wk	Sbi_jg52742	290.187	-1.75966	0.313143	-5.61936	1.91663e-08	7.00927e-06
Downregulated_in_0mM_1wk_relative_to_50mM_1wk	Sbi_jg52755	69.2452	-1.10412	0.348262	-3.17037	0.00152243	0.0383425
Downregulated_in_0mM_1wk_relative_to_50mM_1wk	Sbi_jg52764	375.656	-0.785284	0.241832	-3.24724	0.00116532	0.0319626
Downregulated_in_0mM_1wk_relative_to_50mM_1wk	Sbi_jg52804	86.8369	-0.922603	0.21225	-4.34678	1.38149e-05	0.00129683
Downregulated_in_0mM_1wk_relative_to_50mM_1wk	Sbi_jg52913	1477.44	-0.701846	0.227286	-3.08794	0.00201546	0.0464907
Downregulated_in_0mM_1wk_relative_to_50mM_1wk	Sbi_jg52998	107.171	-1.6343	0.433495	-3.77005	0.000163212	0.00842656
Downregulated_in_0mM_1wk_relative_to_50mM_1wk	Sbi_jg53157	456.772	-0.952242	0.303679	-3.13569	0.00171452	0.0420345
Downregulated_in_0mM_1wk_relative_to_50mM_1wk	Sbi_jg53202	74.9392	-0.786629	0.251605	-3.12645	0.00176933	0.0425788
Downregulated_in_0mM_1wk_relative_to_50mM_1wk	Sbi_jg53530	210.71	-0.454267	0.148643	-3.0561	0.00224237	0.0499525
Downregulated_in_0mM_1wk_relative_to_50mM_1wk	Sbi_jg53692	203.302	-0.936764	0.290661	-3.22287	0.00126913	0.033704
Downregulated_in_0mM_1wk_relative_to_50mM_1wk	Sbi_jg53748	243.285	-1.92704	0.370528	-5.20078	1.98451e-07	5.12296e-05
Downregulated_in_0mM_1wk_relative_to_50mM_1wk	Sbi_jg53853	14.9476	-1.53435	0.470131	-3.26366	0.00109981	0.0307844
Downregulated_in_0mM_1wk_relative_to_50mM_1wk	Sbi_jg54154	19.9607	-3.00965	0.651344	-4.62067	3.82498e-06	0.000520494
Downregulated_in_0mM_1wk_relative_to_50mM_1wk	Sbi_jg5420	1715.61	-0.718923	0.211742	-3.39528	0.000685593	0.0227073
Downregulated_in_0mM_1wk_relative_to_50mM_1wk	Sbi_jg54442	1652.56	-0.684356	0.17096	-4.00301	6.25408e-05	0.00403722
Downregulated_in_0mM_1wk_relative_to_50mM_1wk	Sbi_jg54612	304.296	-0.895727	0.262055	-3.41809	0.00063062	0.0216649
Downregulated_in_0mM_1wk_relative_to_50mM_1wk	Sbi_jg54674	357.911	-0.532234	0.144723	-3.67761	0.000235432	0.0110207
Downregulated_in_0mM_1wk_relative_to_50mM_1wk	Sbi_jg54714	168.309	-0.868088	0.263411	-3.29557	0.000982222	0.0284256
Downregulated_in_0mM_1wk_relative_to_50mM_1wk	Sbi_jg54772	428.873	-0.695855	0.166859	-4.17032	3.04178e-05	0.00243815
Downregulated_in_0mM_1wk_relative_to_50mM_1wk	Sbi_jg54810	45.16	-1.31176	0.421089	-3.11517	0.00183842	0.0435513
Downregulated_in_0mM_1wk_relative_to_50mM_1wk	Sbi_jg54902	366.441	-1.07156	0.143881	-7.44757	9.50726e-14	2.11622e-10
Downregulated_in_0mM_1wk_relative_to_50mM_1wk	Sbi_jg55076	1394.23	-2.90956	0.589611	-4.9347	8.02721e-07	0.000146781
Downregulated_in_0mM_1wk_relative_to_50mM_1wk	Sbi_jg55270	3069.92	-1.38655	0.334217	-4.14864	3.34452e-05	0.00260932
Downregulated_in_0mM_1wk_relative_to_50mM_1wk	Sbi_jg55315	90.2269	-1.44208	0.305686	-4.71752	2.38741e-06	0.000355158
Downregulated_in_0mM_1wk_relative_to_50mM_1wk	Sbi_jg55320	552.661	-0.709936	0.148183	-4.79093	1.66007e-06	0.000267347
Downregulated_in_0mM_1wk_relative_to_50mM_1wk	Sbi_jg55376	1022.14	-0.884847	0.175566	-5.03996	4.65628e-07	9.4437e-05
Downregulated_in_0mM_1wk_relative_to_50mM_1wk	Sbi_jg55442	91.7908	-0.784012	0.25551	-3.06842	0.00215193	0.0486164
Downregulated_in_0mM_1wk_relative_to_50mM_1wk	Sbi_jg55535	104.004	-1.04006	0.28617	-3.63443	0.0002786	0.0124441
Downregulated_in_0mM_1wk_relative_to_50mM_1wk	Sbi_jg55665	1662.81	-0.575212	0.140117	-4.10523	4.03905e-05	0.00296994
Downregulated_in_0mM_1wk_relative_to_50mM_1wk	Sbi_jg55724	22.836	-1.98904	0.549331	-3.62083	0.000293658	0.0129846
Downregulated_in_0mM_1wk_relative_to_50mM_1wk	Sbi_jg55728	2415.69	-0.64134	0.185384	-3.45951	0.000541157	0.0195462
Downregulated_in_0mM_1wk_relative_to_50mM_1wk	Sbi_jg55812	956.234	-0.701307	0.197443	-3.55195	0.000382394	0.0157202
Downregulated_in_0mM_1wk_relative_to_50mM_1wk	Sbi_jg55850	137.571	-0.82187	0.253654	-3.24012	0.00119479	0.0324162
Downregulated_in_0mM_1wk_relative_to_50mM_1wk	Sbi_jg55869	47.1807	-2.41376	0.610115	-3.95624	7.61374e-05	0.00468953
Downregulated_in_0mM_1wk_relative_to_50mM_1wk	Sbi_jg56014	709.609	-1.39066	0.269965	-5.15126	2.58749e-07	6.0561e-05
Downregulated_in_0mM_1wk_relative_to_50mM_1wk	Sbi_jg56376	991.264	-0.910435	0.261654	-3.47954	0.000502283	0.0187373
Downregulated_in_0mM_1wk_relative_to_50mM_1wk	Sbi_jg56574	50.7436	-2.50145	0.488604	-5.11959	3.06195e-07	6.98046e-05
Downregulated_in_0mM_1wk_relative_to_50mM_1wk	Sbi_jg56723	157.674	-0.753786	0.215178	-3.50307	0.000459923	0.0177439
Downregulated_in_0mM_1wk_relative_to_50mM_1wk	Sbi_jg57047	69.154	-0.995027	0.292237	-3.40486	0.000661969	0.022176
Downregulated_in_0mM_1wk_relative_to_50mM_1wk	Sbi_jg57196	1470.14	-0.863566	0.201717	-4.28108	1.85986e-05	0.00167425
Downregulated_in_0mM_1wk_relative_to_50mM_1wk	Sbi_jg57204	938.575	-0.422983	0.125103	-3.38108	0.000722009	0.0235146
Downregulated_in_0mM_1wk_relative_to_50mM_1wk	Sbi_jg57398	165.732	-1.12633	0.342023	-3.29316	0.000990685	0.028509
Downregulated_in_0mM_1wk_relative_to_50mM_1wk	Sbi_jg57594	767.509	-0.775335	0.226949	-3.41635	0.000634677	0.0216649
Downregulated_in_0mM_1wk_relative_to_50mM_1wk	Sbi_jg57607	160.91	-0.846516	0.190277	-4.44885	8.633e-06	0.000951481
Downregulated_in_0mM_1wk_relative_to_50mM_1wk	Sbi_jg57764	826.285	-0.890284	0.246675	-3.60914	0.000307217	0.0132503
Downregulated_in_0mM_1wk_relative_to_50mM_1wk	Sbi_jg57919	305.374	-1.11863	0.304585	-3.67264	0.000240058	0.0111481
Downregulated_in_0mM_1wk_relative_to_50mM_1wk	Sbi_jg57926	904.494	-1.59549	0.488922	-3.26328	0.00110132	0.0307844
Downregulated_in_0mM_1wk_relative_to_50mM_1wk	Sbi_jg58036	228.533	-1.03919	0.26198	-3.96669	7.28792e-05	0.00455274
Downregulated_in_0mM_1wk_relative_to_50mM_1wk	Sbi_jg58068	1575.11	-0.898745	0.192535	-4.66795	3.04219e-06	0.000430666
Downregulated_in_0mM_1wk_relative_to_50mM_1wk	Sbi_jg58104	1193.15	-0.671399	0.111146	-6.04067	1.53473e-09	7.69734e-07
Downregulated_in_0mM_1wk_relative_to_50mM_1wk	Sbi_jg58138	331.511	-0.846154	0.266752	-3.17206	0.00151362	0.038185
Downregulated_in_0mM_1wk_relative_to_50mM_1wk	Sbi_jg5829	98.6758	-1.67965	0.457661	-3.67008	0.000242478	0.0112012
Downregulated_in_0mM_1wk_relative_to_50mM_1wk	Sbi_jg58305	210.425	-0.622938	0.185661	-3.35525	0.000792937	0.025216
Downregulated_in_0mM_1wk_relative_to_50mM_1wk	Sbi_jg58308	2234.25	-0.774137	0.149646	-5.17313	2.30203e-07	5.61247e-05
Downregulated_in_0mM_1wk_relative_to_50mM_1wk	Sbi_jg58405	354.525	-1.40449	0.375778	-3.73756	0.000185817	0.00921423
Downregulated_in_0mM_1wk_relative_to_50mM_1wk	Sbi_jg58651	2935.6	-0.609558	0.160547	-3.79677	0.000146596	0.00775102
Downregulated_in_0mM_1wk_relative_to_50mM_1wk	Sbi_jg58705	352.093	-0.980911	0.224567	-4.368	1.25389e-05	0.00121606
Downregulated_in_0mM_1wk_relative_to_50mM_1wk	Sbi_jg58748	59.7777	-1.3812	0.36744	-3.75897	0.000170613	0.00863097
Downregulated_in_0mM_1wk_relative_to_50mM_1wk	Sbi_jg58769	709.847	-0.514547	0.145684	-3.53193	0.000412539	0.0165435
Downregulated_in_0mM_1wk_relative_to_50mM_1wk	Sbi_jg58849	72.0176	-2.19959	0.486046	-4.52548	6.02583e-06	0.000724146
Downregulated_in_0mM_1wk_relative_to_50mM_1wk	Sbi_jg59081	216.718	-1.83885	0.58211	-3.15894	0.00158347	0.0396522
Downregulated_in_0mM_1wk_relative_to_50mM_1wk	Sbi_jg59110	651.098	-2.43641	0.388516	-6.27107	3.5857e-10	2.4209e-07
Downregulated_in_0mM_1wk_relative_to_50mM_1wk	Sbi_jg59160	1445.67	-0.738031	0.144247	-5.11643	3.11378e-07	7.0004e-05
Downregulated_in_0mM_1wk_relative_to_50mM_1wk	Sbi_jg59175	152.419	-0.721191	0.22681	-3.17971	0.00147423	0.0378342
Downregulated_in_0mM_1wk_relative_to_50mM_1wk	Sbi_jg59194	575.084	-0.480359	0.133922	-3.58685	0.000334701	0.0139889
Downregulated_in_0mM_1wk_relative_to_50mM_1wk	Sbi_jg59231	296.519	-1.8338	0.473655	-3.8716	0.000108125	0.00605373
Downregulated_in_0mM_1wk_relative_to_50mM_1wk	Sbi_jg59261	58.474	-1.67644	0.393665	-4.25854	2.05764e-05	0.00178811
Downregulated_in_0mM_1wk_relative_to_50mM_1wk	Sbi_jg59265	74.6986	-1.67419	0.386157	-4.33553	1.45412e-05	0.00135775
Downregulated_in_0mM_1wk_relative_to_50mM_1wk	Sbi_jg59312	3124.42	-0.397189	0.115546	-3.4375	0.000587117	0.0207576
Downregulated_in_0mM_1wk_relative_to_50mM_1wk	Sbi_jg59314	2073.88	-0.602853	0.177426	-3.39777	0.000679366	0.0225436
Downregulated_in_0mM_1wk_relative_to_50mM_1wk	Sbi_jg59510	650.867	-1.58716	0.381704	-4.15808	3.2093e-05	0.00253766
Downregulated_in_0mM_1wk_relative_to_50mM_1wk	Sbi_jg59568	157.541	-0.721182	0.216868	-3.32545	0.000882769	0.0267986
Downregulated_in_0mM_1wk_relative_to_50mM_1wk	Sbi_jg59623	734.258	-0.90085	0.25378	-3.54973	0.00038563	0.0158162
Downregulated_in_0mM_1wk_relative_to_50mM_1wk	Sbi_jg59659	392.696	-0.69847	0.217922	-3.20514	0.00134998	0.0354224
Downregulated_in_0mM_1wk_relative_to_50mM_1wk	Sbi_jg59731	406.479	-1.09774	0.256098	-4.2864	1.8159e-05	0.00164722
Downregulated_in_0mM_1wk_relative_to_50mM_1wk	Sbi_jg59732	276.455	-1.19654	0.27524	-4.34725	1.37855e-05	0.00129683
Downregulated_in_0mM_1wk_relative_to_50mM_1wk	Sbi_jg59872	2389.82	-1.20625	0.348976	-3.45653	0.000547174	0.019723
Downregulated_in_0mM_1wk_relative_to_50mM_1wk	Sbi_jg59992	281.097	-0.423303	0.11754	-3.60134	0.000316578	0.0135542
Downregulated_in_0mM_1wk_relative_to_50mM_1wk	Sbi_jg60022	3636.52	-1.2413	0.330992	-3.75023	0.000176671	0.00883556
Downregulated_in_0mM_1wk_relative_to_50mM_1wk	Sbi_jg60028	682.605	-0.965454	0.22935	-4.20953	2.55903e-05	0.00212897
Downregulated_in_0mM_1wk_relative_to_50mM_1wk	Sbi_jg60031	106.562	-1.59468	0.498901	-3.19639	0.00139157	0.0361355
Downregulated_in_0mM_1wk_relative_to_50mM_1wk	Sbi_jg60352	85.1019	-0.717343	0.203215	-3.52997	0.000415614	0.0165435
Downregulated_in_0mM_1wk_relative_to_50mM_1wk	Sbi_jg6064	578.841	-0.819642	0.183423	-4.46859	7.87361e-06	0.000885983
Downregulated_in_0mM_1wk_relative_to_50mM_1wk	Sbi_jg60719	147.577	-0.79963	0.24572	-3.25424	0.00113697	0.0315093
Downregulated_in_0mM_1wk_relative_to_50mM_1wk	Sbi_jg6073	652.466	-0.858251	0.270437	-3.17358	0.00150573	0.038185
Downregulated_in_0mM_1wk_relative_to_50mM_1wk	Sbi_jg6114	132.882	-1.76507	0.258401	-6.83075	8.44702e-12	1.14061e-08
Downregulated_in_0mM_1wk_relative_to_50mM_1wk	Sbi_jg61260	26.9605	-1.23127	0.395396	-3.11401	0.00184561	0.043604
Downregulated_in_0mM_1wk_relative_to_50mM_1wk	Sbi_jg61277	2353.5	-0.569313	0.125014	-4.55401	5.26325e-06	0.000659545
Downregulated_in_0mM_1wk_relative_to_50mM_1wk	Sbi_jg61322	60.5105	-1.81075	0.555173	-3.2616	0.00110786	0.0309179
Downregulated_in_0mM_1wk_relative_to_50mM_1wk	Sbi_jg61324	462.257	-1.50916	0.431021	-3.50138	0.000462864	0.0177792
Downregulated_in_0mM_1wk_relative_to_50mM_1wk	Sbi_jg61346	72.5526	-1.0346	0.270457	-3.82539	0.000130564	0.00700891
Downregulated_in_0mM_1wk_relative_to_50mM_1wk	Sbi_jg61363	73.0595	-1.53372	0.438837	-3.49497	0.00047411	0.0180431
Downregulated_in_0mM_1wk_relative_to_50mM_1wk	Sbi_jg61429	690.473	-0.898681	0.255094	-3.52294	0.000426796	0.0168738
Downregulated_in_0mM_1wk_relative_to_50mM_1wk	Sbi_jg61436	652.191	-1.264	0.373661	-3.38275	0.000717644	0.0235029
Downregulated_in_0mM_1wk_relative_to_50mM_1wk	Sbi_jg61561	147.787	-1.00355	0.260173	-3.85724	0.000114674	0.00634504
Downregulated_in_0mM_1wk_relative_to_50mM_1wk	Sbi_jg61583	13.8589	-1.84899	0.57458	-3.21797	0.00129099	0.0342327
Downregulated_in_0mM_1wk_relative_to_50mM_1wk	Sbi_jg61599	122.232	-0.866681	0.262097	-3.30671	0.000943973	0.0278146
Downregulated_in_0mM_1wk_relative_to_50mM_1wk	Sbi_jg61656	803.451	-0.499033	0.130317	-3.82938	0.000128469	0.00691761
Downregulated_in_0mM_1wk_relative_to_50mM_1wk	Sbi_jg61793	377.718	-0.83586	0.226875	-3.68423	0.000229396	0.0107958
Downregulated_in_0mM_1wk_relative_to_50mM_1wk	Sbi_jg61948	165.419	-1.10656	0.30476	-3.63091	0.000282423	0.0125829
Downregulated_in_0mM_1wk_relative_to_50mM_1wk	Sbi_jg61989	5204.88	-0.623698	0.133561	-4.66976	3.01556e-06	0.000430367
Downregulated_in_0mM_1wk_relative_to_50mM_1wk	Sbi_jg62053	276.684	-1.20798	0.281853	-4.28585	1.82045e-05	0.00164722
Downregulated_in_0mM_1wk_relative_to_50mM_1wk	Sbi_jg62061	260.256	-0.528177	0.153938	-3.43109	0.000601157	0.0211477
Downregulated_in_0mM_1wk_relative_to_50mM_1wk	Sbi_jg62077	158.862	-0.796164	0.222264	-3.58206	0.000340899	0.0141805
Downregulated_in_0mM_1wk_relative_to_50mM_1wk	Sbi_jg62321	2470.92	-0.772441	0.145757	-5.2995	1.1612e-07	3.18495e-05
Downregulated_in_0mM_1wk_relative_to_50mM_1wk	Sbi_jg62403	471.107	-1.08237	0.228173	-4.74364	2.09913e-06	0.000320419
Downregulated_in_0mM_1wk_relative_to_50mM_1wk	Sbi_jg62406	1820.84	-0.404358	0.120636	-3.35189	0.000802613	0.0254315
Downregulated_in_0mM_1wk_relative_to_50mM_1wk	Sbi_jg62488	124.287	-0.79683	0.239398	-3.32847	0.000873233	0.0266124
Downregulated_in_0mM_1wk_relative_to_50mM_1wk	Sbi_jg62489	1291.4	-0.319507	0.101354	-3.15239	0.0016194	0.040151
Downregulated_in_0mM_1wk_relative_to_50mM_1wk	Sbi_jg62566	625.839	-1.11633	0.353805	-3.15522	0.00160377	0.0399435
Downregulated_in_0mM_1wk_relative_to_50mM_1wk	Sbi_jg62583	262.659	-1.2137	0.288656	-4.20467	2.61463e-05	0.0021548
Downregulated_in_0mM_1wk_relative_to_50mM_1wk	Sbi_jg62592	4487.62	-0.779753	0.124259	-6.27524	3.49086e-10	2.4209e-07
Downregulated_in_0mM_1wk_relative_to_50mM_1wk	Sbi_jg62612	1048	-1.01881	0.330276	-3.08472	0.00203747	0.0466915
Downregulated_in_0mM_1wk_relative_to_50mM_1wk	Sbi_jg62683	621.01	-0.508754	0.160505	-3.16971	0.00152591	0.0383751
Downregulated_in_0mM_1wk_relative_to_50mM_1wk	Sbi_jg62691	125.353	-0.915653	0.232644	-3.93586	8.2898e-05	0.0050179
Downregulated_in_0mM_1wk_relative_to_50mM_1wk	Sbi_jg6270	647.171	-0.651247	0.184726	-3.52548	0.000422719	0.0167503
Downregulated_in_0mM_1wk_relative_to_50mM_1wk	Sbi_jg62794	12.758	-2.26156	0.703786	-3.21342	0.00131162	0.0345717
Downregulated_in_0mM_1wk_relative_to_50mM_1wk	Sbi_jg62903	42.5561	-1.0118	0.303268	-3.33633	0.000848935	0.0262193
Downregulated_in_0mM_1wk_relative_to_50mM_1wk	Sbi_jg63103	113.626	-1.98406	0.43788	-4.53105	5.86926e-06	0.000715479
Downregulated_in_0mM_1wk_relative_to_50mM_1wk	Sbi_jg63139	143.886	-1.42676	0.410498	-3.47569	0.00050955	0.0188308
Downregulated_in_0mM_1wk_relative_to_50mM_1wk	Sbi_jg6344	238.979	-0.659058	0.188819	-3.49043	0.00048225	0.0182052
Downregulated_in_0mM_1wk_relative_to_50mM_1wk	Sbi_jg63486	98.0595	-0.884559	0.234203	-3.77689	0.0001588	0.00822292
Downregulated_in_0mM_1wk_relative_to_50mM_1wk	Sbi_jg63708	3274	-0.590178	0.175436	-3.36407	0.000768011	0.0246742
Downregulated_in_0mM_1wk_relative_to_50mM_1wk	Sbi_jg63717	16.9337	-1.50823	0.490023	-3.07787	0.00208484	0.0474672
Downregulated_in_0mM_1wk_relative_to_50mM_1wk	Sbi_jg6531	132.943	-0.875573	0.227028	-3.85667	0.000114944	0.00634504
Downregulated_in_0mM_1wk_relative_to_50mM_1wk	Sbi_jg6549	201.343	-1.15431	0.265465	-4.34826	1.37224e-05	0.00129683
Downregulated_in_0mM_1wk_relative_to_50mM_1wk	Sbi_jg6587	628.276	-0.457191	0.140871	-3.24545	0.00117264	0.0320631
Downregulated_in_0mM_1wk_relative_to_50mM_1wk	Sbi_jg6601	232.817	-1.02332	0.270578	-3.78199	0.000155579	0.00808
Downregulated_in_0mM_1wk_relative_to_50mM_1wk	Sbi_jg6618	419.917	-0.925302	0.17634	-5.24726	1.54375e-07	4.10591e-05
Downregulated_in_0mM_1wk_relative_to_50mM_1wk	Sbi_jg6652	232.569	-1.39919	0.361432	-3.87123	0.000108287	0.00605373
Downregulated_in_0mM_1wk_relative_to_50mM_1wk	Sbi_jg712	31.3939	-5.08446	1.41301	-3.59833	0.00032027	0.0136789
Downregulated_in_0mM_1wk_relative_to_50mM_1wk	Sbi_jg7267	672.414	-0.700904	0.1694	-4.13757	3.50999e-05	0.00268614
Downregulated_in_0mM_1wk_relative_to_50mM_1wk	Sbi_jg7334	31.9877	-1.99172	0.542485	-3.67148	0.000241153	0.0111694
Downregulated_in_0mM_1wk_relative_to_50mM_1wk	Sbi_jg7467	381.833	-1.56694	0.382715	-4.09427	4.23506e-05	0.00303438
Downregulated_in_0mM_1wk_relative_to_50mM_1wk	Sbi_jg7598	298.546	-0.620458	0.177197	-3.50151	0.000462624	0.0177792
Downregulated_in_0mM_1wk_relative_to_50mM_1wk	Sbi_jg7776	58.9187	-1.71017	0.517982	-3.30161	0.00096133	0.0281253
Downregulated_in_0mM_1wk_relative_to_50mM_1wk	Sbi_jg7805	846.858	-0.530874	0.169848	-3.12559	0.0017745	0.0426124
Downregulated_in_0mM_1wk_relative_to_50mM_1wk	Sbi_jg7853	30.2137	-1.1594	0.367227	-3.15718	0.00159302	0.0398346
Downregulated_in_0mM_1wk_relative_to_50mM_1wk	Sbi_jg7897	41.7694	-1.22581	0.400599	-3.05993	0.00221388	0.0496328
Downregulated_in_0mM_1wk_relative_to_50mM_1wk	Sbi_jg8206	642.254	-3.60634	0.529713	-6.80811	9.88919e-12	1.23996e-08
Downregulated_in_0mM_1wk_relative_to_50mM_1wk	Sbi_jg8208	11.549	-3.97958	1.14569	-3.47352	0.000513687	0.0189041
Downregulated_in_0mM_1wk_relative_to_50mM_1wk	Sbi_jg8337	38.2611	-1.3222	0.419096	-3.15487	0.00160568	0.0399435
Downregulated_in_0mM_1wk_relative_to_50mM_1wk	Sbi_jg8676	467.888	-1.56914	0.251313	-6.24376	4.27176e-10	2.71165e-07
Downregulated_in_0mM_1wk_relative_to_50mM_1wk	Sbi_jg8827	312.263	-0.919602	0.226048	-4.06816	4.73854e-05	0.00323779
Downregulated_in_0mM_1wk_relative_to_50mM_1wk	Sbi_jg8920	237.699	-0.874864	0.257227	-3.40114	0.000671054	0.0224375
Downregulated_in_0mM_1wk_relative_to_50mM_1wk	Sbi_jg8968	1847.06	-0.85847	0.224994	-3.81552	0.000135897	0.0072509
Downregulated_in_0mM_1wk_relative_to_50mM_1wk	Sbi_jg9116	688.222	-0.422895	0.128332	-3.29533	0.000983051	0.0284256
Downregulated_in_0mM_1wk_relative_to_50mM_1wk	Sbi_jg9193	229.627	-0.554361	0.172302	-3.21738	0.00129369	0.0342525
Downregulated_in_0mM_1wk_relative_to_50mM_1wk	Sbi_jg9299	270.362	-0.98119	0.320731	-3.05923	0.0022191	0.0496864
Downregulated_in_0mM_1wk_relative_to_50mM_1wk	Sbi_jg9361	49.4517	-1.56906	0.40847	-3.84131	0.000122379	0.00668478
Downregulated_in_0mM_1wk_relative_to_50mM_1wk	Sbi_jg9364	588.239	-0.8104	0.225346	-3.59624	0.000322845	0.0137554
Downregulated_in_0mM_1wk_relative_to_50mM_1wk	Sbi_jg9401	63.7688	-0.869583	0.281783	-3.086	0.00202871	0.0465516
Downregulated_in_0mM_1wk_relative_to_50mM_1wk	Sbi_jg9412	2719.31	-2.70735	0.524083	-5.16588	2.39305e-07	5.71859e-05
Downregulated_in_0mM_1wk_relative_to_50mM_1wk	Sbi_jg9592	1013.56	-0.691746	0.211175	-3.27569	0.00105403	0.0298547
Downregulated_in_0mM_1wk_relative_to_50mM_6wk	Sbi_jg10011	1077.85	-0.587351	0.108863	-5.3953	6.841e-08	1.92545e-05
Downregulated_in_0mM_1wk_relative_to_50mM_6wk	Sbi_jg10193	468.509	-0.742784	0.161308	-4.60475	4.1297e-06	0.000528334
Downregulated_in_0mM_1wk_relative_to_50mM_6wk	Sbi_jg1023	141.001	-0.468345	0.149053	-3.14214	0.0016772	0.0361535
Downregulated_in_0mM_1wk_relative_to_50mM_6wk	Sbi_jg1062	65.8068	-1.00311	0.306781	-3.26978	0.00107632	0.0277697
Downregulated_in_0mM_1wk_relative_to_50mM_6wk	Sbi_jg10963	424.115	-0.367873	0.121902	-3.01778	0.0025463	0.0464082
Downregulated_in_0mM_1wk_relative_to_50mM_6wk	Sbi_jg11105	52.2458	-1.0922	0.338825	-3.2235	0.00126635	0.0305382
Downregulated_in_0mM_1wk_relative_to_50mM_6wk	Sbi_jg11213	146.595	-1.36267	0.404163	-3.37158	0.000747377	0.0220917
Downregulated_in_0mM_1wk_relative_to_50mM_6wk	Sbi_jg11357	1532.71	-1.36617	0.308516	-4.42819	9.5025e-06	0.000995842
Downregulated_in_0mM_1wk_relative_to_50mM_6wk	Sbi_jg11376	847.728	-1.21201	0.372277	-3.25566	0.00113128	0.0286485
Downregulated_in_0mM_1wk_relative_to_50mM_6wk	Sbi_jg11398	59.8289	-1.73713	0.556107	-3.12373	0.00178576	0.0374432
Downregulated_in_0mM_1wk_relative_to_50mM_6wk	Sbi_jg11412	150.291	-0.761167	0.232361	-3.2758	0.00105364	0.0275713
Downregulated_in_0mM_1wk_relative_to_50mM_6wk	Sbi_jg11437	2219.4	-0.470857	0.138052	-3.41072	0.000647906	0.0200473
Downregulated_in_0mM_1wk_relative_to_50mM_6wk	Sbi_jg11506	163.308	-1.10599	0.215361	-5.1355	2.81389e-07	6.15992e-05
Downregulated_in_0mM_1wk_relative_to_50mM_6wk	Sbi_jg11554	150.207	-0.770869	0.239867	-3.21373	0.00131022	0.0312897
Downregulated_in_0mM_1wk_relative_to_50mM_6wk	Sbi_jg11612	1133.1	-1.28383	0.325438	-3.94493	7.9822e-05	0.00461189
Downregulated_in_0mM_1wk_relative_to_50mM_6wk	Sbi_jg11659	8.5576	-2.92465	0.922354	-3.17085	0.00151992	0.0340677
Downregulated_in_0mM_1wk_relative_to_50mM_6wk	Sbi_jg11781	1081.03	-0.568547	0.185355	-3.06734	0.00215973	0.0419488
Downregulated_in_0mM_1wk_relative_to_50mM_6wk	Sbi_jg11903	42.439	-1.10289	0.334711	-3.29507	0.000983981	0.0264278
Downregulated_in_0mM_1wk_relative_to_50mM_6wk	Sbi_jg11910	215.293	-0.575774	0.191812	-3.00176	0.00268426	0.0477736
Downregulated_in_0mM_1wk_relative_to_50mM_6wk	Sbi_jg11912	1122.7	-0.685174	0.214801	-3.1898	0.00142371	0.0325029
Downregulated_in_0mM_1wk_relative_to_50mM_6wk	Sbi_jg12078	171.17	-1.84046	0.611603	-3.00924	0.00261899	0.0471226
Downregulated_in_0mM_1wk_relative_to_50mM_6wk	Sbi_jg12114	997.477	-0.556384	0.176315	-3.15563	0.00160154	0.0351766
Downregulated_in_0mM_1wk_relative_to_50mM_6wk	Sbi_jg12127	661.614	-1.47306	0.363045	-4.0575	4.96001e-05	0.00323054
Downregulated_in_0mM_1wk_relative_to_50mM_6wk	Sbi_jg12128	1498.21	-1.76631	0.494579	-3.57135	0.000355152	0.0132523
Downregulated_in_0mM_1wk_relative_to_50mM_6wk	Sbi_jg12158	111.197	-0.889109	0.292782	-3.03676	0.00239137	0.0445319
Downregulated_in_0mM_1wk_relative_to_50mM_6wk	Sbi_jg12162	723.186	-0.624155	0.19353	-3.2251	0.00125928	0.0304922
Downregulated_in_0mM_1wk_relative_to_50mM_6wk	Sbi_jg12175	542.202	-0.93055	0.305201	-3.04898	0.0022962	0.0435417
Downregulated_in_0mM_1wk_relative_to_50mM_6wk	Sbi_jg12177	13.7954	-2.87655	0.646126	-4.45199	8.50776e-06	0.000910978
Downregulated_in_0mM_1wk_relative_to_50mM_6wk	Sbi_jg12205	146.111	-1.30585	0.384848	-3.39315	0.000690942	0.0209177
Downregulated_in_0mM_1wk_relative_to_50mM_6wk	Sbi_jg12235	198.293	-1.07307	0.297165	-3.61103	0.000304983	0.0121145
Downregulated_in_0mM_1wk_relative_to_50mM_6wk	Sbi_jg12245	2250.46	-0.858739	0.267742	-3.20734	0.00133966	0.0313275
Downregulated_in_0mM_1wk_relative_to_50mM_6wk	Sbi_jg1229	335.395	-0.758172	0.193375	-3.92074	8.82759e-05	0.00496918
Downregulated_in_0mM_1wk_relative_to_50mM_6wk	Sbi_jg12294	27.9325	-2.83728	0.936868	-3.02847	0.00245792	0.0452579
Downregulated_in_0mM_1wk_relative_to_50mM_6wk	Sbi_jg12346	101.952	-1.08916	0.322787	-3.37424	0.000740188	0.0220057
Downregulated_in_0mM_1wk_relative_to_50mM_6wk	Sbi_jg1238	73.7607	-2.26294	0.705823	-3.2061	0.00134545	0.0313416
Downregulated_in_0mM_1wk_relative_to_50mM_6wk	Sbi_jg12418	819.613	-1.25545	0.357032	-3.51635	0.000437524	0.0155849
Downregulated_in_0mM_1wk_relative_to_50mM_6wk	Sbi_jg12451	895.121	-0.565044	0.129451	-4.36492	1.27167e-05	0.00120556
Downregulated_in_0mM_1wk_relative_to_50mM_6wk	Sbi_jg12460	265.919	-0.742322	0.217055	-3.41997	0.000626287	0.0195608
Downregulated_in_0mM_1wk_relative_to_50mM_6wk	Sbi_jg12914	952.961	-0.403983	0.0948061	-4.26115	2.03379e-05	0.00174216
Downregulated_in_0mM_1wk_relative_to_50mM_6wk	Sbi_jg13108	366.669	-1.34275	0.297507	-4.51334	6.38131e-06	0.000734325
Downregulated_in_0mM_1wk_relative_to_50mM_6wk	Sbi_jg13223	541.563	-0.534285	0.176602	-3.02536	0.00248335	0.0455983
Downregulated_in_0mM_1wk_relative_to_50mM_6wk	Sbi_jg13235	57.2946	-2.18911	0.609439	-3.592	0.000328148	0.0126027
Downregulated_in_0mM_1wk_relative_to_50mM_6wk	Sbi_jg13247	39.5597	-1.24439	0.283903	-4.38313	1.16984e-05	0.00116996
Downregulated_in_0mM_1wk_relative_to_50mM_6wk	Sbi_jg13257	11.4221	-2.80636	0.705898	-3.97558	7.02066e-05	0.00418963
Downregulated_in_0mM_1wk_relative_to_50mM_6wk	Sbi_jg13341	85.6672	-1.27921	0.412546	-3.10078	0.00193012	0.0393981
Downregulated_in_0mM_1wk_relative_to_50mM_6wk	Sbi_jg13372	81.2416	-1.93933	0.525902	-3.68762	0.000226361	0.00982329
Downregulated_in_0mM_1wk_relative_to_50mM_6wk	Sbi_jg13451	3601.16	-1.13843	0.353646	-3.21912	0.00128584	0.0308194
Downregulated_in_0mM_1wk_relative_to_50mM_6wk	Sbi_jg14024	14.6624	-2.33041	0.656942	-3.54735	0.000389122	0.0142499
Downregulated_in_0mM_1wk_relative_to_50mM_6wk	Sbi_jg14252	1472.19	-0.801056	0.211686	-3.78417	0.000154224	0.00763446
Downregulated_in_0mM_1wk_relative_to_50mM_6wk	Sbi_jg14293	15.3633	-2.37913	0.664323	-3.58129	0.000341905	0.0129046
Downregulated_in_0mM_1wk_relative_to_50mM_6wk	Sbi_jg14581	197.902	-3.07229	0.589894	-5.20821	1.9067e-07	4.52599e-05
Downregulated_in_0mM_1wk_relative_to_50mM_6wk	Sbi_jg1522	158.226	-0.718138	0.211169	-3.40078	0.000671938	0.0205248
Downregulated_in_0mM_1wk_relative_to_50mM_6wk	Sbi_jg15420	141.231	-2.2064	0.674644	-3.27047	0.00107368	0.0277697
Downregulated_in_0mM_1wk_relative_to_50mM_6wk	Sbi_jg15512	245.712	-0.777993	0.219556	-3.54348	0.000394886	0.0143809
Downregulated_in_0mM_1wk_relative_to_50mM_6wk	Sbi_jg15545	99.391	-0.652835	0.218166	-2.99238	0.00276808	0.0484771
Downregulated_in_0mM_1wk_relative_to_50mM_6wk	Sbi_jg1566	1380.15	-0.895749	0.261476	-3.42574	0.000613118	0.0193584
Downregulated_in_0mM_1wk_relative_to_50mM_6wk	Sbi_jg1602	557.81	-1.19892	0.369113	-3.24812	0.00116172	0.0290829
Downregulated_in_0mM_1wk_relative_to_50mM_6wk	Sbi_jg16107	432.63	-0.832636	0.250176	-3.3282	0.000874094	0.024497
Downregulated_in_0mM_1wk_relative_to_50mM_6wk	Sbi_jg16446	181.379	-2.27152	0.600469	-3.78291	0.000155003	0.00765379
Downregulated_in_0mM_1wk_relative_to_50mM_6wk	Sbi_jg16491	26.6664	-6.99936	2.00473	-3.49142	0.000480468	0.0166073
Downregulated_in_0mM_1wk_relative_to_50mM_6wk	Sbi_jg16709	61.4501	-1.00617	0.243192	-4.13736	3.5132e-05	0.00254475
Downregulated_in_0mM_1wk_relative_to_50mM_6wk	Sbi_jg16836	240.347	-0.81337	0.244119	-3.33186	0.000862682	0.0242808
Downregulated_in_0mM_1wk_relative_to_50mM_6wk	Sbi_jg16929	571.865	-1.01536	0.240063	-4.22954	2.34173e-05	0.00188314
Downregulated_in_0mM_1wk_relative_to_50mM_6wk	Sbi_jg1697	2270.61	-1.0556	0.334882	-3.15215	0.00162074	0.0353618
Downregulated_in_0mM_1wk_relative_to_50mM_6wk	Sbi_jg16986	82.316	-2.64385	0.445711	-5.93176	2.9971e-09	1.51407e-06
Downregulated_in_0mM_1wk_relative_to_50mM_6wk	Sbi_jg17016	20.7488	-1.57794	0.477077	-3.30751	0.000941296	0.0257218
Downregulated_in_0mM_1wk_relative_to_50mM_6wk	Sbi_jg17370	278.099	-0.578123	0.190196	-3.03961	0.00236881	0.0442792
Downregulated_in_0mM_1wk_relative_to_50mM_6wk	Sbi_jg17382	95.8829	-0.936008	0.311963	-3.00038	0.00269642	0.0478369
Downregulated_in_0mM_1wk_relative_to_50mM_6wk	Sbi_jg17430	271.576	-0.704388	0.153753	-4.58131	4.62075e-06	0.00057619
Downregulated_in_0mM_1wk_relative_to_50mM_6wk	Sbi_jg17568	639.031	-0.337541	0.0991334	-3.40491	0.00066185	0.0203428
Downregulated_in_0mM_1wk_relative_to_50mM_6wk	Sbi_jg17635	1901.61	-0.983761	0.245592	-4.00567	6.18422e-05	0.00383149
Downregulated_in_0mM_1wk_relative_to_50mM_6wk	Sbi_jg17739	101.508	-1.06107	0.295452	-3.59133	0.000328993	0.0126106
Downregulated_in_0mM_1wk_relative_to_50mM_6wk	Sbi_jg1776	117.448	-0.775836	0.257061	-3.0181	0.00254367	0.0464082
Downregulated_in_0mM_1wk_relative_to_50mM_6wk	Sbi_jg1777	819.258	-0.539736	0.181069	-2.98082	0.00287475	0.0497264
Downregulated_in_0mM_1wk_relative_to_50mM_6wk	Sbi_jg1823	1108.88	-1.1163	0.354093	-3.15257	0.00161838	0.0353496
Downregulated_in_0mM_1wk_relative_to_50mM_6wk	Sbi_jg1831	698.11	-0.686382	0.218167	-3.14614	0.00165442	0.0358586
Downregulated_in_0mM_1wk_relative_to_50mM_6wk	Sbi_jg1905	685.318	-0.613792	0.170116	-3.60807	0.000308481	0.0121798
Downregulated_in_0mM_1wk_relative_to_50mM_6wk	Sbi_jg19079	622.107	-0.640785	0.208788	-3.06907	0.00214728	0.0419322
Downregulated_in_0mM_1wk_relative_to_50mM_6wk	Sbi_jg19086	560.121	-1.35316	0.332788	-4.06614	4.7799e-05	0.00312869
Downregulated_in_0mM_1wk_relative_to_50mM_6wk	Sbi_jg19507	265.007	-1.48189	0.232262	-6.38024	1.76808e-10	1.33979e-07
Downregulated_in_0mM_1wk_relative_to_50mM_6wk	Sbi_jg1953	56.8089	-1.74539	0.556913	-3.13405	0.00172411	0.0366434
Downregulated_in_0mM_1wk_relative_to_50mM_6wk	Sbi_jg19609	273.492	-0.69246	0.171435	-4.03921	5.36312e-05	0.00341955
Downregulated_in_0mM_1wk_relative_to_50mM_6wk	Sbi_jg1997	1389.72	-0.539487	0.161625	-3.33789	0.000844178	0.0238623
Downregulated_in_0mM_1wk_relative_to_50mM_6wk	Sbi_jg19970	662.174	-1.16832	0.286571	-4.0769	4.56405e-05	0.00306897
Downregulated_in_0mM_1wk_relative_to_50mM_6wk	Sbi_jg20125	438.237	-0.461464	0.148764	-3.102	0.00192219	0.0393669
Downregulated_in_0mM_1wk_relative_to_50mM_6wk	Sbi_jg20272	92.9581	-1.6049	0.466632	-3.43933	0.000583155	0.0188888
Downregulated_in_0mM_1wk_relative_to_50mM_6wk	Sbi_jg20722	1530.01	-0.998424	0.17954	-5.56102	2.68201e-08	8.38745e-06
Downregulated_in_0mM_1wk_relative_to_50mM_6wk	Sbi_jg2077	96.2863	-1.74679	0.410483	-4.25544	2.08636e-05	0.00177179
Downregulated_in_0mM_1wk_relative_to_50mM_6wk	Sbi_jg21079	26.3861	-1.49579	0.450766	-3.31834	0.000905546	0.0251283
Downregulated_in_0mM_1wk_relative_to_50mM_6wk	Sbi_jg21131	600.778	-0.428073	0.12992	-3.2949	0.000984571	0.0264278
Downregulated_in_0mM_1wk_relative_to_50mM_6wk	Sbi_jg21191	40.9932	-1.8113	0.526694	-3.439	0.000583864	0.0188888
Downregulated_in_0mM_1wk_relative_to_50mM_6wk	Sbi_jg2129	185.34	-1.19573	0.304642	-3.92503	8.67203e-05	0.00491642
Downregulated_in_0mM_1wk_relative_to_50mM_6wk	Sbi_jg21305	251.914	-0.711377	0.220235	-3.23008	0.00123754	0.0301757
Downregulated_in_0mM_1wk_relative_to_50mM_6wk	Sbi_jg21345	171.969	-0.675179	0.222124	-3.03965	0.00236856	0.0442792
Downregulated_in_0mM_1wk_relative_to_50mM_6wk	Sbi_jg21393	9754.07	-0.747243	0.181395	-4.11943	3.79819e-05	0.00269179
Downregulated_in_0mM_1wk_relative_to_50mM_6wk	Sbi_jg21467	97.9728	-1.69566	0.308719	-5.49258	3.96111e-08	1.2194e-05
Downregulated_in_0mM_1wk_relative_to_50mM_6wk	Sbi_jg21500	1834.26	-0.459199	0.144946	-3.16808	0.0015345	0.0343254
Downregulated_in_0mM_1wk_relative_to_50mM_6wk	Sbi_jg21584	134.062	-0.830144	0.267446	-3.10397	0.00190941	0.0391866
Downregulated_in_0mM_1wk_relative_to_50mM_6wk	Sbi_jg21732	285.539	-0.818139	0.249673	-3.27684	0.00104977	0.0275401
Downregulated_in_0mM_1wk_relative_to_50mM_6wk	Sbi_jg21878	559.925	-0.847992	0.187234	-4.52905	5.92504e-06	0.00070277
Downregulated_in_0mM_1wk_relative_to_50mM_6wk	Sbi_jg22064	39.6481	-0.987131	0.329733	-2.99372	0.00275595	0.0483506
Downregulated_in_0mM_1wk_relative_to_50mM_6wk	Sbi_jg22279	252.83	-0.542948	0.170899	-3.17702	0.00148798	0.033581
Downregulated_in_0mM_1wk_relative_to_50mM_6wk	Sbi_jg22299	261.524	-0.794286	0.214888	-3.69629	0.000218774	0.00959929
Downregulated_in_0mM_1wk_relative_to_50mM_6wk	Sbi_jg22324	317.538	-1.07801	0.271416	-3.97179	7.1336e-05	0.00419541
Downregulated_in_0mM_1wk_relative_to_50mM_6wk	Sbi_jg22483	4805.26	-2.0329	0.540592	-3.7605	0.000169574	0.00810909
Downregulated_in_0mM_1wk_relative_to_50mM_6wk	Sbi_jg22513	40.3887	-2.94827	0.603389	-4.88617	1.02815e-06	0.000170223
Downregulated_in_0mM_1wk_relative_to_50mM_6wk	Sbi_jg22549	391.213	-0.613615	0.18882	-3.24973	0.00115516	0.0289922
Downregulated_in_0mM_1wk_relative_to_50mM_6wk	Sbi_jg22621	108.226	-1.1967	0.333893	-3.58407	0.000338282	0.0127924
Downregulated_in_0mM_1wk_relative_to_50mM_6wk	Sbi_jg22780	148.187	-0.573336	0.162292	-3.53274	0.000411279	0.0148407
Downregulated_in_0mM_1wk_relative_to_50mM_6wk	Sbi_jg22880	59.4795	-1.6142	0.537479	-3.00328	0.00267086	0.0476643
Downregulated_in_0mM_1wk_relative_to_50mM_6wk	Sbi_jg22899	594.283	-1.56874	0.497949	-3.15041	0.00163042	0.0355013
Downregulated_in_0mM_1wk_relative_to_50mM_6wk	Sbi_jg22901	400.903	-0.816036	0.211468	-3.85892	0.00011389	0.00608094
Downregulated_in_0mM_1wk_relative_to_50mM_6wk	Sbi_jg22954	453.302	-0.693611	0.173443	-3.99908	6.35895e-05	0.00389081
Downregulated_in_0mM_1wk_relative_to_50mM_6wk	Sbi_jg22975	4234.03	-0.440245	0.145743	-3.0207	0.00252192	0.0461346
Downregulated_in_0mM_1wk_relative_to_50mM_6wk	Sbi_jg23000	13.2122	-1.67716	0.547705	-3.06216	0.00219746	0.0421223
Downregulated_in_0mM_1wk_relative_to_50mM_6wk	Sbi_jg23013	225.408	-0.618309	0.200322	-3.08658	0.00202472	0.0404367
Downregulated_in_0mM_1wk_relative_to_50mM_6wk	Sbi_jg23018	14899.6	-0.52759	0.162459	-3.24754	0.00116408	0.0291051
Downregulated_in_0mM_1wk_relative_to_50mM_6wk	Sbi_jg23043	615.285	-1.15695	0.343174	-3.37132	0.000748088	0.0220917
Downregulated_in_0mM_1wk_relative_to_50mM_6wk	Sbi_jg23111	558.586	-0.668733	0.127367	-5.25044	1.51739e-07	3.69082e-05
Downregulated_in_0mM_1wk_relative_to_50mM_6wk	Sbi_jg23152	27.4879	-3.28686	0.75305	-4.36474	1.27275e-05	0.00120556
Downregulated_in_0mM_1wk_relative_to_50mM_6wk	Sbi_jg2335	160.721	-0.724671	0.178198	-4.06667	4.76904e-05	0.00312869
Downregulated_in_0mM_1wk_relative_to_50mM_6wk	Sbi_jg23471	1469.98	-0.52579	0.149917	-3.50722	0.000452814	0.015931
Downregulated_in_0mM_1wk_relative_to_50mM_6wk	Sbi_jg23473	1446.37	-0.453091	0.150409	-3.01238	0.00259206	0.0467663
Downregulated_in_0mM_1wk_relative_to_50mM_6wk	Sbi_jg23704	49.4238	-1.52167	0.440206	-3.45673	0.000546782	0.0182898
Downregulated_in_0mM_1wk_relative_to_50mM_6wk	Sbi_jg23749	1435.29	-1.60513	0.322302	-4.9802	6.3519e-07	0.000116958
Downregulated_in_0mM_1wk_relative_to_50mM_6wk	Sbi_jg23767	305.208	-2.35195	0.480938	-4.89033	1.00667e-06	0.00016808
Downregulated_in_0mM_1wk_relative_to_50mM_6wk	Sbi_jg23795	260.19	-0.728457	0.21253	-3.42755	0.000609048	0.0193239
Downregulated_in_0mM_1wk_relative_to_50mM_6wk	Sbi_jg23803	1359.81	-0.569757	0.171621	-3.31986	0.000900634	0.0250626
Downregulated_in_0mM_1wk_relative_to_50mM_6wk	Sbi_jg23842	158.251	-0.604205	0.193499	-3.12252	0.0017931	0.0374631
Downregulated_in_0mM_1wk_relative_to_50mM_6wk	Sbi_jg23917	15.5701	-3.99127	1.24447	-3.20719	0.00134036	0.0313275
Downregulated_in_0mM_1wk_relative_to_50mM_6wk	Sbi_jg24022	45.5518	-1.20971	0.391317	-3.09138	0.00199226	0.0400813
Downregulated_in_0mM_1wk_relative_to_50mM_6wk	Sbi_jg24085	710.122	-1.26365	0.382102	-3.30711	0.000942633	0.0257226
Downregulated_in_0mM_1wk_relative_to_50mM_6wk	Sbi_jg24094	836.395	-0.330211	0.106308	-3.10616	0.00189534	0.0390576
Downregulated_in_0mM_1wk_relative_to_50mM_6wk	Sbi_jg2411	38.7934	-2.78097	0.757326	-3.67209	0.000240575	0.0102593
Downregulated_in_0mM_1wk_relative_to_50mM_6wk	Sbi_jg24118	824.689	-0.495801	0.152924	-3.24213	0.0011864	0.0293648
Downregulated_in_0mM_1wk_relative_to_50mM_6wk	Sbi_jg24172	239.069	-0.5306	0.17188	-3.08703	0.00202167	0.0404367
Downregulated_in_0mM_1wk_relative_to_50mM_6wk	Sbi_jg24313	727.343	-0.588167	0.155929	-3.77201	0.000161935	0.00783891
Downregulated_in_0mM_1wk_relative_to_50mM_6wk	Sbi_jg24316	654.261	-0.42153	0.13766	-3.06211	0.00219783	0.0421223
[truncated: 47,484 more rows]
