# Supplementary material for: SOS1 tonoplast neo-localization and the RGG protein SALTY are important in the extreme salinity tolerance of Salicornia bigelovii
Source: Nat Commun. 2024 May 20;15:4279. doi: 10.1038/s41467-024-48595-5 (PMC11106269; doi:10.1038/s41467-024-48595-5)
Supplement: Supplementary file 8 — Supplementary Dataset 5 [file 41467_2024_48595_MOESM8_ESM.xlsx]

## Sheet: Transcriptomics BP
Treatment GO enrichment	GO-ID	p-value	corr p-value	x	n	X.1	N.1	Description	Genes in test set
0mM_1wk_Up_200mM_1wk_Down_BP	6629	5.4559e-13	4.0043e-10	40	1881	170	29212	lipid metabolic process	JG48073|JG6427|JG16281|JG33791|JG19474|JG38046|JG26509|JG37450|JG6555|JG50308|JG5501|JG26767|JG17916|JG2035|JG24243|JG1185|JG24200|JG1989|JG54722|JG1722|JG36957|JG59694|JG12363|JG24928|JG52919|JG17762|JG11194|JG61062|JG62550|JG62093|JG62071|JG43558|JG15700|JG42901|JG21864|JG4863|JG24232|JG60374|JG3792|JG23682
0mM_1wk_Up_200mM_1wk_Down_BP	44255	7.8903e-13	4.0043e-10	35	1465	170	29212	cellular lipid metabolic process	JG48073|JG6427|JG16281|JG33791|JG19474|JG38046|JG26509|JG37450|JG6555|JG5501|JG26767|JG17916|JG2035|JG1185|JG24200|JG1989|JG54722|JG1722|JG36957|JG59694|JG12363|JG24928|JG52919|JG11194|JG61062|JG62550|JG62093|JG43558|JG15700|JG21864|JG4863|JG24232|JG60374|JG3792|JG23682
0mM_1wk_Up_200mM_1wk_Down_BP	8610	9.8202e-11	3.3225e-08	26	975	170	29212	lipid biosynthetic process	JG48073|JG6427|JG33791|JG38046|JG37450|JG6555|JG5501|JG26767|JG17916|JG2035|JG1185|JG24200|JG1989|JG54722|JG36957|JG59694|JG12363|JG24928|JG11194|JG62550|JG62093|JG15700|JG21864|JG4863|JG60374|JG23682
0mM_1wk_Up_200mM_1wk_Down_BP	8299	1.0198e-09	2.3344e-07	14	277	170	29212	isoprenoid biosynthetic process	JG1989|JG54722|JG36957|JG33791|JG59694|JG12363|JG11194|JG37450|JG6555|JG62093|JG26767|JG4863|JG60374|JG23682
0mM_1wk_Up_200mM_1wk_Down_BP	6720	1.229e-09	2.3344e-07	15	333	170	29212	isoprenoid metabolic process	JG1989|JG54722|JG1722|JG36957|JG33791|JG59694|JG12363|JG11194|JG37450|JG6555|JG62093|JG26767|JG4863|JG60374|JG23682
0mM_1wk_Up_200mM_1wk_Down_BP	31407	1.3799e-09	2.3344e-07	10	114	170	29212	oxylipin metabolic process	JG62550|JG43558|JG15700|JG21864|JG48073|JG17916|JG2035|JG1185|JG24200|JG19474
0mM_1wk_Up_200mM_1wk_Down_BP	6631	5.3471e-09	7.7266e-07	19	628	170	29212	fatty acid metabolic process	JG48073|JG16281|JG19474|JG38046|JG52919|JG61062|JG62550|JG26509|JG43558|JG15700|JG5501|JG21864|JG17916|JG2035|JG1185|JG24232|JG60374|JG3792|JG24200
0mM_1wk_Up_200mM_1wk_Down_BP	32787	6.0899e-09	7.7266e-07	24	1017	170	29212	monocarboxylic acid metabolic process	JG1722|JG48073|JG16281|JG59694|JG31450|JG19474|JG38046|JG52919|JG61062|JG62550|JG26509|JG37450|JG43558|JG15700|JG5501|JG21864|JG17916|JG25148|JG2035|JG1185|JG24232|JG60374|JG3792|JG24200
0mM_1wk_Up_200mM_1wk_Down_BP	55072	1.603e-08	1.8078e-06	9	109	170	29212	iron ion homeostasis	JG30420|JG53040|JG52748|JG12843|JG54283|JG25796|JG25797|JG13101|JG2052
0mM_1wk_Up_200mM_1wk_Down_BP	31408	2.7555e-08	2.7968e-06	8	82	170	29212	oxylipin biosynthetic process	JG62550|JG15700|JG21864|JG48073|JG17916|JG2035|JG1185|JG24200
0mM_1wk_Up_200mM_1wk_Down_BP	10106	2.2623e-07	2.0875e-05	4	10	170	29212	cellular response to iron ion starvation	JG30420|JG53040|JG12843|JG2052
0mM_1wk_Up_200mM_1wk_Down_BP	55066	3.4193e-07	2.8921e-05	11	256	170	29212	di-, tri-valent inorganic cation homeostasis	JG30420|JG8536|JG53040|JG52748|JG12843|JG20413|JG54283|JG25796|JG25797|JG13101|JG2052
0mM_1wk_Up_200mM_1wk_Down_BP	42180	3.2942e-06	0.0002572	29	1965	170	29212	cellular ketone metabolic process	JG48073|JG16281|JG7617|JG31450|JG19474|JG38046|JG26509|JG37450|JG5501|JG17916|JG2035|JG1185|JG24200|JG55912|JG1963|JG1722|JG59694|JG52919|JG17762|JG61062|JG62550|JG43558|JG15700|JG21864|JG16715|JG25148|JG24232|JG60374|JG3792
0mM_1wk_Up_200mM_1wk_Down_BP	34440	3.8413e-06	0.00027081	7	110	170	29212	lipid oxidation	JG15700|JG17916|JG2035|JG1185|JG24232|JG60374|JG24200
0mM_1wk_Up_200mM_1wk_Down_BP	55080	4.0021e-06	0.00027081	12	397	170	29212	cation homeostasis	JG30420|JG8536|JG53040|JG52748|JG12843|JG20413|JG54283|JG25796|JG25797|JG13101|JG2052|JG58301
0mM_1wk_Up_200mM_1wk_Down_BP	16125	4.5943e-06	0.00027528	7	113	170	29212	sterol metabolic process	JG54722|JG1722|JG36957|JG33791|JG4863|JG60374|JG23682
0mM_1wk_Up_200mM_1wk_Down_BP	43436	4.8817e-06	0.00027528	28	1895	170	29212	oxoacid metabolic process	JG48073|JG16281|JG31450|JG19474|JG38046|JG26509|JG37450|JG5501|JG17916|JG2035|JG1185|JG24200|JG55912|JG1963|JG1722|JG59694|JG52919|JG17762|JG61062|JG62550|JG43558|JG15700|JG21864|JG16715|JG25148|JG24232|JG60374|JG3792
0mM_1wk_Up_200mM_1wk_Down_BP	19752	4.8817e-06	0.00027528	28	1895	170	29212	carboxylic acid metabolic process	JG48073|JG16281|JG31450|JG19474|JG38046|JG26509|JG37450|JG5501|JG17916|JG2035|JG1185|JG24200|JG55912|JG1963|JG1722|JG59694|JG52919|JG17762|JG61062|JG62550|JG43558|JG15700|JG21864|JG16715|JG25148|JG24232|JG60374|JG3792
0mM_1wk_Up_200mM_1wk_Down_BP	6082	5.2327e-06	0.00027953	28	1902	170	29212	organic acid metabolic process	JG48073|JG16281|JG31450|JG19474|JG38046|JG26509|JG37450|JG5501|JG17916|JG2035|JG1185|JG24200|JG55912|JG1963|JG1722|JG59694|JG52919|JG17762|JG61062|JG62550|JG43558|JG15700|JG21864|JG16715|JG25148|JG24232|JG60374|JG3792
0mM_1wk_Up_200mM_1wk_Down_BP	50801	6.9119e-06	0.00035078	13	493	170	29212	ion homeostasis	JG30420|JG53040|JG12843|JG54283|JG13101|JG58301|JG37455|JG8536|JG52748|JG20413|JG25796|JG25797|JG2052
0mM_1wk_Up_200mM_1wk_Down_BP	44281	8.4511e-06	0.00040847	48	4418	170	29212	small molecule metabolic process	JG34926|JG48073|JG6427|JG16281|JG33791|JG7617|JG37436|JG31450|JG19474|JG38046|JG26509|JG37450|JG27517|JG5501|JG26601|JG17916|JG43581|JG2035|JG1185|JG24200|JG54722|JG55912|JG1963|JG53613|JG1722|JG36957|JG33120|JG59694|JG17440|JG58941|JG52919|JG17762|JG11194|JG61062|JG62550|JG62093|JG43558|JG58120|JG15700|JG21864|JG16715|JG4863|JG63567|JG25148|JG24232|JG60374|JG3792|JG23682
0mM_1wk_Up_200mM_1wk_Down_BP	48878	1.1318e-05	0.00052217	16	766	170	29212	chemical homeostasis	JG30420|JG58916|JG53040|JG12843|JG54283|JG13101|JG58301|JG37455|JG8536|JG52748|JG20413|JG25796|JG25797|JG24200|JG2052|JG13818
0mM_1wk_Up_200mM_1wk_Down_BP	6721	1.7537e-05	0.00077391	9	251	170	29212	terpenoid metabolic process	JG37450|JG6555|JG1722|JG36957|JG26767|JG33791|JG4863|JG59694|JG23682
0mM_1wk_Up_200mM_1wk_Down_BP	9694	1.8907e-05	0.00079344	5	56	170	29212	jasmonic acid metabolic process	JG43558|JG21864|JG48073|JG24200|JG19474
0mM_1wk_Up_200mM_1wk_Down_BP	9240	2.0325e-05	0.00079344	4	28	170	29212	isopentenyl diphosphate biosynthetic process	JG62093|JG4863|JG59694|JG23682
0mM_1wk_Up_200mM_1wk_Down_BP	46490	2.0325e-05	0.00079344	4	28	170	29212	isopentenyl diphosphate metabolic process	JG62093|JG4863|JG59694|JG23682
0mM_1wk_Up_200mM_1wk_Down_BP	16114	2.3838e-05	0.00089612	8	200	170	29212	terpenoid biosynthetic process	JG37450|JG6555|JG36957|JG26767|JG33791|JG4863|JG59694|JG23682
0mM_1wk_Up_200mM_1wk_Down_BP	8202	2.6812e-05	0.00097194	7	148	170	29212	steroid metabolic process	JG54722|JG1722|JG36957|JG33791|JG4863|JG60374|JG23682
0mM_1wk_Up_200mM_1wk_Down_BP	60586	3.3669e-05	0.0011391	2	2	170	29212	multicellular organismal iron ion homeostasis	JG53040|JG12843
0mM_1wk_Up_200mM_1wk_Down_BP	16135	3.3669e-05	0.0011391	2	2	170	29212	saponin biosynthetic process	JG33791|JG4863
0mM_1wk_Up_200mM_1wk_Down_BP	6633	5.1728e-05	0.0016937	10	359	170	29212	fatty acid biosynthetic process	JG62550|JG15700|JG5501|JG21864|JG48073|JG17916|JG2035|JG1185|JG24200|JG38046
0mM_1wk_Up_200mM_1wk_Down_BP	10597	6.4249e-05	0.0020379	5	72	170	29212	green leaf volatile biosynthetic process	JG61062|JG26509|JG16281|JG17916|JG3792
0mM_1wk_Up_200mM_1wk_Down_BP	15706	7.3281e-05	0.0022539	5	74	170	29212	nitrate transport	JG50010|JG22812|JG20967|JG22814|JG22806
0mM_1wk_Up_200mM_1wk_Down_BP	19372	0.00010633	0.0031743	5	80	170	29212	lipoxygenase pathway	JG61062|JG26509|JG16281|JG17916|JG3792
0mM_1wk_Up_200mM_1wk_Down_BP	19748	0.00014351	0.0040525	16	949	170	29212	secondary metabolic process	JG1722|JG62823|JG36957|JG16281|JG33791|JG59694|JG58941|JG31450|JG37450|JG6555|JG58120|JG17438|JG26767|JG4863|JG43581|JG23682
0mM_1wk_Up_200mM_1wk_Down_BP	33559	0.00014373	0.0040525	6	135	170	29212	unsaturated fatty acid metabolic process	JG61062|JG26509|JG21864|JG16281|JG17916|JG3792
0mM_1wk_Up_200mM_1wk_Down_BP	6694	0.00022741	0.0062383	5	94	170	29212	steroid biosynthetic process	JG54722|JG36957|JG33791|JG4863|JG23682
0mM_1wk_Up_200mM_1wk_Down_BP	9991	0.00024306	0.0064924	10	434	170	29212	response to extracellular stimulus	JG30420|JG34926|JG43734|JG53040|JG12843|JG21864|JG4315|JG40439|JG39776|JG2052
0mM_1wk_Up_200mM_1wk_Down_BP	31667	0.00033583	0.0087403	9	370	170	29212	response to nutrient levels	JG30420|JG34926|JG43734|JG53040|JG12843|JG21864|JG4315|JG40439|JG2052
0mM_1wk_Up_200mM_1wk_Down_BP	44249	0.00036166	0.009177	50	5408	170	29212	cellular biosynthetic process	JG34926|JG6427|JG33791|JG10990|JG56034|JG31450|JG38046|JG26509|JG6555|JG5501|JG17916|JG2035|JG1185|JG24200|JG1989|JG54722|JG29744|JG36957|JG33120|JG40439|JG59694|JG17440|JG34295|JG12363|JG24928|JG57039|JG17762|JG11194|JG63265|JG62093|JG15700|JG42901|JG21864|JG16715|JG4863|JG23682|JG48073|JG16281|JG7617|JG37450|JG26767|JG26601|JG43581|JG55912|JG47053|JG402|JG4161|JG62550|JG60374|JG24156
0mM_1wk_Up_200mM_1wk_Down_BP	9058	0.00039543	0.0096027	51	5573	170	29212	biosynthetic process	JG34926|JG6427|JG33791|JG10990|JG56034|JG31450|JG38046|JG26509|JG6555|JG5501|JG17916|JG2035|JG1185|JG24200|JG1989|JG54722|JG29744|JG36957|JG33120|JG40439|JG59694|JG17440|JG34295|JG12363|JG24928|JG57039|JG17762|JG11194|JG63265|JG62093|JG15700|JG42901|JG21864|JG16715|JG4863|JG23682|JG48073|JG16281|JG7617|JG37450|JG26767|JG26601|JG43581|JG55912|JG1963|JG47053|JG402|JG4161|JG62550|JG60374|JG24156
0mM_1wk_Up_200mM_1wk_Down_BP	38	0.00039735	0.0096027	6	163	170	29212	very long-chain fatty acid metabolic process	JG61062|JG26509|JG16281|JG17916|JG3792|JG24200
0mM_1wk_Up_200mM_1wk_Down_BP	16126	0.00041877	0.0098849	4	60	170	29212	sterol biosynthetic process	JG54722|JG36957|JG4863|JG23682
0mM_1wk_Up_200mM_1wk_Down_BP	30258	0.0004375	0.010092	7	232	170	29212	lipid modification	JG15700|JG17916|JG2035|JG1185|JG24232|JG60374|JG24200
0mM_1wk_Up_200mM_1wk_Down_BP	6690	0.00045128	0.010179	5	109	170	29212	icosanoid metabolic process	JG61062|JG26509|JG16281|JG17916|JG3792
0mM_1wk_Up_200mM_1wk_Down_BP	71287	0.00049734	0.01074	2	6	170	29212	cellular response to manganese ion	JG52748|JG13101
0mM_1wk_Up_200mM_1wk_Down_BP	10042	0.00049734	0.01074	2	6	170	29212	response to manganese ion	JG52748|JG13101
0mM_1wk_Up_200mM_1wk_Down_BP	42592	0.00050941	0.010772	16	1064	170	29212	homeostatic process	JG30420|JG58916|JG53040|JG12843|JG54283|JG13101|JG58301|JG37455|JG8536|JG52748|JG20413|JG25796|JG25797|JG24200|JG2052|JG13818
0mM_1wk_Up_200mM_1wk_Down_BP	5982	0.00059965	0.012421	5	116	170	29212	starch metabolic process	JG29744|JG8549|JG33120|JG34295|JG24156
0mM_1wk_Up_200mM_1wk_Down_BP	16091	0.00063301	0.01285	3	29	170	29212	prenol biosynthetic process	JG62093|JG36957|JG23682
0mM_1wk_Up_200mM_1wk_Down_BP	19287	0.00069361	0.01367	2	7	170	29212	isopentenyl diphosphate biosynthetic process, mevalonate pathway	JG4863|JG23682
0mM_1wk_Up_200mM_1wk_Down_BP	9695	0.00070035	0.01367	3	30	170	29212	jasmonic acid biosynthetic process	JG21864|JG48073|JG24200
0mM_1wk_Up_200mM_1wk_Down_BP	7623	0.00078282	0.014992	7	256	170	29212	circadian rhythm	JG36780|JG47053|JG21864|JG16281|JG40639|JG3792|JG43410
0mM_1wk_Up_200mM_1wk_Down_BP	44283	0.0008112	0.01523	23	1924	170	29212	small molecule biosynthetic process	JG34926|JG55912|JG36957|JG48073|JG16281|JG17440|JG31450|JG38046|JG17762|JG62550|JG37450|JG62093|JG15700|JG5501|JG21864|JG16715|JG26601|JG17916|JG43581|JG2035|JG1185|JG24200|JG23682
0mM_1wk_Up_200mM_1wk_Down_BP	6811	0.00082527	0.01523	12	697	170	29212	ion transport	JG50010|JG22812|JG20967|JG22814|JG39819|JG8536|JG47384|JG10964|JG52748|JG20413|JG22806|JG13101
0mM_1wk_Up_200mM_1wk_Down_BP	6722	0.00092127	0.016405	2	8	170	29212	triterpenoid metabolic process	JG26767|JG4863
0mM_1wk_Up_200mM_1wk_Down_BP	16104	0.00092127	0.016405	2	8	170	29212	triterpenoid biosynthetic process	JG26767|JG4863
0mM_1wk_Up_200mM_1wk_Down_BP	46395	0.0010442	0.01821	7	269	170	29212	carboxylic acid catabolic process	JG17762|JG1963|JG1722|JG24232|JG60374|JG24200|JG31450
0mM_1wk_Up_200mM_1wk_Down_BP	16054	0.0010668	0.01821	7	270	170	29212	organic acid catabolic process	JG17762|JG1963|JG1722|JG24232|JG60374|JG24200|JG31450
0mM_1wk_Up_200mM_1wk_Down_BP	19252	0.0010764	0.01821	4	77	170	29212	starch biosynthetic process	JG29744|JG33120|JG34295|JG24156
0mM_1wk_Up_200mM_1wk_Down_BP	16134	0.00118	0.019634	2	9	170	29212	saponin metabolic process	JG33791|JG4863
0mM_1wk_Up_200mM_1wk_Down_BP	6873	0.0013422	0.021973	7	281	170	29212	cellular ion homeostasis	JG30420|JG8536|JG54283|JG25796|JG25797|JG58301|JG37455
0mM_1wk_Up_200mM_1wk_Down_BP	9696	0.0014064	0.022659	3	38	170	29212	salicylic acid metabolic process	JG43558|JG31450|JG19474
0mM_1wk_Up_200mM_1wk_Down_BP	45337	0.0014693	0.023302	2	10	170	29212	farnesyl diphosphate biosynthetic process	JG36957|JG23682
0mM_1wk_Up_200mM_1wk_Down_BP	6732	0.0015151	0.023332	11	648	170	29212	coenzyme metabolic process	JG11194|JG34926|JG55912|JG58120|JG42901|JG4863|JG7617|JG37436|JG17440|JG38046|JG23682
0mM_1wk_Up_200mM_1wk_Down_BP	16090	0.0015171	0.023332	3	39	170	29212	prenol metabolic process	JG62093|JG36957|JG23682
0mM_1wk_Up_200mM_1wk_Down_BP	51186	0.001619	0.024526	13	859	170	29212	cofactor metabolic process	JG34926|JG52350|JG55912|JG7617|JG37436|JG17440|JG38046|JG11194|JG62093|JG58120|JG42901|JG4863|JG23682
0mM_1wk_Up_200mM_1wk_Down_BP	42594	0.0017361	0.025914	7	294	170	29212	response to starvation	JG30420|JG43734|JG53040|JG12843|JG4315|JG40439|JG2052
0mM_1wk_Up_200mM_1wk_Down_BP	10336	0.0021386	0.031459	2	12	170	29212	gibberellic acid homeostasis	JG58916|JG13818
0mM_1wk_Up_200mM_1wk_Down_BP	8654	0.0023446	0.033519	6	230	170	29212	phospholipid biosynthetic process	JG62093|JG36957|JG4863|JG59694|JG24928|JG23682
0mM_1wk_Up_200mM_1wk_Down_BP	30003	0.0023446	0.033519	6	230	170	29212	cellular cation homeostasis	JG30420|JG8536|JG54283|JG25796|JG25797|JG58301
0mM_1wk_Up_200mM_1wk_Down_BP	48511	0.0025113	0.035007	7	314	170	29212	rhythmic process	JG36780|JG47053|JG21864|JG16281|JG40639|JG3792|JG43410
0mM_1wk_Up_200mM_1wk_Down_BP	45338	0.0025177	0.035007	2	13	170	29212	farnesyl diphosphate metabolic process	JG36957|JG23682
0mM_1wk_Up_200mM_1wk_Down_BP	55082	0.002556	0.035059	7	315	170	29212	cellular chemical homeostasis	JG30420|JG8536|JG54283|JG25796|JG25797|JG58301|JG37455
0mM_1wk_Up_200mM_1wk_Down_BP	16042	0.0026633	0.036043	9	498	170	29212	lipid catabolic process	JG1989|JG37450|JG62071|JG50308|JG1722|JG24243|JG24232|JG60374|JG24200
0mM_1wk_Up_200mM_1wk_Down_BP	9605	0.0028511	0.037596	13	917	170	29212	response to external stimulus	JG30420|JG34926|JG39819|JG47053|JG53040|JG12843|JG4315|JG40439|JG39776|JG43734|JG21864|JG2052|JG43410
0mM_1wk_Up_200mM_1wk_Down_BP	6825	0.0029262	0.037596	2	14	170	29212	copper ion transport	JG8536|JG20413
0mM_1wk_Up_200mM_1wk_Down_BP	48871	0.0029262	0.037596	2	14	170	29212	multicellular organismal homeostasis	JG53040|JG12843
0mM_1wk_Up_200mM_1wk_Down_BP	71421	0.0029262	0.037596	2	14	170	29212	manganese ion transmembrane transport	JG52748|JG13101
0mM_1wk_Up_200mM_1wk_Down_BP	30001	0.0033592	0.04262	7	331	170	29212	metal ion transport	JG39819|JG8536|JG47384|JG10964|JG52748|JG20413|JG13101
0mM_1wk_Up_200mM_1wk_Down_BP	65008	0.0035833	0.044409	25	2421	170	29212	regulation of biological quality	JG30420|JG58916|JG53040|JG10990|JG13101|JG39776|JG37455|JG8536|JG9503|JG52748|JG25796|JG25797|JG24200|JG2052|JG13818|JG7287|JG12843|JG54283|JG12069|JG58301|JG63265|JG43558|JG20413|JG4787|JG60374
0mM_1wk_Up_200mM_1wk_Down_BP	41	0.0035877	0.044409	4	107	170	29212	transition metal ion transport	JG8536|JG52748|JG20413|JG13101
0mM_1wk_Up_200mM_1wk_Down_BP	9267	0.0038207	0.045727	6	254	170	29212	cellular response to starvation	JG30420|JG53040|JG12843|JG4315|JG40439|JG2052
0mM_1wk_Up_200mM_1wk_Down_BP	51512	0.0038293	0.045727	2	16	170	29212	positive regulation of unidimensional cell growth	JG52748|JG13101
0mM_1wk_Up_200mM_1wk_Down_BP	9864	0.0038293	0.045727	2	16	170	29212	induced systemic resistance, jasmonic acid mediated signaling pathway	JG39819|JG21864
0mM_1wk_Up_200mM_1wk_Down_BP	6066	0.0047369	0.055886	12	862	170	29212	alcohol metabolic process	JG54722|JG62093|JG1722|JG36957|JG6427|JG33120|JG33791|JG4863|JG59694|JG25148|JG60374|JG23682
0mM_1wk_Up_200mM_1wk_Down_BP	6828	0.0048453	0.055886	2	18	170	29212	manganese ion transport	JG52748|JG13101
0mM_1wk_Up_200mM_1wk_Down_BP	48639	0.0048453	0.055886	2	18	170	29212	positive regulation of developmental growth	JG52748|JG13101
0mM_1wk_Up_200mM_1wk_Down_BP	31668	0.0049087	0.055981	7	355	170	29212	cellular response to extracellular stimulus	JG30420|JG53040|JG12843|JG4315|JG40439|JG39776|JG2052
0mM_1wk_Up_200mM_1wk_Down_BP	15698	0.0050777	0.057266	5	189	170	29212	inorganic anion transport	JG50010|JG22812|JG20967|JG22814|JG22806
0mM_1wk_Up_200mM_1wk_Down_BP	42445	0.005191	0.057899	5	190	170	29212	hormone metabolic process	JG63265|JG43558|JG12069|JG10990|JG39776
0mM_1wk_Up_200mM_1wk_Down_BP	42538	0.0054421	0.06004	3	61	170	29212	hyperosmotic salinity response	JG58912|JG58484|JG39776
0mM_1wk_Up_200mM_1wk_Down_BP	10344	0.0059713	0.064477	2	20	170	29212	seed oilbody biogenesis	JG58737|JG37402
0mM_1wk_Up_200mM_1wk_Down_BP	33273	0.0059713	0.064477	2	20	170	29212	response to vitamin	JG34926|JG21864
0mM_1wk_Up_200mM_1wk_Down_BP	6635	0.0062206	0.066462	3	64	170	29212	fatty acid beta-oxidation	JG24232|JG60374|JG24200
0mM_1wk_Up_200mM_1wk_Down_BP	6812	0.0062954	0.066561	7	372	170	29212	cation transport	JG39819|JG8536|JG47384|JG10964|JG52748|JG20413|JG13101
0mM_1wk_Up_200mM_1wk_Down_BP	1666	0.0067408	0.070535	6	286	170	29212	response to hypoxia	JG33402|JG1963|JG53040|JG12843|JG4315|JG31450
0mM_1wk_Up_200mM_1wk_Down_BP	46394	0.007123	0.072912	12	909	170	29212	carboxylic acid biosynthetic process	JG62550|JG37450|JG15700|JG5501|JG21864|JG48073|JG16715|JG17916|JG2035|JG1185|JG24200|JG38046
0mM_1wk_Up_200mM_1wk_Down_BP	16053	0.007123	0.072912	12	909	170	29212	organic acid biosynthetic process	JG62550|JG37450|JG15700|JG5501|JG21864|JG48073|JG16715|JG17916|JG2035|JG1185|JG24200|JG38046
0mM_1wk_Up_200mM_1wk_Down_BP	55085	0.0071835	0.072912	9	581	170	29212	transmembrane transport	JG55996|JG52748|JG62836|JG7803|JG35213|JG13101|JG45357|JG33883|JG58301
0mM_1wk_Up_200mM_1wk_Down_BP	31669	0.0073122	0.073484	6	291	170	29212	cellular response to nutrient levels	JG30420|JG53040|JG12843|JG4315|JG40439|JG2052
0mM_1wk_Up_200mM_1wk_Down_BP	44242	0.0073997	0.073634	5	207	170	29212	cellular lipid catabolic process	JG37450|JG1722|JG24232|JG60374|JG24200
0mM_1wk_Up_200mM_1wk_Down_BP	71496	0.0077451	0.076323	7	387	170	29212	cellular response to external stimulus	JG30420|JG53040|JG12843|JG4315|JG40439|JG39776|JG2052
0mM_1wk_Up_200mM_1wk_Down_BP	70482	0.00817	0.079737	6	298	170	29212	response to oxygen levels	JG33402|JG1963|JG53040|JG12843|JG4315|JG31450
0mM_1wk_Up_200mM_1wk_Down_BP	10038	0.008559	0.082433	6	301	170	29212	response to metal ion	JG30420|JG52748|JG21864|JG28956|JG13101|JG58301
0mM_1wk_Up_200mM_1wk_Down_BP	9062	0.0086087	0.082433	3	72	170	29212	fatty acid catabolic process	JG24232|JG60374|JG24200
0mM_1wk_Up_200mM_1wk_Down_BP	16094	0.0092506	0.087751	2	25	170	29212	polyprenol biosynthetic process	JG36957|JG23682
0mM_1wk_Up_200mM_1wk_Down_BP	6972	0.0096244	0.090452	3	75	170	29212	hyperosmotic response	JG58912|JG58484|JG39776
0mM_1wk_Up_200mM_1wk_Down_BP	9611	0.0098055	0.091308	6	310	170	29212	response to wounding	JG1989|JG39819|JG21864|JG35213|JG12069|JG24200
0mM_1wk_Up_200mM_1wk_Down_BP	55070	0.0099835	0.09212	2	26	170	29212	copper ion homeostasis	JG8536|JG20413
0mM_1wk_Up_200mM_1wk_Down_BP	19395	0.010339	0.093488	3	77	170	29212	fatty acid oxidation	JG24232|JG60374|JG24200
0mM_1wk_Up_200mM_1wk_Down_BP	46247	0.010741	0.093488	2	27	170	29212	terpene catabolic process	JG37450|JG1722
0mM_1wk_Up_200mM_1wk_Down_BP	9850	0.011083	0.093488	3	79	170	29212	auxin metabolic process	JG43558|JG12069|JG39776
0mM_1wk_Up_200mM_1wk_Down_BP	16129	0.011524	0.093488	2	28	170	29212	phytosteroid biosynthetic process	JG33791|JG4863
0mM_1wk_Up_200mM_1wk_Down_BP	6218	0.011605	0.093488	1	2	170	29212	uridine catabolic process	JG27517
0mM_1wk_Up_200mM_1wk_Down_BP	43193	0.011605	0.093488	1	2	170	29212	positive regulation of gene-specific transcription	JG58912
0mM_1wk_Up_200mM_1wk_Down_BP	10477	0.011605	0.093488	1	2	170	29212	response to sulfur dioxide	JG52350
0mM_1wk_Up_200mM_1wk_Down_BP	6990	0.011605	0.093488	1	2	170	29212	positive regulation of gene-specific transcription involved in unfolded protein response	JG58912
0mM_1wk_Up_200mM_1wk_Down_BP	46108	0.011605	0.093488	1	2	170	29212	uridine metabolic process	JG27517
0mM_1wk_Up_200mM_1wk_Down_BP	46396	0.011605	0.093488	1	2	170	29212	D-galacturonate metabolic process	JG25148
0mM_1wk_Up_200mM_1wk_Down_BP	15680	0.011605	0.093488	1	2	170	29212	intracellular copper ion transport	JG8536
0mM_1wk_Up_200mM_1wk_Down_BP	46579	0.011605	0.093488	1	2	170	29212	positive regulation of Ras protein signal transduction	JG57869
0mM_1wk_Up_200mM_1wk_Down_BP	30382	0.011605	0.093488	1	2	170	29212	sperm mitochondrion organization	JG12275
0mM_1wk_Up_200mM_1wk_Down_BP	55079	0.011605	0.093488	1	2	170	29212	aluminum ion homeostasis	JG58301
0mM_1wk_Up_200mM_1wk_Down_BP	51057	0.011605	0.093488	1	2	170	29212	positive regulation of small GTPase mediated signal transduction	JG57869
0mM_1wk_Up_200mM_1wk_Down_BP	10217	0.011605	0.093488	1	2	170	29212	cellular aluminum ion homeostasis	JG58301
0mM_1wk_Up_200mM_1wk_Down_BP	71456	0.011727	0.093727	5	232	170	29212	cellular response to hypoxia	JG33402|JG53040|JG12843|JG4315|JG31450
0mM_1wk_Up_200mM_1wk_Down_BP	9753	0.012135	0.095671	5	234	170	29212	response to jasmonic acid stimulus	JG54722|JG39819|JG21864|JG23530|JG12363
0mM_1wk_Up_200mM_1wk_Down_BP	6084	0.012159	0.095671	4	152	170	29212	acetyl-CoA metabolic process	JG42901|JG4863|JG38046|JG23682
0mM_1wk_Up_200mM_1wk_Down_BP	42214	0.012256	0.095691	3	82	170	29212	terpene metabolic process	JG54722|JG37450|JG1722
0mM_1wk_Up_200mM_1wk_Down_BP	19725	0.012508	0.096917	7	425	170	29212	cellular homeostasis	JG30420|JG8536|JG54283|JG25796|JG25797|JG58301|JG37455
0mM_1wk_Up_200mM_1wk_Down_BP	71453	0.013413	0.10314	5	240	170	29212	cellular response to oxygen levels	JG33402|JG53040|JG12843|JG4315|JG31450
0mM_1wk_Up_200mM_1wk_Down_BP	44282	0.01498	0.11432	9	656	170	29212	small molecule catabolic process	JG17762|JG1963|JG53613|JG1722|JG27517|JG24232|JG60374|JG24200|JG31450
0mM_1wk_Up_200mM_1wk_Down_BP	9867	0.015261	0.1156	3	89	170	29212	jasmonic acid mediated signaling pathway	JG39819|JG21864|JG23530
0mM_1wk_Up_200mM_1wk_Down_BP	5983	0.016718	0.12407	2	34	170	29212	starch catabolic process	JG8549|JG34295
0mM_1wk_Up_200mM_1wk_Down_BP	10266	0.017358	0.12407	1	3	170	29212	response to vitamin B1	JG34926
0mM_1wk_Up_200mM_1wk_Down_BP	10917	0.017358	0.12407	1	3	170	29212	negative regulation of mitochondrial membrane potential	JG37455
0mM_1wk_Up_200mM_1wk_Down_BP	10939	0.017358	0.12407	1	3	170	29212	regulation of necrotic cell death	JG37455
0mM_1wk_Up_200mM_1wk_Down_BP	10940	0.017358	0.12407	1	3	170	29212	positive regulation of necrotic cell death	JG37455
0mM_1wk_Up_200mM_1wk_Down_BP	45837	0.017358	0.12407	1	3	170	29212	negative regulation of membrane potential	JG37455
0mM_1wk_Up_200mM_1wk_Down_BP	34213	0.017358	0.12407	1	3	170	29212	quinolinate catabolic process	JG55912
0mM_1wk_Up_200mM_1wk_Down_BP	46874	0.017358	0.12407	1	3	170	29212	quinolinate metabolic process	JG55912
0mM_1wk_Up_200mM_1wk_Down_BP	34754	0.017639	0.12451	3	94	170	29212	cellular hormone metabolic process	JG63265|JG43558|JG10990
0mM_1wk_Up_200mM_1wk_Down_BP	16093	0.017664	0.12451	2	35	170	29212	polyprenol metabolic process	JG36957|JG23682
0mM_1wk_Up_200mM_1wk_Down_BP	32922	0.018633	0.12897	2	36	170	29212	circadian regulation of gene expression	JG47053|JG43410
0mM_1wk_Up_200mM_1wk_Down_BP	48449	0.018633	0.12897	2	36	170	29212	floral organ formation	JG12966|JG9503
0mM_1wk_Up_200mM_1wk_Down_BP	9620	0.018775	0.12897	9	682	170	29212	response to fungus	JG34318|JG22290|JG39819|JG21864|JG48073|JG40439|JG23530|JG24200|JG31450
0mM_1wk_Up_200mM_1wk_Down_BP	6820	0.01915	0.12897	5	263	170	29212	anion transport	JG50010|JG22812|JG20967|JG22814|JG22806
0mM_1wk_Up_200mM_1wk_Down_BP	9250	0.01915	0.12897	5	263	170	29212	glucan biosynthetic process	JG29744|JG33120|JG56034|JG34295|JG24156
0mM_1wk_Up_200mM_1wk_Down_BP	7154	0.019381	0.12897	8	573	170	29212	cell communication	JG30420|JG39819|JG53040|JG12843|JG4315|JG40439|JG39776|JG2052
0mM_1wk_Up_200mM_1wk_Down_BP	7584	0.019623	0.12897	2	37	170	29212	response to nutrient	JG34926|JG21864
0mM_1wk_Up_200mM_1wk_Down_BP	9310	0.020129	0.12897	4	177	170	29212	amine catabolic process	JG17762|JG1963|JG53613|JG24232
0mM_1wk_Up_200mM_1wk_Down_BP	30968	0.020635	0.12897	2	38	170	29212	endoplasmic reticulum unfolded protein response	JG58912|JG4315
0mM_1wk_Up_200mM_1wk_Down_BP	43288	0.020635	0.12897	2	38	170	29212	apocarotenoid metabolic process	JG37450|JG1722
0mM_1wk_Up_200mM_1wk_Down_BP	9687	0.020635	0.12897	2	38	170	29212	abscisic acid metabolic process	JG37450|JG1722
0mM_1wk_Up_200mM_1wk_Down_BP	16115	0.021668	0.12897	2	39	170	29212	terpenoid catabolic process	JG37450|JG1722
0mM_1wk_Up_200mM_1wk_Down_BP	6875	0.021851	0.12897	3	102	170	29212	cellular metal ion homeostasis	JG25796|JG25797|JG58301
0mM_1wk_Up_200mM_1wk_Down_BP	9607	0.021857	0.12897	19	1979	170	29212	response to biotic stimulus	JG34318|JG58912|JG22290|JG39819|JG48073|JG28956|JG4315|JG52548|JG40439|JG35213|JG59694|JG31450|JG17876|JG9503|JG21864|JG25116|JG23530|JG62500|JG24200
0mM_1wk_Up_200mM_1wk_Down_BP	6714	0.022723	0.12897	2	40	170	29212	sesquiterpenoid metabolic process	JG37450|JG1722
0mM_1wk_Up_200mM_1wk_Down_BP	71395	0.022982	0.12897	3	104	170	29212	cellular response to jasmonic acid stimulus	JG39819|JG21864|JG23530
0mM_1wk_Up_200mM_1wk_Down_BP	48588	0.023013	0.12897	5	276	170	29212	developmental cell growth	JG52748|JG4787|JG13101|JG60374|JG7287
0mM_1wk_Up_200mM_1wk_Down_BP	6501	0.023077	0.12897	1	4	170	29212	C-terminal protein lipidation	JG40439
0mM_1wk_Up_200mM_1wk_Down_BP	33184	0.023077	0.12897	1	4	170	29212	positive regulation of histone ubiquitination	JG21157
0mM_1wk_Up_200mM_1wk_Down_BP	35279	0.023077	0.12897	1	4	170	29212	mRNA cleavage involved in gene silencing by miRNA	JG9503
0mM_1wk_Up_200mM_1wk_Down_BP	33274	0.023077	0.12897	1	4	170	29212	response to vitamin B2	JG21864
0mM_1wk_Up_200mM_1wk_Down_BP	6695	0.023077	0.12897	1	4	170	29212	cholesterol biosynthetic process	JG36957
0mM_1wk_Up_200mM_1wk_Down_BP	33473	0.023077	0.12897	1	4	170	29212	indoleacetic acid conjugate metabolic process	JG43558
0mM_1wk_Up_200mM_1wk_Down_BP	46133	0.023077	0.12897	1	4	170	29212	pyrimidine ribonucleoside catabolic process	JG27517
0mM_1wk_Up_200mM_1wk_Down_BP	46135	0.023077	0.12897	1	4	170	29212	pyrimidine nucleoside catabolic process	JG27517
0mM_1wk_Up_200mM_1wk_Down_BP	46203	0.023077	0.12897	1	4	170	29212	spermidine catabolic process	JG53613
0mM_1wk_Up_200mM_1wk_Down_BP	44208	0.023077	0.12897	1	4	170	29212	'de novo' AMP biosynthetic process	JG26601
0mM_1wk_Up_200mM_1wk_Down_BP	15824	0.023077	0.12897	1	4	170	29212	proline transport	JG33883
0mM_1wk_Up_200mM_1wk_Down_BP	1675	0.023077	0.12897	1	4	170	29212	acrosome assembly	JG12275
0mM_1wk_Up_200mM_1wk_Down_BP	34587	0.023077	0.12897	1	4	170	29212	piRNA metabolic process	JG9503
0mM_1wk_Up_200mM_1wk_Down_BP	50992	0.023077	0.12897	1	4	170	29212	dimethylallyl diphosphate biosynthetic process	JG62093
0mM_1wk_Up_200mM_1wk_Down_BP	50993	0.023077	0.12897	1	4	170	29212	dimethylallyl diphosphate metabolic process	JG62093
0mM_1wk_Up_200mM_1wk_Down_BP	32583	0.023077	0.12897	1	4	170	29212	regulation of gene-specific transcription	JG58912
0mM_1wk_Up_200mM_1wk_Down_BP	71502	0.023077	0.12897	1	4	170	29212	cellular response to temperature stimulus	JG40776
0mM_1wk_Up_200mM_1wk_Down_BP	46950	0.023077	0.12897	1	4	170	29212	cellular ketone body metabolic process	JG17762
0mM_1wk_Up_200mM_1wk_Down_BP	46951	0.023077	0.12897	1	4	170	29212	ketone body biosynthetic process	JG17762
0mM_1wk_Up_200mM_1wk_Down_BP	10142	0.023077	0.12897	1	4	170	29212	farnesyl diphosphate biosynthetic process, mevalonate pathway	JG23682
0mM_1wk_Up_200mM_1wk_Down_BP	6073	0.023125	0.12897	6	376	170	29212	cellular glucan metabolic process	JG29744|JG8549|JG33120|JG56034|JG34295|JG24156
0mM_1wk_Up_200mM_1wk_Down_BP	22611	0.023798	0.13128	2	41	170	29212	dormancy process	JG37152|JG1722
0mM_1wk_Up_200mM_1wk_Down_BP	10162	0.023798	0.13128	2	41	170	29212	seed dormancy	JG37152|JG1722
0mM_1wk_Up_200mM_1wk_Down_BP	8300	0.024894	0.13585	2	42	170	29212	isoprenoid catabolic process	JG37450|JG1722
0mM_1wk_Up_200mM_1wk_Down_BP	16128	0.024894	0.13585	2	42	170	29212	phytosteroid metabolic process	JG33791|JG4863
0mM_1wk_Up_200mM_1wk_Down_BP	42221	0.025042	0.13592	37	4624	170	29212	response to chemical stimulus	JG58912|JG30420|JG34926|JG39819|JG52350|JG53040|JG48073|JG16281|JG35213|JG37436|JG13101|JG39776|JG31450|JG37152|JG37450|JG9503|JG52748|JG25116|JG23530|JG21157|JG23532|JG22290|JG33402|JG54722|JG24073|JG1963|JG12843|JG28956|JG4315|JG58484|JG59694|JG12363|JG58301|JG8549|JG45637|JG21864|JG8481
0mM_1wk_Up_200mM_1wk_Down_BP	43269	0.025946	0.13968	3	109	170	29212	regulation of ion transport	JG30420|JG40639|JG43464
0mM_1wk_Up_200mM_1wk_Down_BP	9682	0.02601	0.13968	2	43	170	29212	induced systemic resistance	JG39819|JG21864
0mM_1wk_Up_200mM_1wk_Down_BP	6984	0.027146	0.14502	2	44	170	29212	ER-nucleus signaling pathway	JG58912|JG4315
0mM_1wk_Up_200mM_1wk_Down_BP	6644	0.027313	0.14514	6	391	170	29212	phospholipid metabolic process	JG62093|JG36957|JG4863|JG59694|JG24928|JG23682
0mM_1wk_Up_200mM_1wk_Down_BP	19742	0.028763	0.14745	1	5	170	29212	pentacyclic triterpenoid metabolic process	JG26767
0mM_1wk_Up_200mM_1wk_Down_BP	19745	0.028763	0.14745	1	5	170	29212	pentacyclic triterpenoid biosynthetic process	JG26767
0mM_1wk_Up_200mM_1wk_Down_BP	42450	0.028763	0.14745	1	5	170	29212	arginine biosynthetic process via ornithine	JG16715
0mM_1wk_Up_200mM_1wk_Down_BP	9800	0.028763	0.14745	1	5	170	29212	cinnamic acid biosynthetic process	JG16281
0mM_1wk_Up_200mM_1wk_Down_BP	9803	0.028763	0.14745	1	5	170	29212	cinnamic acid metabolic process	JG16281
0mM_1wk_Up_200mM_1wk_Down_BP	71475	0.028763	0.14745	1	5	170	29212	cellular hyperosmotic salinity response	JG39776
0mM_1wk_Up_200mM_1wk_Down_BP	71474	0.028763	0.14745	1	5	170	29212	cellular hyperosmotic response	JG39776
0mM_1wk_Up_200mM_1wk_Down_BP	5975	0.029462	0.14885	20	2185	170	29212	carbohydrate metabolic process	JG31665|JG31666|JG29744|JG31669|JG6427|JG33120|JG33791|JG59694|JG56034|JG13344|JG34295|JG56167|JG37152|JG63265|JG17876|JG8549|JG4863|JG62500|JG25148|JG24156
0mM_1wk_Up_200mM_1wk_Down_BP	51761	0.029477	0.14885	2	46	170	29212	sesquiterpene metabolic process	JG37450|JG1722
0mM_1wk_Up_200mM_1wk_Down_BP	10193	0.029477	0.14885	2	46	170	29212	response to ozone	JG22290|JG48073
0mM_1wk_Up_200mM_1wk_Down_BP	9108	0.031784	0.15971	5	301	170	29212	coenzyme biosynthetic process	JG34926|JG55912|JG42901|JG7617|JG38046
0mM_1wk_Up_200mM_1wk_Down_BP	6085	0.034368	0.16323	2	50	170	29212	acetyl-CoA biosynthetic process	JG42901|JG38046
0mM_1wk_Up_200mM_1wk_Down_BP	80024	0.034416	0.16323	1	6	170	29212	indolebutyric acid metabolic process	JG39776
0mM_1wk_Up_200mM_1wk_Down_BP	10589	0.034416	0.16323	1	6	170	29212	leaf proximal/distal pattern formation	JG9503
0mM_1wk_Up_200mM_1wk_Down_BP	33182	0.034416	0.16323	1	6	170	29212	regulation of histone ubiquitination	JG21157
0mM_1wk_Up_200mM_1wk_Down_BP	33212	0.034416	0.16323	1	6	170	29212	iron assimilation	JG30420
0mM_1wk_Up_200mM_1wk_Down_BP	33383	0.034416	0.16323	1	6	170	29212	geranyl diphosphate metabolic process	JG36957
0mM_1wk_Up_200mM_1wk_Down_BP	33384	0.034416	0.16323	1	6	170	29212	geranyl diphosphate biosynthetic process	JG36957
0mM_1wk_Up_200mM_1wk_Down_BP	7157	0.034416	0.16323	1	6	170	29212	heterophilic cell-cell adhesion	JG43331
0mM_1wk_Up_200mM_1wk_Down_BP	19586	0.034416	0.16323	1	6	170	29212	galacturonate metabolic process	JG25148
0mM_1wk_Up_200mM_1wk_Down_BP	46443	0.034416	0.16323	1	6	170	29212	FAD metabolic process	JG17440
0mM_1wk_Up_200mM_1wk_Down_BP	48838	0.034416	0.16323	1	6	170	29212	release of seed from dormancy	JG1722
0mM_1wk_Up_200mM_1wk_Down_BP	18410	0.034416	0.16323	1	6	170	29212	peptide or protein carboxyl-terminal blocking	JG40439
0mM_1wk_Up_200mM_1wk_Down_BP	44042	0.035007	0.16527	6	415	170	29212	glucan metabolic process	JG29744|JG8549|JG33120|JG56034|JG34295|JG24156
0mM_1wk_Up_200mM_1wk_Down_BP	19637	0.036413	0.17111	6	419	170	29212	organophosphate metabolic process	JG62093|JG36957|JG4863|JG59694|JG24928|JG23682
0mM_1wk_Up_200mM_1wk_Down_BP	10817	0.037499	0.1754	5	315	170	29212	regulation of hormone levels	JG63265|JG43558|JG12069|JG10990|JG39776
0mM_1wk_Up_200mM_1wk_Down_BP	71248	0.038227	0.17798	2	53	170	29212	cellular response to metal ion	JG52748|JG13101
0mM_1wk_Up_200mM_1wk_Down_BP	9649	0.039549	0.17902	2	54	170	29212	entrainment of circadian clock	JG47053|JG43410
0mM_1wk_Up_200mM_1wk_Down_BP	30307	0.039549	0.17902	2	54	170	29212	positive regulation of cell growth	JG52748|JG13101
0mM_1wk_Up_200mM_1wk_Down_BP	6524	0.040036	0.17902	1	7	170	29212	alanine catabolic process	JG1963
0mM_1wk_Up_200mM_1wk_Down_BP	51881	0.040036	0.17902	1	7	170	29212	regulation of mitochondrial membrane potential	JG37455
0mM_1wk_Up_200mM_1wk_Down_BP	9080	0.040036	0.17902	1	7	170	29212	pyruvate family amino acid catabolic process	JG1963
0mM_1wk_Up_200mM_1wk_Down_BP	7289	0.040036	0.17902	1	7	170	29212	spermatid nucleus differentiation	JG12275
0mM_1wk_Up_200mM_1wk_Down_BP	42851	0.040036	0.17902	1	7	170	29212	L-alanine metabolic process	JG1963
0mM_1wk_Up_200mM_1wk_Down_BP	42853	0.040036	0.17902	1	7	170	29212	L-alanine catabolic process	JG1963
0mM_1wk_Up_200mM_1wk_Down_BP	34756	0.040036	0.17902	1	7	170	29212	regulation of iron ion transport	JG30420
0mM_1wk_Up_200mM_1wk_Down_BP	45995	0.040888	0.18123	2	55	170	29212	regulation of embryonic development	JG58737|JG37402
0mM_1wk_Up_200mM_1wk_Down_BP	46246	0.040888	0.18123	2	55	170	29212	terpene biosynthetic process	JG54722|JG37450
0mM_1wk_Up_200mM_1wk_Down_BP	6879	0.042244	0.18642	2	56	170	29212	cellular iron ion homeostasis	JG30420|JG54283
0mM_1wk_Up_200mM_1wk_Down_BP	45793	0.045005	0.19775	2	58	170	29212	positive regulation of cell size	JG52748|JG13101
0mM_1wk_Up_200mM_1wk_Down_BP	7023	0.045624	0.19953	1	8	170	29212	post-chaperonin tubulin folding pathway	JG12822
0mM_1wk_Up_200mM_1wk_Down_BP	6950	0.045804	0.19953	45	6088	170	29212	response to stress	JG58912|JG30420|JG39819|JG53040|JG35213|JG39776|JG35110|JG31450|JG37450|JG17876|JG9503|JG25116|JG23530|JG62500|JG21157|JG23532|JG43122|JG24200|JG2052|JG43069|JG7287|JG34318|JG1989|JG33402|JG3923|JG1963|JG10964|JG55936|JG12843|JG28956|JG4315|JG52548|JG40439|JG12069|JG58484|JG59694|JG57039|JG22416|JG4161|JG43734|JG8549|JG45637|JG21864|JG4787|JG8481
0mM_1wk_Up_200mM_1wk_Down_BP	42752	0.046124	0.20007	3	137	170	29212	regulation of circadian rhythm	JG47053|JG3792|JG43410
0mM_1wk_Up_200mM_1wk_Down_BP	2218	0.047831	0.20659	2	60	170	29212	activation of innate immune response	JG39819|JG21864
0mM_1wk_Up_50mM_1wk_Down_BP	10106	7.1891e-07	0.00067246	4	10	227	29212	cellular response to iron ion starvation	JG30420|JG53040|JG12843|JG2052
0mM_1wk_Up_50mM_1wk_Down_BP	44255	1.2976e-06	0.00067246	30	1465	227	29212	cellular lipid metabolic process	JG11249|JG6427|JG33791|JG19474|JG18301|JG26509|JG37450|JG5082|JG55084|JG26767|JG17916|JG2035|JG1185|JG36957|JG59694|JG12363|JG42917|JG24928|JG52919|JG61062|JG62550|JG40642|JG24999|JG62093|JG43558|JG4863|JG60374|JG8582|JG23682|JG49456
0mM_1wk_Up_50mM_1wk_Down_BP	8299	1.9907e-06	0.00067246	12	277	227	29212	isoprenoid biosynthetic process	JG37450|JG62093|JG36957|JG26767|JG33791|JG4863|JG59694|JG60374|JG12363|JG8582|JG23682|JG49456
0mM_1wk_Up_50mM_1wk_Down_BP	55072	2.2757e-06	0.00067246	8	109	227	29212	iron ion homeostasis	JG30420|JG53040|JG52748|JG12843|JG25796|JG25797|JG13101|JG2052
0mM_1wk_Up_50mM_1wk_Down_BP	42594	3.6765e-06	0.00075266	12	294	227	29212	response to starvation	JG30420|JG24704|JG43734|JG53040|JG12843|JG42636|JG20719|JG40439|JG52976|JG42917|JG2052|JG14905
0mM_1wk_Up_50mM_1wk_Down_BP	6629	3.8206e-06	0.00075266	34	1881	227	29212	lipid metabolic process	JG11249|JG6427|JG33791|JG19474|JG18301|JG26509|JG37450|JG58394|JG5082|JG55084|JG26767|JG17916|JG2035|JG1185|JG36957|JG59694|JG12363|JG42917|JG24928|JG52919|JG17762|JG61062|JG62550|JG40642|JG24999|JG62093|JG62071|JG43558|JG42901|JG4863|JG60374|JG8582|JG23682|JG49456
0mM_1wk_Up_50mM_1wk_Down_BP	55066	5.7783e-06	0.00097571	11	256	227	29212	di-, tri-valent inorganic cation homeostasis	JG30420|JG16049|JG8536|JG53040|JG52748|JG12843|JG25796|JG55550|JG25797|JG13101|JG2052
0mM_1wk_Up_50mM_1wk_Down_BP	6720	1.2922e-05	0.0019093	12	333	227	29212	isoprenoid metabolic process	JG37450|JG62093|JG36957|JG26767|JG33791|JG4863|JG59694|JG60374|JG12363|JG8582|JG23682|JG49456
0mM_1wk_Up_50mM_1wk_Down_BP	16114	2.8724e-05	0.0035016	9	200	227	29212	terpenoid biosynthetic process	JG37450|JG36957|JG26767|JG33791|JG4863|JG59694|JG8582|JG23682|JG49456
0mM_1wk_Up_50mM_1wk_Down_BP	31407	3.172e-05	0.0035016	7	114	227	29212	oxylipin metabolic process	JG62550|JG24999|JG43558|JG17916|JG2035|JG1185|JG19474
0mM_1wk_Up_50mM_1wk_Down_BP	9267	3.2587e-05	0.0035016	10	254	227	29212	cellular response to starvation	JG30420|JG53040|JG12843|JG42636|JG20719|JG40439|JG52976|JG42917|JG2052|JG14905
0mM_1wk_Up_50mM_1wk_Down_BP	31667	3.6329e-05	0.0035622	12	370	227	29212	response to nutrient levels	JG30420|JG24704|JG43734|JG53040|JG12843|JG42636|JG20719|JG40439|JG52976|JG42917|JG2052|JG14905
0mM_1wk_Up_50mM_1wk_Down_BP	9991	3.9178e-05	0.0035622	13	434	227	29212	response to extracellular stimulus	JG30420|JG53040|JG12843|JG20719|JG40439|JG52976|JG39776|JG42917|JG24704|JG43734|JG42636|JG2052|JG14905
0mM_1wk_Up_50mM_1wk_Down_BP	60586	6.0121e-05	0.0043663	2	2	227	29212	multicellular organismal iron ion homeostasis	JG53040|JG12843
0mM_1wk_Up_50mM_1wk_Down_BP	16135	6.0121e-05	0.0043663	2	2	227	29212	saponin biosynthetic process	JG33791|JG4863
0mM_1wk_Up_50mM_1wk_Down_BP	9240	6.2798e-05	0.0043663	4	28	227	29212	isopentenyl diphosphate biosynthetic process	JG62093|JG4863|JG59694|JG23682
0mM_1wk_Up_50mM_1wk_Down_BP	46490	6.2798e-05	0.0043663	4	28	227	29212	isopentenyl diphosphate metabolic process	JG62093|JG4863|JG59694|JG23682
0mM_1wk_Up_50mM_1wk_Down_BP	55080	7.1327e-05	0.0046838	12	397	227	29212	cation homeostasis	JG30420|JG16049|JG8536|JG53040|JG52748|JG12843|JG11694|JG25796|JG55550|JG25797|JG13101|JG2052
0mM_1wk_Up_50mM_1wk_Down_BP	8610	8.2828e-05	0.0051528	20	975	227	29212	lipid biosynthetic process	JG36957|JG6427|JG33791|JG59694|JG12363|JG24928|JG18301|JG62550|JG37450|JG24999|JG62093|JG26767|JG4863|JG17916|JG2035|JG1185|JG60374|JG8582|JG23682|JG49456
0mM_1wk_Up_50mM_1wk_Down_BP	31669	0.00010132	0.0059883	10	291	227	29212	cellular response to nutrient levels	JG30420|JG53040|JG12843|JG42636|JG20719|JG40439|JG52976|JG42917|JG2052|JG14905
0mM_1wk_Up_50mM_1wk_Down_BP	9605	0.00010994	0.0061673	19	917	227	29212	response to external stimulus	JG30420|JG39819|JG11624|JG53040|JG12843|JG20719|JG40439|JG52976|JG39776|JG42917|JG62361|JG24704|JG62396|JG43734|JG42636|JG41094|JG46461|JG2052|JG14905
0mM_1wk_Up_50mM_1wk_Down_BP	31668	0.00011479	0.0061673	11	355	227	29212	cellular response to extracellular stimulus	JG30420|JG53040|JG12843|JG42636|JG20719|JG40439|JG52976|JG39776|JG42917|JG2052|JG14905
0mM_1wk_Up_50mM_1wk_Down_BP	6631	0.00013018	0.0066899	15	628	227	29212	fatty acid metabolic process	JG11249|JG19474|JG52919|JG18301|JG61062|JG62550|JG26509|JG24999|JG43558|JG5082|JG55084|JG17916|JG2035|JG1185|JG60374
0mM_1wk_Up_50mM_1wk_Down_BP	6721	0.00016388	0.0080713	9	251	227	29212	terpenoid metabolic process	JG37450|JG36957|JG26767|JG33791|JG4863|JG59694|JG8582|JG23682|JG49456
0mM_1wk_Up_50mM_1wk_Down_BP	34440	0.00022525	0.01065	6	110	227	29212	lipid oxidation	JG24999|JG5082|JG17916|JG2035|JG1185|JG60374
0mM_1wk_Up_50mM_1wk_Down_BP	71496	0.00024223	0.011012	11	387	227	29212	cellular response to external stimulus	JG30420|JG53040|JG12843|JG42636|JG20719|JG40439|JG52976|JG39776|JG42917|JG2052|JG14905
0mM_1wk_Up_50mM_1wk_Down_BP	15706	0.00028242	0.012364	5	74	227	29212	nitrate transport	JG50010|JG22812|JG20967|JG22814|JG22806
0mM_1wk_Up_50mM_1wk_Down_BP	5982	0.00030025	0.012675	6	116	227	29212	starch metabolic process	JG3605|JG29744|JG27163|JG8549|JG34295|JG24156
0mM_1wk_Up_50mM_1wk_Down_BP	42245	0.00035703	0.014552	2	4	227	29212	RNA repair	JG2463|JG59722
0mM_1wk_Up_50mM_1wk_Down_BP	32787	0.00040378	0.015909	19	1017	227	29212	monocarboxylic acid metabolic process	JG11249|JG59694|JG31450|JG19474|JG52919|JG18301|JG61062|JG62550|JG26509|JG37450|JG24999|JG43558|JG5082|JG55084|JG17916|JG27116|JG2035|JG1185|JG60374
0mM_1wk_Up_50mM_1wk_Down_BP	31408	0.00045493	0.017346	5	82	227	29212	oxylipin biosynthetic process	JG62550|JG24999|JG17916|JG2035|JG1185
0mM_1wk_Up_50mM_1wk_Down_BP	50801	0.00051793	0.019131	12	493	227	29212	ion homeostasis	JG30420|JG16049|JG8536|JG53040|JG52748|JG12843|JG11694|JG25796|JG55550|JG25797|JG13101|JG2052
0mM_1wk_Up_50mM_1wk_Down_BP	7154	0.00059065	0.021156	13	573	227	29212	cell communication	JG30420|JG39819|JG53040|JG12843|JG20719|JG40439|JG52976|JG39776|JG50586|JG42917|JG42636|JG2052|JG14905
0mM_1wk_Up_50mM_1wk_Down_BP	71248	0.00077156	0.026823	4	53	227	29212	cellular response to metal ion	JG57999|JG52748|JG12103|JG13101
0mM_1wk_Up_50mM_1wk_Down_BP	65007	0.0007973	0.026926	91	8785	227	29212	biological regulation	JG39819|JG28766|JG2348|JG53040|JG20719|JG39537|JG40603|JG10990|JG13101|JG39776|JG57960|JG37152|JG39331|JG62361|JG23516|JG62043|JG8536|JG14049|JG18723|JG9503|JG52748|JG42636|JG9340|JG13818|JG7287|JG34659|JG57999|JG27163|JG3923|JG12966|JG45250|JG12843|JG1984|JG42814|JG17284|JG346|JG62570|JG63265|JG37164|JG45617|JG56061|JG43558|JG45618|JG59693|JG45616|JG26636|JG4787|JG41094|JG22991|JG24575|JG26830|J…
0mM_1wk_Up_50mM_1wk_Down_BP	71287	0.00088345	0.028223	2	6	227	29212	cellular response to manganese ion	JG52748|JG13101
0mM_1wk_Up_50mM_1wk_Down_BP	10042	0.00088345	0.028223	2	6	227	29212	response to manganese ion	JG52748|JG13101
0mM_1wk_Up_50mM_1wk_Down_BP	19287	0.0012305	0.037293	2	7	227	29212	isopentenyl diphosphate biosynthetic process, mevalonate pathway	JG4863|JG23682
0mM_1wk_Up_50mM_1wk_Down_BP	34756	0.0012305	0.037293	2	7	227	29212	regulation of iron ion transport	JG30420|JG42636
0mM_1wk_Up_50mM_1wk_Down_BP	46395	0.0012733	0.037581	8	269	227	29212	carboxylic acid catabolic process	JG17762|JG24999|JG1963|JG5082|JG58498|JG27116|JG60374|JG31450
0mM_1wk_Up_50mM_1wk_Down_BP	16054	0.0013036	0.037581	8	270	227	29212	organic acid catabolic process	JG17762|JG24999|JG1963|JG5082|JG58498|JG27116|JG60374|JG31450
0mM_1wk_Up_50mM_1wk_Down_BP	16091	0.0014575	0.041018	3	29	227	29212	prenol biosynthetic process	JG62093|JG36957|JG23682
0mM_1wk_Up_50mM_1wk_Down_BP	6722	0.0016323	0.043848	2	8	227	29212	triterpenoid metabolic process	JG26767|JG4863
0mM_1wk_Up_50mM_1wk_Down_BP	16104	0.0016323	0.043848	2	8	227	29212	triterpenoid biosynthetic process	JG26767|JG4863
0mM_1wk_Up_50mM_1wk_Down_BP	16125	0.0019276	0.049944	5	113	227	29212	sterol metabolic process	JG36957|JG33791|JG4863|JG60374|JG23682
0mM_1wk_Up_50mM_1wk_Down_BP	71215	0.0019852	0.049944	10	427	227	29212	cellular response to abscisic acid stimulus	JG37152|JG29359|JG59693|JG42636|JG1984|JG42293|JG2496|JG8481|JG39776|JG57960
0mM_1wk_Up_50mM_1wk_Down_BP	6950	0.0019859	0.049944	66	6088	227	29212	response to stress	JG39819|JG53040|JG20719|JG40603|JG35213|JG58777|JG39776|JG57960|JG31450|JG39331|JG62043|JG14049|JG18723|JG9503|JG42636|JG9340|JG8056|JG7287|JG34659|JG33402|JG3923|JG55936|JG12843|JG52548|JG40439|JG59694|JG30330|JG37164|JG8549|JG26636|JG4787|JG41094|JG46461|JG30420|JG29876|JG11624|JG1752|JG30623|JG52976|JG58672|JG58752|JG17331|JG6771|JG24704|JG37450|JG42293|JG25116|JG14823|JG23530|JG2052|JG14905|J…
0mM_1wk_Up_50mM_1wk_Down_BP	16134	0.0020879	0.050576	2	9	227	29212	saponin metabolic process	JG33791|JG4863
0mM_1wk_Up_50mM_1wk_Down_BP	55085	0.0020966	0.050576	12	581	227	29212	transmembrane transport	JG22280|JG55996|JG61507|JG11249|JG52748|JG62836|JG3268|JG11532|JG35213|JG13101|JG45357|JG22495
0mM_1wk_Up_50mM_1wk_Down_BP	5983	0.0023197	0.054245	3	34	227	29212	starch catabolic process	JG3605|JG8549|JG34295
0mM_1wk_Up_50mM_1wk_Down_BP	30258	0.0023405	0.054245	7	232	227	29212	lipid modification	JG24999|JG5082|JG17916|JG2035|JG1185|JG60374|JG42917
0mM_1wk_Up_50mM_1wk_Down_BP	10597	0.0024168	0.054935	4	72	227	29212	green leaf volatile biosynthetic process	JG61062|JG26509|JG11249|JG17916
0mM_1wk_Up_50mM_1wk_Down_BP	19222	0.0024773	0.055249	51	4455	227	29212	regulation of metabolic process	JG28766|JG2348|JG20719|JG57960|JG39331|JG23516|JG14049|JG18723|JG9503|JG42636|JG9340|JG34659|JG57999|JG27163|JG3923|JG12966|JG45250|JG1984|JG42814|JG62570|JG63265|JG37164|JG45617|JG56061|JG45618|JG59693|JG45616|JG41094|JG22991|JG24575|JG26830|JG46461|JG54797|JG1752|JG52976|JG55000|JG58752|JG25116|JG14823|JG2496|JG2052|JG24462|JG56328|JG12103|JG36733|JG6738|JG43015|JG61062|JG55907|JG8481|JG22053
0mM_1wk_Up_50mM_1wk_Down_BP	45337	0.0025965	0.055816	2	10	227	29212	farnesyl diphosphate biosynthetic process	JG36957|JG23682
0mM_1wk_Up_50mM_1wk_Down_BP	6914	0.0025972	0.055816	5	121	227	29212	autophagy	JG24390|JG30623|JG40439|JG42917|JG14905
0mM_1wk_Up_50mM_1wk_Down_BP	48878	0.0028289	0.059709	14	766	227	29212	chemical homeostasis	JG30420|JG58916|JG53040|JG12843|JG11694|JG55550|JG13101|JG16049|JG8536|JG52748|JG25796|JG25797|JG2052|JG13818
0mM_1wk_Up_50mM_1wk_Down_BP	31323	0.0030767	0.062865	45	3845	227	29212	regulation of cellular metabolic process	JG54797|JG28766|JG1752|JG20719|JG52976|JG55000|JG39331|JG23516|JG14049|JG18723|JG42636|JG25116|JG14823|JG9340|JG2496|JG2052|JG24462|JG34659|JG56328|JG57999|JG27163|JG3923|JG12966|JG45250|JG1984|JG42814|JG12103|JG6738|JG62570|JG43015|JG63265|JG61062|JG37164|JG45617|JG56061|JG45618|JG59693|JG45616|JG41094|JG22991|JG55907|JG24575|JG26830|JG8481|JG22053
0mM_1wk_Up_50mM_1wk_Down_BP	19252	0.0030847	0.062865	4	77	227	29212	starch biosynthetic process	JG29744|JG27163|JG34295|JG24156
0mM_1wk_Up_50mM_1wk_Down_BP	9696	0.0031965	0.064039	3	38	227	29212	salicylic acid metabolic process	JG43558|JG31450|JG19474
0mM_1wk_Up_50mM_1wk_Down_BP	16090	0.0034433	0.066429	3	39	227	29212	prenol metabolic process	JG62093|JG36957|JG23682
0mM_1wk_Up_50mM_1wk_Down_BP	43436	0.0035213	0.066429	26	1895	227	29212	oxoacid metabolic process	JG11249|JG58498|JG11862|JG8902|JG31450|JG19474|JG18301|JG26509|JG37450|JG11080|JG5082|JG55084|JG17916|JG27116|JG2035|JG1185|JG1963|JG59694|JG52919|JG17762|JG61062|JG62550|JG24999|JG43558|JG22790|JG60374
0mM_1wk_Up_50mM_1wk_Down_BP	19752	0.0035213	0.066429	26	1895	227	29212	carboxylic acid metabolic process	JG11249|JG58498|JG11862|JG8902|JG31450|JG19474|JG18301|JG26509|JG37450|JG11080|JG5082|JG55084|JG17916|JG27116|JG2035|JG1185|JG1963|JG59694|JG52919|JG17762|JG61062|JG62550|JG24999|JG43558|JG22790|JG60374
0mM_1wk_Up_50mM_1wk_Down_BP	19372	0.0035407	0.066429	4	80	227	29212	lipoxygenase pathway	JG61062|JG26509|JG11249|JG17916
0mM_1wk_Up_50mM_1wk_Down_BP	6082	0.0036963	0.066499	26	1902	227	29212	organic acid metabolic process	JG11249|JG58498|JG11862|JG8902|JG31450|JG19474|JG18301|JG26509|JG37450|JG11080|JG5082|JG55084|JG17916|JG27116|JG2035|JG1185|JG1963|JG59694|JG52919|JG17762|JG61062|JG62550|JG24999|JG43558|JG22790|JG60374
0mM_1wk_Up_50mM_1wk_Down_BP	10336	0.0037694	0.066499	2	12	227	29212	gibberellic acid homeostasis	JG58916|JG13818
0mM_1wk_Up_50mM_1wk_Down_BP	16098	0.0037694	0.066499	2	12	227	29212	monoterpenoid metabolic process	JG8582|JG49456
0mM_1wk_Up_50mM_1wk_Down_BP	16099	0.0037694	0.066499	2	12	227	29212	monoterpenoid biosynthetic process	JG8582|JG49456
0mM_1wk_Up_50mM_1wk_Down_BP	45338	0.004432	0.077039	2	13	227	29212	farnesyl diphosphate metabolic process	JG36957|JG23682
0mM_1wk_Up_50mM_1wk_Down_BP	50896	0.0046299	0.079311	91	9268	227	29212	response to stimulus	JG39819|JG53040|JG20719|JG40603|JG42704|JG35213|JG13101|JG58777|JG39776|JG57960|JG31450|JG37152|JG39331|JG62361|JG62043|JG14049|JG18723|JG9503|JG52748|JG42636|JG9340|JG8056|JG7287|JG34659|JG33402|JG57999|JG3923|JG55936|JG12843|JG1984|JG52548|JG40439|JG59694|JG17440|JG30330|JG50685|JG12363|JG62570|JG37164|JG59693|JG8549|JG26636|JG4787|JG41094|JG46461|JG40682|JG30420|JG29876|JG29359|JG11624|JG1752|…
0mM_1wk_Up_50mM_1wk_Down_BP	9909	0.0047548	0.080288	7	264	227	29212	regulation of flower development	JG9503|JG42636|JG20719|JG15081|JG22991|JG55907|JG17284
0mM_1wk_Up_50mM_1wk_Down_BP	10262	0.0051443	0.083296	2	14	227	29212	somatic embryogenesis	JG8481|JG22053
0mM_1wk_Up_50mM_1wk_Down_BP	48871	0.0051443	0.083296	2	14	227	29212	multicellular organismal homeostasis	JG53040|JG12843
0mM_1wk_Up_50mM_1wk_Down_BP	71421	0.0051443	0.083296	2	14	227	29212	manganese ion transmembrane transport	JG52748|JG13101
0mM_1wk_Up_50mM_1wk_Down_BP	42221	0.0053064	0.084759	51	4624	227	29212	response to chemical stimulus	JG39819|JG53040|JG20719|JG42704|JG35213|JG13101|JG39776|JG57960|JG31450|JG37152|JG14049|JG9503|JG52748|JG42636|JG9340|JG33402|JG57999|JG12843|JG1984|JG59694|JG12363|JG59693|JG8549|JG26636|JG41094|JG30420|JG29876|JG29359|JG11624|JG58672|JG59722|JG58752|JG18301|JG24704|JG37450|JG16049|JG42293|JG25116|JG23530|JG3983|JG2496|JG12708|JG56328|JG24073|JG1963|JG28956|JG15081|JG12103|JG11694|JG2463|JG8481
0mM_1wk_Up_50mM_1wk_Down_BP	9737	0.0054662	0.086148	14	826	227	29212	response to abscisic acid stimulus	JG29876|JG29359|JG1984|JG15081|JG39776|JG57960|JG37152|JG37450|JG14049|JG59693|JG42636|JG42293|JG2496|JG8481
0mM_1wk_Up_50mM_1wk_Down_BP	42180	0.0056292	0.087549	26	1965	227	29212	cellular ketone metabolic process	JG11249|JG58498|JG11862|JG8902|JG31450|JG19474|JG18301|JG26509|JG37450|JG11080|JG5082|JG55084|JG17916|JG27116|JG2035|JG1185|JG1963|JG59694|JG52919|JG17762|JG61062|JG62550|JG24999|JG43558|JG22790|JG60374
0mM_1wk_Up_50mM_1wk_Down_BP	10581	0.0059055	0.089491	2	15	227	29212	regulation of starch biosynthetic process	JG27163|JG22991
0mM_1wk_Up_50mM_1wk_Down_BP	6552	0.0059055	0.089491	2	15	227	29212	leucine catabolic process	JG17762|JG58498
0mM_1wk_Up_50mM_1wk_Down_BP	8202	0.0061055	0.09135	5	148	227	29212	steroid metabolic process	JG36957|JG33791|JG4863|JG60374|JG23682
0mM_1wk_Up_50mM_1wk_Down_BP	6694	0.0062765	0.092736	4	94	227	29212	steroid biosynthetic process	JG36957|JG33791|JG4863|JG23682
0mM_1wk_Up_50mM_1wk_Down_BP	51512	0.0067148	0.096791	2	16	227	29212	positive regulation of unidimensional cell growth	JG52748|JG13101
0mM_1wk_Up_50mM_1wk_Down_BP	10962	0.0067148	0.096791	2	16	227	29212	regulation of glucan biosynthetic process	JG27163|JG22991
0mM_1wk_Up_50mM_1wk_Down_BP	7283	0.0069373	0.096791	3	50	227	29212	spermatogenesis	JG35606|JG58201|JG12275
0mM_1wk_Up_50mM_1wk_Down_BP	32434	0.0069373	0.096791	3	50	227	29212	regulation of proteasomal ubiquitin-dependent protein catabolic process	JG34659|JG56061|JG9340
0mM_1wk_Up_50mM_1wk_Down_BP	50789	0.0069605	0.096791	75	7468	227	29212	regulation of biological process	JG39819|JG28766|JG2348|JG20719|JG39537|JG40603|JG13101|JG57960|JG37152|JG39331|JG62361|JG23516|JG62043|JG14049|JG18723|JG9503|JG52748|JG42636|JG9340|JG34659|JG57999|JG27163|JG3923|JG12966|JG45250|JG1984|JG42814|JG17284|JG346|JG62570|JG63265|JG37164|JG45617|JG56061|JG45618|JG59693|JG45616|JG26636|JG41094|JG22991|JG24575|JG26830|JG46461|JG54797|JG30420|JG29359|JG11624|JG1752|JG52976|JG55000|JG59722…
0mM_1wk_Up_50mM_1wk_Down_BP	6355	0.007156	0.098353	32	2622	227	29212	regulation of transcription, DNA-dependent	JG54797|JG28766|JG52976|JG55000|JG14049|JG18723|JG25116|JG14823|JG2496|JG2052|JG24462|JG56328|JG57999|JG3923|JG12966|JG45250|JG1984|JG12103|JG62570|JG43015|JG61062|JG37164|JG45617|JG45618|JG59693|JG45616|JG41094|JG22991|JG55907|JG26830|JG8481|JG22053
0mM_1wk_Up_50mM_1wk_Down_BP	1666	0.007271	0.098661	7	286	227	29212	response to hypoxia	JG33402|JG1963|JG53040|JG12843|JG26636|JG11694|JG31450
0mM_1wk_Up_50mM_1wk_Down_BP	16237	0.0075713	0.098661	2	17	227	29212	microautophagy	JG40439|JG14905
0mM_1wk_Up_50mM_1wk_Down_BP	34727	0.0075713	0.098661	2	17	227	29212	piecemeal microautophagy of nucleus	JG40439|JG14905
0mM_1wk_Up_50mM_1wk_Down_BP	9414	0.0076096	0.098661	11	600	227	29212	response to water deprivation	JG29876|JG37450|JG14049|JG11624|JG8549|JG42636|JG20719|JG41094|JG35213|JG8481|JG39776
0mM_1wk_Up_50mM_1wk_Down_BP	19748	0.0076147	0.098661	15	949	227	29212	secondary metabolic process	JG11733|JG62823|JG36957|JG33791|JG59694|JG31450|JG856|JG37450|JG26767|JG4863|JG27116|JG43581|JG8582|JG23682|JG49456
0mM_1wk_Up_50mM_1wk_Down_BP	60255	0.0076792	0.098661	44	3931	227	29212	regulation of macromolecule metabolic process	JG54797|JG28766|JG52976|JG55000|JG57960|JG58752|JG39331|JG14049|JG18723|JG9503|JG25116|JG14823|JG9340|JG2496|JG2052|JG24462|JG34659|JG56328|JG57999|JG27163|JG3923|JG12966|JG45250|JG1984|JG12103|JG36733|JG6738|JG62570|JG43015|JG61062|JG37164|JG45617|JG56061|JG45618|JG59693|JG45616|JG41094|JG22991|JG55907|JG24575|JG26830|JG46461|JG8481|JG22053
0mM_1wk_Up_50mM_1wk_Down_BP	31326	0.0077781	0.098857	37	3170	227	29212	regulation of cellular biosynthetic process	JG54797|JG28766|JG1752|JG52976|JG55000|JG39331|JG14049|JG18723|JG25116|JG14823|JG2496|JG2052|JG24462|JG56328|JG57999|JG27163|JG3923|JG12966|JG45250|JG1984|JG12103|JG62570|JG43015|JG63265|JG61062|JG37164|JG45617|JG45618|JG59693|JG45616|JG41094|JG22991|JG55907|JG24575|JG26830|JG8481|JG22053
0mM_1wk_Up_50mM_1wk_Down_BP	9415	0.0080699	0.10118	11	605	227	29212	response to water	JG29876|JG37450|JG14049|JG11624|JG8549|JG42636|JG20719|JG41094|JG35213|JG8481|JG39776
0mM_1wk_Up_50mM_1wk_Down_BP	6875	0.0083376	0.10118	4	102	227	29212	cellular metal ion homeostasis	JG11694|JG25796|JG55550|JG25797
0mM_1wk_Up_50mM_1wk_Down_BP	45449	0.0083997	0.10118	32	2652	227	29212	regulation of transcription	JG54797|JG28766|JG52976|JG55000|JG14049|JG18723|JG25116|JG14823|JG2496|JG2052|JG24462|JG56328|JG57999|JG3923|JG12966|JG45250|JG1984|JG12103|JG62570|JG43015|JG61062|JG37164|JG45617|JG45618|JG59693|JG45616|JG41094|JG22991|JG55907|JG26830|JG8481|JG22053
0mM_1wk_Up_50mM_1wk_Down_BP	9889	0.0084461	0.10118	37	3187	227	29212	regulation of biosynthetic process	JG54797|JG28766|JG1752|JG52976|JG55000|JG39331|JG14049|JG18723|JG25116|JG14823|JG2496|JG2052|JG24462|JG56328|JG57999|JG27163|JG3923|JG12966|JG45250|JG1984|JG12103|JG62570|JG43015|JG63265|JG61062|JG37164|JG45617|JG45618|JG59693|JG45616|JG41094|JG22991|JG55907|JG24575|JG26830|JG8481|JG22053
0mM_1wk_Up_50mM_1wk_Down_BP	6828	0.0084744	0.10118	2	18	227	29212	manganese ion transport	JG52748|JG13101
0mM_1wk_Up_50mM_1wk_Down_BP	48639	0.0084744	0.10118	2	18	227	29212	positive regulation of developmental growth	JG52748|JG13101
0mM_1wk_Up_50mM_1wk_Down_BP	9649	0.0085825	0.10145	3	54	227	29212	entrainment of circadian clock	JG62361|JG62396|JG46461
0mM_1wk_Up_50mM_1wk_Down_BP	10556	0.0087888	0.10208	35	2980	227	29212	regulation of macromolecule biosynthetic process	JG54797|JG28766|JG52976|JG55000|JG39331|JG14049|JG18723|JG25116|JG14823|JG2496|JG2052|JG24462|JG56328|JG57999|JG27163|JG3923|JG12966|JG45250|JG1984|JG12103|JG62570|JG43015|JG61062|JG37164|JG45617|JG45618|JG59693|JG45616|JG41094|JG22991|JG55907|JG24575|JG26830|JG8481|JG22053
0mM_1wk_Up_50mM_1wk_Down_BP	6952	0.0089884	0.10208	29	2350	227	29212	defense response	JG39819|JG1752|JG30623|JG20719|JG40603|JG58752|JG31450|JG39331|JG6771|JG62043|JG18723|JG9503|JG42636|JG42293|JG25116|JG23530|JG9340|JG3923|JG28956|JG52548|JG40439|JG11694|JG59694|JG50586|JG22416|JG37164|JG6621|JG26636|JG17903
0mM_1wk_Up_50mM_1wk_Down_BP	70482	0.0090019	0.10208	7	298	227	29212	response to oxygen levels	JG33402|JG1963|JG53040|JG12843|JG26636|JG11694|JG31450
0mM_1wk_Up_50mM_1wk_Down_BP	61136	0.0090264	0.10208	3	55	227	29212	regulation of proteasomal protein catabolic process	JG34659|JG56061|JG9340
0mM_1wk_Up_50mM_1wk_Down_BP	38	0.0090738	0.10208	5	163	227	29212	very long-chain fatty acid metabolic process	JG18301|JG61062|JG26509|JG11249|JG17916
0mM_1wk_Up_50mM_1wk_Down_BP	8654	0.0094208	0.10208	6	230	227	29212	phospholipid biosynthetic process	JG62093|JG36957|JG4863|JG59694|JG24928|JG23682
0mM_1wk_Up_50mM_1wk_Down_BP	30003	0.0094208	0.10208	6	230	227	29212	cellular cation homeostasis	JG30420|JG8536|JG11694|JG25796|JG55550|JG25797
0mM_1wk_Up_50mM_1wk_Down_BP	10038	0.0094782	0.10208	7	301	227	29212	response to metal ion	JG30420|JG56328|JG57999|JG52748|JG28956|JG12103|JG13101
0mM_1wk_Up_50mM_1wk_Down_BP	9694	0.0094836	0.10208	3	56	227	29212	jasmonic acid metabolic process	JG24999|JG43558|JG19474
0mM_1wk_Up_50mM_1wk_Down_BP	6073	0.0094997	0.10208	8	376	227	29212	cellular glucan metabolic process	JG3605|JG29744|JG27163|JG19040|JG8549|JG56034|JG34295|JG24156
0mM_1wk_Up_50mM_1wk_Down_BP	16236	0.009954	0.106	3	57	227	29212	macroautophagy	JG40439|JG42917|JG14905
0mM_1wk_Up_50mM_1wk_Down_BP	32881	0.010417	0.10854	2	20	227	29212	regulation of polysaccharide metabolic process	JG27163|JG22991
0mM_1wk_Up_50mM_1wk_Down_BP	32885	0.010417	0.10854	2	20	227	29212	regulation of polysaccharide biosynthetic process	JG27163|JG22991
0mM_1wk_Up_50mM_1wk_Down_BP	6690	0.010468	0.10854	4	109	227	29212	icosanoid metabolic process	JG61062|JG26509|JG11249|JG17916
0mM_1wk_Up_50mM_1wk_Down_BP	48580	0.01065	0.10947	10	545	227	29212	regulation of post-embryonic development	JG9503|JG42636|JG20719|JG39537|JG15081|JG41094|JG22991|JG55907|JG17284|JG57960
0mM_1wk_Up_50mM_1wk_Down_BP	9611	0.011018	0.11227	7	310	227	29212	response to wounding	JG39819|JG26636|JG40603|JG35213|JG12069|JG58777|JG8056
0mM_1wk_Up_50mM_1wk_Down_BP	9738	0.011163	0.11277	8	387	227	29212	abscisic acid mediated signaling pathway	JG37152|JG29359|JG59693|JG1984|JG42293|JG2496|JG8481|JG57960
0mM_1wk_Up_50mM_1wk_Down_BP	2218	0.011446	0.11283	3	60	227	29212	activation of innate immune response	JG39819|JG1752|JG20719
0mM_1wk_Up_50mM_1wk_Down_BP	16126	0.011446	0.11283	3	60	227	29212	sterol biosynthetic process	JG36957|JG4863|JG23682
0mM_1wk_Up_50mM_1wk_Down_BP	6388	0.011455	0.11283	2	21	227	29212	tRNA splicing, via endonucleolytic cleavage and ligation	JG2463|JG59722
0mM_1wk_Up_50mM_1wk_Down_BP	6644	0.011818	0.11545	8	391	227	29212	phospholipid metabolic process	JG40642|JG62093|JG36957|JG4863|JG59694|JG42917|JG24928|JG23682
0mM_1wk_Up_50mM_1wk_Down_BP	9310	0.012628	0.12235	5	177	227	29212	amine catabolic process	JG17762|JG1963|JG58498|JG27116|JG58732
0mM_1wk_Up_50mM_1wk_Down_BP	44248	0.013292	0.12663	29	2423	227	29212	cellular catabolic process	JG30420|JG11987|JG53040|JG30623|JG58498|JG58672|JG58732|JG31450|JG37450|JG5082|JG27517|JG32938|JG3983|JG9340|JG27116|JG5202|JG2154|JG14905|JG1963|JG24390|JG12843|JG40439|JG45509|JG42917|JG17762|JG40642|JG24999|JG56061|JG60374
0mM_1wk_Up_50mM_1wk_Down_BP	70887	0.013321	0.12663	31	2636	227	29212	cellular response to chemical stimulus	JG39819|JG29359|JG53040|JG58672|JG59722|JG13101|JG39776|JG57960|JG58752|JG31450|JG37152|JG18301|JG16049|JG9503|JG52748|JG42636|JG42293|JG23530|JG3983|JG2496|JG33402|JG57999|JG24073|JG12843|JG1984|JG12103|JG59694|JG59693|JG26636|JG2463|JG8481
0mM_1wk_Up_50mM_1wk_Down_BP	80090	0.013392	0.12663	40	3617	227	29212	regulation of primary metabolic process	JG54797|JG28766|JG2348|JG52976|JG55000|JG39331|JG14049|JG18723|JG25116|JG14823|JG9340|JG2496|JG2052|JG24462|JG34659|JG56328|JG57999|JG27163|JG3923|JG12966|JG45250|JG1984|JG12103|JG6738|JG62570|JG43015|JG61062|JG37164|JG45617|JG56061|JG45618|JG59693|JG45616|JG41094|JG22991|JG55907|JG24575|JG26830|JG8481|JG22053
0mM_1wk_Up_50mM_1wk_Down_BP	6635	0.013625	0.12781	3	64	227	29212	fatty acid beta-oxidation	JG24999|JG5082|JG60374
0mM_1wk_Up_50mM_1wk_Down_BP	44282	0.014102	0.13125	11	656	227	29212	small molecule catabolic process	JG17762|JG24999|JG1963|JG5082|JG27517|JG58498|JG27116|JG5202|JG58732|JG60374|JG31450
0mM_1wk_Up_50mM_1wk_Down_BP	51234	0.01435	0.13252	42	3856	227	29212	establishment of localization	JG22280|JG50010|JG61507|JG39819|JG11249|JG47384|JG11624|JG30623|JG30920|JG62836|JG42704|JG35213|JG58672|JG13101|JG20967|JG8536|JG5082|JG52748|JG3268|JG25796|JG25797|JG2153|JG2154|JG46236|JG14905|JG55996|JG1889|JG10964|JG24390|JG28956|JG40439|JG11532|JG58663|JG346|JG22806|JG42917|JG22812|JG22814|JG26813|JG26830|JG45357|JG22495
0mM_1wk_Up_50mM_1wk_Down_BP	10468	0.014874	0.13318	39	3531	227	29212	regulation of gene expression	JG54797|JG28766|JG52976|JG55000|JG57960|JG58752|JG39331|JG14049|JG18723|JG9503|JG25116|JG14823|JG2496|JG2052|JG24462|JG56328|JG57999|JG3923|JG12966|JG45250|JG1984|JG12103|JG36733|JG62570|JG43015|JG61062|JG37164|JG45617|JG45618|JG59693|JG45616|JG41094|JG22991|JG55907|JG24575|JG26830|JG46461|JG8481|JG22053
0mM_1wk_Up_50mM_1wk_Down_BP	51252	0.015019	0.13318	32	2768	227	29212	regulation of RNA metabolic process	JG54797|JG28766|JG52976|JG55000|JG14049|JG18723|JG25116|JG14823|JG2496|JG2052|JG24462|JG56328|JG57999|JG3923|JG12966|JG45250|JG1984|JG12103|JG62570|JG43015|JG61062|JG37164|JG45617|JG45618|JG59693|JG45616|JG41094|JG22991|JG55907|JG26830|JG8481|JG22053
0mM_1wk_Up_50mM_1wk_Down_BP	2253	0.015403	0.13318	3	67	227	29212	activation of immune response	JG39819|JG1752|JG20719
0mM_1wk_Up_50mM_1wk_Down_BP	6218	0.015481	0.13318	1	2	227	29212	uridine catabolic process	JG27517
0mM_1wk_Up_50mM_1wk_Down_BP	46108	0.015481	0.13318	1	2	227	29212	uridine metabolic process	JG27517
0mM_1wk_Up_50mM_1wk_Down_BP	15680	0.015481	0.13318	1	2	227	29212	intracellular copper ion transport	JG8536
0mM_1wk_Up_50mM_1wk_Down_BP	1547	0.015481	0.13318	1	2	227	29212	antral ovarian follicle growth	JG58201
0mM_1wk_Up_50mM_1wk_Down_BP	71280	0.015481	0.13318	1	2	227	29212	cellular response to copper ion	JG57999
0mM_1wk_Up_50mM_1wk_Down_BP	30382	0.015481	0.13318	1	2	227	29212	sperm mitochondrion organization	JG12275
0mM_1wk_Up_50mM_1wk_Down_BP	6810	0.015549	0.13318	41	3764	227	29212	transport	JG22280|JG50010|JG61507|JG39819|JG11249|JG47384|JG11624|JG30623|JG30920|JG62836|JG42704|JG35213|JG58672|JG13101|JG20967|JG8536|JG5082|JG52748|JG3268|JG25796|JG25797|JG2153|JG2154|JG14905|JG55996|JG1889|JG10964|JG24390|JG28956|JG40439|JG11532|JG58663|JG346|JG22806|JG42917|JG22812|JG22814|JG26813|JG26830|JG45357|JG22495
0mM_1wk_Up_50mM_1wk_Down_BP	16094	0.016035	0.13636	2	25	227	29212	polyprenol biosynthetic process	JG36957|JG23682
0mM_1wk_Up_50mM_1wk_Down_BP	15698	0.016342	0.13714	5	189	227	29212	inorganic anion transport	JG50010|JG22812|JG20967|JG22814|JG22806
0mM_1wk_Up_50mM_1wk_Down_BP	44042	0.016359	0.13714	8	415	227	29212	glucan metabolic process	JG3605|JG29744|JG27163|JG19040|JG8549|JG56034|JG34295|JG24156
0mM_1wk_Up_50mM_1wk_Down_BP	71241	0.016578	0.13788	4	125	227	29212	cellular response to inorganic substance	JG57999|JG52748|JG12103|JG13101
0mM_1wk_Up_50mM_1wk_Down_BP	42445	0.016681	0.13788	5	190	227	29212	hormone metabolic process	JG63265|JG43558|JG12069|JG10990|JG39776
0mM_1wk_Up_50mM_1wk_Down_BP	19637	0.017223	0.13874	8	419	227	29212	organophosphate metabolic process	JG40642|JG62093|JG36957|JG4863|JG59694|JG42917|JG24928|JG23682
0mM_1wk_Up_50mM_1wk_Down_BP	9250	0.017248	0.13874	6	263	227	29212	glucan biosynthetic process	JG29744|JG27163|JG19040|JG56034|JG34295|JG24156
0mM_1wk_Up_50mM_1wk_Down_BP	10959	0.017284	0.13874	2	26	227	29212	regulation of metal ion transport	JG30420|JG42636
0mM_1wk_Up_50mM_1wk_Down_BP	55070	0.017284	0.13874	2	26	227	29212	copper ion homeostasis	JG16049|JG8536
0mM_1wk_Up_50mM_1wk_Down_BP	31329	0.017372	0.13874	5	192	227	29212	regulation of cellular catabolic process	JG34659|JG56061|JG42636|JG52976|JG9340
0mM_1wk_Up_50mM_1wk_Down_BP	30162	0.017968	0.14254	3	71	227	29212	regulation of proteolysis	JG34659|JG56061|JG9340
0mM_1wk_Up_50mM_1wk_Down_BP	9062	0.018644	0.14692	3	72	227	29212	fatty acid catabolic process	JG24999|JG5082|JG60374
0mM_1wk_Up_50mM_1wk_Down_BP	394	0.019899	0.15474	2	28	227	29212	RNA splicing, via endonucleolytic cleavage and ligation	JG2463|JG59722
0mM_1wk_Up_50mM_1wk_Down_BP	16129	0.019899	0.15474	2	28	227	29212	phytosteroid biosynthetic process	JG33791|JG4863
0mM_1wk_Up_50mM_1wk_Down_BP	51171	0.020539	0.15867	35	3165	227	29212	regulation of nitrogen compound metabolic process	JG54797|JG28766|JG20719|JG52976|JG55000|JG14049|JG18723|JG42636|JG25116|JG14823|JG2496|JG2052|JG24462|JG56328|JG57999|JG3923|JG12966|JG45250|JG1984|JG12103|JG62570|JG43015|JG63265|JG61062|JG37164|JG45617|JG45618|JG59693|JG45616|JG41094|JG22991|JG55907|JG26830|JG8481|JG22053
0mM_1wk_Up_50mM_1wk_Down_BP	7031	0.020757	0.15931	3	75	227	29212	peroxisome organization	JG5082|JG42704|JG42917
0mM_1wk_Up_50mM_1wk_Down_BP	6811	0.021037	0.16042	11	697	227	29212	ion transport	JG50010|JG22812|JG20967|JG22814|JG39819|JG8536|JG47384|JG10964|JG52748|JG22806|JG13101
0mM_1wk_Up_50mM_1wk_Down_BP	33559	0.021333	0.16061	4	135	227	29212	unsaturated fatty acid metabolic process	JG61062|JG26509|JG11249|JG17916
0mM_1wk_Up_50mM_1wk_Down_BP	9624	0.021333	0.16061	4	135	227	29212	response to nematode	JG3268|JG35213|JG50685|JG40682
0mM_1wk_Up_50mM_1wk_Down_BP	45089	0.021489	0.16076	3	76	227	29212	positive regulation of innate immune response	JG39819|JG1752|JG20719
0mM_1wk_Up_50mM_1wk_Down_BP	19395	0.022235	0.16529	3	77	227	29212	fatty acid oxidation	JG24999|JG5082|JG60374
0mM_1wk_Up_50mM_1wk_Down_BP	42752	0.022374	0.16529	4	137	227	29212	regulation of circadian rhythm	JG62361|JG62396|JG3983|JG46461
0mM_1wk_Up_50mM_1wk_Down_BP	6873	0.023003	0.16802	6	281	227	29212	cellular ion homeostasis	JG30420|JG8536|JG11694|JG25796|JG55550|JG25797
0mM_1wk_Up_50mM_1wk_Down_BP	30010	0.023132	0.16802	1	3	227	29212	establishment of cell polarity	JG18301
0mM_1wk_Up_50mM_1wk_Down_BP	44242	0.02317	0.16802	5	207	227	29212	cellular lipid catabolic process	JG40642|JG37450|JG24999|JG5082|JG60374
0mM_1wk_Up_50mM_1wk_Down_BP	9850	0.023769	0.17131	3	79	227	29212	auxin metabolic process	JG43558|JG12069|JG39776
0mM_1wk_Up_50mM_1wk_Down_BP	31331	0.025359	0.18166	3	81	227	29212	positive regulation of cellular catabolic process	JG56061|JG52976|JG9340
0mM_1wk_Up_50mM_1wk_Down_BP	48831	0.025588	0.1822	2	32	227	29212	regulation of shoot development	JG63265|JG42636
0mM_1wk_Up_50mM_1wk_Down_BP	50778	0.027005	0.18435	3	83	227	29212	positive regulation of immune response	JG39819|JG1752|JG20719
0mM_1wk_Up_50mM_1wk_Down_BP	9896	0.027005	0.18435	3	83	227	29212	positive regulation of catabolic process	JG56061|JG52976|JG9340
0mM_1wk_Up_50mM_1wk_Down_BP	9820	0.027102	0.18435	2	33	227	29212	alkaloid metabolic process	JG62823|JG856
0mM_1wk_Up_50mM_1wk_Down_BP	10044	0.027102	0.18435	2	33	227	29212	response to aluminum ion	JG56328|JG12103
0mM_1wk_Up_50mM_1wk_Down_BP	31349	0.027849	0.18435	3	84	227	29212	positive regulation of defense response	JG39819|JG1752|JG20719
0mM_1wk_Up_50mM_1wk_Down_BP	9251	0.028707	0.18435	3	85	227	29212	glucan catabolic process	JG3605|JG8549|JG34295
0mM_1wk_Up_50mM_1wk_Down_BP	50794	0.028854	0.18435	61	6253	227	29212	regulation of cellular process	JG39819|JG28766|JG20719|JG13101|JG37152|JG39331|JG23516|JG62043|JG14049|JG18723|JG52748|JG42636|JG9340|JG34659|JG57999|JG27163|JG3923|JG12966|JG45250|JG1984|JG42814|JG346|JG62570|JG63265|JG37164|JG45617|JG56061|JG45618|JG59693|JG45616|JG26636|JG41094|JG22991|JG24575|JG26830|JG54797|JG29359|JG11624|JG1752|JG52976|JG55000|JG59722|JG16049|JG25116|JG14823|JG2496|JG2052|JG24462|JG56328|JG19040|JG12103…
0mM_1wk_Up_50mM_1wk_Down_BP	6357	0.029885	0.18435	12	831	227	29212	regulation of transcription from RNA polymerase II promoter	JG62570|JG54797|JG56328|JG57999|JG28766|JG45250|JG14823|JG52976|JG12103|JG55000|JG8481|JG22053
0mM_1wk_Up_50mM_1wk_Down_BP	9056	0.03002	0.18435	35	3258	227	29212	catabolic process	JG30420|JG11987|JG53040|JG30623|JG58498|JG58672|JG12694|JG58732|JG31450|JG37450|JG58394|JG5082|JG27517|JG32938|JG3983|JG9340|JG27116|JG5202|JG2154|JG14905|JG3605|JG1963|JG24390|JG12843|JG40439|JG45509|JG34295|JG42917|JG17762|JG40642|JG24999|JG56061|JG62071|JG8549|JG60374
0mM_1wk_Up_50mM_1wk_Down_BP	16093	0.030234	0.18435	2	35	227	29212	polyprenol metabolic process	JG36957|JG23682
0mM_1wk_Up_50mM_1wk_Down_BP	10495	0.030724	0.18435	1	4	227	29212	long-distance posttranscriptional gene silencing	JG58752
0mM_1wk_Up_50mM_1wk_Down_BP	43271	0.030724	0.18435	1	4	227	29212	negative regulation of ion transport	JG42636
0mM_1wk_Up_50mM_1wk_Down_BP	6501	0.030724	0.18435	1	4	227	29212	C-terminal protein lipidation	JG40439
0mM_1wk_Up_50mM_1wk_Down_BP	35279	0.030724	0.18435	1	4	227	29212	mRNA cleavage involved in gene silencing by miRNA	JG9503
0mM_1wk_Up_50mM_1wk_Down_BP	6695	0.030724	0.18435	1	4	227	29212	cholesterol biosynthetic process	JG36957
0mM_1wk_Up_50mM_1wk_Down_BP	33473	0.030724	0.18435	1	4	227	29212	indoleacetic acid conjugate metabolic process	JG43558
0mM_1wk_Up_50mM_1wk_Down_BP	46133	0.030724	0.18435	1	4	227	29212	pyrimidine ribonucleoside catabolic process	JG27517
0mM_1wk_Up_50mM_1wk_Down_BP	46135	0.030724	0.18435	1	4	227	29212	pyrimidine nucleoside catabolic process	JG27517
0mM_1wk_Up_50mM_1wk_Down_BP	15824	0.030724	0.18435	1	4	227	29212	proline transport	JG22495
0mM_1wk_Up_50mM_1wk_Down_BP	15866	0.030724	0.18435	1	4	227	29212	ADP transport	JG5082
0mM_1wk_Up_50mM_1wk_Down_BP	15867	0.030724	0.18435	1	4	227	29212	ATP transport	JG5082
0mM_1wk_Up_50mM_1wk_Down_BP	15868	0.030724	0.18435	1	4	227	29212	purine ribonucleotide transport	JG5082
0mM_1wk_Up_50mM_1wk_Down_BP	71275	0.030724	0.18435	1	4	227	29212	cellular response to aluminum ion	JG12103
0mM_1wk_Up_50mM_1wk_Down_BP	1675	0.030724	0.18435	1	4	227	29212	acrosome assembly	JG12275
0mM_1wk_Up_50mM_1wk_Down_BP	34587	0.030724	0.18435	1	4	227	29212	piRNA metabolic process	JG9503
0mM_1wk_Up_50mM_1wk_Down_BP	50992	0.030724	0.18435	1	4	227	29212	dimethylallyl diphosphate biosynthetic process	JG62093
0mM_1wk_Up_50mM_1wk_Down_BP	50993	0.030724	0.18435	1	4	227	29212	dimethylallyl diphosphate metabolic process	JG62093
0mM_1wk_Up_50mM_1wk_Down_BP	46950	0.030724	0.18435	1	4	227	29212	cellular ketone body metabolic process	JG17762
0mM_1wk_Up_50mM_1wk_Down_BP	46951	0.030724	0.18435	1	4	227	29212	ketone body biosynthetic process	JG17762
0mM_1wk_Up_50mM_1wk_Down_BP	10142	0.030724	0.18435	1	4	227	29212	farnesyl diphosphate biosynthetic process, mevalonate pathway	JG23682
0mM_1wk_Up_50mM_1wk_Down_BP	34757	0.030724	0.18435	1	4	227	29212	negative regulation of iron ion transport	JG42636
0mM_1wk_Up_50mM_1wk_Down_BP	48449	0.031852	0.19015	2	36	227	29212	floral organ formation	JG12966|JG9503
0mM_1wk_Up_50mM_1wk_Down_BP	48232	0.032278	0.19044	3	89	227	29212	male gamete generation	JG35606|JG58201|JG12275
0mM_1wk_Up_50mM_1wk_Down_BP	9867	0.032278	0.19044	3	89	227	29212	jasmonic acid mediated signaling pathway	JG39819|JG23530|JG3983
0mM_1wk_Up_50mM_1wk_Down_BP	48589	0.032384	0.19044	9	562	227	29212	developmental growth	JG18301|JG52748|JG20719|JG4787|JG58201|JG13101|JG58777|JG60374|JG7287
0mM_1wk_Up_50mM_1wk_Down_BP	51716	0.033322	0.19498	46	4540	227	29212	cellular response to stimulus	JG30420|JG39819|JG29359|JG53040|JG20719|JG52976|JG58672|JG59722|JG13101|JG39776|JG57960|JG58752|JG31450|JG17331|JG37152|JG18301|JG16049|JG9503|JG52748|JG42636|JG42293|JG14823|JG23530|JG3983|JG2496|JG2052|JG14905|JG7287|JG34659|JG33402|JG57999|JG24073|JG12843|JG1984|JG40439|JG12103|JG59694|JG30330|JG42917|JG59693|JG26636|JG4787|JG41094|JG2463|JG46461|JG8481
0mM_1wk_Up_50mM_1wk_Down_BP	34605	0.034147	0.19882	3	91	227	29212	cellular response to heat	JG4787|JG14823|JG7287
0mM_1wk_Up_50mM_1wk_Down_BP	6551	0.035186	0.20278	2	38	227	29212	leucine metabolic process	JG17762|JG58498
0mM_1wk_Up_50mM_1wk_Down_BP	71456	0.03536	0.20278	5	232	227	29212	cellular response to hypoxia	JG33402|JG53040|JG12843|JG26636|JG31450
0mM_1wk_Up_50mM_1wk_Down_BP	65008	0.036654	0.20278	27	2421	227	29212	regulation of biological quality	JG30420|JG58916|JG11624|JG53040|JG20719|JG10990|JG13101|JG39776|JG18301|JG16049|JG8536|JG9503|JG52748|JG25796|JG25797|JG2052|JG13818|JG7287|JG19040|JG12843|JG12069|JG11694|JG55550|JG63265|JG43558|JG4787|JG60374
0mM_1wk_Up_50mM_1wk_Down_BP	45	0.036902	0.20278	2	39	227	29212	autophagic vacuole assembly	JG40439|JG42917
0mM_1wk_Up_50mM_1wk_Down_BP	422	0.036902	0.20278	2	39	227	29212	mitochondrion degradation	JG40439|JG14905
0mM_1wk_Up_50mM_1wk_Down_BP	2758	0.036902	0.20278	2	39	227	29212	innate immune response-activating signal transduction	JG1752|JG20719
0mM_1wk_Up_50mM_1wk_Down_BP	32436	0.036902	0.20278	2	39	227	29212	positive regulation of proteasomal ubiquitin-dependent protein catabolic process	JG56061|JG9340
0mM_1wk_Up_50mM_1wk_Down_BP	34754	0.037052	0.20278	3	94	227	29212	cellular hormone metabolic process	JG63265|JG43558|JG10990
0mM_1wk_Up_50mM_1wk_Down_BP	10817	0.037127	0.20278	6	315	227	29212	regulation of hormone levels	JG63265|JG43558|JG11624|JG12069|JG10990|JG39776
0mM_1wk_Up_50mM_1wk_Down_BP	55082	0.037127	0.20278	6	315	227	29212	cellular chemical homeostasis	JG30420|JG8536|JG11694|JG25796|JG55550|JG25797
0mM_1wk_Up_50mM_1wk_Down_BP	9063	0.037286	0.20278	4	161	227	29212	cellular amino acid catabolic process	JG17762|JG1963|JG58498|JG27116
0mM_1wk_Up_50mM_1wk_Down_BP	10247	0.038257	0.20278	1	5	227	29212	detection of phosphate ion	JG20719
0mM_1wk_Up_50mM_1wk_Down_BP	10271	0.038257	0.20278	1	5	227	29212	regulation of chlorophyll catabolic process	JG42636
0mM_1wk_Up_50mM_1wk_Down_BP	43407	0.038257	0.20278	1	5	227	29212	negative regulation of MAP kinase activity	JG23516
0mM_1wk_Up_50mM_1wk_Down_BP	19742	0.038257	0.20278	1	5	227	29212	pentacyclic triterpenoid metabolic process	JG26767
0mM_1wk_Up_50mM_1wk_Down_BP	19745	0.038257	0.20278	1	5	227	29212	pentacyclic triterpenoid biosynthetic process	JG26767
0mM_1wk_Up_50mM_1wk_Down_BP	9800	0.038257	0.20278	1	5	227	29212	cinnamic acid biosynthetic process	JG27116
0mM_1wk_Up_50mM_1wk_Down_BP	9803	0.038257	0.20278	1	5	227	29212	cinnamic acid metabolic process	JG27116
0mM_1wk_Up_50mM_1wk_Down_BP	71475	0.038257	0.20278	1	5	227	29212	cellular hyperosmotic salinity response	JG39776
0mM_1wk_Up_50mM_1wk_Down_BP	71474	0.038257	0.20278	1	5	227	29212	cellular hyperosmotic response	JG39776
0mM_1wk_Up_50mM_1wk_Down_BP	42592	0.039172	0.2067	14	1064	227	29212	homeostatic process	JG30420|JG58916|JG53040|JG12843|JG11694|JG55550|JG13101|JG16049|JG8536|JG52748|JG25796|JG25797|JG2052|JG13818
0mM_1wk_Up_50mM_1wk_Down_BP	40007	0.039751	0.20808	10	677	227	29212	growth	JG18301|JG52748|JG42636|JG20719|JG4787|JG58201|JG13101|JG58777|JG60374|JG7287
0mM_1wk_Up_50mM_1wk_Down_BP	9894	0.039961	0.20808	5	240	227	29212	regulation of catabolic process	JG34659|JG56061|JG42636|JG52976|JG9340
0mM_1wk_Up_50mM_1wk_Down_BP	71453	0.039961	0.20808	5	240	227	29212	cellular response to oxygen levels	JG33402|JG53040|JG12843|JG26636|JG31450
0mM_1wk_Up_50mM_1wk_Down_BP	71310	0.04141	0.21468	22	1906	227	29212	cellular response to organic substance	JG24073|JG39819|JG29359|JG1984|JG59694|JG58672|JG59722|JG39776|JG57960|JG58752|JG37152|JG18301|JG16049|JG9503|JG59693|JG42636|JG42293|JG23530|JG3983|JG2463|JG2496|JG8481
0mM_1wk_Up_50mM_1wk_Down_BP	51179	0.04188	0.21612	42	4147	227	29212	localization	JG22280|JG50010|JG61507|JG39819|JG11249|JG47384|JG11624|JG30623|JG30920|JG62836|JG42704|JG35213|JG58672|JG13101|JG20967|JG8536|JG5082|JG52748|JG3268|JG25796|JG25797|JG2153|JG2154|JG46236|JG14905|JG55996|JG1889|JG10964|JG24390|JG28956|JG40439|JG11532|JG58663|JG346|JG22806|JG42917|JG22812|JG22814|JG26813|JG26830|JG45357|JG22495
0mM_1wk_Up_50mM_1wk_Down_BP	2684	0.042167	0.21612	3	99	227	29212	positive regulation of immune system process	JG39819|JG1752|JG20719
0mM_1wk_Up_50mM_1wk_Down_BP	16128	0.042237	0.21612	2	42	227	29212	phytosteroid metabolic process	JG33791|JG4863
0mM_1wk_Up_50mM_1wk_Down_BP	6511	0.042605	0.21622	11	781	227	29212	ubiquitin-dependent protein catabolic process	JG30420|JG56061|JG11987|JG53040|JG12843|JG32938|JG3983|JG45509|JG9340|JG58672|JG2154
0mM_1wk_Up_50mM_1wk_Down_BP	43255	0.044075	0.21622	2	43	227	29212	regulation of carbohydrate biosynthetic process	JG27163|JG22991
0mM_1wk_Up_50mM_1wk_Down_BP	7033	0.044307	0.21622	3	101	227	29212	vacuole organization	JG26813|JG40439|JG42917
0mM_1wk_Up_50mM_1wk_Down_BP	30001	0.045352	0.21622	6	331	227	29212	metal ion transport	JG39819|JG8536|JG47384|JG10964|JG52748|JG13101
0mM_1wk_Up_50mM_1wk_Down_BP	10265	0.045732	0.21622	1	6	227	29212	SCF complex assembly	JG3983
0mM_1wk_Up_50mM_1wk_Down_BP	51228	0.045732	0.21622	1	6	227	29212	mitotic spindle disassembly	JG58672
0mM_1wk_Up_50mM_1wk_Down_BP	51230	0.045732	0.21622	1	6	227	29212	spindle disassembly	JG58672
0mM_1wk_Up_50mM_1wk_Down_BP	80024	0.045732	0.21622	1	6	227	29212	indolebutyric acid metabolic process	JG39776
0mM_1wk_Up_50mM_1wk_Down_BP	90352	0.045732	0.21622	1	6	227	29212	regulation of nitrate assimilation	JG20719
0mM_1wk_Up_50mM_1wk_Down_BP	80117	0.045732	0.21622	1	6	227	29212	secondary growth	JG42636
0mM_1wk_Up_50mM_1wk_Down_BP	10589	0.045732	0.21622	1	6	227	29212	leaf proximal/distal pattern formation	JG9503
0mM_1wk_Up_50mM_1wk_Down_BP	33212	0.045732	0.21622	1	6	227	29212	iron assimilation	JG30420
0mM_1wk_Up_50mM_1wk_Down_BP	33383	0.045732	0.21622	1	6	227	29212	geranyl diphosphate metabolic process	JG36957
0mM_1wk_Up_50mM_1wk_Down_BP	33384	0.045732	0.21622	1	6	227	29212	geranyl diphosphate biosynthetic process	JG36957
0mM_1wk_Up_50mM_1wk_Down_BP	7157	0.045732	0.21622	1	6	227	29212	heterophilic cell-cell adhesion	JG43331
0mM_1wk_Up_50mM_1wk_Down_BP	42246	0.045732	0.21622	1	6	227	29212	tissue regeneration	JG58777
0mM_1wk_Up_50mM_1wk_Down_BP	46443	0.045732	0.21622	1	6	227	29212	FAD metabolic process	JG17440
0mM_1wk_Up_50mM_1wk_Down_BP	51176	0.045732	0.21622	1	6	227	29212	positive regulation of sulfur metabolic process	JG42814
0mM_1wk_Up_50mM_1wk_Down_BP	18410	0.045732	0.21622	1	6	227	29212	peptide or protein carboxyl-terminal blocking	JG40439
0mM_1wk_Up_50mM_1wk_Down_BP	44281	0.047474	0.22263	44	4418	227	29212	small molecule metabolic process	JG11249|JG6427|JG33791|JG58498|JG11862|JG8902|JG55000|JG58732|JG57960|JG31450|JG19474|JG18301|JG26509|JG37450|JG11080|JG5082|JG27517|JG55084|JG21671|JG17916|JG27116|JG5202|JG43581|JG2035|JG1185|JG55414|JG11733|JG1963|JG36957|JG59694|JG17440|JG52919|JG17762|JG61062|JG62550|JG24999|JG62093|JG43558|JG4863|JG63567|JG22790|JG60374|JG23682|JG42441
0mM_1wk_Up_50mM_1wk_Down_BP	71395	0.047616	0.22263	3	104	227	29212	cellular response to jasmonic acid stimulus	JG39819|JG23530|JG3983
0mM_1wk_Up_50mM_1wk_Down_BP	2757	0.04784	0.22263	2	45	227	29212	immune response-activating signal transduction	JG1752|JG20719
0mM_1wk_Up_50mM_1wk_Down_BP	2764	0.04784	0.22263	2	45	227	29212	immune response-regulating signaling pathway	JG1752|JG20719
0mM_1wk_Up_50mM_1wk_Down_BP	45732	0.049765	0.22945	2	46	227	29212	positive regulation of protein catabolic process	JG56061|JG9340
0mM_1wk_Up_50mM_1wk_Down_BP	90056	0.049765	0.22945	2	46	227	29212	regulation of chlorophyll metabolic process	JG63265|JG42636
0mM_1wk_Up_50mM_1wk_Down_BP	42176	0.049888	0.22945	3	106	227	29212	regulation of protein catabolic process	JG34659|JG56061|JG9340
0mM_1wk_Up_600mM_1wk_Down_BP	6259	2.27e-34	6.7919e-31	380	3637	1657	29212	DNA metabolic process	JG52793|JG395|JG32148|JG3956|JG60612|JG12778|JG59508|JG24080|JG43958|JG44805|JG12894|JG43838|JG39215|JG4929|JG9148|JG12095|JG43169|JG41544|JG19732|JG41543|JG41304|JG23677|JG29095|JG27355|JG26386|JG52782|JG48042|JG22590|JG30536|JG54723|JG25061|JG37726|JG36753|JG38019|JG41528|JG12640|JG43707|JG32033|JG59171|JG24539|JG21704|JG19622|JG5598|JG21941|JG44121|JG21267|JG25742|JG56138|JG58319|JG35678|JG127…
0mM_1wk_Up_600mM_1wk_Down_BP	15074	1.6335e-27	2.4438e-24	234	1989	1657	29212	DNA integration	JG395|JG32148|JG3956|JG60612|JG12778|JG43958|JG44805|JG43838|JG39215|JG4929|JG12095|JG41544|JG19732|JG41543|JG41304|JG23677|JG29095|JG27355|JG26386|JG48042|JG37726|JG36753|JG38019|JG41528|JG12640|JG43707|JG32033|JG21704|JG19622|JG5598|JG21941|JG35678|JG12756|JG31878|JG54195|JG54197|JG51489|JG55045|JG16361|JG39237|JG22917|JG19633|JG23458|JG16127|JG41206|JG25878|JG8271|JG49723|JG49724|JG20061|JG259…
0mM_1wk_Up_600mM_1wk_Down_BP	6508	1.0383e-24	1.0356e-21	338	3468	1657	29212	proteolysis	JG395|JG32148|JG3956|JG60612|JG12778|JG5218|JG43958|JG44805|JG43838|JG56233|JG39215|JG4929|JG6431|JG12095|JG41544|JG19732|JG41543|JG24408|JG41304|JG23677|JG17438|JG29095|JG32938|JG27355|JG26386|JG47521|JG48042|JG37726|JG36753|JG38019|JG41528|JG12640|JG43707|JG38258|JG39223|JG32033|JG25509|JG21943|JG21704|JG19622|JG5598|JG24534|JG30420|JG13967|JG35678|JG12756|JG31878|JG30545|JG54195|JG58553|JG5419…
0mM_1wk_Up_600mM_1wk_Down_BP	90304	3.2393e-23	2.423e-20	528	6342	1657	29212	nucleic acid metabolic process	JG52793|JG29895|JG10913|JG395|JG3956|JG24080|JG43958|JG44805|JG52557|JG43838|JG39698|JG39215|JG4929|JG9148|JG12095|JG41544|JG19732|JG41543|JG41304|JG27355|JG26386|JG52782|JG48042|JG30536|JG54723|JG25061|JG38019|JG41528|JG59179|JG50007|JG43707|JG59171|JG21704|JG63582|JG19622|JG40202|JG15269|JG21941|JG30785|JG53789|JG31878|JG52458|JG51489|JG52456|JG16361|JG52334|JG39237|JG38145|JG22917|JG38025|JG12…
0mM_1wk_Up_600mM_1wk_Down_BP	6139	7.1993e-22	4.1283e-19	560	6927	1657	29212	nucleobase, nucleoside, nucleotide and nucleic acid metabolic process	JG52793|JG29895|JG10913|JG395|JG3956|JG24080|JG43958|JG44805|JG52557|JG43838|JG39698|JG39215|JG4929|JG9148|JG12095|JG41544|JG19732|JG41543|JG41304|JG27355|JG26386|JG52782|JG48042|JG30536|JG54723|JG25061|JG38019|JG41528|JG59179|JG50007|JG43707|JG17440|JG59171|JG21704|JG63582|JG19622|JG40202|JG15269|JG21941|JG36193|JG30785|JG53789|JG31878|JG52458|JG51489|JG52456|JG16361|JG52334|JG39237|JG38145|JG22…
0mM_1wk_Up_600mM_1wk_Down_BP	32196	8.2788e-22	4.1283e-19	90	514	1657	29212	transposition	JG48691|JG395|JG31773|JG35855|JG24080|JG35731|JG17274|JG57245|JG14481|JG39215|JG57762|JG4929|JG53563|JG14562|JG6992|JG38683|JG9424|JG41543|JG58372|JG16821|JG23677|JG48012|JG27355|JG53795|JG35947|JG56820|JG2317|JG36951|JG9903|JG43749|JG56660|JG54440|JG54364|JG39021|JG21704|JG8027|JG45535|JG43317|JG5598|JG48766|JG4345|JG6809|JG31951|JG32401|JG33974|JG31234|JG23293|JG35678|JG12756|JG32329|JG54195|JG…
0mM_1wk_Up_600mM_1wk_Down_BP	34641	9.8234e-20	4.1988e-17	615	7953	1657	29212	cellular nitrogen compound metabolic process	JG52793|JG29895|JG10913|JG395|JG3956|JG24080|JG43958|JG44805|JG52557|JG43838|JG39698|JG39215|JG4929|JG9148|JG12095|JG41544|JG19732|JG41543|JG41304|JG27355|JG26386|JG52782|JG48042|JG30536|JG54723|JG25061|JG50248|JG38019|JG41528|JG59179|JG50007|JG51336|JG43707|JG17440|JG59171|JG21704|JG63582|JG19622|JG40202|JG15269|JG21941|JG36193|JG30785|JG53789|JG31878|JG3930|JG52458|JG51489|JG52456|JG16361|JG523…
0mM_1wk_Up_600mM_1wk_Down_BP	6807	2.3689e-19	8.8597e-17	629	8208	1657	29212	nitrogen compound metabolic process	JG52793|JG29895|JG10913|JG395|JG3956|JG24080|JG43958|JG44805|JG52557|JG43838|JG39698|JG39215|JG4929|JG9148|JG12095|JG41544|JG19732|JG41543|JG41304|JG27355|JG26386|JG52782|JG48042|JG30536|JG54723|JG25061|JG50248|JG38019|JG41528|JG59179|JG50007|JG51336|JG43707|JG17440|JG59171|JG21704|JG63582|JG19622|JG40202|JG15269|JG21941|JG36193|JG30785|JG53789|JG31878|JG3930|JG52458|JG51489|JG52456|JG16361|JG523…
0mM_1wk_Up_600mM_1wk_Down_BP	6310	2.9078e-16	9.6668e-14	183	1746	1657	29212	DNA recombination	JG48691|JG395|JG35817|JG60612|JG59508|JG24080|JG44805|JG43838|JG17274|JG53242|JG39215|JG4929|JG14562|JG12095|JG41544|JG9424|JG41543|JG14444|JG58372|JG23677|JG29095|JG27355|JG35947|JG35948|JG46380|JG38019|JG18492|JG35820|JG54440|JG21704|JG19622|JG43317|JG5598|JG17843|JG44121|JG6809|JG33535|JG56138|JG31234|JG23293|JG35678|JG3537|JG12756|JG32329|JG54195|JG37698|JG52458|JG54197|JG52456|JG16361|JG5233…
0mM_1wk_Up_600mM_1wk_Down_BP	43170	6.8024e-15	2.0353e-12	891	13022	1657	29212	macromolecule metabolic process	JG29895|JG28323|JG43958|JG44805|JG59067|JG39698|JG39215|JG20838|JG4929|JG9148|JG41544|JG41543|JG41304|JG17438|JG26386|JG3605|JG25061|JG55936|JG41528|JG40439|JG50007|JG43707|JG52421|JG39223|JG21943|JG21704|JG63582|JG19622|JG40202|JG15269|JG21941|JG40206|JG63108|JG50273|JG30420|JG49044|JG53789|JG52458|JG13047|JG52456|JG16361|JG39237|JG38145|JG50276|JG42895|JG39475|JG12194|JG19633|JG37291|JG16127|JG…
0mM_1wk_Up_600mM_1wk_Down_BP	6313	3.0196e-14	8.2132e-12	27	82	1657	29212	transposition, DNA-mediated	JG31773|JG33974|JG12756|JG11188|JG39215|JG57762|JG9424|JG41543|JG20549|JG47464|JG48012|JG20061|JG2317|JG3986|JG1203|JG56660|JG55870|JG54364|JG18510|JG21704|JG20355|JG48823|JG24798|JG8086|JG4345|JG14319|JG62994
0mM_1wk_Up_600mM_1wk_Down_BP	44260	3.3826e-14	8.4339e-12	846	12311	1657	29212	cellular macromolecule metabolic process	JG29895|JG28323|JG43958|JG44805|JG59067|JG39698|JG39215|JG20838|JG4929|JG9148|JG41544|JG41543|JG41304|JG26386|JG3605|JG25061|JG55936|JG41528|JG40439|JG50007|JG43707|JG52421|JG39223|JG21943|JG21704|JG63582|JG19622|JG40202|JG15269|JG21941|JG40206|JG63108|JG50273|JG30420|JG49044|JG53789|JG52458|JG13047|JG52456|JG16361|JG39237|JG38145|JG50276|JG42895|JG39475|JG12194|JG19633|JG37291|JG16127|JG62226|JG…
0mM_1wk_Up_600mM_1wk_Down_BP	48814	1.5419e-13	3.5488e-11	42	201	1657	29212	regulation of dendrite morphogenesis	JG51780|JG10814|JG29699|JG10655|JG27371|JG53987|JG10711|JG12755|JG40944|JG12530|JG51665|JG38664|JG51563|JG31693|JG44513|JG7300|JG19731|JG19754|JG48617|JG26129|JG14503|JG48776|JG25854|JG44551|JG28200|JG27794|JG5187|JG44552|JG32114|JG63659|JG28192|JG40539|JG786|JG59557|JG33062|JG16853|JG16658|JG36094|JG27921|JG20431|JG48463|JG60475
0mM_1wk_Up_600mM_1wk_Down_BP	40011	1.8257e-13	3.9018e-11	67	441	1657	29212	locomotion	JG51780|JG29699|JG55986|JG60612|JG10711|JG20719|JG43838|JG12530|JG51665|JG31693|JG19731|JG41544|JG63490|JG48617|JG48776|JG25854|JG28200|JG27794|JG5187|JG32114|JG786|JG27921|JG27965|JG27887|JG60475|JG62454|JG10814|JG33535|JG494|JG58679|JG10655|JG27371|JG53987|JG12755|JG40944|JG38664|JG51563|JG44513|JG7300|JG19754|JG59283|JG33092|JG26129|JG14503|JG47465|JG8271|JG61896|JG44551|JG20063|JG44552|JG2537…
0mM_1wk_Up_600mM_1wk_Down_BP	50773	2.1964e-13	4.3811e-11	42	203	1657	29212	regulation of dendrite development	JG51780|JG10814|JG29699|JG10655|JG27371|JG53987|JG10711|JG12755|JG40944|JG12530|JG51665|JG38664|JG51563|JG31693|JG44513|JG7300|JG19731|JG19754|JG48617|JG26129|JG14503|JG48776|JG25854|JG44551|JG28200|JG27794|JG5187|JG44552|JG32114|JG63659|JG28192|JG40539|JG786|JG59557|JG33062|JG16853|JG16658|JG36094|JG27921|JG20431|JG48463|JG60475
0mM_1wk_Up_600mM_1wk_Down_BP	7616	3.1128e-13	5.8209e-11	42	205	1657	29212	long-term memory	JG51780|JG10814|JG29699|JG10655|JG27371|JG53987|JG10711|JG12755|JG40944|JG12530|JG51665|JG38664|JG51563|JG31693|JG44513|JG7300|JG19731|JG19754|JG48617|JG26129|JG14503|JG48776|JG25854|JG44551|JG28200|JG27794|JG5187|JG44552|JG32114|JG11971|JG28192|JG40539|JG786|JG59557|JG33062|JG16853|JG16658|JG36094|JG27921|JG20431|JG48463|JG60475
0mM_1wk_Up_600mM_1wk_Down_BP	48699	4.2114e-13	7.412e-11	52	298	1657	29212	generation of neurons	JG51780|JG29699|JG10711|JG12530|JG51665|JG31693|JG19731|JG48617|JG48776|JG49469|JG25854|JG28200|JG27794|JG5187|JG31466|JG32114|JG63659|JG18093|JG57992|JG786|JG27921|JG60475|JG10814|JG10655|JG27371|JG53987|JG4746|JG12755|JG40944|JG38664|JG51563|JG44513|JG7300|JG19754|JG59283|JG26129|JG14503|JG44551|JG44552|JG11971|JG28192|JG40539|JG59557|JG19800|JG33062|JG16853|JG16658|JG36094|JG63449|JG20431|JG22…
0mM_1wk_Up_600mM_1wk_Down_BP	7492	5.8229e-13	8.7111e-11	41	200	1657	29212	endoderm development	JG51780|JG10814|JG29699|JG10655|JG27371|JG53987|JG10711|JG12755|JG40944|JG12530|JG51665|JG38664|JG51563|JG31693|JG44513|JG7300|JG19731|JG19754|JG48617|JG26129|JG14503|JG48776|JG25854|JG44551|JG28200|JG27794|JG5187|JG44552|JG32114|JG28192|JG40539|JG786|JG59557|JG33062|JG16853|JG16658|JG36094|JG27921|JG20431|JG48463|JG60475
0mM_1wk_Up_600mM_1wk_Down_BP	60998	5.8229e-13	8.7111e-11	41	200	1657	29212	regulation of dendritic spine development	JG51780|JG10814|JG29699|JG10655|JG27371|JG53987|JG10711|JG12755|JG40944|JG12530|JG51665|JG38664|JG51563|JG31693|JG44513|JG7300|JG19731|JG19754|JG48617|JG26129|JG14503|JG48776|JG25854|JG44551|JG28200|JG27794|JG5187|JG44552|JG32114|JG28192|JG40539|JG786|JG59557|JG33062|JG16853|JG16658|JG36094|JG27921|JG20431|JG48463|JG60475
0mM_1wk_Up_600mM_1wk_Down_BP	61001	5.8229e-13	8.7111e-11	41	200	1657	29212	regulation of dendritic spine morphogenesis	JG51780|JG10814|JG29699|JG10655|JG27371|JG53987|JG10711|JG12755|JG40944|JG12530|JG51665|JG38664|JG51563|JG31693|JG44513|JG7300|JG19731|JG19754|JG48617|JG26129|JG14503|JG48776|JG25854|JG44551|JG28200|JG27794|JG5187|JG44552|JG32114|JG28192|JG40539|JG786|JG59557|JG33062|JG16853|JG16658|JG36094|JG27921|JG20431|JG48463|JG60475
0mM_1wk_Up_600mM_1wk_Down_BP	10975	6.3905e-13	9.1049e-11	43	218	1657	29212	regulation of neuron projection development	JG51780|JG10814|JG29699|JG10655|JG27371|JG53987|JG10711|JG12755|JG40944|JG12530|JG51665|JG38664|JG51563|JG31693|JG44513|JG7300|JG19731|JG19754|JG48617|JG26129|JG14503|JG48776|JG25854|JG44551|JG28200|JG27794|JG5187|JG44552|JG32114|JG63659|JG28192|JG57992|JG40539|JG786|JG59557|JG33062|JG16853|JG16658|JG36094|JG27921|JG20431|JG48463|JG60475
0mM_1wk_Up_600mM_1wk_Down_BP	51969	7.6371e-13	1.0386e-10	44	228	1657	29212	regulation of transmission of nerve impulse	JG51780|JG10814|JG29699|JG10655|JG27371|JG53987|JG4746|JG10711|JG12755|JG40944|JG12530|JG51665|JG38664|JG51563|JG31693|JG44513|JG7300|JG19731|JG19754|JG48617|JG25438|JG26129|JG14503|JG48776|JG25854|JG44551|JG28200|JG27794|JG5187|JG44552|JG32114|JG4579|JG28192|JG40539|JG786|JG59557|JG33062|JG16853|JG16658|JG36094|JG27921|JG20431|JG48463|JG60475
0mM_1wk_Up_600mM_1wk_Down_BP	48168	8.2132e-13	1.0684e-10	41	202	1657	29212	regulation of neuronal synaptic plasticity	JG51780|JG10814|JG29699|JG10655|JG27371|JG53987|JG10711|JG12755|JG40944|JG12530|JG51665|JG38664|JG51563|JG31693|JG44513|JG7300|JG19731|JG19754|JG48617|JG26129|JG14503|JG48776|JG25854|JG44551|JG28200|JG27794|JG5187|JG44552|JG32114|JG28192|JG40539|JG786|JG59557|JG33062|JG16853|JG16658|JG36094|JG27921|JG20431|JG48463|JG60475
0mM_1wk_Up_600mM_1wk_Down_BP	7613	8.6026e-13	1.0725e-10	42	211	1657	29212	memory	JG51780|JG10814|JG29699|JG10655|JG27371|JG53987|JG10711|JG12755|JG40944|JG12530|JG51665|JG38664|JG51563|JG31693|JG44513|JG7300|JG19731|JG19754|JG48617|JG26129|JG14503|JG48776|JG25854|JG44551|JG28200|JG27794|JG5187|JG44552|JG32114|JG11971|JG28192|JG40539|JG786|JG59557|JG33062|JG16853|JG16658|JG36094|JG27921|JG20431|JG48463|JG60475
0mM_1wk_Up_600mM_1wk_Down_BP	7611	1.0148e-12	1.2038e-10	42	212	1657	29212	learning or memory	JG51780|JG10814|JG29699|JG10655|JG27371|JG53987|JG10711|JG12755|JG40944|JG12530|JG51665|JG38664|JG51563|JG31693|JG44513|JG7300|JG19731|JG19754|JG48617|JG26129|JG14503|JG48776|JG25854|JG44551|JG28200|JG27794|JG5187|JG44552|JG32114|JG11971|JG28192|JG40539|JG786|JG59557|JG33062|JG16853|JG16658|JG36094|JG27921|JG20431|JG48463|JG60475
0mM_1wk_Up_600mM_1wk_Down_BP	45664	1.046e-12	1.2038e-10	44	230	1657	29212	regulation of neuron differentiation	JG51780|JG10814|JG29699|JG10655|JG27371|JG53987|JG10711|JG12755|JG40944|JG12530|JG51665|JG38664|JG51563|JG31693|JG44513|JG7300|JG19731|JG19754|JG48617|JG26129|JG14503|JG48776|JG25854|JG44551|JG28200|JG27794|JG5187|JG44552|JG32114|JG63659|JG11971|JG28192|JG57992|JG40539|JG786|JG59557|JG33062|JG16853|JG16658|JG36094|JG27921|JG20431|JG48463|JG60475
0mM_1wk_Up_600mM_1wk_Down_BP	44238	1.1787e-12	1.2914e-10	1106	17109	1657	29212	primary metabolic process	JG29895|JG28323|JG28327|JG40207|JG43958|JG44805|JG59067|JG31970|JG39698|JG39215|JG20838|JG4929|JG9148|JG41544|JG41543|JG41304|JG17438|JG26386|JG3605|JG25061|JG55936|JG41528|JG40439|JG50007|JG51336|JG43707|JG17440|JG52421|JG39223|JG21943|JG21704|JG63582|JG19622|JG40202|JG15269|JG21941|JG36193|JG40206|JG63108|JG62499|JG50273|JG30420|JG49044|JG53789|JG52458|JG13047|JG52456|JG16361|JG39237|JG38145|JG…
0mM_1wk_Up_600mM_1wk_Down_BP	51960	1.2086e-12	1.2914e-10	45	240	1657	29212	regulation of nervous system development	JG51780|JG10814|JG29699|JG10655|JG27371|JG53987|JG10711|JG12755|JG40944|JG12530|JG51665|JG38664|JG51563|JG31693|JG44513|JG7300|JG19731|JG19754|JG48617|JG26129|JG14503|JG48776|JG25854|JG44551|JG28200|JG27794|JG5187|JG44552|JG32114|JG63659|JG4579|JG11971|JG28192|JG57992|JG40539|JG786|JG59557|JG33062|JG16853|JG16658|JG36094|JG27921|JG20431|JG48463|JG60475
0mM_1wk_Up_600mM_1wk_Down_BP	7612	1.363e-12	1.4063e-10	41	205	1657	29212	learning	JG51780|JG10814|JG29699|JG10655|JG27371|JG53987|JG10711|JG12755|JG40944|JG12530|JG51665|JG38664|JG51563|JG31693|JG44513|JG7300|JG19731|JG19754|JG48617|JG26129|JG14503|JG48776|JG25854|JG44551|JG28200|JG27794|JG5187|JG44552|JG32114|JG28192|JG40539|JG786|JG59557|JG33062|JG16853|JG16658|JG36094|JG27921|JG20431|JG48463|JG60475
0mM_1wk_Up_600mM_1wk_Down_BP	31644	1.4269e-12	1.4231e-10	44	232	1657	29212	regulation of neurological system process	JG51780|JG10814|JG29699|JG10655|JG27371|JG53987|JG4746|JG10711|JG12755|JG40944|JG12530|JG51665|JG38664|JG51563|JG31693|JG44513|JG7300|JG19731|JG19754|JG48617|JG25438|JG26129|JG14503|JG48776|JG25854|JG44551|JG28200|JG27794|JG5187|JG44552|JG32114|JG4579|JG28192|JG40539|JG786|JG59557|JG33062|JG16853|JG16658|JG36094|JG27921|JG20431|JG48463|JG60475
0mM_1wk_Up_600mM_1wk_Down_BP	22008	1.5821e-12	1.527e-10	52	308	1657	29212	neurogenesis	JG51780|JG29699|JG10711|JG12530|JG51665|JG31693|JG19731|JG48617|JG48776|JG49469|JG25854|JG28200|JG27794|JG5187|JG31466|JG32114|JG63659|JG18093|JG57992|JG786|JG27921|JG60475|JG10814|JG10655|JG27371|JG53987|JG4746|JG12755|JG40944|JG38664|JG51563|JG44513|JG7300|JG19754|JG59283|JG26129|JG14503|JG44551|JG44552|JG11971|JG28192|JG40539|JG59557|JG19800|JG33062|JG16853|JG16658|JG36094|JG63449|JG20431|JG22…
0mM_1wk_Up_600mM_1wk_Down_BP	50804	1.672e-12	1.5634e-10	43	224	1657	29212	regulation of synaptic transmission	JG51780|JG10814|JG29699|JG10655|JG27371|JG53987|JG4746|JG10711|JG12755|JG40944|JG12530|JG51665|JG38664|JG51563|JG31693|JG44513|JG7300|JG19731|JG19754|JG48617|JG25438|JG26129|JG14503|JG48776|JG25854|JG44551|JG28200|JG27794|JG5187|JG44552|JG32114|JG28192|JG40539|JG786|JG59557|JG33062|JG16853|JG16658|JG36094|JG27921|JG20431|JG48463|JG60475
0mM_1wk_Up_600mM_1wk_Down_BP	9952	1.899e-12	1.706e-10	41	207	1657	29212	anterior/posterior pattern formation	JG51780|JG10814|JG29699|JG10655|JG27371|JG53987|JG10711|JG12755|JG40944|JG12530|JG51665|JG38664|JG51563|JG31693|JG44513|JG7300|JG19731|JG19754|JG48617|JG26129|JG14503|JG48776|JG25854|JG44551|JG28200|JG27794|JG5187|JG44552|JG32114|JG28192|JG40539|JG786|JG59557|JG33062|JG16853|JG16658|JG36094|JG27921|JG20431|JG48463|JG60475
0mM_1wk_Up_600mM_1wk_Down_BP	50767	1.9387e-12	1.706e-10	44	234	1657	29212	regulation of neurogenesis	JG51780|JG10814|JG29699|JG10655|JG27371|JG53987|JG10711|JG12755|JG40944|JG12530|JG51665|JG38664|JG51563|JG31693|JG44513|JG7300|JG19731|JG19754|JG48617|JG26129|JG14503|JG48776|JG25854|JG44551|JG28200|JG27794|JG5187|JG44552|JG32114|JG63659|JG11971|JG28192|JG57992|JG40539|JG786|JG59557|JG33062|JG16853|JG16658|JG36094|JG27921|JG20431|JG48463|JG60475
0mM_1wk_Up_600mM_1wk_Down_BP	31344	2.2844e-12	1.9528e-10	43	226	1657	29212	regulation of cell projection organization	JG51780|JG10814|JG29699|JG10655|JG27371|JG53987|JG10711|JG12755|JG40944|JG12530|JG51665|JG38664|JG51563|JG31693|JG44513|JG7300|JG19731|JG19754|JG48617|JG26129|JG14503|JG48776|JG25854|JG44551|JG28200|JG27794|JG5187|JG44552|JG32114|JG63659|JG28192|JG57992|JG40539|JG786|JG59557|JG33062|JG16853|JG16658|JG36094|JG27921|JG20431|JG48463|JG60475
0mM_1wk_Up_600mM_1wk_Down_BP	7399	6.1674e-12	5.1258e-10	55	349	1657	29212	nervous system development	JG51780|JG29699|JG10711|JG12530|JG51665|JG31693|JG19731|JG48617|JG48776|JG49469|JG25854|JG28200|JG27794|JG5187|JG43640|JG31466|JG32114|JG63659|JG4579|JG18093|JG57992|JG786|JG27921|JG60475|JG10814|JG10655|JG27371|JG53987|JG4746|JG12755|JG40944|JG38664|JG51563|JG44513|JG7300|JG19754|JG59283|JG22843|JG26129|JG14503|JG44551|JG44552|JG11971|JG28192|JG40539|JG59557|JG19800|JG33062|JG16853|JG16658|JG360…
0mM_1wk_Up_600mM_1wk_Down_BP	48167	6.8303e-12	5.5233e-10	41	215	1657	29212	regulation of synaptic plasticity	JG51780|JG10814|JG29699|JG10655|JG27371|JG53987|JG10711|JG12755|JG40944|JG12530|JG51665|JG38664|JG51563|JG31693|JG44513|JG7300|JG19731|JG19754|JG48617|JG26129|JG14503|JG48776|JG25854|JG44551|JG28200|JG27794|JG5187|JG44552|JG32114|JG28192|JG40539|JG786|JG59557|JG33062|JG16853|JG16658|JG36094|JG27921|JG20431|JG48463|JG60475
0mM_1wk_Up_600mM_1wk_Down_BP	44057	7.3412e-12	5.7802e-10	44	243	1657	29212	regulation of system process	JG51780|JG10814|JG29699|JG10655|JG27371|JG53987|JG4746|JG10711|JG12755|JG40944|JG12530|JG51665|JG38664|JG51563|JG31693|JG44513|JG7300|JG19731|JG19754|JG48617|JG25438|JG26129|JG14503|JG48776|JG25854|JG44551|JG28200|JG27794|JG5187|JG44552|JG32114|JG4579|JG28192|JG40539|JG786|JG59557|JG33062|JG16853|JG16658|JG36094|JG27921|JG20431|JG48463|JG60475
0mM_1wk_Up_600mM_1wk_Down_BP	32197	1.0922e-11	8.379e-10	55	354	1657	29212	transposition, RNA-mediated	JG48691|JG395|JG35855|JG35731|JG14481|JG4929|JG14562|JG6992|JG38683|JG16821|JG23677|JG27355|JG53795|JG35947|JG56820|JG36951|JG9903|JG43749|JG54440|JG39021|JG45535|JG43317|JG5598|JG48766|JG6809|JG31951|JG32401|JG23293|JG35678|JG32329|JG54195|JG37698|JG54197|JG16361|JG42059|JG50509|JG33091|JG23458|JG41206|JG60764|JG61298|JG23571|JG53731|JG60326|JG1248|JG60129|JG59751|JG36455|JG32014|JG19442|JG59754…
0mM_1wk_Up_600mM_1wk_Down_BP	50890	1.2293e-11	9.1955e-10	42	228	1657	29212	cognition	JG51780|JG10814|JG29699|JG10655|JG27371|JG53987|JG10711|JG12755|JG40944|JG12530|JG51665|JG38664|JG51563|JG31693|JG44513|JG7300|JG19731|JG19754|JG48617|JG26129|JG14503|JG48776|JG25854|JG44551|JG28200|JG27794|JG5187|JG44552|JG32114|JG11971|JG28192|JG40539|JG786|JG59557|JG33062|JG16853|JG16658|JG36094|JG27921|JG20431|JG48463|JG60475
0mM_1wk_Up_600mM_1wk_Down_BP	50877	2.3923e-11	1.7458e-09	45	261	1657	29212	neurological system process	JG51780|JG10814|JG29699|JG10655|JG27371|JG53987|JG10711|JG12755|JG40944|JG12530|JG51665|JG38664|JG51563|JG31693|JG44513|JG7300|JG19731|JG19754|JG59283|JG48617|JG26129|JG14503|JG48776|JG25854|JG44551|JG28200|JG27794|JG5187|JG44552|JG31466|JG32114|JG11971|JG28192|JG40539|JG786|JG59557|JG33062|JG16853|JG16658|JG36094|JG27921|JG20431|JG22135|JG48463|JG60475
0mM_1wk_Up_600mM_1wk_Down_BP	31175	5.4428e-11	3.8773e-09	41	229	1657	29212	neuron projection development	JG51780|JG10814|JG10655|JG27371|JG53987|JG4746|JG10711|JG40944|JG12530|JG51665|JG38664|JG51563|JG31693|JG44513|JG7300|JG19731|JG19754|JG59283|JG26129|JG14503|JG48776|JG49469|JG25854|JG28200|JG27794|JG5187|JG44552|JG32114|JG63659|JG28192|JG40539|JG786|JG59557|JG19800|JG33062|JG16853|JG16658|JG63449|JG27921|JG48463|JG60475
0mM_1wk_Up_600mM_1wk_Down_BP	51674	6.2584e-11	4.2557e-09	43	249	1657	29212	localization of cell	JG51780|JG10814|JG29699|JG10655|JG27371|JG53987|JG10711|JG12755|JG40944|JG12530|JG51665|JG38664|JG51563|JG31693|JG44513|JG7300|JG19731|JG19754|JG48617|JG26129|JG14503|JG48776|JG25854|JG44551|JG28200|JG27794|JG5187|JG44552|JG32114|JG28192|JG40539|JG786|JG59557|JG19800|JG33062|JG16853|JG16658|JG36094|JG27921|JG27887|JG20431|JG48463|JG60475
0mM_1wk_Up_600mM_1wk_Down_BP	48870	6.2584e-11	4.2557e-09	43	249	1657	29212	cell motility	JG51780|JG10814|JG29699|JG10655|JG27371|JG53987|JG10711|JG12755|JG40944|JG12530|JG51665|JG38664|JG51563|JG31693|JG44513|JG7300|JG19731|JG19754|JG48617|JG26129|JG14503|JG48776|JG25854|JG44551|JG28200|JG27794|JG5187|JG44552|JG32114|JG28192|JG40539|JG786|JG59557|JG19800|JG33062|JG16853|JG16658|JG36094|JG27921|JG27887|JG20431|JG48463|JG60475
0mM_1wk_Up_600mM_1wk_Down_BP	3008	7.8366e-11	5.2104e-09	46	280	1657	29212	system process	JG51780|JG10814|JG29699|JG10655|JG27371|JG53987|JG10711|JG12755|JG40944|JG12530|JG51665|JG38664|JG51563|JG31693|JG44513|JG7300|JG19731|JG19754|JG59283|JG48617|JG26129|JG14503|JG48776|JG25854|JG44551|JG28200|JG27794|JG5187|JG44552|JG31466|JG32114|JG11971|JG28192|JG40539|JG786|JG59557|JG33062|JG16853|JG16658|JG36094|JG27921|JG20431|JG22135|JG2340|JG48463|JG60475
0mM_1wk_Up_600mM_1wk_Down_BP	48666	1.3205e-10	8.5888e-09	42	245	1657	29212	neuron development	JG51780|JG10814|JG10655|JG27371|JG53987|JG4746|JG10711|JG40944|JG12530|JG51665|JG38664|JG51563|JG31693|JG44513|JG7300|JG19731|JG19754|JG59283|JG26129|JG14503|JG48776|JG49469|JG25854|JG28200|JG27794|JG5187|JG44552|JG32114|JG63659|JG18093|JG28192|JG40539|JG786|JG59557|JG19800|JG33062|JG16853|JG16658|JG63449|JG27921|JG48463|JG60475
0mM_1wk_Up_600mM_1wk_Down_BP	6928	1.4129e-10	8.9947e-09	44	265	1657	29212	cellular component movement	JG51780|JG10814|JG29699|JG10655|JG27371|JG53987|JG10711|JG12755|JG40944|JG12530|JG51665|JG38664|JG51563|JG31693|JG44513|JG7300|JG19731|JG19754|JG59283|JG48617|JG26129|JG14503|JG48776|JG25854|JG44551|JG28200|JG27794|JG5187|JG44552|JG32114|JG28192|JG40539|JG786|JG59557|JG19800|JG33062|JG16853|JG16658|JG36094|JG27921|JG27887|JG20431|JG48463|JG60475
0mM_1wk_Up_600mM_1wk_Down_BP	51259	1.4979e-10	9.3372e-09	50	326	1657	29212	protein oligomerization	JG51780|JG29699|JG62879|JG10711|JG12530|JG51665|JG17156|JG17155|JG31693|JG19731|JG48617|JG48776|JG49469|JG25854|JG61754|JG28200|JG27794|JG5187|JG32114|JG786|JG27921|JG60475|JG10814|JG10655|JG27371|JG53987|JG12755|JG34745|JG40944|JG38664|JG51563|JG44513|JG6573|JG7300|JG19754|JG26129|JG14503|JG23532|JG44551|JG61695|JG44552|JG28192|JG40539|JG59557|JG33062|JG16853|JG16658|JG36094|JG20431|JG48463
0mM_1wk_Up_600mM_1wk_Down_BP	51260	1.6015e-10	9.7792e-09	44	266	1657	29212	protein homooligomerization	JG51780|JG10814|JG29699|JG10655|JG27371|JG62879|JG53987|JG10711|JG12755|JG40944|JG12530|JG51665|JG38664|JG51563|JG31693|JG44513|JG6573|JG7300|JG19731|JG19754|JG48617|JG26129|JG14503|JG48776|JG49469|JG25854|JG44551|JG28200|JG27794|JG5187|JG44552|JG32114|JG28192|JG40539|JG786|JG59557|JG33062|JG16853|JG16658|JG36094|JG27921|JG20431|JG48463|JG60475
0mM_1wk_Up_600mM_1wk_Down_BP	16477	1.6367e-10	9.7939e-09	41	237	1657	29212	cell migration	JG51780|JG10814|JG29699|JG10655|JG27371|JG53987|JG10711|JG12755|JG40944|JG12530|JG51665|JG38664|JG51563|JG31693|JG44513|JG7300|JG19731|JG19754|JG48617|JG26129|JG14503|JG48776|JG25854|JG44551|JG28200|JG27794|JG5187|JG44552|JG32114|JG28192|JG40539|JG786|JG59557|JG33062|JG16853|JG16658|JG36094|JG27921|JG20431|JG48463|JG60475
0mM_1wk_Up_600mM_1wk_Down_BP	30182	1.9555e-10	1.1472e-08	42	248	1657	29212	neuron differentiation	JG51780|JG10814|JG10655|JG27371|JG53987|JG4746|JG10711|JG40944|JG12530|JG51665|JG38664|JG51563|JG31693|JG44513|JG7300|JG19731|JG19754|JG59283|JG26129|JG14503|JG48776|JG49469|JG25854|JG28200|JG27794|JG5187|JG44552|JG32114|JG63659|JG18093|JG28192|JG40539|JG786|JG59557|JG19800|JG33062|JG16853|JG16658|JG63449|JG27921|JG48463|JG60475
0mM_1wk_Up_600mM_1wk_Down_BP	48667	2.4804e-10	1.4272e-08	39	221	1657	29212	cell morphogenesis involved in neuron differentiation	JG51780|JG10814|JG10655|JG27371|JG53987|JG4746|JG10711|JG40944|JG12530|JG51665|JG38664|JG51563|JG31693|JG44513|JG7300|JG19731|JG19754|JG59283|JG26129|JG14503|JG48776|JG49469|JG25854|JG28200|JG27794|JG5187|JG44552|JG32114|JG28192|JG40539|JG786|JG59557|JG19800|JG33062|JG16853|JG16658|JG27921|JG48463|JG60475
0mM_1wk_Up_600mM_1wk_Down_BP	48812	2.8467e-10	1.6071e-08	39	222	1657	29212	neuron projection morphogenesis	JG51780|JG10814|JG10655|JG27371|JG53987|JG4746|JG10711|JG40944|JG12530|JG51665|JG38664|JG51563|JG31693|JG44513|JG7300|JG19731|JG19754|JG59283|JG26129|JG14503|JG48776|JG49469|JG25854|JG28200|JG27794|JG5187|JG44552|JG32114|JG28192|JG40539|JG786|JG59557|JG19800|JG33062|JG16853|JG16658|JG27921|JG48463|JG60475
0mM_1wk_Up_600mM_1wk_Down_BP	7610	3.1226e-10	1.7302e-08	48	312	1657	29212	behavior	JG51780|JG10814|JG29699|JG58679|JG55986|JG10655|JG27371|JG53987|JG10711|JG12755|JG20719|JG40944|JG12530|JG51665|JG38664|JG51563|JG31693|JG44513|JG7300|JG19731|JG19754|JG59283|JG48617|JG26129|JG14503|JG48776|JG25854|JG44551|JG28200|JG27794|JG5187|JG44552|JG32114|JG11971|JG28192|JG40539|JG786|JG59557|JG33062|JG16853|JG16658|JG36094|JG27921|JG27965|JG20431|JG48463|JG60475|JG62454
0mM_1wk_Up_600mM_1wk_Down_BP	50806	3.3851e-10	1.7769e-08	35	186	1657	29212	positive regulation of synaptic transmission	JG51780|JG10814|JG10655|JG27371|JG53987|JG10711|JG40944|JG12530|JG51665|JG38664|JG51563|JG31693|JG44513|JG7300|JG19731|JG19754|JG26129|JG14503|JG48776|JG25854|JG28200|JG27794|JG5187|JG44552|JG32114|JG28192|JG40539|JG786|JG59557|JG33062|JG16853|JG16658|JG27921|JG48463|JG60475
0mM_1wk_Up_600mM_1wk_Down_BP	51971	3.3851e-10	1.7769e-08	35	186	1657	29212	positive regulation of transmission of nerve impulse	JG51780|JG10814|JG10655|JG27371|JG53987|JG10711|JG40944|JG12530|JG51665|JG38664|JG51563|JG31693|JG44513|JG7300|JG19731|JG19754|JG26129|JG14503|JG48776|JG25854|JG28200|JG27794|JG5187|JG44552|JG32114|JG28192|JG40539|JG786|JG59557|JG33062|JG16853|JG16658|JG27921|JG48463|JG60475
0mM_1wk_Up_600mM_1wk_Down_BP	60291	3.3851e-10	1.7769e-08	35	186	1657	29212	long-term synaptic potentiation	JG51780|JG10814|JG10655|JG27371|JG53987|JG10711|JG40944|JG12530|JG51665|JG38664|JG51563|JG31693|JG44513|JG7300|JG19731|JG19754|JG26129|JG14503|JG48776|JG25854|JG28200|JG27794|JG5187|JG44552|JG32114|JG28192|JG40539|JG786|JG59557|JG33062|JG16853|JG16658|JG27921|JG48463|JG60475
0mM_1wk_Up_600mM_1wk_Down_BP	31646	4.581e-10	2.2844e-08	35	188	1657	29212	positive regulation of neurological system process	JG51780|JG10814|JG10655|JG27371|JG53987|JG10711|JG40944|JG12530|JG51665|JG38664|JG51563|JG31693|JG44513|JG7300|JG19731|JG19754|JG26129|JG14503|JG48776|JG25854|JG28200|JG27794|JG5187|JG44552|JG32114|JG28192|JG40539|JG786|JG59557|JG33062|JG16853|JG16658|JG27921|JG48463|JG60475
0mM_1wk_Up_600mM_1wk_Down_BP	60996	4.581e-10	2.2844e-08	35	188	1657	29212	dendritic spine development	JG51780|JG10814|JG10655|JG27371|JG53987|JG10711|JG40944|JG12530|JG51665|JG38664|JG51563|JG31693|JG44513|JG7300|JG19731|JG19754|JG26129|JG14503|JG48776|JG25854|JG28200|JG27794|JG5187|JG44552|JG32114|JG28192|JG40539|JG786|JG59557|JG33062|JG16853|JG16658|JG27921|JG48463|JG60475
0mM_1wk_Up_600mM_1wk_Down_BP	60997	4.581e-10	2.2844e-08	35	188	1657	29212	dendritic spine morphogenesis	JG51780|JG10814|JG10655|JG27371|JG53987|JG10711|JG40944|JG12530|JG51665|JG38664|JG51563|JG31693|JG44513|JG7300|JG19731|JG19754|JG26129|JG14503|JG48776|JG25854|JG28200|JG27794|JG5187|JG44552|JG32114|JG28192|JG40539|JG786|JG59557|JG33062|JG16853|JG16658|JG27921|JG48463|JG60475
0mM_1wk_Up_600mM_1wk_Down_BP	19538	5.0601e-10	2.4819e-08	589	8411	1657	29212	protein metabolic process	JG54972|JG28323|JG395|JG3956|JG63208|JG20719|JG43958|JG44805|JG59067|JG43838|JG39215|JG20838|JG4929|JG12097|JG9148|JG12095|JG41544|JG19732|JG41543|JG41304|JG42758|JG17438|JG32938|JG62128|JG27355|JG26386|JG33800|JG48042|JG54723|JG55936|JG38019|JG41528|JG40439|JG43707|JG38258|JG52421|JG39223|JG18651|JG21943|JG21704|JG19622|JG40202|JG40206|JG63108|JG50273|JG30420|JG49044|JG31878|JG30545|JG3930|JG514…
0mM_1wk_Up_600mM_1wk_Down_BP	44237	5.3684e-10	2.5907e-08	1106	17426	1657	29212	cellular metabolic process	JG29895|JG28323|JG28327|JG40207|JG43958|JG44805|JG59067|JG31970|JG39698|JG39215|JG20838|JG4929|JG9148|JG41544|JG41543|JG41304|JG26386|JG3605|JG25061|JG55936|JG50248|JG41528|JG40439|JG50007|JG59056|JG51336|JG43707|JG17682|JG17440|JG17681|JG52421|JG39223|JG21943|JG21704|JG63582|JG19622|JG40202|JG15269|JG21941|JG36193|JG40206|JG2520|JG63108|JG50273|JG30420|JG49044|JG53789|JG52458|JG13047|JG52456|JG1…
0mM_1wk_Up_600mM_1wk_Down_BP	8152	6.6342e-10	3.1507e-08	1187	18930	1657	29212	metabolic process	JG29895|JG28323|JG28327|JG40207|JG43958|JG44805|JG59067|JG31970|JG39698|JG39215|JG20838|JG4929|JG9148|JG41544|JG41543|JG41304|JG17438|JG26386|JG3605|JG25061|JG55936|JG50248|JG41528|JG40439|JG50007|JG59056|JG51336|JG43707|JG17682|JG17440|JG17681|JG52421|JG39223|JG21943|JG21704|JG63582|JG19622|JG40202|JG15269|JG21941|JG36193|JG40206|JG2520|JG63108|JG62499|JG50273|JG30420|JG49044|JG53789|JG52458|JG1…
0mM_1wk_Up_600mM_1wk_Down_BP	48813	9.5575e-10	4.4681e-08	35	193	1657	29212	dendrite morphogenesis	JG51780|JG10814|JG10655|JG27371|JG53987|JG10711|JG40944|JG12530|JG51665|JG38664|JG51563|JG31693|JG44513|JG7300|JG19731|JG19754|JG26129|JG14503|JG48776|JG25854|JG28200|JG27794|JG5187|JG44552|JG32114|JG28192|JG40539|JG786|JG59557|JG33062|JG16853|JG16658|JG27921|JG48463|JG60475
0mM_1wk_Up_600mM_1wk_Down_BP	6281	9.7681e-10	4.4963e-08	111	1081	1657	29212	DNA repair	JG52793|JG55667|JG59508|JG29816|JG12894|JG9148|JG43169|JG52782|JG26791|JG22590|JG30536|JG46380|JG18492|JG57039|JG59171|JG24539|JG17843|JG44121|JG21267|JG56138|JG58319|JG55680|JG52976|JG52458|JG55044|JG52456|JG54473|JG38301|JG52334|JG53264|JG38145|JG31351|JG55685|JG52178|JG6378|JG6411|JG37291|JG62226|JG22882|JG62222|JG4232|JG45401|JG47269|JG6416|JG40978|JG38312|JG36894|JG15320|JG13391|JG6425|JG506…
0mM_1wk_Up_600mM_1wk_Down_BP	30030	1.2554e-09	5.6817e-08	41	253	1657	29212	cell projection organization	JG51780|JG10814|JG10655|JG27371|JG53987|JG4746|JG10711|JG40944|JG12530|JG51665|JG38664|JG51563|JG31693|JG44513|JG7300|JG19731|JG19754|JG59283|JG26129|JG14503|JG48776|JG49469|JG25854|JG28200|JG27794|JG5187|JG44552|JG32114|JG63659|JG28192|JG40539|JG786|JG59557|JG19800|JG33062|JG16853|JG16658|JG63449|JG27921|JG48463|JG60475
0mM_1wk_Up_600mM_1wk_Down_BP	16358	1.2723e-09	5.6817e-08	35	195	1657	29212	dendrite development	JG51780|JG10814|JG10655|JG27371|JG53987|JG10711|JG40944|JG12530|JG51665|JG38664|JG51563|JG31693|JG44513|JG7300|JG19731|JG19754|JG26129|JG14503|JG48776|JG25854|JG28200|JG27794|JG5187|JG44552|JG32114|JG28192|JG40539|JG786|JG59557|JG33062|JG16853|JG16658|JG27921|JG48463|JG60475
0mM_1wk_Up_600mM_1wk_Down_BP	10769	1.5835e-09	6.9672e-08	42	265	1657	29212	regulation of cell morphogenesis involved in differentiation	JG51780|JG10814|JG29699|JG10655|JG27371|JG53987|JG10711|JG12755|JG40944|JG12530|JG51665|JG38664|JG51563|JG31693|JG44513|JG7300|JG19731|JG19754|JG48617|JG26129|JG14503|JG48776|JG25854|JG44551|JG28200|JG27794|JG5187|JG44552|JG32114|JG63659|JG28192|JG40539|JG786|JG59557|JG33062|JG16853|JG16658|JG36094|JG27921|JG20431|JG48463|JG60475
0mM_1wk_Up_600mM_1wk_Down_BP	60284	2.257e-09	9.7431e-08	45	299	1657	29212	regulation of cell development	JG51780|JG10814|JG29699|JG10655|JG27371|JG53987|JG10711|JG12755|JG40944|JG12530|JG51665|JG38664|JG51563|JG31693|JG44513|JG7300|JG19731|JG19754|JG48617|JG26129|JG14503|JG48776|JG25854|JG44551|JG28200|JG27794|JG5187|JG44552|JG55558|JG32114|JG63659|JG11971|JG28192|JG57992|JG40539|JG786|JG59557|JG33062|JG16853|JG16658|JG36094|JG27921|JG20431|JG48463|JG60475
0mM_1wk_Up_600mM_1wk_Down_BP	48858	2.2795e-09	9.7431e-08	39	238	1657	29212	cell projection morphogenesis	JG51780|JG10814|JG10655|JG27371|JG53987|JG4746|JG10711|JG40944|JG12530|JG51665|JG38664|JG51563|JG31693|JG44513|JG7300|JG19731|JG19754|JG59283|JG26129|JG14503|JG48776|JG49469|JG25854|JG28200|JG27794|JG5187|JG44552|JG32114|JG28192|JG40539|JG786|JG59557|JG19800|JG33062|JG16853|JG16658|JG27921|JG48463|JG60475
0mM_1wk_Up_600mM_1wk_Down_BP	10324	3.9194e-09	1.6517e-07	49	347	1657	29212	membrane invagination	JG51780|JG29699|JG55986|JG10711|JG12530|JG51665|JG31693|JG19731|JG48617|JG48776|JG25854|JG46279|JG28200|JG27794|JG5187|JG10549|JG32114|JG40439|JG786|JG27921|JG60475|JG10814|JG49044|JG10655|JG27371|JG53987|JG12755|JG40944|JG38664|JG51563|JG44513|JG7300|JG19754|JG26129|JG14503|JG44551|JG44552|JG28192|JG40539|JG59557|JG55354|JG42917|JG33062|JG16853|JG16658|JG36094|JG20431|JG48463|JG3791
0mM_1wk_Up_600mM_1wk_Down_BP	6974	1.7201e-08	7.1479e-07	114	1179	1657	29212	response to DNA damage stimulus	JG52793|JG55667|JG59508|JG29816|JG12894|JG9148|JG43169|JG52782|JG26791|JG22590|JG30536|JG46380|JG18492|JG57039|JG59171|JG24539|JG17843|JG44121|JG21267|JG56138|JG58319|JG55680|JG52976|JG52458|JG55044|JG52456|JG54473|JG38301|JG52334|JG53264|JG38145|JG31351|JG55685|JG52178|JG6378|JG6411|JG37291|JG62226|JG22882|JG62222|JG4232|JG6493|JG45401|JG47269|JG6416|JG40978|JG38312|JG36894|JG15320|JG13391|JG614…
0mM_1wk_Up_600mM_1wk_Down_BP	32990	2.2933e-08	9.3995e-07	39	258	1657	29212	cell part morphogenesis	JG51780|JG10814|JG10655|JG27371|JG53987|JG4746|JG10711|JG40944|JG12530|JG51665|JG38664|JG51563|JG31693|JG44513|JG7300|JG19731|JG19754|JG59283|JG26129|JG14503|JG48776|JG49469|JG25854|JG28200|JG27794|JG5187|JG44552|JG32114|JG28192|JG40539|JG786|JG59557|JG19800|JG33062|JG16853|JG16658|JG27921|JG48463|JG60475
0mM_1wk_Up_600mM_1wk_Down_BP	6897	4.8287e-08	1.9523e-06	45	330	1657	29212	endocytosis	JG51780|JG10814|JG29699|JG55986|JG10655|JG27371|JG53987|JG10711|JG12755|JG40944|JG12530|JG51665|JG38664|JG51563|JG31693|JG44513|JG7300|JG19731|JG19754|JG48617|JG26129|JG14503|JG48776|JG25854|JG44551|JG46279|JG28200|JG27794|JG5187|JG44552|JG32114|JG28192|JG40539|JG786|JG59557|JG55354|JG42917|JG33062|JG16853|JG16658|JG36094|JG27921|JG20431|JG48463|JG60475
0mM_1wk_Up_600mM_1wk_Down_BP	70979	1.2048e-07	4.8065e-06	19	82	1657	29212	protein K11-linked ubiquitination	JG22370|JG29810|JG22380|JG29836|JG55694|JG29809|JG38258|JG39223|JG55697|JG38311|JG38267|JG55686|JG38285|JG21455|JG38270|JG22397|JG22378|JG22383|JG22393
0mM_1wk_Up_600mM_1wk_Down_BP	43161	4.8392e-07	1.9051e-05	54	464	1657	29212	proteasomal ubiquitin-dependent protein catabolic process	JG29138|JG53841|JG29810|JG22380|JG5218|JG13820|JG31210|JG38285|JG21455|JG22866|JG17757|JG32938|JG22383|JG47203|JG49572|JG55694|JG38258|JG39223|JG55697|JG25509|JG22397|JG26634|JG22393|JG61684|JG52099|JG31910|JG30545|JG55649|JG29836|JG33097|JG55044|JG58672|JG38267|JG55686|JG42895|JG39475|JG59161|JG63276|JG55839|JG29594|JG45401|JG27583|JG3627|JG22370|JG58701|JG45509|JG29809|JG1727|JG38311|JG58064|JG…
0mM_1wk_Up_600mM_1wk_Down_BP	31145	7.0427e-07	2.7366e-05	23	127	1657	29212	anaphase-promoting complex-dependent proteasomal ubiquitin-dependent protein catabolic process	JG22370|JG29810|JG22380|JG55649|JG29836|JG55694|JG31210|JG29809|JG38258|JG39223|JG55697|JG38311|JG38267|JG55686|JG63276|JG38285|JG58064|JG21455|JG38270|JG22397|JG22378|JG22383|JG22393
0mM_1wk_Up_600mM_1wk_Down_BP	30260	1.2799e-06	4.614e-05	18	86	1657	29212	entry into host cell	JG33535|JG494|JG2537|JG60612|JG36459|JG43838|JG20437|JG41544|JG6983|JG63490|JG33092|JG47465|JG8271|JG61896|JG1130|JG43971|JG20063|JG62993
0mM_1wk_Up_600mM_1wk_Down_BP	46718	1.2799e-06	4.614e-05	18	86	1657	29212	entry of virus into host cell	JG33535|JG494|JG2537|JG60612|JG36459|JG43838|JG20437|JG41544|JG6983|JG63490|JG33092|JG47465|JG8271|JG61896|JG1130|JG43971|JG20063|JG62993
0mM_1wk_Up_600mM_1wk_Down_BP	51806	1.2799e-06	4.614e-05	18	86	1657	29212	entry into cell of other organism involved in symbiotic interaction	JG33535|JG494|JG2537|JG60612|JG36459|JG43838|JG20437|JG41544|JG6983|JG63490|JG33092|JG47465|JG8271|JG61896|JG1130|JG43971|JG20063|JG62993
0mM_1wk_Up_600mM_1wk_Down_BP	19059	1.2799e-06	4.614e-05	18	86	1657	29212	initiation of viral infection	JG33535|JG494|JG2537|JG60612|JG36459|JG43838|JG20437|JG41544|JG6983|JG63490|JG33092|JG47465|JG8271|JG61896|JG1130|JG43971|JG20063|JG62993
0mM_1wk_Up_600mM_1wk_Down_BP	51828	1.2799e-06	4.614e-05	18	86	1657	29212	entry into other organism involved in symbiotic interaction	JG33535|JG494|JG2537|JG60612|JG36459|JG43838|JG20437|JG41544|JG6983|JG63490|JG33092|JG47465|JG8271|JG61896|JG1130|JG43971|JG20063|JG62993
0mM_1wk_Up_600mM_1wk_Down_BP	44409	1.2799e-06	4.614e-05	18	86	1657	29212	entry into host	JG33535|JG494|JG2537|JG60612|JG36459|JG43838|JG20437|JG41544|JG6983|JG63490|JG33092|JG47465|JG8271|JG61896|JG1130|JG43971|JG20063|JG62993
0mM_1wk_Up_600mM_1wk_Down_BP	10498	1.7872e-06	6.3659e-05	54	484	1657	29212	proteasomal protein catabolic process	JG29138|JG53841|JG29810|JG22380|JG5218|JG13820|JG31210|JG38285|JG21455|JG22866|JG17757|JG32938|JG22383|JG47203|JG49572|JG55694|JG38258|JG39223|JG55697|JG25509|JG22397|JG26634|JG22393|JG61684|JG52099|JG31910|JG30545|JG55649|JG29836|JG33097|JG55044|JG58672|JG38267|JG55686|JG42895|JG39475|JG59161|JG63276|JG55839|JG29594|JG45401|JG27583|JG3627|JG22370|JG58701|JG45509|JG29809|JG1727|JG38311|JG58064|JG…
0mM_1wk_Up_600mM_1wk_Down_BP	19058	1.8937e-06	6.666e-05	20	106	1657	29212	viral infectious cycle	JG33535|JG494|JG2537|JG60612|JG36459|JG43838|JG12099|JG20437|JG41544|JG6983|JG63490|JG33092|JG47465|JG8271|JG61896|JG1130|JG43971|JG10818|JG20063|JG62993
0mM_1wk_Up_600mM_1wk_Down_BP	7091	2.5645e-06	8.9219e-05	20	108	1657	29212	mitotic metaphase/anaphase transition	JG22370|JG29810|JG22380|JG29836|JG55694|JG31210|JG29809|JG38258|JG55697|JG38311|JG38267|JG55686|JG38285|JG58064|JG21455|JG38270|JG22397|JG22378|JG22383|JG22393
0mM_1wk_Up_600mM_1wk_Down_BP	22603	4.4945e-06	0.00015457	52	474	1657	29212	regulation of anatomical structure morphogenesis	JG36749|JG51780|JG29699|JG10711|JG12530|JG51665|JG13101|JG31693|JG37470|JG19731|JG48617|JG48776|JG25854|JG28200|JG27794|JG5187|JG32114|JG63659|JG786|JG27921|JG60475|JG10814|JG10655|JG27371|JG53987|JG12755|JG40944|JG52458|JG52456|JG38664|JG51563|JG44513|JG7300|JG19754|JG59283|JG26129|JG14503|JG44551|JG44552|JG58869|JG19040|JG11971|JG28192|JG40539|JG59557|JG13391|JG33062|JG16853|JG16658|JG36094|JG2…
0mM_1wk_Up_600mM_1wk_Down_BP	19252	5.4275e-06	0.00018453	16	77	1657	29212	starch biosynthetic process	JG29744|JG27163|JG12415|JG28747|JG33120|JG34295|JG55881|JG45712|JG39870|JG5105|JG25136|JG40491|JG45884|JG24156|JG40152|JG45883
0mM_1wk_Up_600mM_1wk_Down_BP	51028	6.7773e-06	0.00022784	46	406	1657	29212	mRNA transport	JG52353|JG51780|JG10814|JG29699|JG10655|JG27371|JG53987|JG10711|JG12755|JG40944|JG12530|JG51665|JG38664|JG51563|JG31693|JG44513|JG7300|JG19731|JG19754|JG48617|JG26129|JG14503|JG23057|JG48776|JG25854|JG25234|JG44551|JG28200|JG27794|JG5187|JG44552|JG32114|JG28192|JG57011|JG40539|JG786|JG59557|JG33062|JG16853|JG16658|JG36094|JG27921|JG20431|JG48463|JG25289|JG60475
0mM_1wk_Up_600mM_1wk_Down_BP	5982	7.9628e-06	0.00026472	20	116	1657	29212	starch metabolic process	JG3605|JG29744|JG27163|JG12415|JG28747|JG33120|JG37563|JG34295|JG55881|JG45712|JG39870|JG50616|JG5105|JG25136|JG40491|JG21575|JG45884|JG24156|JG40152|JG45883
0mM_1wk_Up_600mM_1wk_Down_BP	50657	8.5389e-06	0.00027471	47	422	1657	29212	nucleic acid transport	JG52353|JG51780|JG10814|JG29699|JG10655|JG27371|JG53987|JG10711|JG12755|JG40944|JG12530|JG51665|JG38664|JG51563|JG31693|JG44513|JG7300|JG19731|JG19754|JG48617|JG26129|JG14503|JG23057|JG48776|JG25854|JG25234|JG44551|JG28200|JG27794|JG5187|JG44552|JG32114|JG28192|JG57011|JG40539|JG786|JG59557|JG33062|JG16853|JG16658|JG36094|JG27921|JG20431|JG1592|JG48463|JG25289|JG60475
0mM_1wk_Up_600mM_1wk_Down_BP	50658	8.5389e-06	0.00027471	47	422	1657	29212	RNA transport	JG52353|JG51780|JG10814|JG29699|JG10655|JG27371|JG53987|JG10711|JG12755|JG40944|JG12530|JG51665|JG38664|JG51563|JG31693|JG44513|JG7300|JG19731|JG19754|JG48617|JG26129|JG14503|JG23057|JG48776|JG25854|JG25234|JG44551|JG28200|JG27794|JG5187|JG44552|JG32114|JG28192|JG57011|JG40539|JG786|JG59557|JG33062|JG16853|JG16658|JG36094|JG27921|JG20431|JG1592|JG48463|JG25289|JG60475
0mM_1wk_Up_600mM_1wk_Down_BP	51236	8.5389e-06	0.00027471	47	422	1657	29212	establishment of RNA localization	JG52353|JG51780|JG10814|JG29699|JG10655|JG27371|JG53987|JG10711|JG12755|JG40944|JG12530|JG51665|JG38664|JG51563|JG31693|JG44513|JG7300|JG19731|JG19754|JG48617|JG26129|JG14503|JG23057|JG48776|JG25854|JG25234|JG44551|JG28200|JG27794|JG5187|JG44552|JG32114|JG28192|JG57011|JG40539|JG786|JG59557|JG33062|JG16853|JG16658|JG36094|JG27921|JG20431|JG1592|JG48463|JG25289|JG60475
0mM_1wk_Up_600mM_1wk_Down_BP	51240	9.4617e-06	0.00030116	39	326	1657	29212	positive regulation of multicellular organismal process	JG36749|JG51780|JG10814|JG57922|JG10655|JG27371|JG53987|JG10711|JG40944|JG12530|JG51665|JG38664|JG51563|JG31693|JG44513|JG7300|JG19731|JG19754|JG26129|JG14503|JG48776|JG25854|JG6192|JG28200|JG27794|JG5187|JG44552|JG32114|JG63659|JG28192|JG40539|JG786|JG59557|JG33062|JG16853|JG16658|JG27921|JG48463|JG60475
0mM_1wk_Up_600mM_1wk_Down_BP	6403	9.6715e-06	0.0003046	47	424	1657	29212	RNA localization	JG52353|JG51780|JG10814|JG29699|JG10655|JG27371|JG53987|JG10711|JG12755|JG40944|JG12530|JG51665|JG38664|JG51563|JG31693|JG44513|JG7300|JG19731|JG19754|JG48617|JG26129|JG14503|JG23057|JG48776|JG25854|JG25234|JG44551|JG28200|JG27794|JG5187|JG44552|JG32114|JG28192|JG57011|JG40539|JG786|JG59557|JG33062|JG16853|JG16658|JG36094|JG27921|JG20431|JG1592|JG48463|JG25289|JG60475
0mM_1wk_Up_600mM_1wk_Down_BP	70271	1.1485e-05	0.00035425	77	822	1657	29212	protein complex biogenesis	JG51780|JG29699|JG55986|JG62879|JG10711|JG12530|JG51665|JG56233|JG17156|JG17155|JG57885|JG31693|JG19731|JG18325|JG48617|JG17757|JG48776|JG49469|JG25854|JG61754|JG28200|JG27794|JG5187|JG33448|JG33800|JG32114|JG12965|JG57992|JG786|JG35065|JG6717|JG58402|JG12484|JG44764|JG33281|JG53070|JG27921|JG5155|JG60475|JG10814|JG10655|JG27371|JG53987|JG12755|JG34745|JG40944|JG38664|JG51563|JG44513|JG6573|JG194…
0mM_1wk_Up_600mM_1wk_Down_BP	6461	1.1485e-05	0.00035425	77	822	1657	29212	protein complex assembly	JG51780|JG29699|JG55986|JG62879|JG10711|JG12530|JG51665|JG56233|JG17156|JG17155|JG57885|JG31693|JG19731|JG18325|JG48617|JG17757|JG48776|JG49469|JG25854|JG61754|JG28200|JG27794|JG5187|JG33448|JG33800|JG32114|JG12965|JG57992|JG786|JG35065|JG6717|JG58402|JG12484|JG44764|JG33281|JG53070|JG27921|JG5155|JG60475|JG10814|JG10655|JG27371|JG53987|JG12755|JG34745|JG40944|JG38664|JG51563|JG44513|JG6573|JG194…
0mM_1wk_Up_600mM_1wk_Down_BP	9987	1.6511e-05	0.00049945	1389	23346	1657	29212	cellular process	JG29895|JG28323|JG29656|JG28327|JG40207|JG43958|JG44805|JG59067|JG31970|JG39698|JG39215|JG20838|JG4929|JG9148|JG41544|JG41543|JG41304|JG1660|JG26386|JG3605|JG25061|JG55936|JG50248|JG41528|JG40439|JG50007|JG59056|JG51336|JG43707|JG17682|JG17440|JG17681|JG52421|JG18773|JG39223|JG52420|JG21943|JG42861|JG21704|JG63582|JG19622|JG40202|JG15269|JG36190|JG21941|JG36193|JG40206|JG2520|JG63108|JG50273|JG30…
0mM_1wk_Up_600mM_1wk_Down_BP	7049	1.6526e-05	0.00049945	122	1473	1657	29212	cell cycle	JG52793|JG55667|JG29810|JG59508|JG29816|JG31210|JG12012|JG43169|JG15410|JG57680|JG17714|JG52782|JG62409|JG30536|JG18492|JG38258|JG33244|JG39223|JG58368|JG42861|JG16992|JG24539|JG44121|JG21267|JG25742|JG56138|JG61529|JG29679|JG3537|JG694|JG29836|JG55680|JG52458|JG58672|JG52456|JG38301|JG52334|JG53264|JG52058|JG55685|JG38267|JG52178|JG55686|JG63276|JG6378|JG6411|JG63274|JG6930|JG62226|JG62222|JG423…
0mM_1wk_Up_600mM_1wk_Down_BP	22604	2.4701e-05	0.00073906	46	427	1657	29212	regulation of cell morphogenesis	JG36749|JG51780|JG10814|JG29699|JG10655|JG27371|JG53987|JG10711|JG12755|JG40944|JG12530|JG51665|JG13101|JG38664|JG51563|JG31693|JG44513|JG37470|JG7300|JG19731|JG19754|JG48617|JG26129|JG14503|JG48776|JG25854|JG44551|JG28200|JG27794|JG5187|JG44552|JG32114|JG19040|JG63659|JG28192|JG40539|JG786|JG59557|JG33062|JG16853|JG16658|JG36094|JG27921|JG20431|JG48463|JG60475
0mM_1wk_Up_600mM_1wk_Down_BP	52126	2.7524e-05	0.00080738	18	106	1657	29212	movement in host environment	JG33535|JG494|JG2537|JG60612|JG36459|JG43838|JG20437|JG41544|JG6983|JG63490|JG33092|JG47465|JG8271|JG61896|JG1130|JG43971|JG20063|JG62993
0mM_1wk_Up_600mM_1wk_Down_BP	52192	2.7524e-05	0.00080738	18	106	1657	29212	movement in environment of other organism involved in symbiotic interaction	JG33535|JG494|JG2537|JG60612|JG36459|JG43838|JG20437|JG41544|JG6983|JG63490|JG33092|JG47465|JG8271|JG61896|JG1130|JG43971|JG20063|JG62993
0mM_1wk_Up_600mM_1wk_Down_BP	45595	3.5826e-05	0.0010407	52	511	1657	29212	regulation of cell differentiation	JG51780|JG29699|JG10711|JG12530|JG51665|JG31693|JG5387|JG19731|JG48617|JG49303|JG48776|JG25854|JG28200|JG27794|JG5187|JG3803|JG32114|JG63659|JG49052|JG57992|JG786|JG49616|JG27921|JG60475|JG10814|JG10655|JG27371|JG53987|JG12755|JG40944|JG38664|JG51563|JG44513|JG7300|JG19754|JG19556|JG5643|JG26129|JG14503|JG44551|JG44552|JG55558|JG11971|JG28192|JG40539|JG59557|JG33062|JG16853|JG16658|JG36094|JG2043…
0mM_1wk_Up_600mM_1wk_Down_BP	87	4.0812e-05	0.0011741	27	205	1657	29212	M phase of mitotic cell cycle	JG29810|JG22380|JG29679|JG29836|JG31210|JG38267|JG55686|JG19415|JG38285|JG21455|JG44693|JG49469|JG22383|JG3484|JG4232|JG22370|JG55694|JG29809|JG38258|JG55697|JG38311|JG58064|JG24315|JG38270|JG22397|JG22378|JG22393
0mM_1wk_Up_600mM_1wk_Down_BP	15931	4.2106e-05	0.0011998	49	475	1657	29212	nucleobase, nucleoside, nucleotide and nucleic acid transport	JG52353|JG51780|JG29699|JG10711|JG12530|JG51665|JG31693|JG19731|JG48617|JG48776|JG25854|JG28200|JG27794|JG5187|JG32114|JG786|JG27921|JG1592|JG60475|JG10814|JG10655|JG27371|JG53987|JG12755|JG40944|JG38664|JG51563|JG44513|JG7300|JG19754|JG41369|JG5082|JG26129|JG14503|JG23057|JG25234|JG44551|JG44552|JG28192|JG57011|JG40539|JG59557|JG33062|JG16853|JG16658|JG36094|JG20431|JG48463|JG25289
0mM_1wk_Up_600mM_1wk_Down_BP	10647	4.336e-05	0.0012239	42	386	1657	29212	positive regulation of cell communication	JG51780|JG10814|JG55964|JG10655|JG27371|JG53987|JG10711|JG57869|JG12534|JG40944|JG51787|JG12530|JG51665|JG38664|JG20838|JG51563|JG31693|JG44513|JG7300|JG19731|JG19754|JG22225|JG26129|JG14503|JG48776|JG25854|JG28200|JG27794|JG5187|JG44552|JG32114|JG11971|JG28192|JG40539|JG786|JG59557|JG33062|JG16853|JG16658|JG27921|JG48463|JG60475
0mM_1wk_Up_600mM_1wk_Down_BP	6511	6.4378e-05	0.0018002	71	781	1657	29212	ubiquitin-dependent protein catabolic process	JG29138|JG53841|JG29810|JG22380|JG53040|JG5218|JG13820|JG31210|JG38285|JG46916|JG21455|JG22866|JG17757|JG61071|JG32938|JG9340|JG22383|JG47203|JG49572|JG12843|JG55694|JG38258|JG39223|JG55697|JG25509|JG21943|JG618|JG24534|JG22397|JG26634|JG8383|JG22393|JG61684|JG52099|JG30420|JG11987|JG31910|JG30545|JG55649|JG29836|JG37456|JG33097|JG55044|JG58672|JG56332|JG38267|JG55686|JG42895|JG39475|JG59161|JG63…
0mM_1wk_Up_600mM_1wk_Down_BP	3002	7.3356e-05	0.0020322	51	512	1657	29212	regionalization	JG51780|JG29699|JG10711|JG12530|JG51665|JG31693|JG19731|JG9503|JG48617|JG48776|JG25854|JG28200|JG27794|JG5187|JG32114|JG786|JG27921|JG46781|JG60475|JG10814|JG10655|JG27371|JG11623|JG53987|JG12755|JG11622|JG40944|JG38664|JG51563|JG44513|JG7300|JG19754|JG19556|JG59042|JG26129|JG14503|JG49128|JG4232|JG44551|JG44552|JG11971|JG28192|JG40539|JG59557|JG35442|JG33062|JG16853|JG16658|JG36094|JG20431|JG484…
0mM_1wk_Up_600mM_1wk_Down_BP	48481	9.4418e-05	0.0025917	20	137	1657	29212	ovule development	JG22370|JG29810|JG22380|JG29836|JG20719|JG55694|JG29809|JG38258|JG55697|JG38311|JG38267|JG55686|JG63274|JG38285|JG21455|JG38270|JG22397|JG22378|JG22383|JG22393
0mM_1wk_Up_600mM_1wk_Down_BP	7010	9.6547e-05	0.0026261	64	694	1657	29212	cytoskeleton organization	JG51780|JG29699|JG55986|JG10711|JG12530|JG51665|JG39379|JG31054|JG31693|JG15410|JG36780|JG19731|JG48617|JG48776|JG49469|JG25854|JG4456|JG60985|JG28200|JG27794|JG5187|JG62409|JG23360|JG32114|JG4579|JG786|JG16672|JG53070|JG27921|JG27887|JG60475|JG10814|JG10655|JG27371|JG53987|JG12755|JG1599|JG694|JG40944|JG5957|JG58672|JG38664|JG51563|JG44513|JG7300|JG19754|JG26129|JG14503|JG44551|JG44552|JG58108|J…
0mM_1wk_Up_600mM_1wk_Down_BP	33554	0.00010517	0.0028348	174	2332	1657	29212	cellular response to stress	JG52793|JG13904|JG55667|JG57328|JG62879|JG59508|JG20719|JG29816|JG12894|JG39336|JG20838|JG12097|JG9148|JG43169|JG22225|JG55016|JG52782|JG26791|JG22590|JG23282|JG30536|JG2236|JG46380|JG35421|JG18492|JG40439|JG37206|JG51336|JG57278|JG18773|JG57039|JG25509|JG59171|JG24539|JG53190|JG17843|JG2520|JG4787|JG44121|JG21267|JG61684|JG56138|JG58319|JG30420|JG49044|JG19194|JG31910|JG58553|JG55680|JG52976|JG5…
0mM_1wk_Up_600mM_1wk_Down_BP	8299	0.00011194	0.0029905	32	277	1657	29212	isoprenoid biosynthetic process	JG56612|JG58714|JG13904|JG57825|JG33791|JG40706|JG42829|JG40235|JG37450|JG5567|JG26767|JG29594|JG29992|JG1989|JG54722|JG34578|JG1488|JG59618|JG36957|JG59694|JG12486|JG23938|JG12363|JG12264|JG62093|JG49457|JG60335|JG1990|JG46149|JG60374|JG49456|JG23682
0mM_1wk_Up_600mM_1wk_Down_BP	10106	0.00011566	0.0030625	5	10	1657	29212	cellular response to iron ion starvation	JG30420|JG34237|JG12843|JG53040|JG2052
0mM_1wk_Up_600mM_1wk_Down_BP	9240	0.00011784	0.0030658	8	28	1657	29212	isopentenyl diphosphate biosynthetic process	JG58714|JG62093|JG59694|JG12486|JG23938|JG42829|JG29992|JG23682
0mM_1wk_Up_600mM_1wk_Down_BP	46490	0.00011784	0.0030658	8	28	1657	29212	isopentenyl diphosphate metabolic process	JG58714|JG62093|JG59694|JG12486|JG23938|JG42829|JG29992|JG23682
0mM_1wk_Up_600mM_1wk_Down_BP	22403	0.00012004	0.0030963	53	549	1657	29212	cell cycle phase	JG29810|JG22380|JG59508|JG31210|JG12012|JG19415|JG15410|JG38285|JG21455|JG44693|JG49469|JG6192|JG22383|JG3484|JG48135|JG18492|JG55694|JG38258|JG55697|JG42861|JG16992|JG24539|JG22397|JG8020|JG22393|JG61529|JG29679|JG3537|JG29836|JG28705|JG52458|JG58672|JG52456|JG52334|JG53264|JG38267|JG55686|JG4232|JG22370|JG58108|JG27580|JG13675|JG18232|JG12660|JG29809|JG36894|JG38311|JG13391|JG58064|JG24315|JG38…
0mM_1wk_Up_600mM_1wk_Down_BP	904	0.00012897	0.003298	49	497	1657	29212	cell morphogenesis involved in differentiation	JG51780|JG10711|JG12530|JG51665|JG31693|JG19731|JG48776|JG49469|JG25854|JG5149|JG28200|JG27794|JG7287|JG5187|JG32114|JG3887|JG786|JG16672|JG4787|JG27921|JG27965|JG60475|JG10814|JG10655|JG27371|JG53987|JG4746|JG40944|JG38664|JG51563|JG44513|JG7300|JG19754|JG6930|JG59283|JG26129|JG14503|JG44552|JG28192|JG40539|JG59557|JG63166|JG19800|JG33062|JG16853|JG16658|JG48463|JG60374|JG60893
0mM_1wk_Up_600mM_1wk_Down_BP	9605	0.00015055	0.0038172	79	917	1657	29212	response to external stimulus	JG13904|JG53841|JG55986|JG39819|JG62879|JG46151|JG1972|JG53040|JG20719|JG677|JG12894|JG39336|JG39776|JG30045|JG12097|JG20289|JG6237|JG22225|JG9066|JG55016|JG53278|JG10549|JG55336|JG23282|JG12843|JG40439|JG51336|JG18651|JG618|JG5952|JG2520|JG27965|JG27887|JG46461|JG62454|JG52375|JG29951|JG36408|JG61848|JG30420|JG49044|JG58679|JG11624|JG55605|JG52976|JG13443|JG17774|JG6376|JG24704|JG47988|JG49209|J…
0mM_1wk_Up_600mM_1wk_Down_BP	42594	0.00015282	0.0038424	33	294	1657	29212	response to starvation	JG13904|JG30420|JG49044|JG62879|JG1972|JG53040|JG20719|JG52976|JG12894|JG13443|JG39336|JG24704|JG22225|JG60241|JG2052|JG55016|JG59836|JG10549|JG23282|JG34237|JG12843|JG40439|JG58066|JG51336|JG42917|JG59951|JG15200|JG43734|JG56041|JG2520|JG27887|JG8240|JG3791
0mM_1wk_Up_600mM_1wk_Down_BP	10252	0.00016259	0.0040538	18	121	1657	29212	auxin homeostasis	JG22370|JG29810|JG22380|JG29836|JG55694|JG29809|JG38258|JG55697|JG38311|JG38267|JG55686|JG38285|JG21455|JG38270|JG22397|JG22378|JG22383|JG22393
0mM_1wk_Up_600mM_1wk_Down_BP	19941	0.00018639	0.0046089	71	809	1657	29212	modification-dependent protein catabolic process	JG29138|JG53841|JG29810|JG22380|JG53040|JG5218|JG13820|JG31210|JG38285|JG46916|JG21455|JG22866|JG17757|JG61071|JG32938|JG9340|JG22383|JG47203|JG49572|JG12843|JG55694|JG38258|JG39223|JG55697|JG25509|JG21943|JG618|JG24534|JG22397|JG26634|JG8383|JG22393|JG61684|JG52099|JG30420|JG11987|JG31910|JG30545|JG55649|JG29836|JG37456|JG33097|JG55044|JG58672|JG56332|JG38267|JG55686|JG42895|JG39475|JG59161|JG63…
0mM_1wk_Up_600mM_1wk_Down_BP	7389	0.00018853	0.0046235	53	559	1657	29212	pattern specification process	JG51780|JG29699|JG10711|JG12530|JG51665|JG31693|JG19731|JG9503|JG48617|JG48776|JG25854|JG28200|JG27794|JG5187|JG32114|JG786|JG17921|JG27921|JG46781|JG60475|JG10814|JG10655|JG27371|JG11623|JG53987|JG12755|JG11622|JG40944|JG38664|JG51563|JG44513|JG7300|JG19754|JG19556|JG59042|JG26129|JG14503|JG49128|JG4232|JG44551|JG44552|JG11971|JG28192|JG40539|JG59557|JG35442|JG39202|JG33062|JG16853|JG16658|JG360…
0mM_1wk_Up_600mM_1wk_Down_BP	7067	0.00020961	0.0050987	25	202	1657	29212	mitosis	JG29810|JG22380|JG29679|JG29836|JG31210|JG38267|JG55686|JG38285|JG21455|JG44693|JG22383|JG3484|JG4232|JG22370|JG55694|JG29809|JG38258|JG55697|JG38311|JG58064|JG24315|JG38270|JG22397|JG22378|JG22393
0mM_1wk_Up_600mM_1wk_Down_BP	51701	0.00022002	0.0053088	22	168	1657	29212	interaction with host	JG33535|JG494|JG2537|JG60612|JG36459|JG43838|JG1908|JG20437|JG41544|JG6983|JG5643|JG25407|JG9503|JG63490|JG33092|JG47465|JG8271|JG61896|JG1130|JG43971|JG20063|JG62993
0mM_1wk_Up_600mM_1wk_Down_BP	51321	0.00026604	0.006368	57	622	1657	29212	meiotic cell cycle	JG52793|JG29974|JG55667|JG11920|JG11921|JG29977|JG59508|JG29816|JG12012|JG43169|JG57680|JG48135|JG52782|JG55699|JG30536|JG13657|JG18492|JG42861|JG16992|JG24539|JG8020|JG21267|JG14816|JG61529|JG29679|JG3537|JG52779|JG28705|JG55680|JG52776|JG38301|JG52334|JG53264|JG55685|JG52178|JG11185|JG6378|JG6411|JG21236|JG21238|JG62226|JG17817|JG62222|JG47269|JG27580|JG29408|JG6416|JG13675|JG38312|JG18232|JG12…
0mM_1wk_Up_600mM_1wk_Down_BP	279	0.00028488	0.0067648	49	514	1657	29212	M phase	JG29810|JG22380|JG59508|JG31210|JG12012|JG19415|JG15410|JG38285|JG21455|JG44693|JG49469|JG22383|JG3484|JG48135|JG18492|JG55694|JG38258|JG55697|JG42861|JG16992|JG24539|JG22397|JG8020|JG22393|JG61529|JG29679|JG3537|JG29836|JG28705|JG58672|JG52334|JG53264|JG38267|JG55686|JG4232|JG22370|JG58108|JG27580|JG13675|JG18232|JG12660|JG29809|JG36894|JG38311|JG58064|JG24315|JG38270|JG22378|JG43376
0mM_1wk_Up_600mM_1wk_Down_BP	43632	0.00031346	0.0073474	72	838	1657	29212	modification-dependent macromolecule catabolic process	JG29138|JG53841|JG29810|JG22380|JG53040|JG5218|JG13820|JG31210|JG38285|JG46916|JG21455|JG22866|JG17757|JG61071|JG32938|JG9340|JG22383|JG47203|JG49572|JG12843|JG55694|JG38258|JG39223|JG55697|JG25509|JG21943|JG618|JG24534|JG22397|JG26634|JG8383|JG22393|JG61684|JG52099|JG30420|JG11987|JG31910|JG30545|JG55649|JG29836|JG37456|JG33097|JG55044|JG58672|JG56332|JG38267|JG55686|JG42895|JG39475|JG59161|JG63…
0mM_1wk_Up_600mM_1wk_Down_BP	46320	0.00031433	0.0073474	4	7	1657	29212	regulation of fatty acid oxidation	JG17521|JG62176|JG40207|JG50189
0mM_1wk_Up_600mM_1wk_Down_BP	8037	0.0003231	0.0074707	15	96	1657	29212	cell recognition	JG50581|JG50580|JG30579|JG11267|JG30580|JG40549|JG11266|JG50585|JG9809|JG50586|JG9799|JG18732|JG5643|JG59283|JG25985
0mM_1wk_Up_600mM_1wk_Down_BP	22415	0.00032793	0.0074707	20	150	1657	29212	viral reproductive process	JG33535|JG494|JG2537|JG60612|JG36459|JG43838|JG12099|JG20437|JG41544|JG6983|JG63490|JG33092|JG47465|JG8271|JG61896|JG1130|JG43971|JG10818|JG20063|JG62993
0mM_1wk_Up_600mM_1wk_Down_BP	16032	0.00032793	0.0074707	20	150	1657	29212	viral reproduction	JG33535|JG494|JG2537|JG60612|JG36459|JG43838|JG12099|JG20437|JG41544|JG6983|JG63490|JG33092|JG47465|JG8271|JG61896|JG1130|JG43971|JG10818|JG20063|JG62993
0mM_1wk_Up_600mM_1wk_Down_BP	280	0.00032959	0.0074707	25	208	1657	29212	nuclear division	JG29810|JG22380|JG29679|JG29836|JG31210|JG38267|JG55686|JG38285|JG21455|JG44693|JG22383|JG3484|JG4232|JG22370|JG55694|JG29809|JG38258|JG55697|JG38311|JG58064|JG24315|JG38270|JG22397|JG22378|JG22393
0mM_1wk_Up_600mM_1wk_Down_BP	7154	0.00034389	0.0077363	53	573	1657	29212	cell communication	JG13904|JG39819|JG62879|JG53040|JG20719|JG12894|JG39336|JG39776|JG12097|JG22225|JG55016|JG53278|JG10549|JG31466|JG23282|JG12843|JG30579|JG40439|JG51336|JG9799|JG18732|JG25985|JG2520|JG61848|JG30420|JG49044|JG11267|JG30580|JG40549|JG52976|JG11266|JG13443|JG17774|JG5643|JG59283|JG55160|JG2052|JG59836|JG50581|JG50580|JG34237|JG58066|JG50585|JG9809|JG50586|JG42917|JG59951|JG22977|JG15200|JG56041|JG32…
0mM_1wk_Up_600mM_1wk_Down_BP	71478	0.00039628	0.0088483	28	247	1657	29212	cellular response to radiation	JG52375|JG30024|JG53841|JG12534|JG39379|JG40706|JG9148|JG47988|JG26827|JG20289|JG6237|JG49209|JG60320|JG48135|JG6451|JG29605|JG7824|JG5408|JG53296|JG54980|JG18651|JG24539|JG6069|JG618|JG5952|JG4325|JG8481|JG4000
0mM_1wk_Up_600mM_1wk_Down_BP	70192	0.00042591	0.0094394	11	59	1657	29212	chromosome organization involved in meiosis	JG42861|JG16992|JG61529|JG3537|JG59508|JG18492|JG8020|JG18232|JG12012|JG36894|JG43376
0mM_1wk_Up_600mM_1wk_Down_BP	7129	0.00050665	0.011146	10	51	1657	29212	synapsis	JG42861|JG16992|JG61529|JG3537|JG18492|JG8020|JG18232|JG12012|JG36894|JG43376
0mM_1wk_Up_600mM_1wk_Down_BP	278	0.00051191	0.01118	36	353	1657	29212	mitotic cell cycle	JG29810|JG22380|JG29679|JG29836|JG52458|JG58672|JG52456|JG31210|JG52750|JG38267|JG55686|JG19415|JG15410|JG38285|JG21455|JG61071|JG44693|JG49469|JG22383|JG3484|JG4232|JG22370|JG40978|JG55694|JG29809|JG38258|JG55697|JG38311|JG20417|JG13391|JG58064|JG24315|JG38270|JG22397|JG22378|JG22393
0mM_1wk_Up_600mM_1wk_Down_BP	22402	0.00051888	0.01125	67	781	1657	29212	cell cycle process	JG29810|JG22380|JG59508|JG31210|JG12012|JG19415|JG15410|JG38285|JG21455|JG44693|JG49469|JG6192|JG22383|JG3484|JG48135|JG48257|JG62409|JG4579|JG18492|JG55694|JG38258|JG33244|JG55697|JG42861|JG16992|JG24539|JG17921|JG44121|JG22397|JG8020|JG25742|JG22393|JG56138|JG61529|JG29679|JG3537|JG694|JG27291|JG29836|JG28705|JG52458|JG58672|JG52456|JG52334|JG53264|JG38267|JG55686|JG63274|JG59042|JG4232|JG22370…
0mM_1wk_Up_600mM_1wk_Down_BP	71214	0.00063472	0.01363	34	331	1657	29212	cellular response to abiotic stimulus	JG52375|JG30024|JG53841|JG19194|JG12534|JG58553|JG19195|JG39379|JG40706|JG39776|JG9148|JG47988|JG26827|JG20289|JG6237|JG49209|JG30716|JG60320|JG48135|JG6451|JG55336|JG29605|JG7824|JG5408|JG53296|JG54980|JG18651|JG24539|JG6069|JG618|JG5952|JG4325|JG8481|JG4000
0mM_1wk_Up_600mM_1wk_Down_BP	19288	0.00064182	0.01363	6	20	1657	29212	isopentenyl diphosphate biosynthetic process, mevalonate-independent pathway	JG58714|JG59694|JG12486|JG23938|JG42829|JG29992
0mM_1wk_Up_600mM_1wk_Down_BP	16044	0.0006442	0.01363	66	773	1657	29212	cellular membrane organization	JG27033|JG51780|JG29699|JG55986|JG10711|JG30920|JG12530|JG51665|JG31693|JG19415|JG19731|JG26827|JG62082|JG48617|JG48776|JG49469|JG25854|JG46279|JG28200|JG27794|JG5187|JG10549|JG32114|JG23282|JG40439|JG786|JG43830|JG23006|JG46981|JG27921|JG60475|JG62454|JG10814|JG49044|JG10655|JG27371|JG11667|JG53987|JG12755|JG55605|JG40944|JG38664|JG51563|JG58356|JG44513|JG7300|JG19754|JG20109|JG59283|JG26129|JG1…
0mM_1wk_Up_600mM_1wk_Down_BP	48440	0.00064689	0.01363	20	158	1657	29212	carpel development	JG22370|JG29810|JG22380|JG29836|JG20719|JG55694|JG29809|JG38258|JG55697|JG38311|JG38267|JG55686|JG63274|JG38285|JG21455|JG38270|JG22397|JG22378|JG22383|JG22393
0mM_1wk_Up_600mM_1wk_Down_BP	6720	0.00070594	0.014771	34	333	1657	29212	isoprenoid metabolic process	JG56612|JG58714|JG13904|JG57825|JG33791|JG40706|JG42829|JG8413|JG40235|JG37450|JG5567|JG26767|JG29594|JG29992|JG1989|JG28754|JG54722|JG34578|JG1488|JG59618|JG36957|JG59694|JG12486|JG23938|JG12363|JG12264|JG62093|JG49457|JG60335|JG1990|JG46149|JG60374|JG49456|JG23682
0mM_1wk_Up_600mM_1wk_Down_BP	10646	0.00074876	0.015557	62	720	1657	29212	regulation of cell communication	JG33833|JG51780|JG29699|JG10711|JG1258|JG12534|JG51787|JG12530|JG51665|JG20838|JG31693|JG23516|JG6234|JG19731|JG22225|JG48617|JG48776|JG25854|JG28200|JG27794|JG5187|JG32114|JG4579|JG786|JG27921|JG60475|JG10814|JG55964|JG10655|JG27371|JG53987|JG4746|JG57869|JG12755|JG40944|JG50552|JG38664|JG51563|JG44513|JG7300|JG19754|JG25438|JG26129|JG14503|JG29073|JG49128|JG21157|JG9047|JG44551|JG44552|JG58869|…
0mM_1wk_Up_600mM_1wk_Down_BP	5978	0.00076934	0.015875	7	28	1657	29212	glycogen biosynthetic process	JG39870|JG12415|JG28747|JG33120|JG5105|JG45884|JG45883
0mM_1wk_Up_600mM_1wk_Down_BP	48544	0.00082585	0.016924	14	94	1657	29212	recognition of pollen	JG50581|JG50580|JG30579|JG11267|JG30580|JG40549|JG11266|JG50585|JG9809|JG50586|JG9799|JG18732|JG5643|JG25985
0mM_1wk_Up_600mM_1wk_Down_BP	6308	0.00092823	0.018893	8	37	1657	29212	DNA catabolic process	JG33676|JG56050|JG50658|JG37638|JG18492|JG1130|JG36894|JG43376
0mM_1wk_Up_600mM_1wk_Down_BP	61024	0.0010219	0.020659	66	787	1657	29212	membrane organization	JG27033|JG51780|JG29699|JG55986|JG10711|JG30920|JG12530|JG51665|JG31693|JG19415|JG19731|JG26827|JG62082|JG48617|JG48776|JG49469|JG25854|JG46279|JG28200|JG27794|JG5187|JG10549|JG32114|JG23282|JG40439|JG786|JG43830|JG23006|JG46981|JG27921|JG60475|JG62454|JG10814|JG49044|JG10655|JG27371|JG11667|JG53987|JG12755|JG55605|JG40944|JG38664|JG51563|JG58356|JG44513|JG7300|JG19754|JG20109|JG59283|JG26129|JG1…
0mM_1wk_Up_600mM_1wk_Down_BP	16114	0.0010302	0.020688	23	200	1657	29212	terpenoid biosynthetic process	JG56612|JG58714|JG13904|JG34578|JG1488|JG59618|JG36957|JG33791|JG59694|JG40706|JG23938|JG12264|JG42829|JG40235|JG37450|JG5567|JG49457|JG26767|JG60335|JG46149|JG29992|JG49456|JG23682
0mM_1wk_Up_600mM_1wk_Down_BP	51603	0.0010775	0.021493	77	950	1657	29212	proteolysis involved in cellular protein catabolic process	JG29138|JG53841|JG29810|JG22380|JG53040|JG5218|JG13820|JG31210|JG12012|JG56233|JG38285|JG24408|JG46916|JG21455|JG22866|JG17757|JG61071|JG30716|JG32938|JG9340|JG22383|JG47203|JG49572|JG12843|JG55694|JG38258|JG39223|JG55697|JG25509|JG21943|JG618|JG21983|JG24534|JG22397|JG26634|JG8383|JG22393|JG61684|JG52099|JG30420|JG11987|JG31910|JG30545|JG55649|JG29836|JG58553|JG37456|JG33097|JG55044|JG58672|JG56…
0mM_1wk_Up_600mM_1wk_Down_BP	5977	0.001118	0.022006	8	38	1657	29212	glycogen metabolic process	JG39870|JG12415|JG28747|JG34909|JG33120|JG5105|JG45884|JG45883
0mM_1wk_Up_600mM_1wk_Down_BP	6112	0.001118	0.022006	8	38	1657	29212	energy reserve metabolic process	JG39870|JG12415|JG28747|JG34909|JG33120|JG5105|JG45884|JG45883
0mM_1wk_Up_600mM_1wk_Down_BP	9267	0.001323	0.02578	27	254	1657	29212	cellular response to starvation	JG13904|JG30420|JG49044|JG62879|JG53040|JG20719|JG52976|JG12894|JG13443|JG39336|JG22225|JG2052|JG55016|JG59836|JG10549|JG23282|JG34237|JG12843|JG40439|JG58066|JG51336|JG42917|JG59951|JG15200|JG56041|JG2520|JG3791
0mM_1wk_Up_600mM_1wk_Down_BP	30163	0.0013269	0.02578	79	987	1657	29212	protein catabolic process	JG29138|JG53841|JG29810|JG22380|JG53040|JG5218|JG13820|JG31210|JG12012|JG56233|JG38285|JG24408|JG46916|JG21455|JG22866|JG17757|JG61071|JG30716|JG32938|JG9340|JG22383|JG47203|JG43640|JG49572|JG12843|JG55694|JG38258|JG39223|JG55697|JG25509|JG21943|JG618|JG21983|JG24534|JG22397|JG26634|JG27965|JG8383|JG22393|JG61684|JG52099|JG30420|JG11987|JG31910|JG30545|JG55649|JG29836|JG58553|JG37456|JG33097|JG55…
0mM_1wk_Up_600mM_1wk_Down_BP	44257	0.0013549	0.026155	77	958	1657	29212	cellular protein catabolic process	JG29138|JG53841|JG29810|JG22380|JG53040|JG5218|JG13820|JG31210|JG12012|JG56233|JG38285|JG24408|JG46916|JG21455|JG22866|JG17757|JG61071|JG30716|JG32938|JG9340|JG22383|JG47203|JG49572|JG12843|JG55694|JG38258|JG39223|JG55697|JG25509|JG21943|JG618|JG21983|JG24534|JG22397|JG26634|JG8383|JG22393|JG61684|JG52099|JG30420|JG11987|JG31910|JG30545|JG55649|JG29836|JG58553|JG37456|JG33097|JG55044|JG58672|JG56…
0mM_1wk_Up_600mM_1wk_Down_BP	48467	0.00139	0.026659	21	180	1657	29212	gynoecium development	JG22370|JG29810|JG22380|JG29836|JG20719|JG55694|JG29809|JG38258|JG55697|JG38311|JG38267|JG55686|JG63274|JG38285|JG21455|JG5643|JG38270|JG22397|JG22378|JG22383|JG22393
0mM_1wk_Up_600mM_1wk_Down_BP	19682	0.0014438	0.027515	6	23	1657	29212	glyceraldehyde-3-phosphate metabolic process	JG58714|JG59694|JG12486|JG23938|JG42829|JG29992
0mM_1wk_Up_600mM_1wk_Down_BP	33683	0.0015054	0.028507	5	16	1657	29212	nucleotide-excision repair, DNA incision	JG56050|JG50658|JG43663|JG59424|JG43662
0mM_1wk_Up_600mM_1wk_Down_BP	6081	0.0016633	0.030857	13	90	1657	29212	cellular aldehyde metabolic process	JG58714|JG39928|JG62606|JG59694|JG12486|JG23938|JG42829|JG55266|JG15300|JG62374|JG43545|JG59396|JG29992
0mM_1wk_Up_600mM_1wk_Down_BP	71475	0.0016707	0.030857	3	5	1657	29212	cellular hyperosmotic salinity response	JG30716|JG58553|JG39776
0mM_1wk_Up_600mM_1wk_Down_BP	71474	0.0016707	0.030857	3	5	1657	29212	cellular hyperosmotic response	JG30716|JG58553|JG39776
0mM_1wk_Up_600mM_1wk_Down_BP	43617	0.0016707	0.030857	3	5	1657	29212	cellular response to sucrose starvation	JG51336|JG13443|JG59951
0mM_1wk_Up_600mM_1wk_Down_BP	31667	0.0022312	0.040956	35	370	1657	29212	response to nutrient levels	JG13904|JG30420|JG49044|JG62879|JG1972|JG53040|JG20719|JG52976|JG12894|JG13443|JG39336|JG17774|JG24704|JG22225|JG60241|JG2052|JG55016|JG59836|JG10549|JG23282|JG34237|JG12843|JG40439|JG58066|JG51336|JG42917|JG59951|JG22977|JG15200|JG43734|JG56041|JG2520|JG27887|JG8240|JG3791
0mM_1wk_Up_600mM_1wk_Down_BP	8380	0.0023371	0.042638	73	918	1657	29212	RNA splicing	JG52793|JG29974|JG55667|JG11920|JG55901|JG11921|JG29977|JG61902|JG29816|JG55783|JG13021|JG18246|JG43169|JG6356|JG8734|JG4853|JG25378|JG63136|JG44212|JG46830|JG47049|JG52782|JG55699|JG30536|JG54768|JG63659|JG4579|JG12049|JG51931|JG39543|JG44720|JG46745|JG63582|JG15269|JG17404|JG21267|JG52779|JG55680|JG50477|JG52776|JG50555|JG56176|JG59722|JG38301|JG55685|JG52178|JG11185|JG6378|JG6411|JG21236|JG406…
0mM_1wk_Up_600mM_1wk_Down_BP	31669	0.0023994	0.04351	29	291	1657	29212	cellular response to nutrient levels	JG13904|JG30420|JG49044|JG62879|JG53040|JG20719|JG52976|JG12894|JG13443|JG39336|JG17774|JG22225|JG2052|JG55016|JG59836|JG10549|JG23282|JG34237|JG12843|JG40439|JG58066|JG51336|JG42917|JG59951|JG22977|JG15200|JG56041|JG2520|JG3791
0mM_1wk_Up_600mM_1wk_Down_BP	71482	0.0028583	0.051519	24	229	1657	29212	cellular response to light stimulus	JG52375|JG30024|JG53841|JG29605|JG12534|JG7824|JG5408|JG39379|JG40706|JG54980|JG18651|JG9148|JG6069|JG47988|JG26827|JG618|JG20289|JG6237|JG49209|JG5952|JG8481|JG4000|JG60320|JG6451
0mM_1wk_Up_600mM_1wk_Down_BP	9637	0.0028841	0.051672	18	154	1657	29212	response to blue light	JG23282|JG46151|JG12049|JG39379|JG54980|JG50817|JG6376|JG62230|JG49209|JG5952|JG20886|JG20197|JG8481|JG43122|JG62221|JG4000|JG43124|JG61640
0mM_1wk_Up_600mM_1wk_Down_BP	60586	0.0032157	0.057127	2	2	1657	29212	multicellular organismal iron ion homeostasis	JG12843|JG53040
0mM_1wk_Up_600mM_1wk_Down_BP	9991	0.0032268	0.057127	39	434	1657	29212	response to extracellular stimulus	JG13904|JG61848|JG30420|JG49044|JG62879|JG1972|JG53040|JG20719|JG52976|JG12894|JG13443|JG39336|JG39776|JG12097|JG17774|JG24704|JG22225|JG60241|JG2052|JG55016|JG59836|JG10549|JG23282|JG34237|JG12843|JG40439|JG58066|JG51336|JG42917|JG59951|JG22977|JG15200|JG43734|JG56041|JG32091|JG2520|JG27887|JG8240|JG3791
0mM_1wk_Up_600mM_1wk_Down_BP	31668	0.0038322	0.067447	33	355	1657	29212	cellular response to extracellular stimulus	JG13904|JG61848|JG30420|JG49044|JG62879|JG53040|JG20719|JG52976|JG12894|JG13443|JG39336|JG39776|JG12097|JG17774|JG22225|JG2052|JG55016|JG59836|JG10549|JG23282|JG34237|JG12843|JG40439|JG58066|JG51336|JG42917|JG59951|JG22977|JG15200|JG56041|JG32091|JG2520|JG3791
0mM_1wk_Up_600mM_1wk_Down_BP	30705	0.0040274	0.070467	9	56	1657	29212	cytoskeleton-dependent intracellular transport	JG7135|JG19800|JG63001|JG16992|JG61529|JG23360|JG55986|JG49469|JG16672
0mM_1wk_Up_600mM_1wk_Down_BP	48285	0.0042658	0.074205	27	276	1657	29212	organelle fission	JG29810|JG22380|JG29679|JG29836|JG31210|JG38267|JG55686|JG38285|JG21455|JG42999|JG49567|JG44693|JG22383|JG3484|JG4232|JG22370|JG55694|JG29809|JG38258|JG55697|JG38311|JG58064|JG24315|JG38270|JG22397|JG22378|JG22393
0mM_1wk_Up_600mM_1wk_Down_BP	42559	0.0045467	0.078635	9	57	1657	29212	pteridine and derivative biosynthetic process	JG35051|JG46777|JG45370|JG7931|JG3930|JG22793|JG40505|JG40826|JG11629
0mM_1wk_Up_600mM_1wk_Down_BP	44248	0.0046305	0.079623	167	2423	1657	29212	cellular catabolic process	JG29138|JG29810|JG5218|JG11688|JG58498|JG31210|JG12012|JG56233|JG55266|JG20838|JG31450|JG43048|JG8611|JG24408|JG22866|JG27517|JG23833|JG32938|JG61798|JG43047|JG23282|JG2236|JG18093|JG18492|JG40439|JG50007|JG51336|JG58402|JG38258|JG39223|JG25509|JG21943|JG15300|JG51728|JG58120|JG36193|JG2520|JG24534|JG7373|JG61684|JG30420|JG49044|JG4747|JG31910|JG30545|JG29836|JG30700|JG58553|JG37456|JG33097|JG550…
0mM_1wk_Up_600mM_1wk_Down_BP	51606	0.0049381	0.084428	21	200	1657	29212	detection of stimulus	JG52375|JG53841|JG20719|JG7824|JG11642|JG677|JG5408|JG18651|JG42446|JG47988|JG618|JG20289|JG27948|JG42205|JG6237|JG49209|JG42447|JG23108|JG45059|JG4000|JG6451
0mM_1wk_Up_600mM_1wk_Down_BP	10896	0.0053649	0.091203	3	7	1657	29212	regulation of triglyceride catabolic process	JG31466|JG40634|JG22135
0mM_1wk_Up_600mM_1wk_Down_BP	45	0.0057986	0.09651	7	39	1657	29212	autophagic vacuole assembly	JG59836|JG10549|JG15200|JG49044|JG40439|JG42917|JG3791
0mM_1wk_Up_600mM_1wk_Down_BP	32436	0.0057986	0.09651	7	39	1657	29212	positive regulation of proteasomal ubiquitin-dependent protein catabolic process	JG15522|JG6237|JG61071|JG24534|JG9340|JG8383|JG56332
0mM_1wk_Up_600mM_1wk_Down_BP	8033	0.005799	0.09651	23	229	1657	29212	tRNA processing	JG23083|JG55269|JG26791|JG24270|JG31213|JG53789|JG34656|JG29838|JG59722|JG24948|JG58061|JG12194|JG39295|JG8768|JG14912|JG2463|JG29570|JG24353|JG8164|JG63357|JG8101|JG4462|JG28893
0mM_1wk_Up_600mM_1wk_Down_BP	44270	0.0058061	0.09651	17	152	1657	29212	cellular nitrogen compound catabolic process	JG23282|JG10774|JG56031|JG40706|JG42708|JG17774|JG43048|JG22977|JG51728|JG36193|JG27517|JG45649|JG62479|JG7373|JG43047|JG22099|JG23661
0mM_1wk_Up_600mM_1wk_Down_BP	31331	0.0059244	0.097933	11	81	1657	29212	positive regulation of cellular catabolic process	JG31466|JG15522|JG6237|JG61071|JG24534|JG52976|JG9340|JG12894|JG8383|JG22135|JG56332
0mM_1wk_Up_600mM_1wk_Down_BP	44265	0.0060507	0.099472	93	1263	1657	29212	cellular macromolecule catabolic process	JG29138|JG53841|JG33676|JG29810|JG22380|JG53040|JG5218|JG37638|JG11688|JG13820|JG51787|JG31210|JG12012|JG56233|JG38285|JG24408|JG46916|JG21455|JG22866|JG17757|JG61071|JG30716|JG32938|JG9340|JG22383|JG47203|JG49572|JG12843|JG18492|JG13533|JG50007|JG55694|JG38258|JG39223|JG55697|JG25509|JG21943|JG618|JG21983|JG24534|JG22397|JG26634|JG8383|JG22393|JG61684|JG52099|JG30420|JG11987|JG31910|JG30545|JG55…
0mM_1wk_Up_600mM_1wk_Down_BP	9585	0.0062808	0.10213	12	93	1657	29212	red, far-red light phototransduction	JG52375|JG53841|JG47988|JG618|JG20289|JG6237|JG49209|JG7824|JG5408|JG4000|JG6451|JG18651
0mM_1wk_Up_600mM_1wk_Down_BP	7602	0.0062808	0.10213	12	93	1657	29212	phototransduction	JG52375|JG53841|JG47988|JG618|JG20289|JG6237|JG49209|JG7824|JG5408|JG4000|JG6451|JG18651
0mM_1wk_Up_600mM_1wk_Down_BP	9111	0.0065258	0.10441	4	14	1657	29212	vitamin catabolic process	JG27276|JG43048|JG45649|JG43047
0mM_1wk_Up_600mM_1wk_Down_BP	42276	0.0065258	0.10441	4	14	1657	29212	error-prone translesion synthesis	JG11073|JG30330|JG11074|JG57039
0mM_1wk_Up_600mM_1wk_Down_BP	9683	0.0065258	0.10441	4	14	1657	29212	indoleacetic acid metabolic process	JG61591|JG43559|JG43558|JG3025
0mM_1wk_Up_600mM_1wk_Down_BP	45862	0.0067269	0.10706	8	50	1657	29212	positive regulation of proteolysis	JG15522|JG6237|JG61071|JG24534|JG26634|JG9340|JG8383|JG56332
0mM_1wk_Up_600mM_1wk_Down_BP	9875	0.0070299	0.11129	14	118	1657	29212	pollen-pistil interaction	JG50581|JG50580|JG30579|JG11267|JG30580|JG40549|JG11266|JG50585|JG9809|JG50586|JG9799|JG18732|JG5643|JG25985
0mM_1wk_Up_600mM_1wk_Down_BP	9896	0.007119	0.11211	11	83	1657	29212	positive regulation of catabolic process	JG31466|JG15522|JG6237|JG61071|JG24534|JG52976|JG9340|JG12894|JG8383|JG22135|JG56332
0mM_1wk_Up_600mM_1wk_Down_BP	71496	0.0079209	0.12408	34	387	1657	29212	cellular response to external stimulus	JG13904|JG61848|JG30420|JG49044|JG62879|JG53040|JG20719|JG52976|JG12894|JG13443|JG39336|JG39776|JG12097|JG17774|JG22225|JG2052|JG55016|JG59836|JG10549|JG55336|JG23282|JG34237|JG12843|JG40439|JG58066|JG51336|JG42917|JG59951|JG22977|JG15200|JG56041|JG32091|JG2520|JG3791
0mM_1wk_Up_600mM_1wk_Down_BP	10390	0.0082236	0.12815	3	8	1657	29212	histone monoubiquitination	JG9148|JG29380|JG29201
0mM_1wk_Up_600mM_1wk_Down_BP	6552	0.0085041	0.13184	4	15	1657	29212	leucine catabolic process	JG17762|JG6664|JG58498|JG59700
0mM_1wk_Up_600mM_1wk_Down_BP	6396	0.0086123	0.13283	146	2124	1657	29212	RNA processing	JG52793|JG29895|JG55269|JG55667|JG31213|JG29816|JG52557|JG39698|JG55783|JG55664|JG18246|JG43169|JG8734|JG39295|JG46830|JG52782|JG26791|JG30536|JG59179|JG39745|JG13572|JG63582|JG15269|JG17843|JG22873|JG21267|JG8101|JG61321|JG30785|JG53789|JG29838|JG55680|JG50555|JG38301|JG55685|JG52178|JG24948|JG12194|JG6378|JG6411|JG40634|JG62226|JG62222|JG29550|JG25234|JG27014|JG37904|JG24270|JG40735|JG6416|JG58…
0mM_1wk_Up_600mM_1wk_Down_BP	6298	0.0087775	0.13468	7	42	1657	29212	mismatch repair	JG46380|JG8020|JG3762|JG18232|JG53264|JG12660|JG31351
0mM_1wk_Up_600mM_1wk_Down_BP	6721	0.0088792	0.13482	24	251	1657	29212	terpenoid metabolic process	JG56612|JG58714|JG13904|JG28754|JG34578|JG1488|JG59618|JG36957|JG33791|JG59694|JG40706|JG23938|JG12264|JG42829|JG40235|JG37450|JG5567|JG49457|JG26767|JG60335|JG46149|JG29992|JG49456|JG23682
0mM_1wk_Up_600mM_1wk_Down_BP	6996	0.0089086	0.13482	221	3352	1657	29212	organelle organization	JG59508|JG52557|JG12530|JG56233|JG31054|JG9148|JG19731|JG26827|JG24408|JG42999|JG48617|JG25854|JG60985|JG28200|JG40439|JG58402|JG17440|JG38258|JG42861|JG43830|JG44121|JG53070|JG27921|JG37619|JG56138|JG49044|JG29679|JG27371|JG11667|JG12755|JG55605|JG58672|JG52334|JG38267|JG12194|JG19754|JG40235|JG14503|JG62221|JG4232|JG29204|JG22370|JG58300|JG54980|JG36894|JG50817|JG62230|JG24315|JG36094|JG23108|J…
0mM_1wk_Up_600mM_1wk_Down_BP	90208	0.0092827	0.13482	2	3	1657	29212	positive regulation of triglyceride metabolic process	JG31466|JG22135
0mM_1wk_Up_600mM_1wk_Down_BP	46322	0.0092827	0.13482	2	3	1657	29212	negative regulation of fatty acid oxidation	JG17521|JG62176
0mM_1wk_Up_600mM_1wk_Down_BP	70987	0.0092827	0.13482	2	3	1657	29212	error-free translesion synthesis	JG11073|JG11074
0mM_1wk_Up_600mM_1wk_Down_BP	10458	0.0092827	0.13482	2	3	1657	29212	exit from mitosis	JG19415|JG49469
0mM_1wk_Up_600mM_1wk_Down_BP	51483	0.0092827	0.13482	2	3	1657	29212	terpenoid biosynthetic process, mevalonate-independent	JG58714|JG29992
0mM_1wk_Up_600mM_1wk_Down_BP	51484	0.0092827	0.13482	2	3	1657	29212	isopentenyl diphosphate biosynthetic process, mevalonate-independent pathway involved in terpenoid biosynthetic process	JG58714|JG29992
0mM_1wk_Up_600mM_1wk_Down_BP	10777	0.0092827	0.13482	2	3	1657	29212	meiotic mismatch repair involved in reciprocal meiotic recombination	JG8020|JG18232
0mM_1wk_Up_600mM_1wk_Down_BP	31293	0.0092827	0.13482	2	3	1657	29212	membrane protein intracellular domain proteolysis	JG30716|JG58553
0mM_1wk_Up_600mM_1wk_Down_BP	10898	0.0092827	0.13482	2	3	1657	29212	positive regulation of triglyceride catabolic process	JG31466|JG22135
0mM_1wk_Up_600mM_1wk_Down_BP	7127	0.0095588	0.13816	17	160	1657	29212	meiosis I	JG61529|JG3537|JG18492|JG28705|JG13675|JG18232|JG12012|JG52334|JG53264|JG12660|JG36894|JG42861|JG16992|JG24539|JG8020|JG48135|JG43376
0mM_1wk_Up_600mM_1wk_Down_BP	726	0.0097615	0.13994	6	33	1657	29212	non-recombinational repair	JG33676|JG44911|JG22882|JG4325|JG53296|JG47269
0mM_1wk_Up_600mM_1wk_Down_BP	51239	0.0097755	0.13994	89	1224	1657	29212	regulation of multicellular organismal process	JG36749|JG51780|JG29699|JG57922|JG10711|JG20719|JG39537|JG12530|JG51665|JG39698|JG57960|JG31693|JG19731|JG9503|JG48617|JG49303|JG48776|JG25854|JG6192|JG46279|JG28200|JG27794|JG5187|JG22590|JG32114|JG63659|JG4579|JG4656|JG37402|JG12049|JG56020|JG57992|JG786|JG33760|JG63264|JG63265|JG49616|JG5952|JG3090|JG22991|JG27921|JG60475|JG10814|JG10655|JG27371|JG53987|JG4746|JG12755|JG31359|JG40944|JG52458|J…
0mM_1wk_Up_600mM_1wk_Down_BP	51189	0.01004	0.14038	5	24	1657	29212	prosthetic group metabolic process	JG35051|JG46777|JG3930|JG40826|JG11629
0mM_1wk_Up_600mM_1wk_Down_BP	43545	0.01004	0.14038	5	24	1657	29212	molybdopterin cofactor metabolic process	JG35051|JG46777|JG3930|JG40826|JG11629
0mM_1wk_Up_600mM_1wk_Down_BP	6777	0.01004	0.14038	5	24	1657	29212	Mo-molybdopterin cofactor biosynthetic process	JG35051|JG46777|JG3930|JG40826|JG11629
0mM_1wk_Up_600mM_1wk_Down_BP	19720	0.01004	0.14038	5	24	1657	29212	Mo-molybdopterin cofactor metabolic process	JG35051|JG46777|JG3930|JG40826|JG11629
0mM_1wk_Up_600mM_1wk_Down_BP	32324	0.01004	0.14038	5	24	1657	29212	molybdopterin cofactor biosynthetic process	JG35051|JG46777|JG3930|JG40826|JG11629
0mM_1wk_Up_600mM_1wk_Down_BP	9583	0.010231	0.14238	12	99	1657	29212	detection of light stimulus	JG52375|JG53841|JG47988|JG618|JG20289|JG6237|JG49209|JG7824|JG5408|JG4000|JG6451|JG18651
0mM_1wk_Up_600mM_1wk_Down_BP	51128	0.010633	0.14729	70	933	1657	29212	regulation of cellular component organization	JG36749|JG51780|JG29699|JG10711|JG12530|JG51665|JG13101|JG31210|JG31693|JG37470|JG15410|JG19731|JG40776|JG42999|JG48617|JG48776|JG49469|JG25854|JG28200|JG27794|JG5187|JG3803|JG32114|JG63659|JG18093|JG49052|JG5987|JG57992|JG786|JG39223|JG3090|JG27921|JG27887|JG60475|JG42023|JG10814|JG10655|JG27371|JG53987|JG4746|JG12755|JG1599|JG40944|JG38664|JG51563|JG44513|JG7300|JG19754|JG26129|JG14503|JG21157|…
0mM_1wk_Up_600mM_1wk_Down_BP	50994	0.010837	0.14942	4	16	1657	29212	regulation of lipid catabolic process	JG31466|JG40634|JG22135|JG50189
0mM_1wk_Up_600mM_1wk_Down_BP	51644	0.010931	0.15002	11	88	1657	29212	plastid localization	JG50817|JG6376|JG62230|JG46151|JG37119|JG20886|JG39379|JG43871|JG62221|JG54980|JG46236
0mM_1wk_Up_600mM_1wk_Down_BP	44403	0.011496	0.15579	23	243	1657	29212	symbiosis, encompassing mutualism through parasitism	JG33535|JG494|JG2537|JG60612|JG36459|JG43838|JG1908|JG20437|JG41544|JG6983|JG5643|JG25407|JG9503|JG36193|JG63490|JG33092|JG47465|JG8271|JG61896|JG1130|JG43971|JG20063|JG62993
0mM_1wk_Up_600mM_1wk_Down_BP	44419	0.011496	0.15579	23	243	1657	29212	interspecies interaction between organisms	JG33535|JG494|JG2537|JG60612|JG36459|JG43838|JG1908|JG20437|JG41544|JG6983|JG5643|JG25407|JG9503|JG36193|JG63490|JG33092|JG47465|JG8271|JG61896|JG1130|JG43971|JG20063|JG62993
0mM_1wk_Up_600mM_1wk_Down_BP	16192	0.011528	0.15579	79	1076	1657	29212	vesicle-mediated transport	JG27033|JG51780|JG29699|JG55986|JG10711|JG5218|JG12530|JG51665|JG20718|JG31693|JG15177|JG19415|JG4052|JG19731|JG18248|JG48617|JG48776|JG49469|JG25854|JG23037|JG2153|JG46279|JG28200|JG27794|JG5187|JG29268|JG32114|JG57792|JG10264|JG786|JG346|JG11112|JG43830|JG33281|JG36190|JG46981|JG27921|JG60475|JG42023|JG10814|JG10655|JG27371|JG11667|JG53987|JG4746|JG12755|JG55605|JG40944|JG38664|JG51563|JG44513|…
0mM_1wk_Up_600mM_1wk_Down_BP	8654	0.01181	0.15579	22	230	1657	29212	phospholipid biosynthetic process	JG55016|JG58714|JG53797|JG36537|JG36957|JG63208|JG59694|JG12486|JG23938|JG39336|JG42829|JG24928|JG8413|JG62093|JG59440|JG9857|JG20770|JG61798|JG43573|JG24574|JG29992|JG23682
0mM_1wk_Up_600mM_1wk_Down_BP	30970	0.011819	0.15579	3	9	1657	29212	retrograde protein transport, ER to cytosol	JG25509|JG58672|JG1727
0mM_1wk_Up_600mM_1wk_Down_BP	19364	0.011819	0.15579	3	9	1657	29212	pyridine nucleotide catabolic process	JG43048|JG45649|JG43047
0mM_1wk_Up_600mM_1wk_Down_BP	19677	0.011819	0.15579	3	9	1657	29212	NAD catabolic process	JG43048|JG45649|JG43047
0mM_1wk_Up_600mM_1wk_Down_BP	9083	0.011891	0.15579	9	66	1657	29212	branched chain family amino acid catabolic process	JG17762|JG29216|JG6664|JG10774|JG58498|JG51336|JG13443|JG59700|JG24232
0mM_1wk_Up_600mM_1wk_Down_BP	19674	0.011898	0.15579	8	55	1657	29212	NAD metabolic process	JG43048|JG55912|JG37515|JG45649|JG4039|JG43573|JG23141|JG43047
0mM_1wk_Up_600mM_1wk_Down_BP	90305	0.011912	0.15579	19	190	1657	29212	nucleic acid phosphodiester bond hydrolysis	JG53731|JG59508|JG18492|JG50512|JG35731|JG21904|JG36894|JG59424|JG44227|JG43317|JG56050|JG8447|JG9503|JG50658|JG60764|JG29550|JG23571|JG43663|JG43662
0mM_1wk_Up_600mM_1wk_Down_BP	46113	0.011976	0.15579	5	25	1657	29212	nucleobase catabolic process	JG17774|JG22977|JG10774|JG62479|JG56031
0mM_1wk_Up_600mM_1wk_Down_BP	9773	0.011976	0.15579	5	25	1657	29212	photosynthetic electron transport in photosystem I	JG6069|JG58178|JG11356|JG23654|JG46314
0mM_1wk_Up_600mM_1wk_Down_BP	9903	0.01321	0.1711	8	56	1657	29212	chloroplast avoidance movement	JG50817|JG6376|JG62230|JG37119|JG20886|JG39379|JG62221|JG54980
0mM_1wk_Up_600mM_1wk_Down_BP	34727	0.013546	0.1732	4	17	1657	29212	piecemeal microautophagy of nucleus	JG10549|JG49044|JG40439|JG3791
0mM_1wk_Up_600mM_1wk_Down_BP	10165	0.013546	0.1732	4	17	1657	29212	response to X-ray	JG15320|JG56138|JG4325|JG53296
0mM_1wk_Up_600mM_1wk_Down_BP	16237	0.013546	0.1732	4	17	1657	29212	microautophagy	JG10549|JG49044|JG40439|JG3791
0mM_1wk_Up_600mM_1wk_Down_BP	9902	0.013669	0.1733	10	79	1657	29212	chloroplast relocation	JG50817|JG6376|JG62230|JG46151|JG37119|JG20886|JG39379|JG62221|JG54980|JG46236
0mM_1wk_Up_600mM_1wk_Down_BP	51667	0.013669	0.1733	10	79	1657	29212	establishment of plastid localization	JG50817|JG6376|JG62230|JG46151|JG37119|JG20886|JG39379|JG62221|JG54980|JG46236
0mM_1wk_Up_600mM_1wk_Down_BP	9057	0.013791	0.17411	111	1591	1657	29212	macromolecule catabolic process	JG29138|JG29810|JG5218|JG11688|JG31210|JG12012|JG56233|JG24408|JG22866|JG32938|JG3605|JG4656|JG18492|JG50007|JG37563|JG34295|JG38258|JG39223|JG25509|JG21943|JG44241|JG24534|JG61684|JG30420|JG31910|JG30545|JG29836|JG30700|JG58553|JG37456|JG33097|JG55044|JG59640|JG58672|JG31197|JG38267|JG55686|JG42895|JG39475|JG63276|JG55839|JG45401|JG22370|JG58701|JG49397|JG29724|JG45509|JG12101|JG36894|JG38311|JG…
0mM_1wk_Up_600mM_1wk_Down_BP	10361	0.01415	0.17714	5	26	1657	29212	regulation of anion channel activity by blue light	JG50817|JG6376|JG62230|JG46151|JG62221
0mM_1wk_Up_600mM_1wk_Down_BP	10362	0.01415	0.17714	5	26	1657	29212	negative regulation of anion channel activity by blue light	JG50817|JG6376|JG62230|JG46151|JG62221
0mM_1wk_Up_600mM_1wk_Down_BP	45732	0.01432	0.17852	7	46	1657	29212	positive regulation of protein catabolic process	JG15522|JG6237|JG61071|JG24534|JG9340|JG8383|JG56332
0mM_1wk_Up_600mM_1wk_Down_BP	9767	0.014625	0.18007	8	57	1657	29212	photosynthetic electron transport chain	JG6069|JG15048|JG23282|JG20413|JG58178|JG11356|JG23654|JG46314
0mM_1wk_Up_600mM_1wk_Down_BP	9904	0.014625	0.18007	8	57	1657	29212	chloroplast accumulation movement	JG50817|JG6376|JG62230|JG37119|JG20886|JG39379|JG62221|JG54980
0mM_1wk_Up_600mM_1wk_Down_BP	16236	0.014625	0.18007	8	57	1657	29212	macroautophagy	JG59836|JG10549|JG15200|JG49044|JG2520|JG40439|JG42917|JG3791
0mM_1wk_Up_600mM_1wk_Down_BP	6013	0.014865	0.18153	6	36	1657	29212	mannose metabolic process	JG12947|JG13726|JG45050|JG52190|JG52921|JG42441
0mM_1wk_Up_600mM_1wk_Down_BP	10359	0.014865	0.18153	6	36	1657	29212	regulation of anion channel activity	JG50817|JG6376|JG62230|JG46151|JG12534|JG62221
0mM_1wk_Up_600mM_1wk_Down_BP	9553	0.014928	0.18157	29	333	1657	29212	embryo sac development	JG61529|JG29810|JG22380|JG27291|JG29836|JG20719|JG51787|JG39953|JG39698|JG38267|JG55686|JG38285|JG21455|JG22383|JG48257|JG22370|JG39745|JG55694|JG29809|JG38258|JG33244|JG55697|JG38311|JG41872|JG16992|JG38270|JG22397|JG22378|JG22393
0mM_1wk_Up_600mM_1wk_Down_BP	9314	0.01557	0.1886	85	1185	1657	29212	response to radiation	JG53841|JG55789|JG62879|JG46151|JG12534|JG39379|JG12097|JG9148|JG26827|JG20289|JG6237|JG20886|JG63455|JG43122|JG48135|JG43124|JG23282|JG12049|JG51336|JG40639|JG17440|JG57278|JG11074|JG57039|JG18651|JG17521|JG62570|JG11073|JG62176|JG24539|JG618|JG14973|JG17843|JG5952|JG3731|JG46461|JG61640|JG52375|JG56138|JG30024|JG55044|JG13443|JG40706|JG54473|JG6376|JG5163|JG47988|JG19556|JG49209|JG42458|JG44911…
0mM_1wk_Up_600mM_1wk_Down_BP	71479	0.016649	0.20086	4	18	1657	29212	cellular response to ionizing radiation	JG24539|JG4325|JG53296|JG48135
0mM_1wk_Up_600mM_1wk_Down_BP	33473	0.017868	0.20329	2	4	1657	29212	indoleacetic acid conjugate metabolic process	JG43559|JG43558
0mM_1wk_Up_600mM_1wk_Down_BP	717	0.017868	0.20329	2	4	1657	29212	nucleotide-excision repair, DNA duplex unwinding	JG43663|JG43662
0mM_1wk_Up_600mM_1wk_Down_BP	737	0.017868	0.20329	2	4	1657	29212	DNA catabolic process, endonucleolytic	JG37638|JG43376
0mM_1wk_Up_600mM_1wk_Down_BP	42120	0.017868	0.20329	2	4	1657	29212	alginic acid metabolic process	JG12947|JG52921
0mM_1wk_Up_600mM_1wk_Down_BP	42121	0.017868	0.20329	2	4	1657	29212	alginic acid biosynthetic process	JG12947|JG52921
0mM_1wk_Up_600mM_1wk_Down_BP	46321	0.017868	0.20329	2	4	1657	29212	positive regulation of fatty acid oxidation	JG40207|JG50189
0mM_1wk_Up_600mM_1wk_Down_BP	42245	0.017868	0.20329	2	4	1657	29212	RNA repair	JG2463|JG59722
0mM_1wk_Up_600mM_1wk_Down_BP	34247	0.017868	0.20329	2	4	1657	29212	snoRNA splicing	JG54768|JG39543
0mM_1wk_Up_600mM_1wk_Down_BP	50992	0.017868	0.20329	2	4	1657	29212	dimethylallyl diphosphate biosynthetic process	JG62093|JG12486
0mM_1wk_Up_600mM_1wk_Down_BP	50993	0.017868	0.20329	2	4	1657	29212	dimethylallyl diphosphate metabolic process	JG62093|JG12486
0mM_1wk_Up_600mM_1wk_Down_BP	71481	0.017868	0.20329	2	4	1657	29212	cellular response to X-ray	JG4325|JG53296
0mM_1wk_Up_600mM_1wk_Down_BP	10377	0.017868	0.20329	2	4	1657	29212	guard cell fate commitment	JG3803|JG49052
0mM_1wk_Up_600mM_1wk_Down_BP	15824	0.017868	0.20329	2	4	1657	29212	proline transport	JG33883|JG22495
0mM_1wk_Up_600mM_1wk_Down_BP	8153	0.017868	0.20329	2	4	1657	29212	para-aminobenzoic acid biosynthetic process	JG7931|JG22793
0mM_1wk_Up_600mM_1wk_Down_BP	45005	0.017869	0.20329	7	48	1657	29212	maintenance of fidelity involved in DNA-dependent DNA replication	JG26791|JG13391|JG46380|JG40978|JG6192|JG52458|JG52456
0mM_1wk_Up_600mM_1wk_Down_BP	9696	0.019147	0.21419	6	38	1657	29212	salicylic acid metabolic process	JG57823|JG43559|JG43558|JG42507|JG19474|JG31450
0mM_1wk_Up_600mM_1wk_Down_BP	22898	0.019147	0.21419	6	38	1657	29212	regulation of transmembrane transporter activity	JG50817|JG6376|JG62230|JG46151|JG12534|JG62221
0mM_1wk_Up_600mM_1wk_Down_BP	32412	0.019147	0.21419	6	38	1657	29212	regulation of ion transmembrane transporter activity	JG50817|JG6376|JG62230|JG46151|JG12534|JG62221
0mM_1wk_Up_600mM_1wk_Down_BP	10360	0.019257	0.21419	5	28	1657	29212	negative regulation of anion channel activity	JG50817|JG6376|JG62230|JG46151|JG62221
0mM_1wk_Up_600mM_1wk_Down_BP	32410	0.019257	0.21419	5	28	1657	29212	negative regulation of transporter activity	JG50817|JG6376|JG62230|JG46151|JG62221
0mM_1wk_Up_600mM_1wk_Down_BP	32413	0.019257	0.21419	5	28	1657	29212	negative regulation of ion transmembrane transporter activity	JG50817|JG6376|JG62230|JG46151|JG62221
0mM_1wk_Up_600mM_1wk_Down_BP	6767	0.020148	0.22113	22	242	1657	29212	water-soluble vitamin metabolic process	JG55912|JG37515|JG58936|JG49392|JG50248|JG17440|JG20838|JG43048|JG8960|JG23849|JG7931|JG5567|JG45649|JG5447|JG4039|JG22793|JG63039|JG62117|JG63455|JG23141|JG43047|JG6164
0mM_1wk_Up_600mM_1wk_Down_BP	738	0.020161	0.22113	4	19	1657	29212	DNA catabolic process, exonucleolytic	JG33676|JG37638|JG18492|JG36894
0mM_1wk_Up_600mM_1wk_Down_BP	55066	0.020176	0.22113	23	256	1657	29212	di-, tri-valent inorganic cation homeostasis	JG3805|JG30420|JG34237|JG60426|JG19194|JG12843|JG53040|JG54283|JG19195|JG13101|JG2709|JG12065|JG9588|JG6573|JG7357|JG8536|JG5952|JG20413|JG25796|JG25797|JG28364|JG4550|JG2052
0mM_1wk_Up_600mM_1wk_Down_BP	7623	0.020176	0.22113	23	256	1657	29212	circadian rhythm	JG52375|JG29951|JG62879|JG47053|JG46151|JG29748|JG16281|JG30040|JG36710|JG40639|JG50817|JG6376|JG36780|JG47988|JG62230|JG20289|JG50616|JG5952|JG46461|JG48474|JG62221|JG3792|JG43410
0mM_1wk_Up_600mM_1wk_Down_BP	10597	0.020253	0.22116	9	72	1657	29212	green leaf volatile biosynthetic process	JG61062|JG26509|JG62549|JG11249|JG29748|JG16281|JG17916|JG3792|JG17917
0mM_1wk_Up_600mM_1wk_Down_BP	6302	0.020647	0.22464	31	371	1657	29212	double-strand break repair	JG56138|JG61848|JG33676|JG59508|JG52458|JG15072|JG52456|JG52334|JG55883|JG38980|JG37291|JG44911|JG22882|JG4795|JG24320|JG24683|JG3484|JG48135|JG47269|JG27580|JG18492|JG53296|JG36894|JG15320|JG13391|JG7337|JG17843|JG1299|JG4325|JG44121|JG43376
0mM_1wk_Up_600mM_1wk_Down_BP	9582	0.021264	0.22867	14	135	1657	29212	detection of abiotic stimulus	JG52375|JG53841|JG7824|JG677|JG5408|JG18651|JG47988|JG618|JG20289|JG6237|JG49209|JG23108|JG4000|JG6451
0mM_1wk_Up_600mM_1wk_Down_BP	16574	0.021323	0.22867	3	11	1657	29212	histone ubiquitination	JG9148|JG29380|JG29201
0mM_1wk_Up_600mM_1wk_Down_BP	42365	0.021323	0.22867	3	11	1657	29212	water-soluble vitamin catabolic process	JG43048|JG45649|JG43047
0mM_1wk_Up_600mM_1wk_Down_BP	6208	0.021323	0.22867	3	11	1657	29212	pyrimidine base catabolic process	JG17774|JG22977|JG10774
0mM_1wk_Up_600mM_1wk_Down_BP	16090	0.021574	0.23054	6	39	1657	29212	prenol metabolic process	JG8413|JG62093|JG57825|JG36957|JG12486|JG23682
0mM_1wk_Up_600mM_1wk_Down_BP	32434	0.021995	0.23318	7	50	1657	29212	regulation of proteasomal ubiquitin-dependent protein catabolic process	JG15522|JG6237|JG61071|JG24534|JG9340|JG8383|JG56332
0mM_1wk_Up_600mM_1wk_Down_BP	34440	0.022155	0.23318	12	110	1657	29212	lipid oxidation	JG9854|JG62549|JG4747|JG5082|JG15700|JG55271|JG17916|JG2035|JG50189|JG24232|JG60374|JG17917
0mM_1wk_Up_600mM_1wk_Down_BP	7131	0.022155	0.23318	12	110	1657	29212	reciprocal meiotic recombination	JG3537|JG18492|JG28705|JG13675|JG8020|JG18232|JG52334|JG53264|JG12660|JG48135|JG36894|JG43376
0mM_1wk_Up_600mM_1wk_Down_BP	6303	0.022211	0.23318	5	29	1657	29212	double-strand break repair via nonhomologous end joining	JG44911|JG22882|JG4325|JG53296|JG47269
0mM_1wk_Up_600mM_1wk_Down_BP	16091	0.022211	0.23318	5	29	1657	29212	prenol biosynthetic process	JG62093|JG57825|JG36957|JG12486|JG23682
0mM_1wk_Up_600mM_1wk_Down_BP	32881	0.024096	0.24947	4	20	1657	29212	regulation of polysaccharide metabolic process	JG45712|JG27163|JG40634|JG22991
0mM_1wk_Up_600mM_1wk_Down_BP	32885	0.024096	0.24947	4	20	1657	29212	regulation of polysaccharide biosynthetic process	JG45712|JG27163|JG40634|JG22991
0mM_1wk_Up_600mM_1wk_Down_BP	967	0.024096	0.24947	4	20	1657	29212	rRNA 5'-end processing	JG50512|JG59179|JG29550|JG21904
0mM_1wk_Up_600mM_1wk_Down_BP	34471	0.024096	0.24947	4	20	1657	29212	ncRNA 5'-end processing	JG50512|JG59179|JG29550|JG21904
0mM_1wk_Up_600mM_1wk_Down_BP	44070	0.024201	0.24968	6	40	1657	29212	regulation of anion transport	JG50817|JG6376|JG62230|JG46151|JG12534|JG62221
0mM_1wk_Up_600mM_1wk_Down_BP	9593	0.024286	0.24971	7	51	1657	29212	detection of chemical stimulus	JG42446|JG27948|JG42205|JG42447|JG20719|JG11642|JG45059
0mM_1wk_Up_600mM_1wk_Down_BP	51301	0.024661	0.25269	61	832	1657	29212	cell division	JG29656|JG29810|JG22380|JG20719|JG31210|JG15410|JG38285|JG21455|JG17714|JG42999|JG61071|JG44693|JG49469|JG5149|JG22383|JG48257|JG62409|JG13657|JG55694|JG38258|JG33244|JG39223|JG55697|JG58368|JG3490|JG7337|JG22397|JG22393|JG61640|JG29679|JG3537|JG55649|JG694|JG27291|JG29836|JG52458|JG58672|JG52456|JG52058|JG38267|JG55686|JG63276|JG63274|JG6930|JG4232|JG22370|JG58108|JG27063|JG44061|JG11971|JG29809…
0mM_1wk_Up_600mM_1wk_Down_BP	31329	0.025402	0.25939	18	192	1657	29212	regulation of cellular catabolic process	JG31466|JG30700|JG52976|JG12894|JG50189|JG56332|JG53772|JG15522|JG6237|JG40634|JG61071|JG24534|JG60147|JG9340|JG8383|JG22135|JG3484|JG23056
0mM_1wk_Up_600mM_1wk_Down_BP	34762	0.025738	0.26025	9	75	1657	29212	regulation of transmembrane transport	JG50817|JG6376|JG62230|JG46151|JG50657|JG12534|JG9395|JG40639|JG62221
0mM_1wk_Up_600mM_1wk_Down_BP	34765	0.025738	0.26025	9	75	1657	29212	regulation of ion transmembrane transport	JG50817|JG6376|JG62230|JG46151|JG50657|JG12534|JG9395|JG40639|JG62221
0mM_1wk_Up_600mM_1wk_Down_BP	8610	0.025746	0.26025	70	975	1657	29212	lipid biosynthetic process	JG29895|JG13904|JG62758|JG12139|JG63208|JG12534|JG40207|JG6427|JG33791|JG39336|JG42829|JG8413|JG46833|JG17916|JG61798|JG2035|JG8371|JG17917|JG55016|JG1989|JG53797|JG31466|JG54722|JG34578|JG60426|JG59618|JG36957|JG59694|JG12486|JG12363|JG24928|JG62093|JG15700|JG49457|JG20770|JG1990|JG3255|JG46149|JG24574|JG49456|JG23682|JG56612|JG58714|JG49165|JG57825|JG40706|JG57588|JG40235|JG37450|JG59440|JG5567…
0mM_1wk_Up_600mM_1wk_Down_BP	32409	0.027032	0.2718	6	41	1657	29212	regulation of transporter activity	JG50817|JG6376|JG62230|JG46151|JG12534|JG62221
0mM_1wk_Up_600mM_1wk_Down_BP	86	0.027253	0.2718	3	12	1657	29212	G2/M transition of mitotic cell cycle	JG13391|JG52458|JG52456
0mM_1wk_Up_600mM_1wk_Down_BP	1680	0.027253	0.2718	3	12	1657	29212	tRNA 3'-terminal CCA addition	JG8768|JG24353|JG8164
0mM_1wk_Up_600mM_1wk_Down_BP	46824	0.027253	0.2718	3	12	1657	29212	positive regulation of nucleocytoplasmic transport	JG37904|JG4579|JG50552
0mM_1wk_Up_600mM_1wk_Down_BP	33206	0.028464	0.27756	4	21	1657	29212	cytokinesis after meiosis	JG41872|JG27291|JG33244|JG48257
0mM_1wk_Up_600mM_1wk_Down_BP	42780	0.028464	0.27756	4	21	1657	29212	tRNA 3'-end processing	JG53789|JG8768|JG24353|JG8164
0mM_1wk_Up_600mM_1wk_Down_BP	7112	0.028464	0.27756	4	21	1657	29212	male meiosis cytokinesis	JG41872|JG27291|JG33244|JG48257
0mM_1wk_Up_600mM_1wk_Down_BP	710	0.028665	0.27756	2	5	1657	29212	meiotic mismatch repair	JG8020|JG18232
0mM_1wk_Up_600mM_1wk_Down_BP	46482	0.028665	0.27756	2	5	1657	29212	para-aminobenzoic acid metabolic process	JG7931|JG22793
0mM_1wk_Up_600mM_1wk_Down_BP	50996	0.028665	0.27756	2	5	1657	29212	positive regulation of lipid catabolic process	JG31466|JG22135
0mM_1wk_Up_600mM_1wk_Down_BP	6210	0.028665	0.27756	2	5	1657	29212	thymine catabolic process	JG22977|JG10774
0mM_1wk_Up_600mM_1wk_Down_BP	7259	0.028665	0.27756	2	5	1657	29212	JAK-STAT cascade	JG58869|JG51754
0mM_1wk_Up_600mM_1wk_Down_BP	19859	0.028665	0.27756	2	5	1657	29212	thymine metabolic process	JG22977|JG10774
0mM_1wk_Up_600mM_1wk_Down_BP	16109	0.02935	0.28236	7	53	1657	29212	tetraterpenoid biosynthetic process	JG56612|JG40235|JG34578|JG60335|JG40706|JG23938|JG12264
0mM_1wk_Up_600mM_1wk_Down_BP	16117	0.02935	0.28236	7	53	1657	29212	carotenoid biosynthetic process	JG56612|JG40235|JG34578|JG60335|JG40706|JG23938|JG12264
0mM_1wk_Up_600mM_1wk_Down_BP	48878	0.031715	0.30392	56	766	1657	29212	chemical homeostasis	JG13904|JG29810|JG22380|JG53040|JG13101|JG2709|JG1937|JG9588|JG38285|JG8536|JG21455|JG40810|JG62128|JG22383|JG28364|JG43322|JG13818|JG3805|JG55336|JG60426|JG12843|JG54283|JG55694|JG38258|JG55697|JG5952|JG20413|JG22397|JG22393|JG30420|JG19194|JG29836|JG31195|JG19195|JG37455|JG38267|JG55686|JG6573|JG7944|JG25796|JG25797|JG4550|JG2052|JG22370|JG34237|JG11694|JG29809|JG58301|JG12065|JG38311|JG59391|J…
0mM_1wk_Up_600mM_1wk_Down_BP	10119	0.031794	0.30392	19	211	1657	29212	regulation of stomatal movement	JG36408|JG53841|JG11624|JG12534|JG11642|JG40706|JG50817|JG6376|JG42446|JG62230|JG7357|JG7479|JG42205|JG17942|JG42447|JG45059|JG62221|JG61640|JG49313
0mM_1wk_Up_600mM_1wk_Down_BP	42558	0.032197	0.3068	9	78	1657	29212	pteridine and derivative metabolic process	JG35051|JG46777|JG45370|JG7931|JG3930|JG22793|JG40505|JG40826|JG11629
0mM_1wk_Up_600mM_1wk_Down_BP	46395	0.033275	0.31606	23	269	1657	29212	carboxylic acid catabolic process	JG29216|JG28754|JG57823|JG1963|JG4747|JG10774|JG58498|JG51336|JG13443|JG59700|JG31450|JG17762|JG14871|JG9854|JG8611|JG6664|JG19556|JG5082|JG45409|JG50613|JG55271|JG24232|JG60374
0mM_1wk_Up_600mM_1wk_Down_BP	10444	0.033965	0.3216	3	13	1657	29212	guard mother cell differentiation	JG3803|JG49052|JG34274
0mM_1wk_Up_600mM_1wk_Down_BP	32989	0.034085	0.32171	64	895	1657	29212	cellular component morphogenesis	JG51780|JG10711|JG46150|JG20719|JG12530|JG51665|JG31054|JG31693|JG19731|JG57680|JG48776|JG49469|JG25854|JG5149|JG62128|JG28200|JG27794|JG7287|JG5187|JG32114|JG3887|JG786|JG16672|JG17921|JG4787|JG27921|JG27965|JG25742|JG60475|JG10814|JG494|JG10655|JG27371|JG53987|JG4746|JG694|JG40944|JG38664|JG12275|JG51563|JG44513|JG7300|JG19754|JG6930|JG59283|JG33092|JG26129|JG14503|JG61896|JG44552|JG28192|JG405…
0mM_1wk_Up_600mM_1wk_Down_BP	16054	0.034498	0.32459	23	270	1657	29212	organic acid catabolic process	JG29216|JG28754|JG57823|JG1963|JG4747|JG10774|JG58498|JG51336|JG13443|JG59700|JG31450|JG17762|JG14871|JG9854|JG8611|JG6664|JG19556|JG5082|JG45409|JG50613|JG55271|JG24232|JG60374
0mM_1wk_Up_600mM_1wk_Down_BP	61136	0.03508	0.32902	7	55	1657	29212	regulation of proteasomal protein catabolic process	JG15522|JG6237|JG61071|JG24534|JG9340|JG8383|JG56332
0mM_1wk_Up_600mM_1wk_Down_BP	10118	0.035581	0.33232	10	92	1657	29212	stomatal movement	JG7565|JG39088|JG7479|JG46151|JG5952|JG55605|JG12534|JG35213|JG40639|JG6493
0mM_1wk_Up_600mM_1wk_Down_BP	9056	0.035653	0.33232	208	3258	1657	29212	catabolic process	JG5218|JG11688|JG56233|JG55266|JG20838|JG43048|JG8611|JG24408|JG32938|JG43047|JG3605|JG18093|JG40439|JG50007|JG51336|JG58402|JG38258|JG39223|JG25509|JG21943|JG36193|JG44241|JG2520|JG24534|JG30420|JG49044|JG30545|JG58553|JG55044|JG59640|JG58672|JG31197|JG38267|JG42895|JG50707|JG39475|JG8956|JG5447|JG55839|JG22370|JG39928|JG49397|JG36894|JG8960|JG14871|JG6664|JG24799|JG23108|JG55271|JG38270|JG34909…
0mM_1wk_Up_600mM_1wk_Down_BP	902	0.036425	0.33846	55	757	1657	29212	cell morphogenesis	JG51780|JG10711|JG20719|JG12530|JG51665|JG31693|JG19731|JG48776|JG49469|JG25854|JG5149|JG62128|JG28200|JG27794|JG7287|JG5187|JG32114|JG3887|JG786|JG16672|JG17921|JG4787|JG27921|JG27965|JG25742|JG60475|JG10814|JG10655|JG27371|JG53987|JG4746|JG694|JG40944|JG38664|JG51563|JG44513|JG7300|JG19754|JG6930|JG59283|JG26129|JG14503|JG44552|JG28192|JG40539|JG59557|JG63166|JG19800|JG33062|JG16853|JG16658|JG4…
0mM_1wk_Up_600mM_1wk_Down_BP	19372	0.03708	0.34348	9	80	1657	29212	lipoxygenase pathway	JG61062|JG26509|JG62549|JG11249|JG29748|JG16281|JG17916|JG3792|JG17917
0mM_1wk_Up_600mM_1wk_Down_BP	48522	0.038168	0.35247	121	1821	1657	29212	positive regulation of cellular process	JG12534|JG40207|JG12894|JG12530|JG13101|JG31210|JG20838|JG31693|JG55664|JG57841|JG43048|JG19731|JG20289|JG22225|JG49303|JG25854|JG43047|JG28200|JG5187|JG31466|JG58806|JG786|JG39223|JG59693|JG24534|JG27921|JG24135|JG61287|JG60475|JG58679|JG55964|JG27371|JG4746|JG57869|JG52976|JG38664|JG37455|JG19754|JG6930|JG45648|JG45649|JG14503|JG21157|JG60320|JG44552|JG24790|JG55558|JG28192|JG58142|JG16658|JG21…
0mM_1wk_Up_600mM_1wk_Down_BP	966	0.038521	0.35323	4	23	1657	29212	RNA 5'-end processing	JG50512|JG59179|JG29550|JG21904
0mM_1wk_Up_600mM_1wk_Down_BP	51327	0.038605	0.35323	20	230	1657	29212	M phase of meiotic cell cycle	JG61529|JG29679|JG27580|JG3537|JG59508|JG18492|JG28705|JG13675|JG18232|JG12012|JG52334|JG53264|JG12660|JG36894|JG42861|JG16992|JG24539|JG8020|JG48135|JG43376
0mM_1wk_Up_600mM_1wk_Down_BP	7126	0.038605	0.35323	20	230	1657	29212	meiosis	JG61529|JG29679|JG27580|JG3537|JG59508|JG18492|JG28705|JG13675|JG18232|JG12012|JG52334|JG53264|JG12660|JG36894|JG42861|JG16992|JG24539|JG8020|JG48135|JG43376
0mM_1wk_Up_600mM_1wk_Down_BP	6289	0.038781	0.35332	15	160	1657	29212	nucleotide-excision repair	JG58319|JG26791|JG52099|JG3627|JG13820|JG40978|JG55044|JG58320|JG59424|JG9148|JG56050|JG44911|JG50658|JG43663|JG43662
0mM_1wk_Up_600mM_1wk_Down_BP	5983	0.041296	0.35332	5	34	1657	29212	starch catabolic process	JG3605|JG25136|JG21575|JG37563|JG34295
0mM_1wk_Up_600mM_1wk_Down_BP	19	0.041398	0.35332	2	6	1657	29212	regulation of mitotic recombination	JG43663|JG43662
0mM_1wk_Up_600mM_1wk_Down_BP	33212	0.041398	0.35332	2	6	1657	29212	iron assimilation	JG30420|JG4550
0mM_1wk_Up_600mM_1wk_Down_BP	45951	0.041398	0.35332	2	6	1657	29212	positive regulation of mitotic recombination	JG43663|JG43662
0mM_1wk_Up_600mM_1wk_Down_BP	42113	0.041398	0.35332	2	6	1657	29212	B cell activation	JG23037|JG20718
0mM_1wk_Up_600mM_1wk_Down_BP	46354	0.041398	0.35332	2	6	1657	29212	mannan biosynthetic process	JG12947|JG52921
0mM_1wk_Up_600mM_1wk_Down_BP	51228	0.041398	0.35332	2	6	1657	29212	mitotic spindle disassembly	JG49469|JG58672
0mM_1wk_Up_600mM_1wk_Down_BP	51230	0.041398	0.35332	2	6	1657	29212	spindle disassembly	JG49469|JG58672
0mM_1wk_Up_600mM_1wk_Down_BP	31468	0.041398	0.35332	2	6	1657	29212	nuclear envelope reassembly	JG19415|JG49469
0mM_1wk_Up_600mM_1wk_Down_BP	51974	0.041398	0.35332	2	6	1657	29212	negative regulation of telomerase activity	JG3090|JG37585
0mM_1wk_Up_600mM_1wk_Down_BP	19482	0.041398	0.35332	2	6	1657	29212	beta-alanine metabolic process	JG17774|JG22977
0mM_1wk_Up_600mM_1wk_Down_BP	19483	0.041398	0.35332	2	6	1657	29212	beta-alanine biosynthetic process	JG17774|JG22977
0mM_1wk_Up_600mM_1wk_Down_BP	60765	0.041398	0.35332	2	6	1657	29212	regulation of androgen receptor signaling pathway	JG24534|JG8383
0mM_1wk_Up_600mM_1wk_Down_BP	61086	0.041398	0.35332	2	6	1657	29212	negative regulation of histone H3-K27 methylation	JG3803|JG49052
0mM_1wk_Up_600mM_1wk_Down_BP	8088	0.041398	0.35332	2	6	1657	29212	axon cargo transport	JG19800|JG49469
0mM_1wk_Up_600mM_1wk_Down_BP	90207	0.041449	0.35332	3	14	1657	29212	regulation of triglyceride metabolic process	JG31466|JG40634|JG22135
0mM_1wk_Up_600mM_1wk_Down_BP	472	0.041449	0.35332	3	14	1657	29212	endonucleolytic cleavage to generate mature 5'-end of SSU-rRNA from (SSU-rRNA, 5.8S rRNA, LSU-rRNA)	JG50512|JG29550|JG21904
0mM_1wk_Up_600mM_1wk_Down_BP	729	0.041449	0.35332	3	14	1657	29212	DNA double-strand break processing	JG33676|JG18492|JG36894
0mM_1wk_Up_600mM_1wk_Down_BP	9435	0.041449	0.35332	3	14	1657	29212	NAD biosynthetic process	JG55912|JG4039|JG23141
0mM_1wk_Up_600mM_1wk_Down_BP	51091	0.041449	0.35332	3	14	1657	29212	positive regulation of transcription factor activity	JG30024|JG30716|JG58553
0mM_1wk_Up_600mM_1wk_Down_BP	10262	0.041449	0.35332	3	14	1657	29212	somatic embryogenesis	JG21765|JG8481|JG22053
0mM_1wk_Up_600mM_1wk_Down_BP	48568	0.041449	0.35332	3	14	1657	29212	embryonic organ development	JG22866|JG20394|JG43640
0mM_1wk_Up_600mM_1wk_Down_BP	90047	0.041449	0.35332	3	14	1657	29212	positive regulation of transcription regulator activity	JG30024|JG30716|JG58553
0mM_1wk_Up_600mM_1wk_Down_BP	9606	0.042687	0.36284	17	190	1657	29212	tropism	JG53278|JG36408|JG39819|JG58108|JG46151|JG11624|JG55605|JG30045|JG38355|JG50817|JG6376|JG62230|JG5952|JG55160|JG23108|JG62221|JG9066
0mM_1wk_Up_600mM_1wk_Down_BP	8653	0.044217	0.37058	4	24	1657	29212	lipopolysaccharide metabolic process	JG12947|JG53797|JG36537|JG52921
0mM_1wk_Up_600mM_1wk_Down_BP	9103	0.044217	0.37058	4	24	1657	29212	lipopolysaccharide biosynthetic process	JG12947|JG53797|JG36537|JG52921
0mM_1wk_Up_600mM_1wk_Down_BP	19067	0.044217	0.37058	4	24	1657	29212	viral assembly, maturation, egress, and release	JG494|JG33092|JG61896|JG1130
0mM_1wk_Up_600mM_1wk_Down_BP	19068	0.044217	0.37058	4	24	1657	29212	virion assembly	JG494|JG33092|JG61896|JG1130
0mM_1wk_Up_600mM_1wk_Down_BP	19985	0.044217	0.37058	4	24	1657	29212	translesion synthesis	JG11073|JG30330|JG11074|JG57039
0mM_1wk_Up_600mM_1wk_Down_BP	9416	0.044497	0.37165	77	1117	1657	29212	response to light stimulus	JG53841|JG55789|JG62879|JG46151|JG12534|JG39379|JG12097|JG9148|JG26827|JG20289|JG6237|JG20886|JG63455|JG43122|JG43124|JG23282|JG12049|JG51336|JG40639|JG17440|JG57278|JG11074|JG57039|JG18651|JG17521|JG62570|JG11073|JG62176|JG618|JG14973|JG5952|JG3731|JG46461|JG61640|JG52375|JG30024|JG55044|JG13443|JG40706|JG54473|JG6376|JG5163|JG47988|JG19556|JG49209|JG42458|JG44911|JG22882|JG3025|JG62221|JG60320|…
0mM_1wk_Up_600mM_1wk_Down_BP	9310	0.044593	0.37165	16	177	1657	29212	amine catabolic process	JG29216|JG1963|JG53613|JG10774|JG30513|JG58498|JG51336|JG13443|JG59700|JG17762|JG8611|JG6664|JG19556|JG45409|JG50613|JG24232
0mM_1wk_Up_600mM_1wk_Down_BP	10440	0.044986	0.3727	7	58	1657	29212	stomatal lineage progression	JG29004|JG3803|JG3006|JG49052|JG14700|JG40042|JG34274
0mM_1wk_Up_600mM_1wk_Down_BP	30433	0.045217	0.3727	11	109	1657	29212	ER-associated protein catabolic process	JG25509|JG59161|JG49572|JG29138|JG31910|JG17757|JG17429|JG58672|JG29594|JG1727|JG61684
0mM_1wk_Up_600mM_1wk_Down_BP	55072	0.045217	0.3727	11	109	1657	29212	iron ion homeostasis	JG30420|JG60426|JG12843|JG53040|JG54283|JG25796|JG25797|JG13101|JG4550|JG2052|JG12065
0mM_1wk_Up_600mM_1wk_Down_BP	6690	0.045217	0.3727	11	109	1657	29212	icosanoid metabolic process	JG61062|JG26509|JG31466|JG62549|JG11249|JG29748|JG16281|JG17916|JG22135|JG3792|JG17917
0mM_1wk_Up_600mM_1wk_Down_BP	9581	0.046183	0.37962	14	150	1657	29212	detection of external stimulus	JG52375|JG53841|JG7824|JG677|JG5408|JG18651|JG47988|JG618|JG20289|JG6237|JG49209|JG23108|JG4000|JG6451
0mM_1wk_Up_600mM_1wk_Down_BP	30162	0.047342	0.38807	8	71	1657	29212	regulation of proteolysis	JG15522|JG6237|JG61071|JG24534|JG26634|JG9340|JG8383|JG56332
0mM_1wk_Up_600mM_1wk_Down_BP	46700	0.049247	0.40178	12	124	1657	29212	heterocycle catabolic process	JG17774|JG22977|JG23282|JG51728|JG36193|JG10774|JG27517|JG62479|JG56031|JG40706|JG22099|JG23661
0mM_1wk_Up_600mM_1wk_Down_BP	65008	0.049619	0.40178	156	2421	1657	29212	regulation of biological quality	JG13904|JG29810|JG59508|JG20719|JG10990|JG12530|JG13101|JG1938|JG1937|JG31693|JG19731|JG52825|JG48617|JG25854|JG62128|JG43322|JG28200|JG5187|JG26791|JG31466|JG18093|JG46380|JG54283|JG786|JG34174|JG38258|JG43559|JG43558|JG4787|JG27921|JG27887|JG60475|JG36408|JG30420|JG27371|JG19194|JG12755|JG1599|JG694|JG29836|JG31195|JG19195|JG38664|JG52334|JG37455|JG38267|JG55686|JG19754|JG14503|JG3025|JG2052|JG…
0mM_1wk_Up_600mM_1wk_Down_BP	46434	0.049685	0.40178	3	15	1657	29212	organophosphate catabolic process	JG43048|JG45649|JG43047
0mM_1wk_Up_600mM_1wk_Down_BP	51348	0.049685	0.40178	3	15	1657	29212	negative regulation of transferase activity	JG23516|JG3090|JG37585
0mM_1wk_Up_600mM_1wk_Down_BP	10581	0.049685	0.40178	3	15	1657	29212	regulation of starch biosynthetic process	JG45712|JG27163|JG22991
0mM_6wk_Up_200mM_6wk_Down_BP	9266	3.9238e-06	0.0020374	22	900	234	29212	response to temperature stimulus	JG30983|JG29879|JG34745|JG54528|JG37621|JG11576|JG33186|JG50026|JG12696|JG12443|JG54891|JG16372|JG39204|JG57960|JG52233|JG8555|JG7357|JG8811|JG40776|JG27449|JG17929|JG4780
0mM_6wk_Up_200mM_6wk_Down_BP	55080	4.4583e-06	0.0020374	14	397	234	29212	cation homeostasis	JG25130|JG10645|JG12843|JG19195|JG11692|JG13101|JG58301|JG59281|JG7357|JG8536|JG52748|JG42383|JG43650|JG24472
0mM_6wk_Up_200mM_6wk_Down_BP	42221	4.779e-06	0.0020374	64	4624	234	29212	response to chemical stimulus	JG55820|JG11844|JG35213|JG12696|JG13101|JG54891|JG54694|JG57960|JG52233|JG18522|JG37152|JG9503|JG52748|JG24367|JG55335|JG57999|JG52183|JG12843|JG54528|JG12443|JG37767|JG12363|JG55773|JG43359|JG45098|JG17929|JG11624|JG29879|JG34745|JG7813|JG12158|JG58672|JG58752|JG9964|JG24704|JG37450|JG63193|JG25116|JG23651|JG21157|JG43344|JG22290|JG24073|JG1963|JG28956|JG28913|JG18591|JG34277|JG59432|JG37621|JG5…
0mM_6wk_Up_200mM_6wk_Down_BP	55066	7.7059e-06	0.0024639	11	256	234	29212	di-, tri-valent inorganic cation homeostasis	JG25130|JG59281|JG7357|JG8536|JG10645|JG52748|JG12843|JG19195|JG11692|JG13101|JG43650
0mM_6wk_Up_200mM_6wk_Down_BP	50896	1.6232e-05	0.0041521	105	9268	234	29212	response to stimulus	JG55820|JG11844|JG56113|JG13101|JG58777|JG54694|JG57960|JG18522|JG37152|JG24367|JG37206|JG12363|JG18773|JG55773|JG4780|JG30024|JG61404|JG34745|JG19195|JG58672|JG24704|JG37450|JG8555|JG25116|JG62500|JG21157|JG43344|JG43290|JG10964|JG28913|JG37621|JG50026|JG54582|JG16372|JG58301|JG19006|JG7357|JG31081|JG50417|JG43734|JG17903|JG34909|JG2100|JG35213|JG12696|JG54891|JG11361|JG52233|JG8811|JG17876|JG40…
0mM_6wk_Up_200mM_6wk_Down_BP	50801	4.9247e-05	0.0092502	14	493	234	29212	ion homeostasis	JG25130|JG10645|JG12843|JG19195|JG11692|JG13101|JG58301|JG59281|JG7357|JG8536|JG52748|JG42383|JG43650|JG24472
0mM_6wk_Up_200mM_6wk_Down_BP	48511	5.0627e-05	0.0092502	11	314	234	29212	rhythmic process	JG42423|JG31081|JG34842|JG54528|JG22430|JG45707|JG54891|JG17929|JG39204|JG55773|JG54025
0mM_6wk_Up_200mM_6wk_Down_BP	9251	6.3917e-05	0.010219	6	85	234	29212	glucan catabolic process	JG7866|JG52505|JG34909|JG24025|JG34295|JG36907
0mM_6wk_Up_200mM_6wk_Down_BP	10378	0.00013677	0.018444	3	13	234	29212	temperature compensation of the circadian clock	JG54528|JG17929|JG39204
0mM_6wk_Up_200mM_6wk_Down_BP	48878	0.00016315	0.018444	17	766	234	29212	chemical homeostasis	JG25130|JG10645|JG28867|JG12843|JG19195|JG11692|JG13101|JG58301|JG59281|JG7357|JG8536|JG52748|JG42383|JG43650|JG10917|JG24200|JG24472
0mM_6wk_Up_200mM_6wk_Down_BP	6108	0.00017288	0.018444	4	35	234	29212	malate metabolic process	JG22865|JG595|JG8902|JG8484
0mM_6wk_Up_200mM_6wk_Down_BP	10262	0.00017304	0.018444	3	14	234	29212	somatic embryogenesis	JG21765|JG8481|JG22053
0mM_6wk_Up_200mM_6wk_Down_BP	6950	0.00021852	0.020849	72	6088	234	29212	response to stress	JG11844|JG35213|JG12696|JG54891|JG58777|JG54694|JG57960|JG11361|JG52233|JG18522|JG8811|JG17876|JG9503|JG24367|JG24200|JG52183|JG12843|JG54528|JG12443|JG37206|JG37767|JG52743|JG43509|JG18773|JG43359|JG6645|JG27449|JG1990|JG2045|JG45098|JG4780|JG30983|JG30024|JG25270|JG61404|JG11624|JG29879|JG34745|JG19195|JG58672|JG58752|JG50198|JG9964|JG24704|JG37450|JG8555|JG63193|JG25116|JG23651|JG62500|JG21157…
0mM_6wk_Up_200mM_6wk_Down_BP	41	0.00022821	0.020849	6	107	234	29212	transition metal ion transport	JG59281|JG8536|JG52748|JG11692|JG13101|JG46334
0mM_6wk_Up_200mM_6wk_Down_BP	9637	0.00025337	0.021604	7	154	234	29212	response to blue light	JG42423|JG54528|JG45707|JG8481|JG54891|JG39204|JG4780
0mM_6wk_Up_200mM_6wk_Down_BP	5982	0.00035299	0.023102	6	116	234	29212	starch metabolic process	JG4162|JG33120|JG34295|JG36907|JG40152|JG29299
0mM_6wk_Up_200mM_6wk_Down_BP	30001	0.00036421	0.023102	10	331	234	29212	metal ion transport	JG59281|JG7357|JG8536|JG10964|JG52748|JG19195|JG42383|JG11692|JG13101|JG46334
0mM_6wk_Up_200mM_6wk_Down_BP	10035	0.00036588	0.023102	18	899	234	29212	response to inorganic substance	JG55820|JG57999|JG52183|JG34745|JG54528|JG28956|JG28913|JG34277|JG50026|JG13101|JG39204|JG58301|JG52233|JG52748|JG24367|JG43650|JG43344|JG24472
0mM_6wk_Up_200mM_6wk_Down_BP	42120	0.00037932	0.023102	2	4	234	29212	alginic acid metabolic process	JG12947|JG52921
0mM_6wk_Up_200mM_6wk_Down_BP	42121	0.00037932	0.023102	2	4	234	29212	alginic acid biosynthetic process	JG12947|JG52921
0mM_6wk_Up_200mM_6wk_Down_BP	5980	0.00037932	0.023102	2	4	234	29212	glycogen catabolic process	JG52505|JG34909
0mM_6wk_Up_200mM_6wk_Down_BP	34220	0.00054742	0.031309	7	175	234	29212	ion transmembrane transport	JG59281|JG7357|JG52748|JG19195|JG11692|JG13101|JG46334
0mM_6wk_Up_200mM_6wk_Down_BP	44042	0.00056303	0.031309	11	415	234	29212	glucan metabolic process	JG4162|JG7866|JG52505|JG34909|JG59432|JG33120|JG24025|JG34295|JG36907|JG40152|JG29299
0mM_6wk_Up_200mM_6wk_Down_BP	34605	0.00083973	0.041382	5	91	234	29212	cellular response to heat	JG8811|JG27449|JG11576|JG33186|JG4780
0mM_6wk_Up_200mM_6wk_Down_BP	42752	0.00085091	0.041382	6	137	234	29212	regulation of circadian rhythm	JG38099|JG54528|JG22430|JG54891|JG17929|JG39204
0mM_6wk_Up_200mM_6wk_Down_BP	6812	0.00089585	0.041382	10	372	234	29212	cation transport	JG59281|JG7357|JG8536|JG10964|JG52748|JG19195|JG42383|JG11692|JG13101|JG46334
0mM_6wk_Up_200mM_6wk_Down_BP	46354	0.0009383	0.041382	2	6	234	29212	mannan biosynthetic process	JG12947|JG52921
0mM_6wk_Up_200mM_6wk_Down_BP	71287	0.0009383	0.041382	2	6	234	29212	cellular response to manganese ion	JG52748|JG13101
0mM_6wk_Up_200mM_6wk_Down_BP	10042	0.0009383	0.041382	2	6	234	29212	response to manganese ion	JG52748|JG13101
0mM_6wk_Up_200mM_6wk_Down_BP	9628	0.0011109	0.047363	39	2933	234	29212	response to abiotic stimulus	JG30983|JG30024|JG11844|JG11624|JG29879|JG34745|JG35213|JG19195|JG12696|JG54891|JG57960|JG52233|JG37450|JG8555|JG8811|JG40776|JG24367|JG10964|JG54528|JG37621|JG11576|JG33186|JG50026|JG12443|JG45707|JG52743|JG16372|JG39204|JG39202|JG7357|JG42423|JG50417|JG17942|JG34909|JG27449|JG22430|JG8481|JG17929|JG4780
0mM_6wk_Up_200mM_6wk_Down_BP	5976	0.0013791	0.0569	16	845	234	29212	polysaccharide metabolic process	JG12947|JG59432|JG33120|JG52921|JG12694|JG13651|JG34295|JG4162|JG7866|JG6645|JG52505|JG34909|JG24025|JG36907|JG40152|JG29299
0mM_6wk_Up_200mM_6wk_Down_BP	6811	0.0015851	0.061686	14	697	234	29212	ion transport	JG10964|JG19195|JG22806|JG11692|JG13101|JG59281|JG22812|JG7357|JG8536|JG52748|JG42383|JG24367|JG46334|JG24472
0mM_6wk_Up_200mM_6wk_Down_BP	48580	0.0015916	0.061686	12	545	234	29212	regulation of post-embryonic development	JG4162|JG34842|JG9503|JG54528|JG39537|JG22430|JG58740|JG55907|JG45707|JG39204|JG57960|JG4780
0mM_6wk_Up_200mM_6wk_Down_BP	55072	0.0018784	0.07066	5	109	234	29212	iron ion homeostasis	JG59281|JG52748|JG12843|JG11692|JG13101
0mM_6wk_Up_200mM_6wk_Down_BP	19319	0.0020721	0.075722	4	67	234	29212	hexose biosynthetic process	JG4162|JG12947|JG52921|JG24322
0mM_6wk_Up_200mM_6wk_Down_BP	34086	0.0022164	0.078746	2	9	234	29212	maintenance of sister chromatid cohesion	JG51093|JG9082
0mM_6wk_Up_200mM_6wk_Down_BP	272	0.0023584	0.081526	8	288	234	29212	polysaccharide catabolic process	JG7866|JG6645|JG52505|JG34909|JG24025|JG12694|JG34295|JG36907
0mM_6wk_Up_200mM_6wk_Down_BP	9409	0.0024452	0.082302	11	499	234	29212	response to cold	JG8555|JG7357|JG29879|JG54528|JG37621|JG12696|JG12443|JG54891|JG16372|JG39204|JG57960
0mM_6wk_Up_200mM_6wk_Down_BP	71482	0.0025784	0.083029	7	229	234	29212	cellular response to light stimulus	JG30024|JG54528|JG22430|JG52743|JG8481|JG39204|JG4780
0mM_6wk_Up_200mM_6wk_Down_BP	51716	0.0025967	0.083029	53	4540	234	29212	cellular response to stimulus	JG11844|JG13101|JG54694|JG57960|JG11361|JG37152|JG8811|JG9503|JG52748|JG24367|JG55335|JG57999|JG52183|JG12843|JG54528|JG37206|JG37767|JG52743|JG18773|JG55773|JG43359|JG27449|JG22430|JG45098|JG4780|JG30024|JG7813|JG12158|JG34267|JG19195|JG58672|JG58752|JG50198|JG9964|JG63193|JG23651|JG21157|JG4795|JG24073|JG18591|JG34277|JG11576|JG33186|JG39204|JG39202|JG54025|JG22977|JG19006|JG31081|JG50417|JG210…
0mM_6wk_Up_200mM_6wk_Down_BP	55085	0.0026909	0.083925	12	581	234	29212	transmembrane transport	JG59281|JG7357|JG52748|JG11224|JG35213|JG19195|JG11692|JG13101|JG45357|JG46334|JG58301|JG22495
0mM_6wk_Up_200mM_6wk_Down_BP	10412	0.002756	0.083925	2	10	234	29212	mannan metabolic process	JG12947|JG52921
0mM_6wk_Up_200mM_6wk_Down_BP	15706	0.0029782	0.088585	4	74	234	29212	nitrate transport	JG22812|JG24367|JG22806|JG24472
0mM_6wk_Up_200mM_6wk_Down_BP	19252	0.0034381	0.093028	4	77	234	29212	starch biosynthetic process	JG33120|JG34295|JG40152|JG29299
0mM_6wk_Up_200mM_6wk_Down_BP	5977	0.0034811	0.093028	3	38	234	29212	glycogen metabolic process	JG52505|JG34909|JG33120
0mM_6wk_Up_200mM_6wk_Down_BP	6112	0.0034811	0.093028	3	38	234	29212	energy reserve metabolic process	JG52505|JG34909|JG33120
0mM_6wk_Up_200mM_6wk_Down_BP	6073	0.0034843	0.093028	9	376	234	29212	cellular glucan metabolic process	JG4162|JG52505|JG34909|JG59432|JG33120|JG34295|JG36907|JG40152|JG29299
0mM_6wk_Up_200mM_6wk_Down_BP	16052	0.0034913	0.093028	11	523	234	29212	carbohydrate catabolic process	JG4162|JG2092|JG7866|JG6645|JG52505|JG34909|JG24025|JG24322|JG12694|JG34295|JG36907
0mM_6wk_Up_200mM_6wk_Down_BP	9749	0.0036016	0.094008	4	78	234	29212	response to glucose stimulus	JG24704|JG50417|JG28913|JG8240
0mM_6wk_Up_200mM_6wk_Down_BP	71478	0.00391	0.098375	7	247	234	29212	cellular response to radiation	JG30024|JG54528|JG22430|JG52743|JG8481|JG39204|JG4780
0mM_6wk_Up_200mM_6wk_Down_BP	6564	0.0039996	0.098375	2	12	234	29212	L-serine biosynthetic process	JG58276|JG25751
0mM_6wk_Up_200mM_6wk_Down_BP	6949	0.0039996	0.098375	2	12	234	29212	syncytium formation	JG11836|JG58171
0mM_6wk_Up_200mM_6wk_Down_BP	48582	0.0044294	0.10689	5	133	234	29212	positive regulation of post-embryonic development	JG4162|JG54528|JG45707|JG39204|JG4780
0mM_6wk_Up_200mM_6wk_Down_BP	7623	0.0047453	0.11217	7	256	234	29212	circadian rhythm	JG42423|JG31081|JG34842|JG54528|JG45707|JG17929|JG39204
0mM_6wk_Up_200mM_6wk_Down_BP	34284	0.0051024	0.11217	4	86	234	29212	response to monosaccharide stimulus	JG24704|JG50417|JG28913|JG8240
0mM_6wk_Up_200mM_6wk_Down_BP	9746	0.0051024	0.11217	4	86	234	29212	response to hexose stimulus	JG24704|JG50417|JG28913|JG8240
0mM_6wk_Up_200mM_6wk_Down_BP	43436	0.0052644	0.11217	26	1895	234	29212	oxoacid metabolic process	JG25270|JG28867|JG595|JG8902|JG58276|JG19474|JG37450|JG8555|JG22547|JG22865|JG24322|JG25751|JG24200|JG11957|JG12947|JG55912|JG1963|JG52921|JG13651|JG4162|JG22977|JG43359|JG24999|JG16715|JG8484|JG10917
0mM_6wk_Up_200mM_6wk_Down_BP	19752	0.0052644	0.11217	26	1895	234	29212	carboxylic acid metabolic process	JG25270|JG28867|JG595|JG8902|JG58276|JG19474|JG37450|JG8555|JG22547|JG22865|JG24322|JG25751|JG24200|JG11957|JG12947|JG55912|JG1963|JG52921|JG13651|JG4162|JG22977|JG43359|JG24999|JG16715|JG8484|JG10917
0mM_6wk_Up_200mM_6wk_Down_BP	71214	0.005441	0.11217	8	331	234	29212	cellular response to abiotic stimulus	JG30024|JG54528|JG22430|JG19195|JG52743|JG8481|JG39204|JG4780
0mM_6wk_Up_200mM_6wk_Down_BP	48578	0.0054568	0.11217	2	14	234	29212	positive regulation of long-day photoperiodism, flowering	JG54528|JG39204
0mM_6wk_Up_200mM_6wk_Down_BP	71421	0.0054568	0.11217	2	14	234	29212	manganese ion transmembrane transport	JG52748|JG13101
0mM_6wk_Up_200mM_6wk_Down_BP	6082	0.0055172	0.11217	26	1902	234	29212	organic acid metabolic process	JG25270|JG28867|JG595|JG8902|JG58276|JG19474|JG37450|JG8555|JG22547|JG22865|JG24322|JG25751|JG24200|JG11957|JG12947|JG55912|JG1963|JG52921|JG13651|JG4162|JG22977|JG43359|JG24999|JG16715|JG8484|JG10917
0mM_6wk_Up_200mM_6wk_Down_BP	42592	0.0056123	0.11217	17	1064	234	29212	homeostatic process	JG25130|JG10645|JG28867|JG12843|JG19195|JG11692|JG13101|JG58301|JG59281|JG7357|JG8536|JG52748|JG42383|JG43650|JG10917|JG24200|JG24472
0mM_6wk_Up_200mM_6wk_Down_BP	10468	0.0056129	0.11217	42	3531	234	29212	regulation of gene expression	JG30983|JG30024|JG34842|JG11844|JG36887|JG54891|JG57960|JG58752|JG11361|JG43741|JG22309|JG9964|JG8811|JG40776|JG9503|JG25116|JG22041|JG57999|JG13338|JG54528|JG33186|JG45707|JG39204|JG37102|JG17565|JG43359|JG51806|JG42423|JG31081|JG45617|JG15765|JG17942|JG21765|JG45616|JG27449|JG22430|JG55907|JG26830|JG8481|JG17929|JG22053|JG63541
0mM_6wk_Up_200mM_6wk_Down_BP	51094	0.0060602	0.11713	7	268	234	29212	positive regulation of developmental process	JG4162|JG52748|JG54528|JG45707|JG13101|JG39204|JG4780
0mM_6wk_Up_200mM_6wk_Down_BP	70887	0.0068626	0.11713	33	2636	234	29212	cellular response to chemical stimulus	JG11844|JG7813|JG12158|JG58672|JG13101|JG54694|JG57960|JG58752|JG37152|JG9964|JG9503|JG52748|JG23651|JG21157|JG24367|JG55335|JG57999|JG24073|JG52183|JG12843|JG18591|JG34277|JG37767|JG55773|JG39202|JG54025|JG43359|JG19006|JG31081|JG2100|JG8240|JG45098|JG8481
0mM_6wk_Up_200mM_6wk_Down_BP	51512	0.0071203	0.11713	2	16	234	29212	positive regulation of unidimensional cell growth	JG52748|JG13101
0mM_6wk_Up_200mM_6wk_Down_BP	16337	0.0071203	0.11713	2	16	234	29212	cell-cell adhesion	JG11118|JG43331
0mM_6wk_Up_200mM_6wk_Down_BP	10033	0.0071496	0.11713	37	3056	234	29212	response to organic substance	JG11844|JG29879|JG7813|JG12158|JG58672|JG54891|JG57960|JG58752|JG37152|JG9964|JG24704|JG37450|JG9503|JG63193|JG21157|JG24367|JG43344|JG55335|JG22290|JG24073|JG28913|JG59432|JG37621|JG12443|JG37767|JG12363|JG55773|JG39202|JG54025|JG43359|JG19006|JG31081|JG50417|JG2100|JG8240|JG8481|JG17929
0mM_6wk_Up_200mM_6wk_Down_BP	30422	0.0072354	0.11713	4	95	234	29212	production of siRNA involved in RNA interference	JG43359|JG9964|JG9503|JG58752
0mM_6wk_Up_200mM_6wk_Down_BP	16246	0.0072354	0.11713	4	95	234	29212	RNA interference	JG43359|JG9964|JG9503|JG58752
0mM_6wk_Up_200mM_6wk_Down_BP	45449	0.0074898	0.11713	33	2652	234	29212	regulation of transcription	JG30983|JG30024|JG34842|JG11844|JG36887|JG54891|JG11361|JG43741|JG22309|JG8811|JG25116|JG22041|JG57999|JG13338|JG54528|JG33186|JG45707|JG39204|JG51806|JG42423|JG31081|JG45617|JG15765|JG17942|JG21765|JG45616|JG27449|JG22430|JG55907|JG26830|JG8481|JG22053|JG63541
0mM_6wk_Up_200mM_6wk_Down_BP	10218	0.0075035	0.11713	4	96	234	29212	response to far red light	JG42423|JG54528|JG39204|JG4780
0mM_6wk_Up_200mM_6wk_Down_BP	55088	0.0075389	0.11713	3	50	234	29212	lipid homeostasis	JG28867|JG10917|JG24200
0mM_6wk_Up_200mM_6wk_Down_BP	48608	0.0076481	0.11713	27	2051	234	29212	reproductive structure development	JG55820|JG29879|JG58276|JG30044|JG54891|JG37152|JG8555|JG9503|JG7702|JG24367|JG42670|JG26491|JG54528|JG33120|JG45707|JG39204|JG39202|JG63265|JG45930|JG31081|JG24999|JG17942|JG21765|JG22430|JG8481|JG17929|JG22053
0mM_6wk_Up_200mM_6wk_Down_BP	51250	0.0080104	0.11713	1	1	234	29212	negative regulation of lymphocyte activation	JG12985
0mM_6wk_Up_200mM_6wk_Down_BP	32945	0.0080104	0.11713	1	1	234	29212	negative regulation of mononuclear cell proliferation	JG12985
0mM_6wk_Up_200mM_6wk_Down_BP	33081	0.0080104	0.11713	1	1	234	29212	regulation of T cell differentiation in the thymus	JG12985
0mM_6wk_Up_200mM_6wk_Down_BP	33083	0.0080104	0.11713	1	1	234	29212	regulation of immature T cell proliferation	JG12985
0mM_6wk_Up_200mM_6wk_Down_BP	33084	0.0080104	0.11713	1	1	234	29212	regulation of immature T cell proliferation in the thymus	JG12985
0mM_6wk_Up_200mM_6wk_Down_BP	33087	0.0080104	0.11713	1	1	234	29212	negative regulation of immature T cell proliferation	JG12985
0mM_6wk_Up_200mM_6wk_Down_BP	33088	0.0080104	0.11713	1	1	234	29212	negative regulation of immature T cell proliferation in the thymus	JG12985
0mM_6wk_Up_200mM_6wk_Down_BP	7298	0.0080104	0.11713	1	1	234	29212	border follicle cell migration	JG10958
0mM_6wk_Up_200mM_6wk_Down_BP	42130	0.0080104	0.11713	1	1	234	29212	negative regulation of T cell proliferation	JG12985
0mM_6wk_Up_200mM_6wk_Down_BP	50672	0.0080104	0.11713	1	1	234	29212	negative regulation of lymphocyte proliferation	JG12985
0mM_6wk_Up_200mM_6wk_Down_BP	50868	0.0080104	0.11713	1	1	234	29212	negative regulation of T cell activation	JG12985
0mM_6wk_Up_200mM_6wk_Down_BP	46364	0.0080592	0.11713	4	98	234	29212	monosaccharide biosynthetic process	JG4162|JG12947|JG52921|JG24322
0mM_6wk_Up_200mM_6wk_Down_BP	10114	0.0080592	0.11713	4	98	234	29212	response to red light	JG42423|JG22430|JG54891|JG4780
0mM_6wk_Up_200mM_6wk_Down_BP	42180	0.0082842	0.11845	26	1965	234	29212	cellular ketone metabolic process	JG25270|JG28867|JG595|JG8902|JG58276|JG19474|JG37450|JG8555|JG22547|JG22865|JG24322|JG25751|JG24200|JG11957|JG12947|JG55912|JG1963|JG52921|JG13651|JG4162|JG22977|JG43359|JG24999|JG16715|JG8484|JG10917
0mM_6wk_Up_200mM_6wk_Down_BP	9408	0.0086558	0.11845	9	434	234	29212	response to heat	JG30983|JG8811|JG34745|JG27449|JG11576|JG33186|JG50026|JG4780|JG52233
0mM_6wk_Up_200mM_6wk_Down_BP	71248	0.0088541	0.11845	3	53	234	29212	cellular response to metal ion	JG57999|JG52748|JG13101
0mM_6wk_Up_200mM_6wk_Down_BP	6828	0.0089834	0.11845	2	18	234	29212	manganese ion transport	JG52748|JG13101
0mM_6wk_Up_200mM_6wk_Down_BP	34051	0.0089834	0.11845	2	18	234	29212	negative regulation of plant-type hypersensitive response	JG43290|JG63193
0mM_6wk_Up_200mM_6wk_Down_BP	48639	0.0089834	0.11845	2	18	234	29212	positive regulation of developmental growth	JG52748|JG13101
0mM_6wk_Up_200mM_6wk_Down_BP	6026	0.0089834	0.11845	2	18	234	29212	aminoglycan catabolic process	JG6645|JG12694
0mM_6wk_Up_200mM_6wk_Down_BP	6030	0.0089834	0.11845	2	18	234	29212	chitin metabolic process	JG6645|JG12694
0mM_6wk_Up_200mM_6wk_Down_BP	6032	0.0089834	0.11845	2	18	234	29212	chitin catabolic process	JG6645|JG12694
0mM_6wk_Up_200mM_6wk_Down_BP	5975	0.0093849	0.12248	28	2185	234	29212	carbohydrate metabolic process	JG12694|JG37152|JG43601|JG2092|JG17876|JG7866|JG52505|JG62500|JG24025|JG24322|JG42670|JG40152|JG29299|JG11957|JG31665|JG12947|JG59432|JG33120|JG52921|JG13651|JG34295|JG56167|JG4162|JG63265|JG6645|JG34909|JG10917|JG36907
0mM_6wk_Up_200mM_6wk_Down_BP	9694	0.010295	0.13301	3	56	234	29212	jasmonic acid metabolic process	JG24999|JG24200|JG19474
0mM_6wk_Up_200mM_6wk_Down_BP	6355	0.011021	0.14021	32	2622	234	29212	regulation of transcription, DNA-dependent	JG30983|JG34842|JG11844|JG36887|JG54891|JG11361|JG43741|JG22309|JG8811|JG25116|JG22041|JG57999|JG13338|JG54528|JG33186|JG45707|JG39204|JG51806|JG42423|JG31081|JG45617|JG15765|JG17942|JG21765|JG45616|JG27449|JG22430|JG55907|JG26830|JG8481|JG22053|JG63541
0mM_6wk_Up_200mM_6wk_Down_BP	10038	0.011072	0.14021	7	301	234	29212	response to metal ion	JG55820|JG57999|JG52748|JG28956|JG13101|JG43650|JG58301
0mM_6wk_Up_200mM_6wk_Down_BP	9056	0.011455	0.14284	38	3258	234	29212	catabolic process	JG11987|JG34724|JG36568|JG58672|JG52655|JG12694|JG55266|JG42708|JG50198|JG2092|JG37450|JG24667|JG7866|JG52505|JG24025|JG24322|JG24243|JG24200|JG29299|JG55335|JG11957|JG39928|JG1801|JG1963|JG52183|JG12843|JG34277|JG37602|JG34295|JG4162|JG22977|JG24999|JG50417|JG62071|JG6645|JG34909|JG1990|JG36907
0mM_6wk_Up_200mM_6wk_Down_BP	44264	0.011503	0.14284	12	702	234	29212	cellular polysaccharide metabolic process	JG4162|JG12947|JG52505|JG34909|JG59432|JG33120|JG52921|JG13651|JG34295|JG36907|JG40152|JG29299
0mM_6wk_Up_200mM_6wk_Down_BP	6006	0.011715	0.14408	6	234	234	29212	glucose metabolic process	JG4162|JG2092|JG52505|JG34909|JG33120|JG24322
0mM_6wk_Up_200mM_6wk_Down_BP	46294	0.012138	0.14785	2	21	234	29212	formaldehyde catabolic process	JG39928|JG55266
0mM_6wk_Up_200mM_6wk_Down_BP	3006	0.01246	0.15034	29	2337	234	29212	reproductive developmental process	JG55820|JG29879|JG58276|JG30044|JG54891|JG12275|JG37152|JG8555|JG9503|JG7702|JG24367|JG42670|JG26491|JG54528|JG33120|JG45707|JG39204|JG39202|JG63265|JG45930|JG31081|JG24999|JG17942|JG21765|JG22430|JG8481|JG17929|JG22053|JG10958
0mM_6wk_Up_200mM_6wk_Down_BP	60255	0.013016	0.15559	44	3931	234	29212	regulation of macromolecule metabolic process	JG30983|JG30024|JG34842|JG11844|JG9082|JG36887|JG54891|JG57960|JG58752|JG11361|JG43741|JG22309|JG9964|JG8811|JG40776|JG9503|JG25116|JG21157|JG22041|JG57999|JG13338|JG54528|JG33186|JG45707|JG39204|JG37102|JG17565|JG43359|JG51806|JG42423|JG31081|JG45617|JG15765|JG17942|JG21765|JG45616|JG27449|JG22430|JG55907|JG26830|JG8481|JG17929|JG22053|JG63541
0mM_6wk_Up_200mM_6wk_Down_BP	46165	0.013307	0.15687	5	174	234	29212	alcohol biosynthetic process	JG4162|JG12947|JG52921|JG24322|JG42670
0mM_6wk_Up_200mM_6wk_Down_BP	15980	0.013385	0.15687	6	241	234	29212	energy derivation by oxidation of organic compounds	JG11957|JG52505|JG34909|JG33120|JG11576|JG37602
0mM_6wk_Up_200mM_6wk_Down_BP	31407	0.013491	0.15687	4	114	234	29212	oxylipin metabolic process	JG24999|JG25270|JG24200|JG19474
0mM_6wk_Up_200mM_6wk_Down_BP	34637	0.014367	0.15996	11	638	234	29212	cellular carbohydrate biosynthetic process	JG4162|JG12947|JG59432|JG33120|JG52921|JG24322|JG13651|JG34295|JG42670|JG40152|JG29299
0mM_6wk_Up_200mM_6wk_Down_BP	19307	0.01447	0.15996	2	23	234	29212	mannose biosynthetic process	JG12947|JG52921
0mM_6wk_Up_200mM_6wk_Down_BP	9298	0.01447	0.15996	2	23	234	29212	GDP-mannose biosynthetic process	JG12947|JG52921
0mM_6wk_Up_200mM_6wk_Down_BP	46292	0.01447	0.15996	2	23	234	29212	formaldehyde metabolic process	JG39928|JG55266
0mM_6wk_Up_200mM_6wk_Down_BP	55065	0.014554	0.15996	5	178	234	29212	metal ion homeostasis	JG7357|JG10645|JG19195|JG58301|JG24472
0mM_6wk_Up_200mM_6wk_Down_BP	43648	0.015539	0.15996	5	181	234	29212	dicarboxylic acid metabolic process	JG55912|JG22865|JG595|JG8902|JG8484
0mM_6wk_Up_200mM_6wk_Down_BP	8653	0.015703	0.15996	2	24	234	29212	lipopolysaccharide metabolic process	JG12947|JG52921
0mM_6wk_Up_200mM_6wk_Down_BP	9103	0.015703	0.15996	2	24	234	29212	lipopolysaccharide biosynthetic process	JG12947|JG52921
0mM_6wk_Up_200mM_6wk_Down_BP	10478	0.015957	0.15996	1	2	234	29212	chlororespiration	JG11576
0mM_6wk_Up_200mM_6wk_Down_BP	42129	0.015957	0.15996	1	2	234	29212	regulation of T cell proliferation	JG12985
0mM_6wk_Up_200mM_6wk_Down_BP	60586	0.015957	0.15996	1	2	234	29212	multicellular organismal iron ion homeostasis	JG12843
0mM_6wk_Up_200mM_6wk_Down_BP	15680	0.015957	0.15996	1	2	234	29212	intracellular copper ion transport	JG8536
0mM_6wk_Up_200mM_6wk_Down_BP	71280	0.015957	0.15996	1	2	234	29212	cellular response to copper ion	JG57999
0mM_6wk_Up_200mM_6wk_Down_BP	30382	0.015957	0.15996	1	2	234	29212	sperm mitochondrion organization	JG12275
0mM_6wk_Up_200mM_6wk_Down_BP	55079	0.015957	0.15996	1	2	234	29212	aluminum ion homeostasis	JG58301
0mM_6wk_Up_200mM_6wk_Down_BP	16322	0.015957	0.15996	1	2	234	29212	neuron remodeling	JG10958
0mM_6wk_Up_200mM_6wk_Down_BP	10217	0.015957	0.15996	1	2	234	29212	cellular aluminum ion homeostasis	JG58301
0mM_6wk_Up_200mM_6wk_Down_BP	60918	0.016008	0.15996	4	120	234	29212	auxin transport	JG55536|JG11624|JG24367|JG39202
0mM_6wk_Up_200mM_6wk_Down_BP	19673	0.01698	0.16835	2	25	234	29212	GDP-mannose metabolic process	JG12947|JG52921
0mM_6wk_Up_200mM_6wk_Down_BP	19318	0.017585	0.17301	8	408	234	29212	hexose metabolic process	JG4162|JG12947|JG2092|JG52505|JG34909|JG33120|JG52921|JG24322
0mM_6wk_Up_200mM_6wk_Down_BP	9914	0.019295	0.18786	4	127	234	29212	hormone transport	JG55536|JG11624|JG24367|JG39202
0mM_6wk_Up_200mM_6wk_Down_BP	51171	0.019639	0.18786	36	3165	234	29212	regulation of nitrogen compound metabolic process	JG30983|JG30024|JG34842|JG11844|JG9082|JG36887|JG54891|JG11361|JG43741|JG22309|JG8811|JG25116|JG22041|JG57999|JG13338|JG54528|JG33186|JG45707|JG39204|JG63265|JG51806|JG42423|JG31081|JG45617|JG15765|JG17942|JG21765|JG45616|JG27449|JG22430|JG55907|JG26830|JG8481|JG22053|JG63541|JG4780
0mM_6wk_Up_200mM_6wk_Down_BP	55069	0.01966	0.18786	2	27	234	29212	zinc ion homeostasis	JG25130|JG7357
0mM_6wk_Up_200mM_6wk_Down_BP	3	0.01995	0.18786	32	2743	234	29212	reproduction	JG29411|JG55820|JG29879|JG58276|JG30044|JG54891|JG12099|JG12275|JG37152|JG8555|JG9503|JG7702|JG24367|JG42670|JG11836|JG26491|JG54528|JG33120|JG45707|JG39204|JG39202|JG63265|JG45930|JG31081|JG24999|JG17942|JG21765|JG22430|JG8481|JG17929|JG22053|JG10958
0mM_6wk_Up_200mM_6wk_Down_BP	9909	0.020032	0.18786	6	264	234	29212	regulation of flower development	JG4162|JG34842|JG9503|JG22430|JG55907|JG45707
0mM_6wk_Up_200mM_6wk_Down_BP	31326	0.020069	0.18786	36	3170	234	29212	regulation of cellular biosynthetic process	JG30983|JG30024|JG34842|JG11844|JG9082|JG36887|JG54891|JG11361|JG43741|JG22309|JG8811|JG25116|JG22041|JG57999|JG13338|JG54528|JG33186|JG45707|JG39204|JG63265|JG51806|JG42423|JG31081|JG45617|JG15765|JG17942|JG21765|JG45616|JG27449|JG22430|JG55907|JG26830|JG8481|JG22053|JG63541|JG4780
0mM_6wk_Up_200mM_6wk_Down_BP	51239	0.020123	0.18786	17	1224	234	29212	regulation of multicellular organismal process	JG34842|JG12985|JG54528|JG39537|JG58740|JG33790|JG45707|JG39204|JG57960|JG4162|JG63265|JG9503|JG21765|JG22430|JG55907|JG22053|JG4780
0mM_6wk_Up_200mM_6wk_Down_BP	9736	0.020305	0.18818	4	129	234	29212	cytokinin mediated signaling pathway	JG31081|JG7813|JG55773|JG54025
0mM_6wk_Up_200mM_6wk_Down_BP	9735	0.020722	0.19055	5	195	234	29212	response to cytokinin stimulus	JG31081|JG50417|JG7813|JG55773|JG54025
0mM_6wk_Up_200mM_6wk_Down_BP	6094	0.021062	0.19055	2	28	234	29212	gluconeogenesis	JG4162|JG24322
0mM_6wk_Up_200mM_6wk_Down_BP	9889	0.021586	0.19055	36	3187	234	29212	regulation of biosynthetic process	JG30983|JG30024|JG34842|JG11844|JG9082|JG36887|JG54891|JG11361|JG43741|JG22309|JG8811|JG25116|JG22041|JG57999|JG13338|JG54528|JG33186|JG45707|JG39204|JG63265|JG51806|JG42423|JG31081|JG45617|JG15765|JG17942|JG21765|JG45616|JG27449|JG22430|JG55907|JG26830|JG8481|JG22053|JG63541|JG4780
0mM_6wk_Up_200mM_6wk_Down_BP	10556	0.022282	0.19055	34	2980	234	29212	regulation of macromolecule biosynthetic process	JG30983|JG30024|JG34842|JG11844|JG9082|JG36887|JG54891|JG11361|JG43741|JG22309|JG8811|JG25116|JG22041|JG57999|JG13338|JG54528|JG33186|JG45707|JG39204|JG51806|JG42423|JG31081|JG45617|JG15765|JG17942|JG21765|JG45616|JG27449|JG22430|JG55907|JG26830|JG8481|JG22053|JG63541
0mM_6wk_Up_200mM_6wk_Down_BP	51252	0.022372	0.19055	32	2768	234	29212	regulation of RNA metabolic process	JG30983|JG34842|JG11844|JG36887|JG54891|JG11361|JG43741|JG22309|JG8811|JG25116|JG22041|JG57999|JG13338|JG54528|JG33186|JG45707|JG39204|JG51806|JG42423|JG31081|JG45617|JG15765|JG17942|JG21765|JG45616|JG27449|JG22430|JG55907|JG26830|JG8481|JG22053|JG63541
0mM_6wk_Up_200mM_6wk_Down_BP	10363	0.022504	0.19055	2	29	234	29212	regulation of plant-type hypersensitive response	JG43290|JG63193
0mM_6wk_Up_200mM_6wk_Down_BP	71368	0.02297	0.19055	4	134	234	29212	cellular response to cytokinin stimulus	JG31081|JG7813|JG55773|JG54025
0mM_6wk_Up_200mM_6wk_Down_BP	2683	0.023248	0.19055	3	76	234	29212	negative regulation of immune system process	JG43290|JG12985|JG63193
0mM_6wk_Up_200mM_6wk_Down_BP	50793	0.023654	0.19055	19	1443	234	29212	regulation of developmental process	JG34842|JG12985|JG54528|JG39537|JG58740|JG33790|JG45707|JG13101|JG39204|JG57960|JG4162|JG63265|JG9503|JG52748|JG21765|JG22430|JG55907|JG22053|JG4780
0mM_6wk_Up_200mM_6wk_Down_BP	9615	0.023692	0.19055	5	202	234	29212	response to virus	JG43359|JG9503|JG15765|JG25116|JG54891
0mM_6wk_Up_200mM_6wk_Down_BP	45580	0.02384	0.19055	1	3	234	29212	regulation of T cell differentiation	JG12985
0mM_6wk_Up_200mM_6wk_Down_BP	45619	0.02384	0.19055	1	3	234	29212	regulation of lymphocyte differentiation	JG12985
0mM_6wk_Up_200mM_6wk_Down_BP	2695	0.02384	0.19055	1	3	234	29212	negative regulation of leukocyte activation	JG12985
0mM_6wk_Up_200mM_6wk_Down_BP	60148	0.02384	0.19055	1	3	234	29212	positive regulation of posttranscriptional gene silencing	JG43359
0mM_6wk_Up_200mM_6wk_Down_BP	70574	0.02384	0.19055	1	3	234	29212	cadmium ion transmembrane transport	JG11692
0mM_6wk_Up_200mM_6wk_Down_BP	70664	0.02384	0.19055	1	3	234	29212	negative regulation of leukocyte proliferation	JG12985
0mM_6wk_Up_200mM_6wk_Down_BP	34088	0.02384	0.19055	1	3	234	29212	maintenance of mitotic sister chromatid cohesion	JG9082
0mM_6wk_Up_200mM_6wk_Down_BP	34213	0.02384	0.19055	1	3	234	29212	quinolinate catabolic process	JG55912
0mM_6wk_Up_200mM_6wk_Down_BP	50866	0.02384	0.19055	1	3	234	29212	negative regulation of cell activation	JG12985
0mM_6wk_Up_200mM_6wk_Down_BP	46874	0.02384	0.19055	1	3	234	29212	quinolinate metabolic process	JG55912
0mM_6wk_Up_200mM_6wk_Down_BP	55073	0.02384	0.19055	1	3	234	29212	cadmium ion homeostasis	JG43650
0mM_6wk_Up_200mM_6wk_Down_BP	71585	0.02384	0.19055	1	3	234	29212	detoxification of cadmium ion	JG43650
0mM_6wk_Up_200mM_6wk_Down_BP	9695	0.023986	0.19055	2	30	234	29212	jasmonic acid biosynthetic process	JG24999|JG24200
0mM_6wk_Up_200mM_6wk_Down_BP	10540	0.025507	0.20138	2	31	234	29212	basipetal auxin transport	JG11624|JG24367
0mM_6wk_Up_200mM_6wk_Down_BP	30245	0.027066	0.20873	2	32	234	29212	cellulose catabolic process	JG7866|JG24025
0mM_6wk_Up_200mM_6wk_Down_BP	302	0.027365	0.20873	8	444	234	29212	response to reactive oxygen species	JG52183|JG34745|JG54528|JG34277|JG50026|JG39204|JG43344|JG52233
0mM_6wk_Up_200mM_6wk_Down_BP	6979	0.027486	0.20873	11	705	234	29212	response to oxidative stress	JG18522|JG52183|JG34745|JG54528|JG25116|JG34277|JG23651|JG50026|JG39204|JG43344|JG52233
0mM_6wk_Up_200mM_6wk_Down_BP	9607	0.028197	0.20873	24	1979	234	29212	response to biotic stimulus	JG55820|JG22290|JG30024|JG43290|JG61404|JG28956|JG37621|JG35213|JG37767|JG58672|JG43509|JG56113|JG54891|JG58752|JG43359|JG50417|JG17876|JG9503|JG15765|JG63193|JG25116|JG62500|JG2045|JG24200
0mM_6wk_Up_200mM_6wk_Down_BP	1666	0.028216	0.20873	6	286	234	29212	response to hypoxia	JG1963|JG12843|JG18591|JG8240|JG45098|JG54694
0mM_6wk_Up_200mM_6wk_Down_BP	31408	0.02829	0.20873	3	82	234	29212	oxylipin biosynthetic process	JG24999|JG25270|JG24200
0mM_6wk_Up_200mM_6wk_Down_BP	46185	0.028663	0.20873	2	33	234	29212	aldehyde catabolic process	JG39928|JG55266
0mM_6wk_Up_200mM_6wk_Down_BP	22414	0.028877	0.20873	31	2719	234	29212	reproductive process	JG29411|JG55820|JG29879|JG58276|JG30044|JG54891|JG12099|JG12275|JG37152|JG8555|JG9503|JG7702|JG24367|JG42670|JG26491|JG54528|JG33120|JG45707|JG39204|JG39202|JG63265|JG45930|JG31081|JG24999|JG17942|JG21765|JG22430|JG8481|JG17929|JG22053|JG10958
0mM_6wk_Up_200mM_6wk_Down_BP	31667	0.0302	0.20873	7	370	234	29212	response to nutrient levels	JG22977|JG24704|JG43734|JG12843|JG34267|JG8240|JG50198
0mM_6wk_Up_200mM_6wk_Down_BP	5983	0.030296	0.20873	2	34	234	29212	starch catabolic process	JG34295|JG36907
0mM_6wk_Up_200mM_6wk_Down_BP	31050	0.030857	0.20873	4	147	234	29212	dsRNA fragmentation	JG43359|JG9964|JG9503|JG58752
0mM_6wk_Up_200mM_6wk_Down_BP	70918	0.030857	0.20873	4	147	234	29212	production of small RNA involved in gene silencing by RNA	JG43359|JG9964|JG9503|JG58752
0mM_6wk_Up_200mM_6wk_Down_BP	22600	0.03166	0.20873	1	4	234	29212	digestive system process	JG10917
0mM_6wk_Up_200mM_6wk_Down_BP	10351	0.03166	0.20873	1	4	234	29212	lithium ion transport	JG7357
0mM_6wk_Up_200mM_6wk_Down_BP	32944	0.03166	0.20873	1	4	234	29212	regulation of mononuclear cell proliferation	JG12985
0mM_6wk_Up_200mM_6wk_Down_BP	10495	0.03166	0.20873	1	4	234	29212	long-distance posttranscriptional gene silencing	JG58752
0mM_6wk_Up_200mM_6wk_Down_BP	33184	0.03166	0.20873	1	4	234	29212	positive regulation of histone ubiquitination	JG21157
0mM_6wk_Up_200mM_6wk_Down_BP	35279	0.03166	0.20873	1	4	234	29212	mRNA cleavage involved in gene silencing by miRNA	JG9503
0mM_6wk_Up_200mM_6wk_Down_BP	35518	0.03166	0.20873	1	4	234	29212	histone H2A monoubiquitination	JG52743
0mM_6wk_Up_200mM_6wk_Down_BP	44208	0.03166	0.20873	1	4	234	29212	'de novo' AMP biosynthetic process	JG26601
0mM_6wk_Up_200mM_6wk_Down_BP	44241	0.03166	0.20873	1	4	234	29212	lipid digestion	JG10917
0mM_6wk_Up_200mM_6wk_Down_BP	7586	0.03166	0.20873	1	4	234	29212	digestion	JG10917
0mM_6wk_Up_200mM_6wk_Down_BP	15824	0.03166	0.20873	1	4	234	29212	proline transport	JG22495
0mM_6wk_Up_200mM_6wk_Down_BP	50670	0.03166	0.20873	1	4	234	29212	regulation of lymphocyte proliferation	JG12985
0mM_6wk_Up_200mM_6wk_Down_BP	30299	0.03166	0.20873	1	4	234	29212	intestinal cholesterol absorption	JG10917
0mM_6wk_Up_200mM_6wk_Down_BP	1675	0.03166	0.20873	1	4	234	29212	acrosome assembly	JG12275
0mM_6wk_Up_200mM_6wk_Down_BP	50863	0.03166	0.20873	1	4	234	29212	regulation of T cell activation	JG12985
0mM_6wk_Up_200mM_6wk_Down_BP	50892	0.03166	0.20873	1	4	234	29212	intestinal absorption	JG10917
0mM_6wk_Up_200mM_6wk_Down_BP	34587	0.03166	0.20873	1	4	234	29212	piRNA metabolic process	JG9503
0mM_6wk_Up_200mM_6wk_Down_BP	71502	0.03166	0.20873	1	4	234	29212	cellular response to temperature stimulus	JG40776
0mM_6wk_Up_200mM_6wk_Down_BP	55129	0.03166	0.20873	1	4	234	29212	L-proline biosynthetic process	JG22547
0mM_6wk_Up_200mM_6wk_Down_BP	10098	0.03166	0.20873	1	4	234	29212	suspensor development	JG7702
0mM_6wk_Up_200mM_6wk_Down_BP	16051	0.031875	0.20907	11	722	234	29212	carbohydrate biosynthetic process	JG4162|JG12947|JG59432|JG33120|JG52921|JG24322|JG13651|JG34295|JG42670|JG40152|JG29299
0mM_6wk_Up_200mM_6wk_Down_BP	42542	0.032131	0.20967	7	375	234	29212	response to hydrogen peroxide	JG52183|JG34745|JG54528|JG34277|JG50026|JG39204|JG52233
0mM_6wk_Up_200mM_6wk_Down_BP	70482	0.033493	0.21573	6	298	234	29212	response to oxygen levels	JG1963|JG12843|JG18591|JG8240|JG45098|JG54694
0mM_6wk_Up_200mM_6wk_Down_BP	6013	0.033671	0.21573	2	36	234	29212	mannose metabolic process	JG12947|JG52921
0mM_6wk_Up_200mM_6wk_Down_BP	6022	0.033671	0.21573	2	36	234	29212	aminoglycan metabolic process	JG6645|JG12694
0mM_6wk_Up_200mM_6wk_Down_BP	6091	0.033735	0.21573	10	638	234	29212	generation of precursor metabolites and energy	JG11957|JG4162|JG2092|JG52505|JG34909|JG33120|JG11576|JG37602|JG24322|JG16372
0mM_6wk_Up_200mM_6wk_Down_BP	19219	0.034811	0.21927	34	3087	234	29212	regulation of nucleobase, nucleoside, nucleotide and nucleic acid metabolic process	JG30983|JG30024|JG34842|JG11844|JG9082|JG36887|JG54891|JG11361|JG43741|JG22309|JG8811|JG25116|JG22041|JG57999|JG13338|JG54528|JG33186|JG45707|JG39204|JG51806|JG42423|JG31081|JG45617|JG15765|JG17942|JG21765|JG45616|JG27449|JG22430|JG55907|JG26830|JG8481|JG22053|JG63541
0mM_6wk_Up_200mM_6wk_Down_BP	43331	0.034973	0.21927	4	153	234	29212	response to dsRNA	JG43359|JG9964|JG9503|JG58752
0mM_6wk_Up_200mM_6wk_Down_BP	71359	0.034973	0.21927	4	153	234	29212	cellular response to dsRNA	JG43359|JG9964|JG9503|JG58752
0mM_6wk_Up_200mM_6wk_Down_BP	71489	0.034973	0.21927	4	153	234	29212	cellular response to red or far red light	JG54528|JG22430|JG39204|JG4780
0mM_6wk_Up_200mM_6wk_Down_BP	34644	0.03541	0.22093	2	37	234	29212	cellular response to UV	JG52743|JG4780
0mM_6wk_Up_200mM_6wk_Down_BP	33692	0.035673	0.22111	8	468	234	29212	cellular polysaccharide biosynthetic process	JG12947|JG59432|JG33120|JG52921|JG13651|JG34295|JG40152|JG29299
0mM_6wk_Up_200mM_6wk_Down_BP	6081	0.035839	0.22111	3	90	234	29212	cellular aldehyde metabolic process	JG11957|JG39928|JG55266
0mM_6wk_Up_200mM_6wk_Down_BP	44283	0.036021	0.22111	23	1924	234	29212	small molecule biosynthetic process	JG12947|JG55912|JG11733|JG25270|JG28867|JG18591|JG52921|JG58276|JG13651|JG17301|JG4162|JG22977|JG43359|JG37450|JG8555|JG24999|JG22547|JG16715|JG26601|JG24322|JG25751|JG24200|JG42670
0mM_6wk_Up_200mM_6wk_Down_BP	9416	0.036132	0.22111	15	1117	234	29212	response to light stimulus	JG30024|JG54528|JG11576|JG45707|JG52743|JG54891|JG39204|JG39202|JG42423|JG50417|JG17942|JG22430|JG24367|JG8481|JG4780
0mM_6wk_Up_200mM_6wk_Down_BP	44275	0.036666	0.22328	7	386	234	29212	cellular carbohydrate catabolic process	JG4162|JG2092|JG52505|JG34909|JG24322|JG34295|JG36907
0mM_6wk_Up_200mM_6wk_Down_BP	6857	0.037184	0.22328	2	38	234	29212	oligopeptide transport	JG28956|JG24367
0mM_6wk_Up_200mM_6wk_Down_BP	70588	0.037184	0.22328	2	38	234	29212	calcium ion transmembrane transport	JG7357|JG19195
0mM_6wk_Up_200mM_6wk_Down_BP	15833	0.037184	0.22328	2	38	234	29212	peptide transport	JG28956|JG24367
0mM_6wk_Up_200mM_6wk_Down_BP	9926	0.037873	0.22374	3	92	234	29212	auxin polar transport	JG55536|JG11624|JG24367
0mM_6wk_Up_200mM_6wk_Down_BP	44247	0.037885	0.22374	4	157	234	29212	cellular polysaccharide catabolic process	JG52505|JG34909|JG34295|JG36907
0mM_6wk_Up_200mM_6wk_Down_BP	9585	0.038911	0.22374	3	93	234	29212	red, far-red light phototransduction	JG54528|JG22430|JG39204
0mM_6wk_Up_200mM_6wk_Down_BP	7602	0.038911	0.22374	3	93	234	29212	phototransduction	JG54528|JG22430|JG39204
0mM_6wk_Up_200mM_6wk_Down_BP	15674	0.039392	0.22374	4	159	234	29212	di-, tri-valent inorganic cation transport	JG59281|JG7357|JG19195|JG11692
0mM_6wk_Up_200mM_6wk_Down_BP	8206	0.039418	0.22374	1	5	234	29212	bile acid metabolic process	JG10917
0mM_6wk_Up_200mM_6wk_Down_BP	6210	0.039418	0.22374	1	5	234	29212	thymine catabolic process	JG22977
0mM_6wk_Up_200mM_6wk_Down_BP	448	0.039418	0.22374	1	5	234	29212	cleavage in ITS2 between 5.8S rRNA and LSU-rRNA of tricistronic rRNA transcript (SSU-rRNA, 5.8S rRNA, LSU-rRNA)	JG5560
0mM_6wk_Up_200mM_6wk_Down_BP	33522	0.039418	0.22374	1	5	234	29212	histone H2A ubiquitination	JG52743
0mM_6wk_Up_200mM_6wk_Down_BP	19859	0.039418	0.22374	1	5	234	29212	thymine metabolic process	JG22977
0mM_6wk_Up_200mM_6wk_Down_BP	42450	0.039418	0.22374	1	5	234	29212	arginine biosynthetic process via ornithine	JG16715
0mM_6wk_Up_200mM_6wk_Down_BP	71456	0.039458	0.22374	5	232	234	29212	cellular response to hypoxia	JG12843|JG18591|JG8240|JG45098|JG54694
0mM_6wk_Up_200mM_6wk_Down_BP	44282	0.039534	0.22374	10	656	234	29212	small molecule catabolic process	JG4162|JG22977|JG39928|JG2092|JG24999|JG1963|JG24322|JG55266|JG42708|JG24200
0mM_6wk_Up_200mM_6wk_Down_BP	19222	0.039915	0.22489	46	4455	234	29212	regulation of metabolic process	JG30983|JG30024|JG34842|JG11844|JG9082|JG36887|JG54891|JG57960|JG58752|JG11361|JG43741|JG22309|JG9964|JG8811|JG40776|JG9503|JG25116|JG21157|JG22041|JG57999|JG13338|JG54528|JG33186|JG45707|JG39204|JG37102|JG17565|JG63265|JG43359|JG51806|JG42423|JG31081|JG45617|JG15765|JG17942|JG21765|JG45616|JG27449|JG22430|JG55907|JG26830|JG8481|JG17929|JG22053|JG63541|JG4780
0mM_6wk_Up_200mM_6wk_Down_BP	271	0.040818	0.22679	8	481	234	29212	polysaccharide biosynthetic process	JG12947|JG59432|JG33120|JG52921|JG13651|JG34295|JG40152|JG29299
0mM_6wk_Up_200mM_6wk_Down_BP	34050	0.040932	0.22679	4	161	234	29212	host programmed cell death induced by symbiont	JG50417|JG63193|JG37206|JG18773
0mM_6wk_Up_200mM_6wk_Down_BP	9626	0.040932	0.22679	4	161	234	29212	plant-type hypersensitive response	JG50417|JG63193|JG37206|JG18773
0mM_6wk_Up_200mM_6wk_Down_BP	10260	0.041316	0.22679	5	235	234	29212	organ senescence	JG30983|JG22290|JG50417|JG8392|JG24472
0mM_6wk_Up_200mM_6wk_Down_BP	10149	0.041316	0.22679	5	235	234	29212	senescence	JG30983|JG22290|JG50417|JG8392|JG24472
0mM_6wk_Up_200mM_6wk_Down_BP	10150	0.041316	0.22679	5	235	234	29212	leaf senescence	JG30983|JG22290|JG50417|JG8392|JG24472
0mM_6wk_Up_200mM_6wk_Down_BP	10167	0.042113	0.23018	3	96	234	29212	response to nitrate	JG28913|JG24367|JG24472
0mM_6wk_Up_200mM_6wk_Down_BP	80022	0.042704	0.23242	2	41	234	29212	primary root development	JG17929|JG22041
0mM_6wk_Up_200mM_6wk_Down_BP	10629	0.043447	0.23447	11	760	234	29212	negative regulation of gene expression	JG43359|JG9964|JG31081|JG40776|JG9503|JG15765|JG22430|JG8481|JG54891|JG58752|JG37102
0mM_6wk_Up_200mM_6wk_Down_BP	71453	0.044527	0.23447	5	240	234	29212	cellular response to oxygen levels	JG12843|JG18591|JG8240|JG45098|JG54694
0mM_6wk_Up_200mM_6wk_Down_BP	10380	0.044608	0.23447	2	42	234	29212	regulation of chlorophyll biosynthetic process	JG63265|JG4780
0mM_6wk_Up_200mM_6wk_Down_BP	6563	0.044608	0.23447	2	42	234	29212	L-serine metabolic process	JG58276|JG25751
0mM_6wk_Up_200mM_6wk_Down_BP	51510	0.045443	0.23447	3	99	234	29212	regulation of unidimensional cell growth	JG52748|JG33790|JG13101
0mM_6wk_Up_200mM_6wk_Down_BP	9583	0.045443	0.23447	3	99	234	29212	detection of light stimulus	JG54528|JG22430|JG39204
0mM_6wk_Up_200mM_6wk_Down_BP	9734	0.045952	0.23447	7	406	234	29212	auxin mediated signaling pathway	JG55335|JG24073|JG19006|JG12158|JG2100|JG24367|JG39202
0mM_6wk_Up_200mM_6wk_Down_BP	71483	0.046543	0.23447	2	43	234	29212	cellular response to blue light	JG8481|JG4780
0mM_6wk_Up_200mM_6wk_Down_BP	5996	0.046889	0.23447	8	495	234	29212	monosaccharide metabolic process	JG4162|JG12947|JG2092|JG52505|JG34909|JG33120|JG52921|JG24322
0mM_6wk_Up_200mM_6wk_Down_BP	51228	0.047114	0.23447	1	6	234	29212	mitotic spindle disassembly	JG58672
0mM_6wk_Up_200mM_6wk_Down_BP	51230	0.047114	0.23447	1	6	234	29212	spindle disassembly	JG58672
0mM_6wk_Up_200mM_6wk_Down_BP	10589	0.047114	0.23447	1	6	234	29212	leaf proximal/distal pattern formation	JG9503
0mM_6wk_Up_200mM_6wk_Down_BP	33182	0.047114	0.23447	1	6	234	29212	regulation of histone ubiquitination	JG21157
0mM_6wk_Up_200mM_6wk_Down_BP	10923	0.047114	0.23447	1	6	234	29212	negative regulation of phosphatase activity	JG15765
0mM_6wk_Up_200mM_6wk_Down_BP	31468	0.047114	0.23447	1	6	234	29212	nuclear envelope reassembly	JG50198
0mM_6wk_Up_200mM_6wk_Down_BP	7157	0.047114	0.23447	1	6	234	29212	heterophilic cell-cell adhesion	JG43331
0mM_6wk_Up_200mM_6wk_Down_BP	70663	0.047114	0.23447	1	6	234	29212	regulation of leukocyte proliferation	JG12985
0mM_6wk_Up_200mM_6wk_Down_BP	19482	0.047114	0.23447	1	6	234	29212	beta-alanine metabolic process	JG22977
0mM_6wk_Up_200mM_6wk_Down_BP	19483	0.047114	0.23447	1	6	234	29212	beta-alanine biosynthetic process	JG22977
0mM_6wk_Up_200mM_6wk_Down_BP	42246	0.047114	0.23447	1	6	234	29212	tissue regeneration	JG58777
0mM_6wk_Up_200mM_6wk_Down_BP	34090	0.047114	0.23447	1	6	234	29212	maintenance of meiotic sister chromatid cohesion	JG51093
0mM_6wk_Up_200mM_6wk_Down_BP	10028	0.047114	0.23447	1	6	234	29212	xanthophyll cycle	JG27645
0mM_6wk_Up_200mM_6wk_Down_BP	71577	0.048508	0.23963	2	44	234	29212	zinc ion transmembrane transport	JG59281|JG46334
0mM_6wk_Up_200mM_6wk_Down_BP	7568	0.048574	0.23963	5	246	234	29212	aging	JG30983|JG22290|JG50417|JG8392|JG24472
0mM_6wk_Up_200mM_6wk_Down_BP	9639	0.048764	0.23963	6	327	234	29212	response to red or far red light	JG42423|JG54528|JG22430|JG54891|JG39204|JG4780
0mM_6wk_Up_200mM_6wk_Down_BP	6875	0.048899	0.23963	3	102	234	29212	cellular metal ion homeostasis	JG7357|JG19195|JG58301
0mM_6wk_Up_50mM_6wk_Down_BP	19748	2.6669e-08	4.9018e-05	44	949	539	29212	secondary metabolic process	JG55489|JG13904|JG53446|JG32429|JG3854|JG58132|JG31450|JG54014|JG8774|JG13041|JG11084|JG40234|JG40235|JG37450|JG53180|JG23454|JG26767|JG43581|JG43100|JG12907|JG3241|JG49049|JG21281|JG28754|JG1545|JG11733|JG62823|JG36957|JG29748|JG31140|JG59694|JG23818|JG13651|JG34232|JG31143|JG24916|JG63624|JG26952|JG24234|JG46149|JG47117|JG44983|JG8582|JG49456
0mM_6wk_Up_50mM_6wk_Down_BP	50896	2.002e-07	0.00018398	227	9268	539	29212	response to stimulus	JG54730|JG28323|JG59508|JG12534|JG8727|JG56113|JG39336|JG56233|JG58777|JG37152|JG39331|JG21015|JG43047|JG8056|JG2196|JG55016|JG55936|JG19187|JG11552|JG11673|JG944|JG45217|JG8866|JG8505|JG27129|JG9271|JG26952|JG45574|JG30420|JG48073|JG61802|JG19195|JG18663|JG58796|JG6771|JG40234|JG8956|JG21157|JG61496|JG2052|JG1405|JG11417|JG43290|JG10203|JG28913|JG36895|JG34232|JG27948|JG43734|JG17903|JG20197|JG4…
0mM_6wk_Up_50mM_6wk_Down_BP	55072	8.5251e-07	0.0005223	12	109	539	29212	iron ion homeostasis	JG59281|JG30420|JG52748|JG12843|JG45934|JG53040|JG54283|JG25796|JG25797|JG11692|JG13101|JG2052
0mM_6wk_Up_50mM_6wk_Down_BP	6720	1.2309e-06	0.00056558	21	333	539	29212	isoprenoid metabolic process	JG1989|JG13904|JG28754|JG1988|JG1545|JG36957|JG59694|JG12363|JG40235|JG37450|JG62093|JG23454|JG26767|JG26952|JG1990|JG46149|JG60374|JG12907|JG44983|JG8582|JG49456
0mM_6wk_Up_50mM_6wk_Down_BP	6950	1.6803e-06	0.00061766	158	6088	539	29212	response to stress	JG54730|JG28323|JG13904|JG62879|JG11844|JG59508|JG12534|JG39336|JG54694|JG57960|JG58777|JG31450|JG39331|JG34160|JG21015|JG43322|JG43047|JG8056|JG41023|JG2196|JG55016|JG58928|JG55936|JG12920|JG18492|JG59694|JG11552|JG52941|JG45217|JG46705|JG9271|JG26952|JG1274|JG45574|JG30420|JG54358|JG61404|JG61802|JG55680|JG52976|JG19195|JG18663|JG58796|JG22769|JG6771|JG40234|JG24704|JG37450|JG46617|JG8956|JG251…
0mM_6wk_Up_50mM_6wk_Down_BP	9698	4.2631e-06	0.0012201	25	482	539	29212	phenylpropanoid metabolic process	JG55489|JG53446|JG32429|JG3854|JG31450|JG54014|JG8774|JG13041|JG11084|JG40234|JG53180|JG43581|JG12907|JG3241|JG49049|JG21281|JG11733|JG29748|JG23818|JG13651|JG24916|JG63624|JG26952|JG24234|JG47117
0mM_6wk_Up_50mM_6wk_Down_BP	8299	4.6469e-06	0.0012201	18	277	539	29212	isoprenoid biosynthetic process	JG1989|JG13904|JG1988|JG36957|JG59694|JG12363|JG40235|JG37450|JG62093|JG23454|JG26767|JG26952|JG1990|JG46149|JG60374|JG12907|JG8582|JG49456
0mM_6wk_Up_50mM_6wk_Down_BP	44255	5.5719e-06	0.0012801	52	1465	539	29212	cellular lipid metabolic process	JG13904|JG11249|JG12534|JG6427|JG17075|JG39336|JG26509|JG2035|JG24200|JG55016|JG1989|JG1988|JG1545|JG36957|JG29748|JG59694|JG13651|JG39940|JG12363|JG43359|JG40642|JG62093|JG15700|JG8505|JG26952|JG1990|JG3255|JG46149|JG8582|JG49456|JG55489|JG48073|JG30106|JG19474|JG40235|JG37450|JG5082|JG53180|JG23454|JG26767|JG4752|JG3980|JG12907|JG54742|JG34959|JG21281|JG28754|JG24999|JG55271|JG3951|JG60374|JG44…
0mM_6wk_Up_50mM_6wk_Down_BP	6575	7.4865e-06	0.0015289	36	874	539	29212	cellular amino acid derivative metabolic process	JG55489|JG29479|JG53446|JG56459|JG32429|JG3854|JG58132|JG31450|JG54014|JG8774|JG49509|JG13041|JG11084|JG40234|JG42457|JG53180|JG62182|JG43581|JG43100|JG12907|JG3241|JG49049|JG1405|JG21281|JG11733|JG29748|JG30513|JG31140|JG23818|JG13651|JG31143|JG24916|JG63624|JG26952|JG24234|JG47117
0mM_6wk_Up_50mM_6wk_Down_BP	55080	1.8491e-05	0.0028932	21	397	539	29212	cation homeostasis	JG25130|JG30420|JG12843|JG53040|JG29859|JG54283|JG36895|JG19195|JG11694|JG34588|JG11692|JG13101|JG59281|JG16049|JG52748|JG45934|JG25796|JG25797|JG43322|JG2052|JG24472
0mM_6wk_Up_50mM_6wk_Down_BP	50801	1.8777e-05	0.0028932	24	493	539	29212	ion homeostasis	JG25130|JG13904|JG30420|JG27162|JG12843|JG53040|JG29859|JG54283|JG36895|JG19195|JG11694|JG34588|JG11692|JG13101|JG59281|JG16049|JG52748|JG58040|JG45934|JG25796|JG25797|JG43322|JG2052|JG24472
0mM_6wk_Up_50mM_6wk_Down_BP	9699	1.9193e-05	0.0028932	21	398	539	29212	phenylpropanoid biosynthetic process	JG55489|JG53446|JG21281|JG32429|JG11733|JG3854|JG29748|JG23818|JG13651|JG31450|JG54014|JG8774|JG13041|JG24916|JG53180|JG26952|JG24234|JG43581|JG47117|JG12907|JG49049
0mM_6wk_Up_50mM_6wk_Down_BP	31667	2.1398e-05	0.0028932	20	370	539	29212	response to nutrient levels	JG10802|JG55016|JG13904|JG30420|JG62879|JG3524|JG12843|JG53040|JG12785|JG52976|JG11673|JG39336|JG37884|JG22977|JG15200|JG24704|JG43734|JG8240|JG45574|JG2052
0mM_6wk_Up_50mM_6wk_Down_BP	10106	2.2038e-05	0.0028932	4	10	539	29212	cellular response to iron ion starvation	JG30420|JG12843|JG53040|JG2052
0mM_6wk_Up_50mM_6wk_Down_BP	6629	2.6553e-05	0.0032536	60	1881	539	29212	lipid metabolic process	JG13904|JG11249|JG12534|JG6427|JG17075|JG39336|JG26509|JG52629|JG41944|JG2035|JG24200|JG55016|JG1989|JG54688|JG1988|JG1545|JG36957|JG29748|JG59694|JG13651|JG39940|JG12363|JG62096|JG43359|JG40642|JG62093|JG15700|JG8505|JG26952|JG1990|JG20651|JG3255|JG46149|JG44047|JG8582|JG49456|JG55489|JG48073|JG30106|JG19474|JG58796|JG17892|JG40235|JG37450|JG5082|JG53180|JG23454|JG26767|JG4752|JG3980|JG12907|JG5…
0mM_6wk_Up_50mM_6wk_Down_BP	31669	3.3417e-05	0.0038388	17	291	539	29212	cellular response to nutrient levels	JG10802|JG55016|JG13904|JG30420|JG62879|JG3524|JG12843|JG53040|JG12785|JG52976|JG11673|JG39336|JG37884|JG22977|JG15200|JG45574|JG2052
0mM_6wk_Up_50mM_6wk_Down_BP	42594	3.8009e-05	0.0041094	17	294	539	29212	response to starvation	JG55016|JG13904|JG30420|JG62879|JG3524|JG12843|JG53040|JG12785|JG52976|JG39336|JG37884|JG15200|JG24704|JG43734|JG8240|JG45574|JG2052
0mM_6wk_Up_50mM_6wk_Down_BP	9056	6.1869e-05	0.0062751	90	3258	539	29212	catabolic process	JG53121|JG53446|JG53040|JG58132|JG56233|JG31450|JG46916|JG27517|JG41944|JG32938|JG9340|JG2154|JG24200|JG43047|JG4175|JG22263|JG55335|JG1989|JG1988|JG1545|JG29624|JG4219|JG52183|JG12843|JG18492|JG31140|JG34295|JG39940|JG59414|JG33684|JG31143|JG15300|JG40642|JG21983|JG6645|JG54838|JG1990|JG20651|JG21982|JG44047|JG7373|JG29477|JG30420|JG11987|JG30623|JG12830|JG50478|JG7937|JG58754|JG17892|JG40234|JG…
0mM_6wk_Up_50mM_6wk_Down_BP	9991	6.7182e-05	0.0062751	21	434	539	29212	response to extracellular stimulus	JG10802|JG55016|JG13904|JG30420|JG62879|JG3524|JG12843|JG53040|JG12785|JG52976|JG11673|JG39336|JG39776|JG37884|JG22977|JG15200|JG24704|JG43734|JG8240|JG45574|JG2052
0mM_6wk_Up_50mM_6wk_Down_BP	6725	6.9369e-05	0.0062751	38	1049	539	29212	cellular aromatic compound metabolic process	JG55489|JG29479|JG53446|JG32429|JG3854|JG30106|JG31450|JG19474|JG54014|JG8774|JG49509|JG13041|JG11084|JG40234|JG42457|JG26509|JG53180|JG43581|JG5202|JG12907|JG3241|JG49049|JG10802|JG21281|JG11733|JG29748|JG23818|JG13651|JG59414|JG34232|JG63265|JG22977|JG24916|JG63624|JG26952|JG24234|JG47117|JG7373
0mM_6wk_Up_50mM_6wk_Down_BP	44248	7.1696e-05	0.0062751	71	2423	539	29212	cellular catabolic process	JG53121|JG53446|JG53040|JG58132|JG56233|JG31450|JG46916|JG27517|JG32938|JG9340|JG2154|JG24200|JG43047|JG4175|JG22263|JG55335|JG1545|JG29624|JG4219|JG52183|JG12843|JG18492|JG31140|JG39940|JG33684|JG31143|JG15300|JG40642|JG21983|JG54838|JG21982|JG7373|JG29477|JG30420|JG11987|JG30623|JG12830|JG50478|JG58754|JG40234|JG37450|JG52806|JG5082|JG25438|JG5202|JG43100|JG12907|JG23891|JG10802|JG58701|JG39928…
0mM_6wk_Up_50mM_6wk_Down_BP	32787	7.9133e-05	0.0066112	37	1017	539	29212	monocarboxylic acid metabolic process	JG55489|JG13904|JG56459|JG11249|JG48073|JG30106|JG12534|JG17075|JG31450|JG19474|JG11084|JG26509|JG37450|JG5082|JG53180|JG62182|JG2035|JG12907|JG24200|JG21281|JG28754|JG1545|JG29748|JG59694|JG13651|JG39940|JG4162|JG43359|JG15300|JG24999|JG15700|JG8505|JG55271|JG26952|JG3255|JG46149|JG60374
0mM_6wk_Up_50mM_6wk_Down_BP	55066	9.251e-05	0.0071944	15	256	539	29212	di-, tri-valent inorganic cation homeostasis	JG25130|JG30420|JG12843|JG53040|JG54283|JG19195|JG11692|JG13101|JG59281|JG16049|JG52748|JG45934|JG25796|JG25797|JG2052
0mM_6wk_Up_50mM_6wk_Down_BP	55085	9.3942e-05	0.0071944	25	581	539	29212	transmembrane transport	JG11249|JG46471|JG62836|JG29859|JG11224|JG35213|JG19195|JG13101|JG933|JG59281|JG52429|JG52748|JG46474|JG43322|JG29453|JG46334|JG55996|JG19220|JG56000|JG11692|JG33883|JG58040|JG63746|JG45357|JG22495
0mM_6wk_Up_50mM_6wk_Down_BP	31668	0.00012277	0.009026	18	355	539	29212	cellular response to extracellular stimulus	JG10802|JG55016|JG13904|JG30420|JG62879|JG3524|JG12843|JG53040|JG12785|JG52976|JG11673|JG39336|JG39776|JG37884|JG22977|JG15200|JG45574|JG2052
0mM_6wk_Up_50mM_6wk_Down_BP	8610	0.00015893	0.011235	35	975	539	29212	lipid biosynthetic process	JG55489|JG13904|JG48073|JG12534|JG6427|JG17075|JG39336|JG40235|JG37450|JG23454|JG26767|JG2035|JG3980|JG12907|JG24200|JG55016|JG1989|JG21281|JG1988|JG36957|JG59694|JG12363|JG43359|JG62093|JG24999|JG15700|JG8505|JG3951|JG26952|JG1990|JG3255|JG46149|JG60374|JG8582|JG49456
0mM_6wk_Up_50mM_6wk_Down_BP	42221	0.00017794	0.012113	117	4624	539	29212	response to chemical stimulus	JG13904|JG62879|JG11844|JG12534|JG8727|JG13101|JG54694|JG57960|JG56233|JG17277|JG31450|JG37152|JG22868|JG59694|JG11552|JG11673|JG12363|JG944|JG45217|JG8866|JG16513|JG46705|JG8505|JG27129|JG9271|JG26952|JG1274|JG30420|JG48073|JG61802|JG24704|JG37450|JG8956|JG25116|JG21157|JG61496|JG43100|JG12907|JG1405|JG28913|JG34232|JG27948|JG50417|JG25008|JG63323|JG1736|JG23192|JG53446|JG49062|JG53040|JG35213|J…
0mM_6wk_Up_50mM_6wk_Down_BP	34440	0.00020683	0.013577	9	110	539	29212	lipid oxidation	JG24999|JG5082|JG15700|JG55271|JG17075|JG2035|JG39940|JG60374|JG24200
0mM_6wk_Up_50mM_6wk_Down_BP	42398	0.00025289	0.015615	23	548	539	29212	cellular amino acid derivative biosynthetic process	JG55489|JG29479|JG53446|JG21281|JG32429|JG11733|JG3854|JG29748|JG23818|JG13651|JG31450|JG54014|JG8774|JG13041|JG24916|JG53180|JG62182|JG26952|JG24234|JG43581|JG47117|JG12907|JG49049
0mM_6wk_Up_50mM_6wk_Down_BP	6721	0.00026094	0.015615	14	251	539	29212	terpenoid metabolic process	JG13904|JG28754|JG1545|JG36957|JG59694|JG40235|JG37450|JG23454|JG26767|JG26952|JG46149|JG44983|JG8582|JG49456
0mM_6wk_Up_50mM_6wk_Down_BP	31407	0.00027061	0.015615	9	114	539	29212	oxylipin metabolic process	JG24999|JG15700|JG8505|JG48073|JG30106|JG17075|JG2035|JG24200|JG19474
0mM_6wk_Up_50mM_6wk_Down_BP	9267	0.00029445	0.015615	14	254	539	29212	cellular response to starvation	JG55016|JG13904|JG30420|JG62879|JG3524|JG12843|JG53040|JG12785|JG52976|JG39336|JG37884|JG15200|JG45574|JG2052
0mM_6wk_Up_50mM_6wk_Down_BP	6631	0.00030726	0.015615	25	628	539	29212	fatty acid metabolic process	JG55489|JG11249|JG48073|JG30106|JG12534|JG17075|JG19474|JG26509|JG5082|JG53180|JG2035|JG12907|JG24200|JG21281|JG29748|JG13651|JG39940|JG43359|JG24999|JG15700|JG8505|JG55271|JG26952|JG3255|JG60374
0mM_6wk_Up_50mM_6wk_Down_BP	33542	0.00033983	0.015615	2	2	539	29212	fatty acid beta-oxidation, unsaturated, even number	JG55271|JG39940
0mM_6wk_Up_50mM_6wk_Down_BP	10624	0.00033983	0.015615	2	2	539	29212	regulation of Schwann cell proliferation	JG42435|JG45041
0mM_6wk_Up_50mM_6wk_Down_BP	10626	0.00033983	0.015615	2	2	539	29212	negative regulation of Schwann cell proliferation	JG42435|JG45041
0mM_6wk_Up_50mM_6wk_Down_BP	60251	0.00033983	0.015615	2	2	539	29212	regulation of glial cell proliferation	JG42435|JG45041
0mM_6wk_Up_50mM_6wk_Down_BP	60253	0.00033983	0.015615	2	2	539	29212	negative regulation of glial cell proliferation	JG42435|JG45041
0mM_6wk_Up_50mM_6wk_Down_BP	31643	0.00033983	0.015615	2	2	539	29212	positive regulation of myelination	JG42435|JG45041
0mM_6wk_Up_50mM_6wk_Down_BP	60586	0.00033983	0.015615	2	2	539	29212	multicellular organismal iron ion homeostasis	JG12843|JG53040
0mM_6wk_Up_50mM_6wk_Down_BP	71496	0.00035129	0.015748	18	387	539	29212	cellular response to external stimulus	JG10802|JG55016|JG13904|JG30420|JG62879|JG3524|JG12843|JG53040|JG12785|JG52976|JG11673|JG39336|JG39776|JG37884|JG22977|JG15200|JG45574|JG2052
0mM_6wk_Up_50mM_6wk_Down_BP	16042	0.00043546	0.019056	21	498	539	29212	lipid catabolic process	JG1989|JG54742|JG34959|JG28754|JG1988|JG1545|JG39940|JG17892|JG40642|JG37450|JG24999|JG5082|JG41944|JG55271|JG1990|JG20651|JG3980|JG44047|JG60374|JG44983|JG24200
0mM_6wk_Up_50mM_6wk_Down_BP	44242	0.00050017	0.02138	12	207	539	29212	cellular lipid catabolic process	JG40642|JG34959|JG37450|JG28754|JG1545|JG24999|JG5082|JG55271|JG39940|JG60374|JG44983|JG24200
0mM_6wk_Up_50mM_6wk_Down_BP	48878	0.00053517	0.022356	28	766	539	29212	chemical homeostasis	JG25130|JG13904|JG30420|JG53040|JG29859|JG19195|JG34588|JG13101|JG59281|JG16049|JG52748|JG62148|JG25796|JG25797|JG24200|JG43322|JG2052|JG54742|JG1545|JG27162|JG12843|JG54283|JG36895|JG11694|JG11692|JG58040|JG45934|JG24472
0mM_6wk_Up_50mM_6wk_Down_BP	9694	0.00057023	0.023291	6	56	539	29212	jasmonic acid metabolic process	JG24999|JG8505|JG48073|JG30106|JG24200|JG19474
0mM_6wk_Up_50mM_6wk_Down_BP	10345	0.00062751	0.025073	6	57	539	29212	suberin biosynthetic process	JG55489|JG21281|JG53180|JG26952|JG13651|JG12907
0mM_6wk_Up_50mM_6wk_Down_BP	31408	0.00080715	0.03139	7	82	539	29212	oxylipin biosynthetic process	JG24999|JG15700|JG8505|JG48073|JG17075|JG2035|JG24200
0mM_6wk_Up_50mM_6wk_Down_BP	15698	0.00081975	0.03139	11	189	539	29212	inorganic anion transport	JG50010|JG22812|JG20967|JG50326|JG19220|JG12785|JG22806|JG45574|JG37884|JG24472|JG26650
0mM_6wk_Up_50mM_6wk_Down_BP	6468	0.00084632	0.031725	51	1746	539	29212	protein amino acid phosphorylation	JG29411|JG28323|JG11647|JG54217|JG2228|JG12534|JG36269|JG11683|JG20913|JG21606|JG62043|JG40019|JG49861|JG41023|JG30613|JG46580|JG55936|JG37767|JG17285|JG36271|JG36270|JG2045|JG11706|JG61640|JG34307|JG54358|JG62539|JG50191|JG34588|JG11266|JG17498|JG21479|JG7702|JG63193|JG40954|JG62148|JG22246|JG21157|JG62422|JG62147|JG63715|JG7824|JG28913|JG40934|JG11694|JG59678|JG50586|JG42205|JG17903|JG49873|JG9…
0mM_6wk_Up_50mM_6wk_Down_BP	9414	0.00087802	0.031725	23	600	539	29212	response to water deprivation	JG58109|JG25140|JG29876|JG24071|JG11624|JG12534|JG61802|JG35213|JG59301|JG11552|JG39776|JG34232|JG7697|JG37450|JG43405|JG22556|JG43404|JG8481|JG63323|JG1274|JG12907|JG29882|JG61640
0mM_6wk_Up_50mM_6wk_Down_BP	51603	0.0008803	0.031725	32	950	539	29212	proteolysis involved in cellular protein catabolic process	JG29477|JG30420|JG11987|JG53040|JG58754|JG56233|JG40234|JG52806|JG46916|JG25438|JG32938|JG9340|JG12907|JG2154|JG4175|JG23891|JG55335|JG58701|JG29624|JG4219|JG28832|JG12843|JG11650|JG1727|JG8721|JG21983|JG50417|JG58780|JG52835|JG54838|JG21982|JG4685
0mM_6wk_Up_50mM_6wk_Down_BP	9651	0.00097499	0.031971	26	719	539	29212	response to salt stress	JG58912|JG29876|JG11844|JG12534|JG29859|JG59301|JG19195|JG39776|JG52233|JG22769|JG43405|JG21015|JG43404|JG43100|JG43322|JG4175|JG58109|JG25140|JG28832|JG10964|JG18595|JG55972|JG34232|JG20197|JG63323|JG29882
0mM_6wk_Up_50mM_6wk_Down_BP	9415	0.00097991	0.031971	23	605	539	29212	response to water	JG58109|JG25140|JG29876|JG24071|JG11624|JG12534|JG61802|JG35213|JG59301|JG11552|JG39776|JG34232|JG7697|JG37450|JG43405|JG22556|JG43404|JG8481|JG63323|JG1274|JG12907|JG29882|JG61640
0mM_6wk_Up_50mM_6wk_Down_BP	50768	0.001007	0.031971	2	3	539	29212	negative regulation of neurogenesis	JG42435|JG45041
0mM_6wk_Up_50mM_6wk_Down_BP	14013	0.001007	0.031971	2	3	539	29212	regulation of gliogenesis	JG42435|JG45041
0mM_6wk_Up_50mM_6wk_Down_BP	14014	0.001007	0.031971	2	3	539	29212	negative regulation of gliogenesis	JG42435|JG45041
0mM_6wk_Up_50mM_6wk_Down_BP	10721	0.001007	0.031971	2	3	539	29212	negative regulation of cell development	JG42435|JG45041
0mM_6wk_Up_50mM_6wk_Down_BP	44257	0.0010089	0.031971	32	958	539	29212	cellular protein catabolic process	JG29477|JG30420|JG11987|JG53040|JG58754|JG56233|JG40234|JG52806|JG46916|JG25438|JG32938|JG9340|JG12907|JG2154|JG4175|JG23891|JG55335|JG58701|JG29624|JG4219|JG28832|JG12843|JG11650|JG1727|JG8721|JG21983|JG50417|JG58780|JG52835|JG54838|JG21982|JG4685
0mM_6wk_Up_50mM_6wk_Down_BP	7154	0.0011042	0.034398	22	573	539	29212	cell communication	JG29411|JG10802|JG55016|JG13904|JG30420|JG62879|JG46580|JG3524|JG12843|JG53040|JG12785|JG52976|JG11673|JG11266|JG39336|JG39776|JG50586|JG37884|JG22977|JG15200|JG45574|JG2052
0mM_6wk_Up_50mM_6wk_Down_BP	6635	0.0011633	0.035636	6	64	539	29212	fatty acid beta-oxidation	JG24999|JG5082|JG55271|JG39940|JG60374|JG24200
0mM_6wk_Up_50mM_6wk_Down_BP	19438	0.0012131	0.036553	24	653	539	29212	aromatic compound biosynthetic process	JG55489|JG29479|JG53446|JG21281|JG32429|JG11733|JG3854|JG29748|JG23818|JG13651|JG31450|JG34232|JG54014|JG8774|JG13041|JG24916|JG26509|JG53180|JG26952|JG24234|JG43581|JG47117|JG12907|JG49049
0mM_6wk_Up_50mM_6wk_Down_BP	16114	0.0012972	0.038456	11	200	539	29212	terpenoid biosynthetic process	JG13904|JG40235|JG37450|JG36957|JG23454|JG26767|JG26952|JG59694|JG46149|JG8582|JG49456
0mM_6wk_Up_50mM_6wk_Down_BP	6970	0.0014317	0.041769	30	898	539	29212	response to osmotic stress	JG58912|JG29876|JG11844|JG12534|JG29859|JG59301|JG19195|JG39776|JG52233|JG22769|JG43405|JG21015|JG43404|JG43100|JG43322|JG4175|JG58109|JG25140|JG11417|JG28832|JG10964|JG55936|JG11552|JG18595|JG55972|JG34232|JG20197|JG26952|JG63323|JG29882
0mM_6wk_Up_50mM_6wk_Down_BP	30163	0.0016229	0.046609	32	987	539	29212	protein catabolic process	JG29477|JG30420|JG11987|JG53040|JG58754|JG56233|JG40234|JG52806|JG46916|JG25438|JG32938|JG9340|JG12907|JG2154|JG4175|JG23891|JG55335|JG58701|JG29624|JG4219|JG28832|JG12843|JG11650|JG1727|JG8721|JG21983|JG50417|JG58780|JG52835|JG54838|JG21982|JG4685
0mM_6wk_Up_50mM_6wk_Down_BP	10262	0.0019539	0.053771	3	14	539	29212	somatic embryogenesis	JG21765|JG8481|JG22053
0mM_6wk_Up_50mM_6wk_Down_BP	71502	0.0019894	0.053771	2	4	539	29212	cellular response to temperature stimulus	JG40776|JG52476
0mM_6wk_Up_50mM_6wk_Down_BP	31641	0.0019894	0.053771	2	4	539	29212	regulation of myelination	JG42435|JG45041
0mM_6wk_Up_50mM_6wk_Down_BP	15824	0.0019894	0.053771	2	4	539	29212	proline transport	JG33883|JG22495
0mM_6wk_Up_50mM_6wk_Down_BP	9062	0.0021426	0.056366	6	72	539	29212	fatty acid catabolic process	JG24999|JG5082|JG55271|JG39940|JG60374|JG24200
0mM_6wk_Up_50mM_6wk_Down_BP	9695	0.0021467	0.056366	4	30	539	29212	jasmonic acid biosynthetic process	JG24999|JG8505|JG48073|JG24200
0mM_6wk_Up_50mM_6wk_Down_BP	15706	0.0024633	0.063768	6	74	539	29212	nitrate transport	JG50010|JG22812|JG20967|JG22806|JG24472|JG26650
0mM_6wk_Up_50mM_6wk_Down_BP	44282	0.0027514	0.070237	23	656	539	29212	small molecule catabolic process	JG10802|JG39928|JG28754|JG1545|JG1963|JG30513|JG50478|JG39940|JG31450|JG22977|JG8960|JG4162|JG42731|JG24999|JG5082|JG8956|JG27517|JG55271|JG5202|JG60374|JG7373|JG24200|JG43047
0mM_6wk_Up_50mM_6wk_Down_BP	19395	0.0030104	0.075795	6	77	539	29212	fatty acid oxidation	JG24999|JG5082|JG55271|JG39940|JG60374|JG24200
0mM_6wk_Up_50mM_6wk_Down_BP	34051	0.0041467	0.10162	3	18	539	29212	negative regulation of plant-type hypersensitive response	JG45217|JG43290|JG63193
0mM_6wk_Up_50mM_6wk_Down_BP	10555	0.0041467	0.10162	3	18	539	29212	response to mannitol stimulus	JG59301|JG63323|JG1274
0mM_6wk_Up_50mM_6wk_Down_BP	6796	0.004332	0.1047	68	2675	539	29212	phosphate metabolic process	JG29411|JG28323|JG62519|JG11647|JG54217|JG12932|JG2228|JG12534|JG36269|JG11683|JG20913|JG21606|JG22868|JG62043|JG40019|JG3367|JG49861|JG41023|JG30613|JG46580|JG55936|JG37767|JG31023|JG17285|JG37884|JG12283|JG36271|JG36270|JG42307|JG2045|JG11706|JG61640|JG34307|JG54358|JG62539|JG50191|JG61802|JG55680|JG34588|JG11266|JG16880|JG17498|JG17811|JG21479|JG7702|JG63193|JG40954|JG62148|JG4752|JG22246|JG21…
0mM_6wk_Up_50mM_6wk_Down_BP	6952	0.0043864	0.1047	61	2350	539	29212	defense response	JG12534|JG36269|JG31450|JG39331|JG34160|JG62043|JG17876|JG9503|JG9340|JG43047|JG41023|JG2196|JG47202|JG25140|JG58928|JG59694|JG37767|JG43509|JG11552|JG31023|JG36271|JG43510|JG43359|JG7577|JG22556|JG46705|JG6645|JG9271|JG2045|JG26952|JG54358|JG61404|JG3854|JG30623|JG62539|JG29915|JG58796|JG6771|JG61570|JG23815|JG52806|JG63193|JG40954|JG25116|JG62500|JG22169|JG21157|JG43583|JG61333|JG58701|JG43290|…
0mM_6wk_Up_50mM_6wk_Down_BP	6793	0.0044451	0.10474	68	2678	539	29212	phosphorus metabolic process	JG29411|JG28323|JG62519|JG11647|JG54217|JG12932|JG2228|JG12534|JG36269|JG11683|JG20913|JG21606|JG22868|JG62043|JG40019|JG3367|JG49861|JG41023|JG30613|JG46580|JG55936|JG37767|JG31023|JG17285|JG37884|JG12283|JG36271|JG36270|JG42307|JG2045|JG11706|JG61640|JG34307|JG54358|JG62539|JG50191|JG61802|JG55680|JG34588|JG11266|JG16880|JG17498|JG17811|JG21479|JG7702|JG63193|JG40954|JG62148|JG4752|JG22246|JG21…
0mM_6wk_Up_50mM_6wk_Down_BP	71287	0.0048527	0.10877	2	6	539	29212	cellular response to manganese ion	JG52748|JG13101
0mM_6wk_Up_50mM_6wk_Down_BP	10042	0.0048527	0.10877	2	6	539	29212	response to manganese ion	JG52748|JG13101
0mM_6wk_Up_50mM_6wk_Down_BP	19482	0.0048527	0.10877	2	6	539	29212	beta-alanine metabolic process	JG10802|JG22977
0mM_6wk_Up_50mM_6wk_Down_BP	19483	0.0048527	0.10877	2	6	539	29212	beta-alanine biosynthetic process	JG10802|JG22977
0mM_6wk_Up_50mM_6wk_Down_BP	34284	0.0051989	0.11376	6	86	539	29212	response to monosaccharide stimulus	JG23192|JG24704|JG62879|JG50417|JG28913|JG8240
0mM_6wk_Up_50mM_6wk_Down_BP	9746	0.0051989	0.11376	6	86	539	29212	response to hexose stimulus	JG23192|JG24704|JG62879|JG50417|JG28913|JG8240
0mM_6wk_Up_50mM_6wk_Down_BP	34220	0.0053861	0.11647	9	175	539	29212	ion transmembrane transport	JG59281|JG52748|JG29859|JG19220|JG19195|JG11692|JG13101|JG43322|JG46334
0mM_6wk_Up_50mM_6wk_Down_BP	16115	0.0056555	0.12087	4	39	539	29212	terpenoid catabolic process	JG37450|JG28754|JG1545|JG44983
0mM_6wk_Up_50mM_6wk_Down_BP	6511	0.0058903	0.12444	25	781	539	29212	ubiquitin-dependent protein catabolic process	JG29477|JG30420|JG11987|JG53040|JG58754|JG40234|JG46916|JG25438|JG32938|JG9340|JG12907|JG2154|JG4175|JG23891|JG55335|JG58701|JG4219|JG12843|JG11650|JG1727|JG8721|JG58780|JG52835|JG54838|JG4685
0mM_6wk_Up_50mM_6wk_Down_BP	10119	0.0060763	0.12691	10	211	539	29212	regulation of stomatal movement	JG40234|JG16049|JG52806|JG22556|JG11624|JG42205|JG12534|JG36895|JG58655|JG61640
0mM_6wk_Up_50mM_6wk_Down_BP	9607	0.006633	0.13407	52	1979	539	29212	response to biotic stimulus	JG28323|JG11647|JG12534|JG35213|JG56113|JG31450|JG62043|JG17876|JG9503|JG24200|JG43047|JG41023|JG2196|JG31269|JG25140|JG59694|JG37767|JG43509|JG50685|JG43510|JG43359|JG7577|JG22556|JG46705|JG8505|JG9271|JG2045|JG26952|JG58912|JG26482|JG54358|JG61404|JG48073|JG30623|JG61570|JG52806|JG63193|JG40954|JG25116|JG62500|JG22169|JG43583|JG61333|JG22290|JG43290|JG28832|JG11694|JG1727|JG34232|JG50417|JG6267…
0mM_6wk_Up_50mM_6wk_Down_BP	46287	0.006711	0.13407	2	7	539	29212	isoflavonoid metabolic process	JG11733|JG24234
0mM_6wk_Up_50mM_6wk_Down_BP	9717	0.006711	0.13407	2	7	539	29212	isoflavonoid biosynthetic process	JG11733|JG24234
0mM_6wk_Up_50mM_6wk_Down_BP	9963	0.006711	0.13407	2	7	539	29212	positive regulation of flavonoid biosynthetic process	JG40234|JG23454
0mM_6wk_Up_50mM_6wk_Down_BP	16310	0.0070804	0.13993	62	2451	539	29212	phosphorylation	JG29411|JG28323|JG62519|JG11647|JG54217|JG12932|JG2228|JG12534|JG36269|JG11683|JG20913|JG21606|JG22868|JG62043|JG40019|JG3367|JG49861|JG41023|JG30613|JG46580|JG55936|JG37767|JG31023|JG17285|JG12283|JG36271|JG36270|JG2045|JG11706|JG61640|JG34307|JG54358|JG62539|JG50191|JG55680|JG34588|JG11266|JG17498|JG17811|JG21479|JG7702|JG63193|JG40954|JG62148|JG22246|JG21157|JG61496|JG62422|JG62147|JG63715|JG1…
0mM_6wk_Up_50mM_6wk_Down_BP	6633	0.0073216	0.14188	14	359	539	29212	fatty acid biosynthetic process	JG55489|JG21281|JG48073|JG12534|JG17075|JG43359|JG24999|JG15700|JG8505|JG26952|JG2035|JG3255|JG12907|JG24200
0mM_6wk_Up_50mM_6wk_Down_BP	8300	0.0073702	0.14188	4	42	539	29212	isoprenoid catabolic process	JG37450|JG28754|JG1545|JG44983
0mM_6wk_Up_50mM_6wk_Down_BP	44270	0.0074107	0.14188	8	152	539	29212	cellular nitrogen compound catabolic process	JG10802|JG22977|JG27517|JG50478|JG5202|JG7373|JG43047|JG23661
0mM_6wk_Up_50mM_6wk_Down_BP	9628	0.0075788	0.14361	72	2933	539	29212	response to abiotic stimulus	JG62879|JG11844|JG12534|JG29859|JG35213|JG59301|JG39776|JG57960|JG52476|JG52233|JG43405|JG8811|JG21015|JG40776|JG43404|JG14128|JG43322|JG29453|JG43124|JG4175|JG25140|JG4219|JG55936|JG12920|JG19187|JG11552|JG52941|JG55972|JG7697|JG5752|JG22556|JG36391|JG40007|JG45934|JG26952|JG20651|JG1274|JG44045|JG61640|JG58912|JG34307|JG26482|JG29876|JG11624|JG61802|JG19195|JG22769|JG40234|JG37450|JG61094|JG221…
0mM_6wk_Up_50mM_6wk_Down_BP	9812	0.0076588	0.14364	9	185	539	29212	flavonoid metabolic process	JG40234|JG32429|JG11733|JG3854|JG63624|JG24234|JG43581|JG31450|JG3241
0mM_6wk_Up_50mM_6wk_Down_BP	51707	0.0077636	0.14414	48	1812	539	29212	response to other organism	JG28323|JG26482|JG54358|JG11647|JG61404|JG48073|JG30623|JG12534|JG35213|JG56113|JG31450|JG61570|JG62043|JG52806|JG9503|JG63193|JG40954|JG25116|JG22169|JG43583|JG24200|JG61333|JG43047|JG41023|JG2196|JG31269|JG22290|JG25140|JG43290|JG28832|JG11694|JG59694|JG37767|JG43509|JG50685|JG34232|JG43510|JG43359|JG7577|JG22556|JG50417|JG46705|JG8505|JG9271|JG62679|JG2045|JG26952|JG49873
0mM_6wk_Up_50mM_6wk_Down_BP	9620	0.0086665	0.15928	22	682	539	29212	response to fungus	JG28323|JG22290|JG26482|JG11647|JG43290|JG61404|JG48073|JG30623|JG11694|JG31450|JG34232|JG7577|JG52806|JG50417|JG46705|JG8505|JG62679|JG26952|JG24200|JG61333|JG43047|JG2196
0mM_6wk_Up_50mM_6wk_Down_BP	42592	0.0088038	0.15928	31	1064	539	29212	homeostatic process	JG25130|JG13904|JG30420|JG59508|JG53040|JG29859|JG19195|JG34588|JG13101|JG59281|JG16049|JG52748|JG62148|JG25796|JG25797|JG24200|JG43322|JG2052|JG54742|JG1545|JG27162|JG12843|JG54283|JG36895|JG11694|JG11692|JG58040|JG45934|JG47971|JG26730|JG24472
0mM_6wk_Up_50mM_6wk_Down_BP	6212	0.0088392	0.15928	2	8	539	29212	uracil catabolic process	JG10802|JG22977
0mM_6wk_Up_50mM_6wk_Down_BP	19941	0.0089783	0.16021	25	809	539	29212	modification-dependent protein catabolic process	JG29477|JG30420|JG11987|JG53040|JG58754|JG40234|JG46916|JG25438|JG32938|JG9340|JG12907|JG2154|JG4175|JG23891|JG55335|JG58701|JG4219|JG12843|JG11650|JG1727|JG8721|JG58780|JG52835|JG54838|JG4685
0mM_6wk_Up_50mM_6wk_Down_BP	48444	0.0095037	0.16796	5	70	539	29212	floral organ morphogenesis	JG12966|JG9503|JG3951|JG61479|JG944
0mM_6wk_Up_50mM_6wk_Down_BP	6820	0.01014	0.17749	11	263	539	29212	anion transport	JG50010|JG22812|JG20967|JG50326|JG19220|JG12785|JG22806|JG45574|JG37884|JG24472|JG26650
0mM_6wk_Up_50mM_6wk_Down_BP	34655	0.010642	0.1828	6	100	539	29212	nucleobase, nucleoside, nucleotide and nucleic acid catabolic process	JG10802|JG22977|JG27517|JG5202|JG7373|JG43047
0mM_6wk_Up_50mM_6wk_Down_BP	34656	0.010642	0.1828	6	100	539	29212	nucleobase, nucleoside and nucleotide catabolic process	JG10802|JG22977|JG27517|JG5202|JG7373|JG43047
0mM_6wk_Up_50mM_6wk_Down_BP	6811	0.010955	0.18424	22	697	539	29212	ion transport	JG50010|JG58649|JG47384|JG10964|JG29859|JG50326|JG19220|JG12785|JG19195|JG22806|JG11692|JG13101|JG37884|JG59281|JG22812|JG20967|JG52748|JG43322|JG45574|JG46334|JG24472|JG26650
0mM_6wk_Up_50mM_6wk_Down_BP	1672	0.011227	0.18424	2	9	539	29212	regulation of chromatin assembly or disassembly	JG40776|JG52476
0mM_6wk_Up_50mM_6wk_Down_BP	10325	0.011227	0.18424	2	9	539	29212	raffinose family oligosaccharide biosynthetic process	JG61479|JG944
0mM_6wk_Up_50mM_6wk_Down_BP	10847	0.011227	0.18424	2	9	539	29212	regulation of chromatin assembly	JG40776|JG52476
0mM_6wk_Up_50mM_6wk_Down_BP	31445	0.011227	0.18424	2	9	539	29212	regulation of heterochromatin formation	JG40776|JG52476
0mM_6wk_Up_50mM_6wk_Down_BP	30258	0.011424	0.18581	10	232	539	29212	lipid modification	JG24999|JG5082|JG15700|JG55271|JG4752|JG17075|JG2035|JG39940|JG60374|JG24200
0mM_6wk_Up_50mM_6wk_Down_BP	16036	0.01166	0.18785	6	102	539	29212	cellular response to phosphate starvation	JG55016|JG13904|JG12785|JG39336|JG45574|JG37884
0mM_6wk_Up_50mM_6wk_Down_BP	6206	0.011753	0.18785	4	48	539	29212	pyrimidine base metabolic process	JG10802|JG22977|JG5202|JG7373
0mM_6wk_Up_50mM_6wk_Down_BP	6357	0.01224	0.1924	25	831	539	29212	regulation of transcription from RNA polymerase II promoter	JG58912|JG26482|JG28766|JG45041|JG52976|JG58314|JG23913|JG42435|JG8811|JG56328|JG57999|JG2634|JG45250|JG33466|JG31783|JG39320|JG40521|JG15544|JG30191|JG36391|JG21765|JG25008|JG8481|JG22053|JG61640
0mM_6wk_Up_50mM_6wk_Down_BP	6519	0.012247	0.1924	41	1539	539	29212	cellular amino acid and derivative metabolic process	JG55489|JG29479|JG53446|JG56459|JG32429|JG3854|JG58132|JG31450|JG54014|JG8774|JG49509|JG13041|JG11084|JG40234|JG42457|JG53180|JG62182|JG43581|JG43100|JG12907|JG25751|JG3241|JG49049|JG10802|JG1405|JG11417|JG21281|JG11733|JG1963|JG29748|JG30513|JG31140|JG23818|JG13651|JG31143|JG22977|JG24916|JG63624|JG26952|JG24234|JG47117
0mM_6wk_Up_50mM_6wk_Down_BP	43434	0.012616	0.19651	4	49	539	29212	response to peptide hormone stimulus	JG16513|JG1079|JG55592|JG43100
0mM_6wk_Up_50mM_6wk_Down_BP	46247	0.01315	0.20311	3	27	539	29212	terpene catabolic process	JG37450|JG28754|JG44983
0mM_6wk_Up_50mM_6wk_Down_BP	43632	0.013459	0.20614	25	838	539	29212	modification-dependent macromolecule catabolic process	JG29477|JG30420|JG11987|JG53040|JG58754|JG40234|JG46916|JG25438|JG32938|JG9340|JG12907|JG2154|JG4175|JG23891|JG55335|JG58701|JG4219|JG12843|JG11650|JG1727|JG8721|JG58780|JG52835|JG54838|JG4685
0mM_6wk_Up_50mM_6wk_Down_BP	9819	0.013863	0.20716	2	10	539	29212	drought recovery	JG25140|JG61802
0mM_6wk_Up_50mM_6wk_Down_BP	19375	0.013863	0.20716	2	10	539	29212	galactolipid biosynthetic process	JG55016|JG39336
0mM_6wk_Up_50mM_6wk_Down_BP	19860	0.013863	0.20716	2	10	539	29212	uracil metabolic process	JG10802|JG22977
0mM_6wk_Up_50mM_6wk_Down_BP	48563	0.013981	0.20724	5	77	539	29212	post-embryonic organ morphogenesis	JG12966|JG9503|JG3951|JG61479|JG944
0mM_6wk_Up_50mM_6wk_Down_BP	44283	0.014219	0.20908	49	1924	539	29212	small molecule biosynthetic process	JG13904|JG62519|JG53446|JG32429|JG12932|JG12534|JG17075|JG31450|JG54014|JG8774|JG2035|JG42670|JG24200|JG36957|JG29748|JG13651|JG43359|JG62093|JG15700|JG8505|JG26952|JG3255|JG46149|JG47117|JG55489|JG29479|JG3854|JG48073|JG13041|JG37450|JG53180|JG62182|JG22169|JG43581|JG12907|JG25751|JG49049|JG10802|JG11417|JG21281|JG11733|JG23818|JG22977|JG24916|JG8960|JG4162|JG24999|JG51900|JG24234
0mM_6wk_Up_50mM_6wk_Down_BP	9749	0.014719	0.21471	5	78	539	29212	response to glucose stimulus	JG23192|JG24704|JG50417|JG28913|JG8240
0mM_6wk_Up_50mM_6wk_Down_BP	6749	0.015416	0.22231	7	140	539	29212	glutathione metabolic process	JG49509|JG42457|JG1405|JG31140|JG58132|JG43100|JG31143
0mM_6wk_Up_50mM_6wk_Down_BP	31146	0.015482	0.22231	5	79	539	29212	SCF-dependent proteasomal ubiquitin-dependent protein catabolic process	JG29477|JG55335|JG4219|JG52835|JG11650
0mM_6wk_Up_50mM_6wk_Down_BP	9408	0.015727	0.22408	15	434	539	29212	response to heat	JG4219|JG12920|JG11552|JG52941|JG52233|JG34232|JG4161|JG43405|JG8811|JG43404|JG36391|JG4127|JG22169|JG29453|JG44045
0mM_6wk_Up_50mM_6wk_Down_BP	10363	0.015989	0.22606	3	29	539	29212	regulation of plant-type hypersensitive response	JG45217|JG43290|JG63193
0mM_6wk_Up_50mM_6wk_Down_BP	71248	0.016465	0.23101	4	53	539	29212	cellular response to metal ion	JG57999|JG52748|JG42307|JG13101
0mM_6wk_Up_50mM_6wk_Down_BP	6208	0.016739	0.23209	2	11	539	29212	pyrimidine base catabolic process	JG10802|JG22977
0mM_6wk_Up_50mM_6wk_Down_BP	1666	0.017905	0.23209	11	286	539	29212	response to hypoxia	JG45217|JG28312|JG27948|JG1963|JG12843|JG8956|JG53040|JG11694|JG8240|JG54694|JG31450
0mM_6wk_Up_50mM_6wk_Down_BP	32945	0.018451	0.23209	1	1	539	29212	negative regulation of mononuclear cell proliferation	JG12985
0mM_6wk_Up_50mM_6wk_Down_BP	33081	0.018451	0.23209	1	1	539	29212	regulation of T cell differentiation in the thymus	JG12985
0mM_6wk_Up_50mM_6wk_Down_BP	33083	0.018451	0.23209	1	1	539	29212	regulation of immature T cell proliferation	JG12985
0mM_6wk_Up_50mM_6wk_Down_BP	33084	0.018451	0.23209	1	1	539	29212	regulation of immature T cell proliferation in the thymus	JG12985
0mM_6wk_Up_50mM_6wk_Down_BP	33087	0.018451	0.23209	1	1	539	29212	negative regulation of immature T cell proliferation	JG12985
0mM_6wk_Up_50mM_6wk_Down_BP	33088	0.018451	0.23209	1	1	539	29212	negative regulation of immature T cell proliferation in the thymus	JG12985
0mM_6wk_Up_50mM_6wk_Down_BP	42130	0.018451	0.23209	1	1	539	29212	negative regulation of T cell proliferation	JG12985
0mM_6wk_Up_50mM_6wk_Down_BP	50672	0.018451	0.23209	1	1	539	29212	negative regulation of lymphocyte proliferation	JG12985
0mM_6wk_Up_50mM_6wk_Down_BP	34337	0.018451	0.23209	1	1	539	29212	RNA folding	JG47971
0mM_6wk_Up_50mM_6wk_Down_BP	50868	0.018451	0.23209	1	1	539	29212	negative regulation of T cell activation	JG12985
0mM_6wk_Up_50mM_6wk_Down_BP	51250	0.018451	0.23209	1	1	539	29212	negative regulation of lymphocyte activation	JG12985
0mM_6wk_Up_50mM_6wk_Down_BP	32202	0.018451	0.23209	1	1	539	29212	telomere assembly	JG47971
0mM_6wk_Up_50mM_6wk_Down_BP	32203	0.018451	0.23209	1	1	539	29212	telomere formation via telomerase	JG47971
0mM_6wk_Up_50mM_6wk_Down_BP	6355	0.018562	0.23209	63	2622	539	29212	regulation of transcription, DNA-dependent	JG1736|JG13904|JG28766|JG11844|JG45619|JG39412|JG23913|JG42435|JG22309|JG8811|JG22503|JG10989|JG57999|JG2634|JG12966|JG27162|JG45250|JG48040|JG11595|JG31783|JG55972|JG40521|JG5752|JG15544|JG36391|JG46705|JG40007|JG45616|JG49138|JG27129|JG22353|JG3179|JG26830|JG61640|JG58912|JG62619|JG54830|JG26482|JG24260|JG55769|JG45041|JG3854|JG695|JG52976|JG39953|JG58314|JG43741|JG25116|JG22041|JG2052|JG56328|…
0mM_6wk_Up_50mM_6wk_Down_BP	9743	0.019746	0.23995	10	253	539	29212	response to carbohydrate stimulus	JG23192|JG24704|JG62879|JG50417|JG28913|JG59301|JG37767|JG8240|JG63323|JG1274
0mM_6wk_Up_50mM_6wk_Down_BP	9939	0.019844	0.23995	2	12	539	29212	positive regulation of gibberellic acid mediated signaling pathway	JG61479|JG944
0mM_6wk_Up_50mM_6wk_Down_BP	6949	0.019844	0.23995	2	12	539	29212	syncytium formation	JG11836|JG58171
0mM_6wk_Up_50mM_6wk_Down_BP	16098	0.019844	0.23995	2	12	539	29212	monoterpenoid metabolic process	JG8582|JG49456
0mM_6wk_Up_50mM_6wk_Down_BP	16099	0.019844	0.23995	2	12	539	29212	monoterpenoid biosynthetic process	JG8582|JG49456
0mM_6wk_Up_50mM_6wk_Down_BP	46460	0.020619	0.2425	5	85	539	29212	neutral lipid biosynthetic process	JG21281|JG12534|JG3951|JG6427|JG3980
0mM_6wk_Up_50mM_6wk_Down_BP	46463	0.020619	0.2425	5	85	539	29212	acylglycerol biosynthetic process	JG21281|JG12534|JG3951|JG6427|JG3980
0mM_6wk_Up_50mM_6wk_Down_BP	46504	0.020619	0.2425	5	85	539	29212	glycerol ether biosynthetic process	JG21281|JG12534|JG3951|JG6427|JG3980
0mM_6wk_Up_50mM_6wk_Down_BP	5982	0.020774	0.2425	6	116	539	29212	starch metabolic process	JG4162|JG29744|JG12415|JG34295|JG1274|JG24156
0mM_6wk_Up_50mM_6wk_Down_BP	6997	0.020774	0.2425	6	116	539	29212	nucleus organization	JG54555|JG26482|JG47971|JG39953|JG12275|JG8288
0mM_6wk_Up_50mM_6wk_Down_BP	43687	0.020917	0.2425	85	3715	539	29212	post-translational protein modification	JG29411|JG28323|JG11647|JG54217|JG2228|JG53040|JG12534|JG36269|JG11683|JG20913|JG21606|JG57960|JG17277|JG62043|JG40019|JG32938|JG4411|JG9340|JG25057|JG49861|JG26541|JG41023|JG4175|JG55335|JG30613|JG4219|JG46580|JG55936|JG12843|JG37767|JG17285|JG36271|JG41456|JG36270|JG42307|JG54838|JG63108|JG2045|JG11706|JG61640|JG29477|JG34307|JG30420|JG54358|JG62539|JG50191|JG61802|JG8905|JG34588|JG11266|JG5875…
0mM_6wk_Up_50mM_6wk_Down_BP	19432	0.020978	0.2425	4	57	539	29212	triglyceride biosynthetic process	JG12534|JG3951|JG6427|JG3980
0mM_6wk_Up_50mM_6wk_Down_BP	9605	0.021116	0.24256	26	917	539	29212	response to external stimulus	JG13904|JG30420|JG62879|JG11624|JG53040|JG52976|JG39336|JG39776|JG40234|JG24704|JG2052|JG10802|JG55016|JG3524|JG12843|JG7824|JG12785|JG11673|JG37884|JG22977|JG15200|JG43734|JG30191|JG8240|JG20651|JG45574
0mM_6wk_Up_50mM_6wk_Down_BP	10223	0.022619	0.25663	3	33	539	29212	secondary shoot formation	JG2634|JG23205|JG23454
0mM_6wk_Up_50mM_6wk_Down_BP	10346	0.022619	0.25663	3	33	539	29212	shoot formation	JG2634|JG23205|JG23454
0mM_6wk_Up_50mM_6wk_Down_BP	45449	0.022921	0.25809	63	2652	539	29212	regulation of transcription	JG1736|JG13904|JG28766|JG11844|JG45619|JG39412|JG23913|JG42435|JG22309|JG8811|JG22503|JG10989|JG57999|JG2634|JG12966|JG27162|JG45250|JG48040|JG11595|JG31783|JG55972|JG40521|JG5752|JG15544|JG36391|JG46705|JG40007|JG45616|JG49138|JG27129|JG22353|JG3179|JG26830|JG61640|JG58912|JG62619|JG54830|JG26482|JG24260|JG55769|JG45041|JG3854|JG695|JG52976|JG39953|JG58314|JG43741|JG25116|JG22041|JG2052|JG56328|…
0mM_6wk_Up_50mM_6wk_Down_BP	30514	0.023169	0.25809	2	13	539	29212	negative regulation of BMP signaling pathway	JG3524|JG8288
0mM_6wk_Up_50mM_6wk_Down_BP	48530	0.023169	0.25809	2	13	539	29212	fruit morphogenesis	JG61479|JG944
0mM_6wk_Up_50mM_6wk_Down_BP	70482	0.023391	0.25899	11	298	539	29212	response to oxygen levels	JG45217|JG28312|JG27948|JG1963|JG12843|JG8956|JG53040|JG11694|JG8240|JG54694|JG31450
0mM_6wk_Up_50mM_6wk_Down_BP	60548	0.023559	0.25929	5	88	539	29212	negative regulation of cell death	JG45217|JG62043|JG43290|JG42307|JG63193
0mM_6wk_Up_50mM_6wk_Down_BP	43436	0.024455	0.26388	47	1895	539	29212	oxoacid metabolic process	JG55489|JG13904|JG56459|JG11249|JG48073|JG30106|JG12534|JG8902|JG17075|JG31450|JG19474|JG49509|JG11084|JG42457|JG26509|JG37450|JG5082|JG53180|JG62182|JG22169|JG2035|JG12907|JG25751|JG24200|JG10802|JG11417|JG21281|JG28754|JG1545|JG1963|JG29748|JG59694|JG13651|JG39940|JG22977|JG8960|JG4162|JG43359|JG15300|JG24999|JG15700|JG8505|JG55271|JG26952|JG3255|JG46149|JG60374
0mM_6wk_Up_50mM_6wk_Down_BP	19752	0.024455	0.26388	47	1895	539	29212	carboxylic acid metabolic process	JG55489|JG13904|JG56459|JG11249|JG48073|JG30106|JG12534|JG8902|JG17075|JG31450|JG19474|JG49509|JG11084|JG42457|JG26509|JG37450|JG5082|JG53180|JG62182|JG22169|JG2035|JG12907|JG25751|JG24200|JG10802|JG11417|JG21281|JG28754|JG1545|JG1963|JG29748|JG59694|JG13651|JG39940|JG22977|JG8960|JG4162|JG43359|JG15300|JG24999|JG15700|JG8505|JG55271|JG26952|JG3255|JG46149|JG60374
0mM_6wk_Up_50mM_6wk_Down_BP	209	0.024551	0.26388	7	154	539	29212	protein polyubiquitination	JG46617|JG25438|JG32938|JG54838|JG58754|JG18663|JG23891
0mM_6wk_Up_50mM_6wk_Down_BP	9637	0.024551	0.26388	7	154	539	29212	response to blue light	JG5752|JG14128|JG20197|JG8481|JG55972|JG43124|JG61640
0mM_6wk_Up_50mM_6wk_Down_BP	10033	0.025209	0.26938	71	3056	539	29212	response to organic substance	JG23192|JG13904|JG62879|JG11844|JG49062|JG12534|JG8727|JG59301|JG39776|JG57960|JG17277|JG31450|JG37152|JG22868|JG43405|JG9503|JG9340|JG61479|JG49861|JG29453|JG31269|JG55335|JG29748|JG59694|JG37767|JG11552|JG12363|JG944|JG43359|JG8866|JG22556|JG16513|JG46705|JG42307|JG1079|JG27129|JG9271|JG26952|JG1274|JG44045|JG29477|JG58912|JG26482|JG29876|JG24704|JG16049|JG23815|JG37450|JG24624|JG63193|JG62148|…
0mM_6wk_Up_50mM_6wk_Down_BP	6082	0.025861	0.27475	47	1902	539	29212	organic acid metabolic process	JG55489|JG13904|JG56459|JG11249|JG48073|JG30106|JG12534|JG8902|JG17075|JG31450|JG19474|JG49509|JG11084|JG42457|JG26509|JG37450|JG5082|JG53180|JG62182|JG22169|JG2035|JG12907|JG25751|JG24200|JG10802|JG11417|JG21281|JG28754|JG1545|JG1963|JG29748|JG59694|JG13651|JG39940|JG22977|JG8960|JG4162|JG43359|JG15300|JG24999|JG15700|JG8505|JG55271|JG26952|JG3255|JG46149|JG60374
0mM_6wk_Up_50mM_6wk_Down_BP	71421	0.026704	0.2773	2	14	539	29212	manganese ion transmembrane transport	JG52748|JG13101
0mM_6wk_Up_50mM_6wk_Down_BP	30510	0.026704	0.2773	2	14	539	29212	regulation of BMP signaling pathway	JG3524|JG8288
0mM_6wk_Up_50mM_6wk_Down_BP	19374	0.026704	0.2773	2	14	539	29212	galactolipid metabolic process	JG55016|JG39336
0mM_6wk_Up_50mM_6wk_Down_BP	48871	0.026704	0.2773	2	14	539	29212	multicellular organismal homeostasis	JG12843|JG53040
0mM_6wk_Up_50mM_6wk_Down_BP	30003	0.027702	0.28604	9	230	539	29212	cellular cation homeostasis	JG30420|JG29859|JG54283|JG36895|JG19195|JG11694|JG25796|JG25797|JG43322
0mM_6wk_Up_50mM_6wk_Down_BP	46395	0.028569	0.29335	10	269	539	29212	carboxylic acid catabolic process	JG28754|JG1545|JG24999|JG1963|JG5082|JG55271|JG39940|JG60374|JG24200|JG31450
0mM_6wk_Up_50mM_6wk_Down_BP	71456	0.029058	0.29459	9	232	539	29212	cellular response to hypoxia	JG45217|JG28312|JG27948|JG12843|JG8956|JG53040|JG8240|JG54694|JG31450
0mM_6wk_Up_50mM_6wk_Down_BP	42180	0.029186	0.29459	48	1965	539	29212	cellular ketone metabolic process	JG55489|JG13904|JG29479|JG56459|JG11249|JG48073|JG30106|JG12534|JG8902|JG17075|JG31450|JG19474|JG49509|JG11084|JG42457|JG26509|JG37450|JG5082|JG53180|JG62182|JG22169|JG2035|JG12907|JG25751|JG24200|JG10802|JG11417|JG21281|JG28754|JG1545|JG1963|JG29748|JG59694|JG13651|JG39940|JG22977|JG8960|JG4162|JG43359|JG15300|JG24999|JG15700|JG8505|JG55271|JG26952|JG3255|JG46149|JG60374
0mM_6wk_Up_50mM_6wk_Down_BP	16054	0.0292	0.29459	10	270	539	29212	organic acid catabolic process	JG28754|JG1545|JG24999|JG1963|JG5082|JG55271|JG39940|JG60374|JG24200|JG31450
0mM_6wk_Up_50mM_6wk_Down_BP	44265	0.02933	0.29459	33	1263	539	29212	cellular macromolecule catabolic process	JG29477|JG30420|JG11987|JG53040|JG58754|JG56233|JG40234|JG52806|JG46916|JG25438|JG32938|JG9340|JG12907|JG2154|JG4175|JG23891|JG55335|JG58701|JG29624|JG4219|JG28832|JG12843|JG18492|JG11650|JG1727|JG8721|JG21983|JG50417|JG58780|JG52835|JG54838|JG21982|JG4685
0mM_6wk_Up_50mM_6wk_Down_BP	9611	0.030014	0.29475	11	310	539	29212	response to wounding	JG1989|JG28323|JG1988|JG46705|JG35213|JG1990|JG11552|JG59832|JG58777|JG24200|JG8056
0mM_6wk_Up_50mM_6wk_Down_BP	10143	0.030526	0.29475	3	37	539	29212	cutin biosynthetic process	JG21281|JG26952|JG12907
0mM_6wk_Up_50mM_6wk_Down_BP	30004	0.03209	0.29475	4	65	539	29212	cellular monovalent inorganic cation homeostasis	JG29859|JG36895|JG11694|JG43322
0mM_6wk_Up_50mM_6wk_Down_BP	45893	0.032447	0.29475	21	733	539	29212	positive regulation of transcription, DNA-dependent	JG58912|JG1736|JG56328|JG27162|JG11844|JG55769|JG45041|JG3854|JG52976|JG58314|JG55972|JG39320|JG42435|JG22309|JG40521|JG5752|JG30191|JG36391|JG40007|JG20197|JG3179
0mM_6wk_Up_50mM_6wk_Down_BP	45941	0.032447	0.29475	21	733	539	29212	positive regulation of transcription	JG58912|JG1736|JG56328|JG27162|JG11844|JG55769|JG45041|JG3854|JG52976|JG58314|JG55972|JG39320|JG42435|JG22309|JG40521|JG5752|JG30191|JG36391|JG40007|JG20197|JG3179
0mM_6wk_Up_50mM_6wk_Down_BP	9687	0.032701	0.29475	3	38	539	29212	abscisic acid metabolic process	JG37450|JG28754|JG26952
0mM_6wk_Up_50mM_6wk_Down_BP	9696	0.032701	0.29475	3	38	539	29212	salicylic acid metabolic process	JG30106|JG31450|JG19474
0mM_6wk_Up_50mM_6wk_Down_BP	43288	0.032701	0.29475	3	38	539	29212	apocarotenoid metabolic process	JG37450|JG28754|JG26952
0mM_6wk_Up_50mM_6wk_Down_BP	51512	0.034373	0.29475	2	16	539	29212	positive regulation of unidimensional cell growth	JG52748|JG13101
0mM_6wk_Up_50mM_6wk_Down_BP	16110	0.034373	0.29475	2	16	539	29212	tetraterpenoid catabolic process	JG37450|JG44983
0mM_6wk_Up_50mM_6wk_Down_BP	16118	0.034373	0.29475	2	16	539	29212	carotenoid catabolic process	JG37450|JG44983
0mM_6wk_Up_50mM_6wk_Down_BP	16121	0.034373	0.29475	2	16	539	29212	carotene catabolic process	JG37450|JG44983
0mM_6wk_Up_50mM_6wk_Down_BP	9737	0.03438	0.29475	23	826	539	29212	response to abscisic acid stimulus	JG58109|JG26482|JG29876|JG12534|JG15081|JG59432|JG59301|JG40934|JG39776|JG57960|JG17277|JG37152|JG37450|JG43405|JG22556|JG25008|JG26952|JG21157|JG8481|JG63323|JG49861|JG29882|JG29453
0mM_6wk_Up_50mM_6wk_Down_BP	55067	0.034896	0.29475	6	131	539	29212	monovalent inorganic cation homeostasis	JG29859|JG36895|JG11694|JG34588|JG43322|JG24472
0mM_6wk_Up_50mM_6wk_Down_BP	71453	0.034951	0.29475	9	240	539	29212	cellular response to oxygen levels	JG45217|JG28312|JG27948|JG12843|JG8956|JG53040|JG8240|JG54694|JG31450
0mM_6wk_Up_50mM_6wk_Down_BP	8285	0.035315	0.29475	4	67	539	29212	negative regulation of cell proliferation	JG42435|JG27162|JG45041|JG12985
0mM_6wk_Up_50mM_6wk_Down_BP	6817	0.035315	0.29475	4	67	539	29212	phosphate transport	JG19220|JG12785|JG45574|JG37884
0mM_6wk_Up_50mM_6wk_Down_BP	51252	0.035654	0.29475	64	2768	539	29212	regulation of RNA metabolic process	JG1736|JG13904|JG28766|JG11844|JG45619|JG39412|JG23913|JG42435|JG22309|JG8811|JG22503|JG10989|JG25140|JG57999|JG2634|JG12966|JG27162|JG45250|JG48040|JG11595|JG31783|JG55972|JG40521|JG5752|JG15544|JG36391|JG46705|JG40007|JG45616|JG49138|JG27129|JG22353|JG3179|JG26830|JG61640|JG58912|JG62619|JG54830|JG26482|JG24260|JG55769|JG45041|JG3854|JG695|JG52976|JG39953|JG58314|JG43741|JG25116|JG22041|JG2052|…
0mM_6wk_Up_50mM_6wk_Down_BP	10941	0.035741	0.29475	9	241	539	29212	regulation of cell death	JG45217|JG58701|JG62043|JG43290|JG3524|JG42307|JG63193|JG4685|JG43047
0mM_6wk_Up_50mM_6wk_Down_BP	33396	0.036563	0.29475	1	2	539	29212	beta-alanine biosynthetic process via 3-ureidopropionate	JG10802
0mM_6wk_Up_50mM_6wk_Down_BP	70262	0.036563	0.29475	1	2	539	29212	peptidyl-serine dephosphorylation	JG42307
0mM_6wk_Up_50mM_6wk_Down_BP	33494	0.036563	0.29475	1	2	539	29212	ferulate metabolic process	JG11084
0mM_6wk_Up_50mM_6wk_Down_BP	46108	0.036563	0.29475	1	2	539	29212	uridine metabolic process	JG27517
0mM_6wk_Up_50mM_6wk_Down_BP	42129	0.036563	0.29475	1	2	539	29212	regulation of T cell proliferation	JG12985
0mM_6wk_Up_50mM_6wk_Down_BP	46278	0.036563	0.29475	1	2	539	29212	protocatechuate metabolic process	JG11084
0mM_6wk_Up_50mM_6wk_Down_BP	9557	0.036563	0.29475	1	2	539	29212	antipodal cell differentiation	JG61496
0mM_6wk_Up_50mM_6wk_Down_BP	9712	0.036563	0.29475	1	2	539	29212	catechol metabolic process	JG11084
0mM_6wk_Up_50mM_6wk_Down_BP	34311	0.036563	0.29475	1	2	539	29212	diol metabolic process	JG11084
0mM_6wk_Up_50mM_6wk_Down_BP	9801	0.036563	0.29475	1	2	539	29212	cinnamic acid ester metabolic process	JG11084
0mM_6wk_Up_50mM_6wk_Down_BP	71280	0.036563	0.29475	1	2	539	29212	cellular response to copper ion	JG57999
0mM_6wk_Up_50mM_6wk_Down_BP	30382	0.036563	0.29475	1	2	539	29212	sperm mitochondrion organization	JG12275
0mM_6wk_Up_50mM_6wk_Down_BP	30417	0.036563	0.29475	1	2	539	29212	nicotianamine metabolic process	JG62182
0mM_6wk_Up_50mM_6wk_Down_BP	30418	0.036563	0.29475	1	2	539	29212	nicotianamine biosynthetic process	JG62182
0mM_6wk_Up_50mM_6wk_Down_BP	14072	0.036563	0.29475	1	2	539	29212	response to isoquinoline alkaloid	JG42307
0mM_6wk_Up_50mM_6wk_Down_BP	5993	0.036563	0.29475	1	2	539	29212	trehalose catabolic process	JG7937
0mM_6wk_Up_50mM_6wk_Down_BP	6218	0.036563	0.29475	1	2	539	29212	uridine catabolic process	JG27517
0mM_6wk_Up_50mM_6wk_Down_BP	43193	0.036563	0.29475	1	2	539	29212	positive regulation of gene-specific transcription	JG58912
0mM_6wk_Up_50mM_6wk_Down_BP	43278	0.036563	0.29475	1	2	539	29212	response to morphine	JG42307
0mM_6wk_Up_50mM_6wk_Down_BP	18958	0.036563	0.29475	1	2	539	29212	phenol metabolic process	JG11084
0mM_6wk_Up_50mM_6wk_Down_BP	6797	0.036563	0.29475	1	2	539	29212	polyphosphate metabolic process	JG37884
0mM_6wk_Up_50mM_6wk_Down_BP	6799	0.036563	0.29475	1	2	539	29212	polyphosphate biosynthetic process	JG37884
0mM_6wk_Up_50mM_6wk_Down_BP	51896	0.036563	0.29475	1	2	539	29212	regulation of protein kinase B signaling cascade	JG8288
0mM_6wk_Up_50mM_6wk_Down_BP	51898	0.036563	0.29475	1	2	539	29212	negative regulation of protein kinase B signaling cascade	JG8288
0mM_6wk_Up_50mM_6wk_Down_BP	6990	0.036563	0.29475	1	2	539	29212	positive regulation of gene-specific transcription involved in unfolded protein response	JG58912
0mM_6wk_Up_50mM_6wk_Down_BP	60914	0.036563	0.29475	1	2	539	29212	heart formation	JG8288
0mM_6wk_Up_50mM_6wk_Down_BP	6714	0.037287	0.29927	3	40	539	29212	sesquiterpenoid metabolic process	JG37450|JG28754|JG26952
0mM_6wk_Up_50mM_6wk_Down_BP	31325	0.038609	0.30854	30	1154	539	29212	positive regulation of cellular metabolic process	JG58912|JG1736|JG11844|JG55769|JG45041|JG3854|JG52976|JG58314|JG40234|JG42435|JG22309|JG53180|JG23454|JG9340|JG21157|JG31289|JG56328|JG27162|JG55972|JG34232|JG39320|JG40521|JG5752|JG30191|JG36391|JG40007|JG20197|JG47971|JG54838|JG3179
0mM_6wk_Up_50mM_6wk_Down_BP	31328	0.039881	0.31732	24	884	539	29212	positive regulation of cellular biosynthetic process	JG58912|JG1736|JG56328|JG27162|JG11844|JG55769|JG45041|JG3854|JG52976|JG58314|JG55972|JG39320|JG40234|JG42435|JG22309|JG40521|JG5752|JG30191|JG36391|JG40007|JG53180|JG23454|JG20197|JG3179
0mM_6wk_Up_50mM_6wk_Down_BP	33108	0.040491	0.31941	4	70	539	29212	mitochondrial respiratory chain complex assembly	JG11557|JG35065|JG56233|JG47202
0mM_6wk_Up_50mM_6wk_Down_BP	9407	0.040491	0.31941	4	70	539	29212	toxin catabolic process	JG31140|JG58132|JG43100|JG31143
0mM_6wk_Up_50mM_6wk_Down_BP	6875	0.040779	0.32031	5	102	539	29212	cellular metal ion homeostasis	JG36895|JG19195|JG11694|JG25796|JG25797
0mM_6wk_Up_50mM_6wk_Down_BP	9891	0.042079	0.32764	24	889	539	29212	positive regulation of biosynthetic process	JG58912|JG1736|JG56328|JG27162|JG11844|JG55769|JG45041|JG3854|JG52976|JG58314|JG55972|JG39320|JG40234|JG42435|JG22309|JG40521|JG5752|JG30191|JG36391|JG40007|JG53180|JG23454|JG20197|JG3179
0mM_6wk_Up_50mM_6wk_Down_BP	6026	0.042782	0.32764	2	18	539	29212	aminoglycan catabolic process	JG6645|JG56001
0mM_6wk_Up_50mM_6wk_Down_BP	6030	0.042782	0.32764	2	18	539	29212	chitin metabolic process	JG6645|JG56001
0mM_6wk_Up_50mM_6wk_Down_BP	6032	0.042782	0.32764	2	18	539	29212	chitin catabolic process	JG6645|JG56001
0mM_6wk_Up_50mM_6wk_Down_BP	6828	0.042782	0.32764	2	18	539	29212	manganese ion transport	JG52748|JG13101
0mM_6wk_Up_50mM_6wk_Down_BP	48639	0.042782	0.32764	2	18	539	29212	positive regulation of developmental growth	JG52748|JG13101
0mM_6wk_Up_50mM_6wk_Down_BP	6641	0.044168	0.33638	4	72	539	29212	triglyceride metabolic process	JG12534|JG3951|JG6427|JG3980
0mM_6wk_Up_50mM_6wk_Down_BP	19953	0.044289	0.33638	7	175	539	29212	sexual reproduction	JG11836|JG29238|JG3524|JG36391|JG61496|JG24265|JG12275
0mM_6wk_Up_50mM_6wk_Down_BP	71214	0.044654	0.33706	11	331	539	29212	cellular response to abiotic stimulus	JG40234|JG30191|JG14128|JG12534|JG7824|JG36895|JG19195|JG8481|JG59832|JG39776|JG55972
0mM_6wk_Up_50mM_6wk_Down_BP	71483	0.044746	0.33706	3	43	539	29212	cellular response to blue light	JG14128|JG8481|JG55972
0mM_6wk_Up_50mM_6wk_Down_BP	7166	0.045253	0.33949	9	252	539	29212	cell surface receptor linked signaling pathway	JG17498|JG11647|JG31289|JG12985|JG62148|JG11683|JG31023|JG11706|JG62147
0mM_6wk_Up_50mM_6wk_Down_BP	9404	0.046075	0.34425	4	73	539	29212	toxin metabolic process	JG31140|JG58132|JG43100|JG31143
0mM_6wk_Up_50mM_6wk_Down_BP	43067	0.047754	0.35535	7	178	539	29212	regulation of programmed cell death	JG45217|JG58701|JG43290|JG3524|JG63193|JG4685|JG43047
0mM_6wk_Up_50mM_6wk_Down_BP	41	0.048383	0.35858	5	107	539	29212	transition metal ion transport	JG59281|JG52748|JG11692|JG13101|JG46334
0mM_6wk_Up_600mM_6wk_Down_BP	50896	3.759e-13	7.2323e-10	244	9268	522	29212	response to stimulus	JG54730|JG55820|JG1777|JG56113|JG37152|JG21015|JG46673|JG1780|JG8056|JG20284|JG2196|JG58525|JG13973|JG18773|JG58884|JG944|JG62370|JG41094|JG21267|JG62498|JG30420|JG55964|JG30545|JG48073|JG55727|JG19195|JG18663|JG6771|JG15713|JG21157|JG61496|JG2052|JG43290|JG28913|JG37621|JG12069|JG12065|JG58301|JG34232|JG21965|JG9258|JG27948|JG31081|JG43734|JG34909|JG17903|JG20197|JG2065|JG23192|JG33676|JG42949|J…
0mM_6wk_Up_600mM_6wk_Down_BP	6950	1.2287e-09	1.182e-06	167	6088	522	29212	response to stress	JG54730|JG33875|JG52031|JG1777|JG11844|JG39978|JG54694|JG57960|JG31450|JG21015|JG45629|JG49303|JG24367|JG1780|JG8056|JG41023|JG20284|JG2196|JG58525|JG12920|JG13973|JG38537|JG37206|JG52941|JG39863|JG57278|JG18773|JG58884|JG62370|JG46705|JG41094|JG26799|JG26556|JG21267|JG62498|JG53023|JG30420|JG30024|JG61404|JG30545|JG34745|JG55727|JG19195|JG18663|JG18387|JG6771|JG5163|JG24704|JG37450|JG58152|JG215…
0mM_6wk_Up_600mM_6wk_Down_BP	42221	1.4901e-07	9.5565e-05	128	4624	522	29212	response to chemical stimulus	JG55820|JG52031|JG11844|JG56516|JG37438|JG39978|JG37436|JG13101|JG54694|JG57960|JG31450|JG37152|JG45629|JG46673|JG49303|JG24367|JG1780|JG28047|JG20284|JG58525|JG13973|JG52149|JG39863|JG12363|JG57278|JG55773|JG944|JG16513|JG59693|JG62370|JG46705|JG41094|JG26799|JG53023|JG30420|JG55964|JG30545|JG34745|JG48073|JG37334|JG5163|JG24704|JG37450|JG58152|JG21550|JG15713|JG25116|JG18705|JG21157|JG61496|JG4…
0mM_6wk_Up_600mM_6wk_Down_BP	51707	3.4834e-07	0.00016755	63	1812	522	29212	response to other organism	JG55820|JG56516|JG39978|JG35213|JG34247|JG54891|JG56113|JG34361|JG31450|JG62043|JG52948|JG9503|JG40899|JG40092|JG1780|JG24200|JG41023|JG20284|JG2196|JG37767|JG43509|JG57278|JG43359|JG43912|JG46705|JG26799|JG2045|JG22198|JG30024|JG61404|JG30545|JG48073|JG55727|JG30623|JG37136|JG58752|JG37334|JG18387|JG61570|JG52806|JG6930|JG15713|JG25116|JG22169|JG61333|JG49196|JG26692|JG22290|JG59439|JG43290|JG28…
0mM_6wk_Up_600mM_6wk_Down_BP	45449	6.8029e-07	0.00024842	82	2652	522	29212	regulation of transcription	JG1736|JG52031|JG28766|JG34842|JG11766|JG11844|JG56516|JG19092|JG42949|JG7518|JG16140|JG39412|JG54891|JG34361|JG38049|JG37113|JG11361|JG22309|JG8811|JG22503|JG46673|JG49303|JG10989|JG57999|JG12966|JG27162|JG55736|JG13338|JG48040|JG54528|JG31783|JG57278|JG56621|JG58884|JG51806|JG40521|JG42423|JG45617|JG5752|JG59693|JG36391|JG46705|JG40007|JG45616|JG27449|JG41094|JG22430|JG3179|JG26556|JG26830|JG47…
0mM_6wk_Up_600mM_6wk_Down_BP	9607	7.747e-07	0.00024842	66	1979	522	29212	response to biotic stimulus	JG55820|JG56516|JG39978|JG35213|JG34247|JG54891|JG56113|JG34361|JG31450|JG62043|JG52948|JG17876|JG9503|JG40899|JG40092|JG1780|JG24200|JG41023|JG20284|JG2196|JG37767|JG43509|JG57278|JG43359|JG43912|JG46705|JG26799|JG2045|JG22198|JG30024|JG61404|JG30545|JG48073|JG55727|JG30623|JG37136|JG58752|JG37334|JG18387|JG61570|JG52806|JG6930|JG15713|JG25116|JG62500|JG22169|JG42253|JG61333|JG49196|JG26692|JG22…
0mM_6wk_Up_600mM_6wk_Down_BP	6355	1.5975e-06	0.00043908	80	2622	522	29212	regulation of transcription, DNA-dependent	JG1736|JG52031|JG28766|JG34842|JG11766|JG11844|JG56516|JG19092|JG42949|JG7518|JG16140|JG39412|JG54891|JG34361|JG38049|JG37113|JG11361|JG22309|JG8811|JG22503|JG46673|JG49303|JG10989|JG57999|JG12966|JG27162|JG55736|JG13338|JG48040|JG54528|JG31783|JG57278|JG56621|JG58884|JG51806|JG40521|JG42423|JG45617|JG5752|JG59693|JG36391|JG46705|JG40007|JG45616|JG27449|JG41094|JG22430|JG3179|JG26556|JG26830|JG47…
0mM_6wk_Up_600mM_6wk_Down_BP	55066	4.1932e-06	0.0010085	17	256	522	29212	di-, tri-valent inorganic cation homeostasis	JG25130|JG54257|JG30420|JG12843|JG19195|JG18661|JG11692|JG13101|JG12065|JG16049|JG8973|JG7357|JG8536|JG52748|JG25796|JG25797|JG2052
0mM_6wk_Up_600mM_6wk_Down_BP	51252	6.6427e-06	0.0013165	81	2768	522	29212	regulation of RNA metabolic process	JG1736|JG52031|JG28766|JG34842|JG11766|JG11844|JG56516|JG19092|JG42949|JG7518|JG16140|JG39412|JG54891|JG34361|JG38049|JG37113|JG11361|JG22309|JG8811|JG22503|JG46673|JG49303|JG10989|JG57999|JG12966|JG27162|JG55736|JG13338|JG48040|JG54528|JG31783|JG57278|JG56621|JG58884|JG51806|JG40521|JG42423|JG45617|JG5752|JG59693|JG36391|JG46705|JG40007|JG45616|JG27449|JG41094|JG22430|JG26799|JG3179|JG26556|JG26…
0mM_6wk_Up_600mM_6wk_Down_BP	9620	6.8425e-06	0.0013165	30	682	522	29212	response to fungus	JG56516|JG61404|JG30545|JG48073|JG55727|JG30623|JG34247|JG34361|JG31450|JG58752|JG52806|JG52948|JG15713|JG1780|JG24200|JG61333|JG20284|JG2196|JG26692|JG22290|JG43290|JG34232|JG9258|JG6621|JG50417|JG46705|JG62679|JG45790|JG17948|JG22198
0mM_6wk_Up_600mM_6wk_Down_BP	6952	9.3469e-06	0.0016095	71	2350	522	29212	defense response	JG33875|JG39978|JG34361|JG31450|JG17874|JG62043|JG17876|JG9503|JG40899|JG9340|JG1780|JG41023|JG20284|JG2196|JG13973|JG38537|JG37206|JG37767|JG43509|JG55297|JG57278|JG18773|JG43359|JG46705|JG6645|JG26799|JG2045|JG62498|JG30024|JG25270|JG61404|JG30545|JG55727|JG30623|JG62539|JG29915|JG37136|JG58752|JG18387|JG6771|JG5163|JG61570|JG52806|JG25116|JG62500|JG22169|JG21157|JG42253|JG61333|JG26683|JG49196…
0mM_6wk_Up_600mM_6wk_Down_BP	10556	1.0039e-05	0.0016095	85	2980	522	29212	regulation of macromolecule biosynthetic process	JG1736|JG52031|JG28766|JG34842|JG11766|JG11844|JG56516|JG19092|JG42949|JG7518|JG16140|JG39412|JG54891|JG34361|JG38049|JG37113|JG11361|JG22309|JG8811|JG22503|JG46673|JG49303|JG10989|JG57999|JG12966|JG27162|JG55736|JG13338|JG48040|JG54528|JG31783|JG57278|JG56621|JG58884|JG51806|JG40521|JG42423|JG45617|JG5752|JG59693|JG36391|JG46705|JG40007|JG45616|JG27449|JG41094|JG22430|JG3179|JG26556|JG26830|JG47…
0mM_6wk_Up_600mM_6wk_Down_BP	31408	1.5985e-05	0.0023657	9	82	522	29212	oxylipin biosynthetic process	JG62550|JG24999|JG25270|JG15700|JG48073|JG17916|JG2035|JG1185|JG24200
0mM_6wk_Up_600mM_6wk_Down_BP	31323	2.4332e-05	0.0032139	102	3845	522	29212	regulation of cellular metabolic process	JG52031|JG34842|JG11844|JG56516|JG7518|JG22503|JG46673|JG49303|JG10989|JG13338|JG48040|JG59212|JG57278|JG56621|JG58884|JG45617|JG5752|JG59693|JG62370|JG46705|JG45616|JG41094|JG26799|JG3179|JG26556|JG26830|JG47357|JG8101|JG30024|JG694|JG1518|JG37334|JG43741|JG7589|JG6930|JG15713|JG25116|JG21157|JG2052|JG49390|JG40735|JG34232|JG21965|JG31081|JG9658|JG20197|JG26694|JG1736|JG28766|JG11766|JG19092|JG4…
0mM_6wk_Up_600mM_6wk_Down_BP	10033	2.5418e-05	0.0032139	85	3056	522	29212	response to organic substance	JG23192|JG52031|JG11844|JG56516|JG37438|JG39978|JG37436|JG34247|JG54891|JG34361|JG39776|JG57960|JG31450|JG37152|JG45629|JG9503|JG46673|JG49303|JG9340|JG24367|JG1780|JG29453|JG28047|JG20284|JG55335|JG58525|JG13973|JG55570|JG12443|JG37767|JG52149|JG12363|JG57278|JG55773|JG944|JG43359|JG18735|JG16513|JG59693|JG62370|JG46705|JG17929|JG53023|JG31157|JG55964|JG29876|JG29359|JG30545|JG7813|JG12158|JG587…
0mM_6wk_Up_600mM_6wk_Down_BP	55072	2.6727e-05	0.0032139	10	109	522	29212	iron ion homeostasis	JG54257|JG30420|JG52748|JG12843|JG25796|JG25797|JG11692|JG13101|JG12065|JG2052
0mM_6wk_Up_600mM_6wk_Down_BP	10468	2.8792e-05	0.0032586	95	3531	522	29212	regulation of gene expression	JG1736|JG52031|JG28766|JG34842|JG11766|JG11844|JG56516|JG19092|JG39978|JG42949|JG7518|JG16140|JG39412|JG54891|JG34361|JG57960|JG38049|JG37113|JG11361|JG11482|JG22309|JG8811|JG40776|JG9503|JG22503|JG46673|JG49303|JG10989|JG57999|JG12966|JG27162|JG55736|JG13338|JG48040|JG54528|JG31783|JG57278|JG56621|JG58884|JG944|JG43359|JG51806|JG40521|JG42423|JG45617|JG5752|JG59693|JG36391|JG46705|JG40007|JG4561…
0mM_6wk_Up_600mM_6wk_Down_BP	31326	3.2772e-05	0.003503	87	3170	522	29212	regulation of cellular biosynthetic process	JG1736|JG52031|JG28766|JG34842|JG11766|JG11844|JG56516|JG19092|JG42949|JG7518|JG16140|JG39412|JG54891|JG34361|JG38049|JG37113|JG11361|JG19777|JG22309|JG8811|JG22503|JG46673|JG49303|JG10989|JG57999|JG12966|JG27162|JG55736|JG13338|JG48040|JG54528|JG31783|JG57278|JG56621|JG58884|JG63265|JG51806|JG40521|JG42423|JG45617|JG5752|JG59693|JG36391|JG46705|JG40007|JG45616|JG27449|JG41094|JG22430|JG3179|JG26…
0mM_6wk_Up_600mM_6wk_Down_BP	31407	3.941e-05	0.0038263	10	114	522	29212	oxylipin metabolic process	JG62550|JG24999|JG25270|JG15700|JG48073|JG17916|JG2035|JG1185|JG24200|JG19474
0mM_6wk_Up_600mM_6wk_Down_BP	9889	3.9775e-05	0.0038263	87	3187	522	29212	regulation of biosynthetic process	JG1736|JG52031|JG28766|JG34842|JG11766|JG11844|JG56516|JG19092|JG42949|JG7518|JG16140|JG39412|JG54891|JG34361|JG38049|JG37113|JG11361|JG19777|JG22309|JG8811|JG22503|JG46673|JG49303|JG10989|JG57999|JG12966|JG27162|JG55736|JG13338|JG48040|JG54528|JG31783|JG57278|JG56621|JG58884|JG63265|JG51806|JG40521|JG42423|JG45617|JG5752|JG59693|JG36391|JG46705|JG40007|JG45616|JG27449|JG41094|JG22430|JG3179|JG26…
0mM_6wk_Up_600mM_6wk_Down_BP	51704	4.8226e-05	0.0044184	70	2427	522	29212	multi-organism process	JG29411|JG55820|JG56516|JG39978|JG35213|JG34247|JG54891|JG56113|JG34361|JG31450|JG62043|JG52948|JG9503|JG40899|JG40092|JG1780|JG24200|JG41023|JG20284|JG2196|JG27440|JG3524|JG37767|JG43509|JG57278|JG43359|JG43912|JG46705|JG26799|JG2045|JG22198|JG30024|JG61404|JG30545|JG48073|JG55727|JG30623|JG11267|JG11266|JG37136|JG58752|JG37334|JG18387|JG61570|JG52806|JG7589|JG6930|JG15713|JG25116|JG22169|JG6133…
0mM_6wk_Up_600mM_6wk_Down_BP	9628	5.1902e-05	0.004539	81	2933	522	29212	response to abiotic stimulus	JG1777|JG11844|JG56516|JG19092|JG35213|JG42949|JG54891|JG34361|JG39776|JG57960|JG38049|JG37113|JG52233|JG8811|JG21015|JG40776|JG45629|JG49303|JG24367|JG1581|JG29453|JG23870|JG55736|JG12920|JG54528|JG13973|JG12443|JG52743|JG52941|JG57278|JG58884|JG7697|JG42423|JG5752|JG36391|JG40007|JG27449|JG41094|JG22430|JG26799|JG26556|JG17929|JG34307|JG53023|JG30024|JG29876|JG11624|JG34745|JG19195|JG37334|JG51…
0mM_6wk_Up_600mM_6wk_Down_BP	55085	5.6579e-05	0.0047329	25	581	522	29212	transmembrane transport	JG46471|JG62836|JG11224|JG35213|JG19195|JG50013|JG13101|JG37334|JG933|JG52748|JG46474|JG29453|JG46334|JG11898|JG56000|JG11692|JG32377|JG33883|JG58301|JG57973|JG15166|JG7357|JG58040|JG45357|JG22495
0mM_6wk_Up_600mM_6wk_Down_BP	19219	6.1821e-05	0.0049559	84	3087	522	29212	regulation of nucleobase, nucleoside, nucleotide and nucleic acid metabolic process	JG1736|JG52031|JG28766|JG34842|JG11766|JG11844|JG56516|JG19092|JG42949|JG7518|JG16140|JG39412|JG54891|JG34361|JG38049|JG37113|JG11361|JG22309|JG8811|JG22503|JG46673|JG49303|JG10989|JG57999|JG12966|JG27162|JG55736|JG13338|JG48040|JG54528|JG31783|JG57278|JG56621|JG58884|JG51806|JG40521|JG42423|JG45617|JG5752|JG59693|JG36391|JG46705|JG40007|JG45616|JG27449|JG41094|JG22430|JG26799|JG3179|JG26556|JG26…
0mM_6wk_Up_600mM_6wk_Down_BP	9749	7.7198e-05	0.0058747	8	78	522	29212	response to glucose stimulus	JG23192|JG24704|JG58525|JG50417|JG62370|JG28913|JG8240|JG37334
0mM_6wk_Up_600mM_6wk_Down_BP	51171	8.7369e-05	0.0058747	85	3165	522	29212	regulation of nitrogen compound metabolic process	JG1736|JG52031|JG28766|JG34842|JG11766|JG11844|JG56516|JG19092|JG42949|JG7518|JG16140|JG39412|JG54891|JG34361|JG38049|JG37113|JG11361|JG22309|JG8811|JG22503|JG46673|JG49303|JG10989|JG57999|JG12966|JG27162|JG55736|JG13338|JG48040|JG54528|JG31783|JG57278|JG56621|JG58884|JG63265|JG51806|JG40521|JG42423|JG45617|JG5752|JG59693|JG36391|JG46705|JG40007|JG45616|JG27449|JG41094|JG22430|JG26799|JG3179|JG26…
0mM_6wk_Up_600mM_6wk_Down_BP	19222	8.7971e-05	0.0058747	112	4455	522	29212	regulation of metabolic process	JG52031|JG34842|JG11844|JG56516|JG39978|JG7518|JG57960|JG22503|JG46673|JG49303|JG10989|JG13338|JG48040|JG59212|JG57278|JG56621|JG58884|JG944|JG45617|JG5752|JG16513|JG59693|JG62370|JG46705|JG45616|JG41094|JG26799|JG3179|JG26556|JG26830|JG47357|JG8101|JG30024|JG694|JG1518|JG37334|JG43741|JG7589|JG6930|JG15713|JG25116|JG21157|JG2052|JG49390|JG40735|JG34232|JG21965|JG31081|JG9658|JG20197|JG26694|JG17…
0mM_6wk_Up_600mM_6wk_Down_BP	9266	9.1518e-05	0.0058747	33	900	522	29212	response to temperature stimulus	JG29876|JG1777|JG34745|JG42949|JG54891|JG57960|JG52233|JG5163|JG8811|JG40776|JG49303|JG22169|JG29453|JG12920|JG54528|JG37621|JG11576|JG30074|JG33186|JG12443|JG52941|JG53296|JG39204|JG34232|JG21965|JG4161|JG7357|JG36391|JG27449|JG41094|JG17929|JG29882|JG26694
0mM_6wk_Up_600mM_6wk_Down_BP	50801	9.2711e-05	0.0058747	22	493	522	29212	ion homeostasis	JG25130|JG54257|JG30420|JG52031|JG27162|JG12843|JG19195|JG34588|JG18661|JG11692|JG13101|JG12065|JG58301|JG16049|JG8973|JG7357|JG8536|JG52748|JG58040|JG25796|JG25797|JG2052
0mM_6wk_Up_600mM_6wk_Down_BP	65007	9.4061e-05	0.0058747	197	8785	522	29212	biological regulation	JG36749|JG7518|JG37152|JG8973|JG46673|JG48040|JG13973|JG58884|JG944|JG62370|JG41094|JG3179|JG26830|JG30420|JG55964|JG30545|JG21709|JG19195|JG34588|JG18661|JG1518|JG43741|JG15713|JG21157|JG2052|JG54742|JG49390|JG43290|JG12985|JG28913|JG12069|JG12065|JG58301|JG34232|JG21965|JG31081|JG20197|JG5690|JG25130|JG54257|JG33676|JG28766|JG39537|JG42949|JG39412|JG39776|JG37113|JG11361|JG11482|JG23516|JG22309…
0mM_6wk_Up_600mM_6wk_Down_BP	50794	9.4654e-05	0.0058747	148	6253	522	29212	regulation of cellular process	JG36749|JG52031|JG34842|JG11844|JG2228|JG56516|JG7518|JG13101|JG37152|JG45629|JG22503|JG46673|JG49303|JG28047|JG10989|JG13338|JG48040|JG59212|JG57278|JG56621|JG58884|JG944|JG45617|JG5752|JG59693|JG62370|JG46705|JG45616|JG41094|JG26799|JG3179|JG26556|JG26830|JG47357|JG8101|JG30024|JG55964|JG30545|JG694|JG1518|JG37334|JG43741|JG5163|JG7589|JG6930|JG15713|JG25116|JG21157|JG5047|JG2052|JG26683|JG4939…
0mM_6wk_Up_600mM_6wk_Down_BP	55080	0.00011248	0.006763	19	397	522	29212	cation homeostasis	JG25130|JG54257|JG30420|JG12843|JG19195|JG34588|JG18661|JG11692|JG13101|JG12065|JG58301|JG16049|JG8973|JG7357|JG8536|JG52748|JG25796|JG25797|JG2052
0mM_6wk_Up_600mM_6wk_Down_BP	9991	0.00012468	0.0072694	20	434	522	29212	response to extracellular stimulus	JG53023|JG30420|JG58525|JG52031|JG3524|JG12843|JG12785|JG34267|JG39776|JG50198|JG37884|JG22977|JG24704|JG43734|JG62370|JG39084|JG18705|JG8240|JG2052|JG47026
0mM_6wk_Up_600mM_6wk_Down_BP	48580	0.00014754	0.0080219	23	545	522	29212	regulation of post-embryonic development	JG31157|JG34842|JG12557|JG54528|JG39537|JG15081|JG58740|JG45707|JG39204|JG57960|JG37113|JG21965|JG4162|JG9503|JG40007|JG26988|JG49303|JG41094|JG22430|JG55907|JG62662|JG29453|JG26683
0mM_6wk_Up_600mM_6wk_Down_BP	60255	0.00015004	0.0080219	100	3931	522	29212	regulation of macromolecule metabolic process	JG52031|JG34842|JG11844|JG56516|JG39978|JG7518|JG57960|JG22503|JG46673|JG49303|JG10989|JG13338|JG48040|JG57278|JG56621|JG58884|JG944|JG45617|JG5752|JG59693|JG46705|JG45616|JG41094|JG26799|JG3179|JG26556|JG26830|JG47357|JG8101|JG30024|JG1518|JG43741|JG7589|JG6930|JG15713|JG25116|JG21157|JG2052|JG40735|JG21965|JG31081|JG9658|JG20197|JG26694|JG1736|JG28766|JG11766|JG19092|JG42949|JG16140|JG39412|JG5…
0mM_6wk_Up_600mM_6wk_Down_BP	34284	0.00015427	0.0080219	8	86	522	29212	response to monosaccharide stimulus	JG23192|JG24704|JG58525|JG50417|JG62370|JG28913|JG8240|JG37334
0mM_6wk_Up_600mM_6wk_Down_BP	9746	0.00015427	0.0080219	8	86	522	29212	response to hexose stimulus	JG23192|JG24704|JG58525|JG50417|JG62370|JG28913|JG8240|JG37334
0mM_6wk_Up_600mM_6wk_Down_BP	80090	0.00018539	0.0093865	93	3617	522	29212	regulation of primary metabolic process	JG1736|JG52031|JG28766|JG34842|JG11766|JG11844|JG56516|JG19092|JG42949|JG7518|JG16140|JG39412|JG54891|JG34361|JG38049|JG37113|JG11361|JG19777|JG22309|JG8811|JG22503|JG26988|JG46673|JG49303|JG9340|JG10989|JG57999|JG12966|JG27162|JG55736|JG13338|JG48040|JG54528|JG31783|JG57278|JG56621|JG58884|JG51806|JG40521|JG42423|JG41975|JG45617|JG5752|JG16513|JG59693|JG36391|JG46705|JG40007|JG45616|JG27449|JG41…
0mM_6wk_Up_600mM_6wk_Down_BP	48511	0.00019039	0.0093925	16	314	522	29212	rhythmic process	JG55128|JG34842|JG54528|JG58201|JG45707|JG54891|JG39204|JG55773|JG54025|JG21965|JG7015|JG42423|JG31081|JG22430|JG17929|JG26694
0mM_6wk_Up_600mM_6wk_Down_BP	1666	0.0002198	0.010572	15	286	522	29212	response to hypoxia	JG28312|JG58525|JG59439|JG1963|JG12843|JG18591|JG34361|JG54694|JG31450|JG27948|JG9119|JG62370|JG18705|JG45790|JG8240
0mM_6wk_Up_600mM_6wk_Down_BP	6468	0.00022722	0.010663	52	1746	522	29212	protein amino acid phosphorylation	JG29411|JG2228|JG20913|JG21606|JG23516|JG62043|JG40899|JG1780|JG41023|JG28774|JG33528|JG37767|JG55297|JG9119|JG62370|JG6646|JG2045|JG45377|JG34747|JG53024|JG34307|JG53023|JG4507|JG29359|JG62539|JG50191|JG6647|JG11267|JG11268|JG34588|JG11266|JG37136|JG39278|JG18387|JG3180|JG62148|JG18705|JG21157|JG62662|JG62147|JG47026|JG63715|JG28913|JG56120|JG37621|JG59678|JG50586|JG9258|JG49879|JG42205|JG17903|…
0mM_6wk_Up_600mM_6wk_Down_BP	6026	0.00025275	0.011052	4	18	522	29212	aminoglycan catabolic process	JG6645|JG15170|JG38537|JG12694
0mM_6wk_Up_600mM_6wk_Down_BP	6030	0.00025275	0.011052	4	18	522	29212	chitin metabolic process	JG6645|JG15170|JG38537|JG12694
0mM_6wk_Up_600mM_6wk_Down_BP	6032	0.00025275	0.011052	4	18	522	29212	chitin catabolic process	JG6645|JG15170|JG38537|JG12694
0mM_6wk_Up_600mM_6wk_Down_BP	51716	0.00028679	0.012262	111	4540	522	29212	cellular response to stimulus	JG52031|JG11844|JG37438|JG39978|JG37436|JG13101|JG54694|JG57960|JG31450|JG37152|JG45629|JG46673|JG24367|JG28047|JG20284|JG58525|JG37206|JG52149|JG39863|JG57278|JG18773|JG55773|JG944|JG59693|JG62370|JG41094|JG26556|JG21267|JG53023|JG30420|JG30024|JG55964|JG19195|JG18663|JG21550|JG18705|JG21157|JG61496|JG2052|JG47026|JG26692|JG40735|JG34232|JG21965|JG27948|JG31081|JG50417|JG2100|JG26694|JG23192|JG3…
0mM_6wk_Up_600mM_6wk_Down_BP	71456	0.00030254	0.012654	13	232	522	29212	cellular response to hypoxia	JG28312|JG58525|JG59439|JG12843|JG18591|JG34361|JG54694|JG31450|JG27948|JG9119|JG18705|JG45790|JG8240
0mM_6wk_Up_600mM_6wk_Down_BP	48878	0.00032319	0.01323	28	766	522	29212	chemical homeostasis	JG25130|JG54257|JG30420|JG52031|JG58916|JG19195|JG34588|JG18661|JG13101|JG16049|JG8973|JG8536|JG52748|JG62148|JG25796|JG25797|JG24200|JG2052|JG54742|JG27162|JG12843|JG11692|JG13771|JG12065|JG58301|JG7357|JG58040|JG10917
0mM_6wk_Up_600mM_6wk_Down_BP	70482	0.00034053	0.01365	15	298	522	29212	response to oxygen levels	JG28312|JG58525|JG59439|JG1963|JG12843|JG18591|JG34361|JG54694|JG31450|JG27948|JG9119|JG62370|JG18705|JG45790|JG8240
0mM_6wk_Up_600mM_6wk_Down_BP	50789	0.00037349	0.014665	168	7468	522	29212	regulation of biological process	JG36749|JG52031|JG34842|JG11844|JG2228|JG56516|JG39978|JG7518|JG13101|JG57960|JG37152|JG45629|JG22503|JG46673|JG49303|JG28047|JG10989|JG13338|JG48040|JG59212|JG57278|JG56621|JG58884|JG944|JG38099|JG7015|JG45617|JG5752|JG16513|JG59693|JG62370|JG46705|JG45616|JG41094|JG26799|JG3179|JG26556|JG26830|JG47357|JG8101|JG30420|JG30024|JG55964|JG30545|JG694|JG21709|JG34588|JG1518|JG37334|JG43741|JG5163|JG7…
0mM_6wk_Up_600mM_6wk_Down_BP	3	0.00038237	0.014714	73	2743	522	29212	reproduction	JG29411|JG55820|JG7518|JG16140|JG38488|JG54891|JG37113|JG37152|JG9503|JG26988|JG49303|JG24367|JG42670|JG4571|JG11836|JG26032|JG27440|JG12966|JG33528|JG3524|JG54528|JG33120|JG58201|JG944|JG63265|JG45930|JG40521|JG18735|JG43912|JG5752|JG23205|JG62370|JG36391|JG41094|JG22430|JG26556|JG22674|JG19905|JG17929|JG34307|JG54830|JG53023|JG52253|JG22480|JG31157|JG29876|JG1634|JG48073|JG11267|JG11266|JG58276…
0mM_6wk_Up_600mM_6wk_Down_BP	31667	0.00040631	0.015328	17	370	522	29212	response to nutrient levels	JG30420|JG58525|JG52031|JG3524|JG12843|JG12785|JG34267|JG50198|JG37884|JG22977|JG24704|JG43734|JG62370|JG39084|JG18705|JG8240|JG2052
0mM_6wk_Up_600mM_6wk_Down_BP	71453	0.00041831	0.015478	13	240	522	29212	cellular response to oxygen levels	JG28312|JG58525|JG59439|JG12843|JG18591|JG34361|JG54694|JG31450|JG27948|JG9119|JG18705|JG45790|JG8240
0mM_6wk_Up_600mM_6wk_Down_BP	32502	0.0005811	0.021095	127	5428	522	29212	developmental process	JG55820|JG36749|JG52031|JG56516|JG7518|JG38488|JG13101|JG54694|JG31450|JG37152|JG63452|JG46673|JG49303|JG61953|JG24367|JG11836|JG33528|JG33120|JG944|JG5752|JG23205|JG62370|JG41094|JG3179|JG26556|JG19905|JG53023|JG22480|JG1634|JG11423|JG48073|JG694|JG34588|JG58276|JG12472|JG18387|JG58152|JG6930|JG8392|JG15713|JG21157|JG61496|JG24265|JG5047|JG47026|JG26692|JG28913|JG21965|JG31081|JG50417|JG43734|JG…
0mM_6wk_Up_600mM_6wk_Down_BP	10106	0.00061998	0.02209	3	10	522	29212	cellular response to iron ion starvation	JG30420|JG12843|JG2052
0mM_6wk_Up_600mM_6wk_Down_BP	48608	0.00063574	0.022239	57	2051	522	29212	reproductive structure development	JG55820|JG7518|JG38488|JG54891|JG37113|JG37152|JG9503|JG26988|JG49303|JG24367|JG42670|JG4571|JG12966|JG33528|JG54528|JG33120|JG58201|JG944|JG63265|JG45930|JG40521|JG18735|JG5752|JG23205|JG62370|JG41094|JG22430|JG22674|JG19905|JG17929|JG34307|JG54830|JG53023|JG52253|JG22480|JG31157|JG29876|JG1634|JG48073|JG58276|JG62662|JG47026|JG26692|JG56328|JG26491|JG27063|JG45707|JG39204|JG58469|JG21965|JG3108…
0mM_6wk_Up_600mM_6wk_Down_BP	48573	0.0006844	0.023514	8	107	522	29212	photoperiodism, flowering	JG21965|JG34307|JG53023|JG5752|JG41094|JG22430|JG24367|JG47026
0mM_6wk_Up_600mM_6wk_Down_BP	9648	0.00070358	0.023749	9	134	522	29212	photoperiodism	JG21965|JG34307|JG53023|JG5752|JG40007|JG41094|JG22430|JG24367|JG47026
0mM_6wk_Up_600mM_6wk_Down_BP	22414	0.00077978	0.025867	71	2719	522	29212	reproductive process	JG29411|JG55820|JG7518|JG16140|JG38488|JG54891|JG37113|JG37152|JG9503|JG26988|JG49303|JG24367|JG42670|JG4571|JG26032|JG27440|JG12966|JG33528|JG3524|JG54528|JG33120|JG58201|JG944|JG63265|JG45930|JG40521|JG18735|JG43912|JG5752|JG23205|JG62370|JG36391|JG41094|JG22430|JG26556|JG22674|JG19905|JG17929|JG34307|JG54830|JG53023|JG52253|JG22480|JG31157|JG29876|JG1634|JG48073|JG11267|JG11266|JG58276|JG12275…
0mM_6wk_Up_600mM_6wk_Down_BP	42594	0.00091142	0.029721	14	294	522	29212	response to starvation	JG30420|JG58525|JG52031|JG3524|JG12843|JG12785|JG50198|JG37884|JG24704|JG43734|JG39084|JG18705|JG8240|JG2052
0mM_6wk_Up_600mM_6wk_Down_BP	10149	0.0011484	0.035637	12	235	522	29212	senescence	JG50284|JG49196|JG63452|JG22290|JG50417|JG62370|JG8392|JG34247|JG39412|JG34361|JG42164|JG31450
0mM_6wk_Up_600mM_6wk_Down_BP	10150	0.0011484	0.035637	12	235	522	29212	leaf senescence	JG50284|JG49196|JG63452|JG22290|JG50417|JG62370|JG8392|JG34247|JG39412|JG34361|JG42164|JG31450
0mM_6wk_Up_600mM_6wk_Down_BP	10260	0.0011484	0.035637	12	235	522	29212	organ senescence	JG50284|JG49196|JG63452|JG22290|JG50417|JG62370|JG8392|JG34247|JG39412|JG34361|JG42164|JG31450
0mM_6wk_Up_600mM_6wk_Down_BP	19953	0.0012628	0.038565	10	175	522	29212	sexual reproduction	JG11836|JG26032|JG3524|JG36391|JG58201|JG26556|JG16140|JG61496|JG24265|JG12275
0mM_6wk_Up_600mM_6wk_Down_BP	9791	0.0013777	0.04086	66	2541	522	29212	post-embryonic development	JG55820|JG19092|JG42949|JG7518|JG38488|JG54891|JG37113|JG37152|JG9503|JG26988|JG49303|JG24367|JG42670|JG12966|JG33528|JG3524|JG54528|JG33120|JG31783|JG944|JG63265|JG45930|JG40521|JG18735|JG5752|JG23205|JG62370|JG41094|JG22430|JG3179|JG22674|JG19905|JG17929|JG34307|JG54830|JG53023|JG52253|JG22480|JG31157|JG29876|JG29359|JG1634|JG55769|JG12557|JG48073|JG58276|JG12472|JG62662|JG47026|JG26692|JG56328…
0mM_6wk_Up_600mM_6wk_Down_BP	50793	0.0014138	0.04086	42	1443	522	29212	regulation of developmental process	JG36749|JG31157|JG34842|JG11766|JG12557|JG39537|JG39412|JG13101|JG57960|JG37113|JG19777|JG7300|JG5387|JG9503|JG52748|JG26988|JG46673|JG49303|JG62662|JG29453|JG26683|JG27162|JG3524|JG54528|JG12985|JG15081|JG55592|JG58740|JG45707|JG39204|JG53673|JG21965|JG63265|JG4162|JG18735|JG5752|JG40007|JG21765|JG41094|JG22430|JG55907|JG22053
0mM_6wk_Up_600mM_6wk_Down_BP	10378	0.0014197	0.04086	3	13	522	29212	temperature compensation of the circadian clock	JG54528|JG17929|JG39204
0mM_6wk_Up_600mM_6wk_Down_BP	15980	0.0014229	0.04086	12	241	522	29212	energy derivation by oxidation of organic compounds	JG11957|JG53121|JG40235|JG27948|JG34909|JG33120|JG11576|JG52613|JG37602|JG26653|JG51410|JG39402
0mM_6wk_Up_600mM_6wk_Down_BP	9314	0.0014973	0.042366	36	1185	522	29212	response to radiation	JG34307|JG53023|JG30024|JG56516|JG19092|JG54891|JG38049|JG37334|JG37113|JG5163|JG61094|JG15713|JG24367|JG1581|JG47026|JG59439|JG54528|JG11576|JG45707|JG52743|JG53296|JG39204|JG57278|JG21965|JG8641|JG42423|JG8324|JG5752|JG50417|JG40007|JG20197|JG41094|JG22430|JG26556|JG8481|JG24475
0mM_6wk_Up_600mM_6wk_Down_BP	7568	0.0016911	0.046723	12	246	522	29212	aging	JG50284|JG49196|JG63452|JG22290|JG50417|JG62370|JG8392|JG34247|JG39412|JG34361|JG42164|JG31450
0mM_6wk_Up_600mM_6wk_Down_BP	10262	0.0017831	0.046723	3	14	522	29212	somatic embryogenesis	JG21765|JG8481|JG22053
0mM_6wk_Up_600mM_6wk_Down_BP	48578	0.0017831	0.046723	3	14	522	29212	positive regulation of long-day photoperiodism, flowering	JG54528|JG41094|JG39204
0mM_6wk_Up_600mM_6wk_Down_BP	46383	0.0018672	0.046723	2	4	522	29212	dTDP-rhamnose metabolic process	JG35250|JG1324
0mM_6wk_Up_600mM_6wk_Down_BP	10201	0.0018672	0.046723	2	4	522	29212	response to continuous far red light stimulus by the high-irradiance response system	JG56516|JG15713
0mM_6wk_Up_600mM_6wk_Down_BP	80112	0.0018672	0.046723	2	4	522	29212	seed growth	JG7518|JG58469
0mM_6wk_Up_600mM_6wk_Down_BP	19305	0.0018672	0.046723	2	4	522	29212	dTDP-rhamnose biosynthetic process	JG35250|JG1324
0mM_6wk_Up_600mM_6wk_Down_BP	15824	0.0018672	0.046723	2	4	522	29212	proline transport	JG33883|JG22495
0mM_6wk_Up_600mM_6wk_Down_BP	3006	0.0018767	0.046723	61	2337	522	29212	reproductive developmental process	JG55820|JG7518|JG16140|JG38488|JG54891|JG37113|JG37152|JG9503|JG26988|JG49303|JG24367|JG42670|JG4571|JG12966|JG33528|JG54528|JG33120|JG58201|JG944|JG63265|JG45930|JG40521|JG18735|JG5752|JG23205|JG62370|JG41094|JG22430|JG26556|JG22674|JG19905|JG17929|JG34307|JG54830|JG53023|JG52253|JG22480|JG31157|JG29876|JG1634|JG48073|JG58276|JG12275|JG61496|JG62662|JG47026|JG26692|JG56328|JG26491|JG27063|JG4570…
0mM_6wk_Up_600mM_6wk_Down_BP	9719	0.0018942	0.046723	62	2385	522	29212	response to endogenous stimulus	JG52031|JG11844|JG56516|JG37438|JG37436|JG54891|JG34361|JG39776|JG57960|JG37152|JG45629|JG46673|JG49303|JG24367|JG29453|JG28047|JG20284|JG55335|JG55570|JG12443|JG52149|JG12363|JG55773|JG944|JG18735|JG16513|JG59693|JG62370|JG17929|JG53023|JG31157|JG55964|JG29876|JG29359|JG30545|JG7813|JG12158|JG5163|JG16049|JG37450|JG3180|JG15713|JG22169|JG21157|JG61496|JG62662|JG29199|JG43344|JG47026|JG24073|JG15…
0mM_6wk_Up_600mM_6wk_Down_BP	9416	0.0019457	0.047388	34	1117	522	29212	response to light stimulus	JG34307|JG53023|JG30024|JG56516|JG19092|JG54891|JG38049|JG37334|JG37113|JG5163|JG61094|JG15713|JG24367|JG1581|JG47026|JG59439|JG54528|JG11576|JG45707|JG52743|JG39204|JG57278|JG21965|JG8641|JG42423|JG8324|JG5752|JG50417|JG40007|JG20197|JG41094|JG22430|JG8481|JG24475
0mM_6wk_Up_600mM_6wk_Down_BP	19748	0.0020234	0.048662	30	949	522	29212	secondary metabolic process	JG55128|JG52031|JG58132|JG34361|JG31450|JG54014|JG19777|JG8776|JG40235|JG37450|JG58152|JG45307|JG17438|JG26767|JG62940|JG9200|JG21281|JG28754|JG36957|JG31140|JG13651|JG53596|JG34232|JG31143|JG4863|JG17429|JG9197|JG24234|JG44983|JG49456
0mM_6wk_Up_600mM_6wk_Down_BP	9737	0.0021044	0.0499	27	826	522	29212	response to abscisic acid stimulus	JG53023|JG31157|JG55964|JG29876|JG29359|JG56516|JG54891|JG39776|JG57960|JG37152|JG37450|JG45629|JG15713|JG21157|JG43344|JG29453|JG47026|JG15081|JG59432|JG12443|JG21965|JG59693|JG62370|JG8481|JG17929|JG29882|JG26694
0mM_6wk_Up_600mM_6wk_Down_BP	32501	0.0021267	0.0499	122	5359	522	29212	multicellular organismal process	JG29411|JG55820|JG36749|JG52031|JG56516|JG7518|JG38488|JG13101|JG31450|JG37152|JG63452|JG46673|JG49303|JG24367|JG33528|JG33120|JG944|JG5752|JG23205|JG62370|JG41094|JG3179|JG26556|JG19905|JG53023|JG22480|JG1634|JG48073|JG11267|JG11266|JG58276|JG12472|JG18387|JG58152|JG6930|JG8392|JG15713|JG61496|JG5047|JG47026|JG26692|JG28913|JG21965|JG31081|JG50417|JG43734|JG39084|JG20197|JG2340|JG26694|JG58857|J…
0mM_6wk_Up_600mM_6wk_Down_BP	70887	0.0021615	0.050105	67	2636	522	29212	cellular response to chemical stimulus	JG23192|JG52031|JG11844|JG37438|JG39978|JG37436|JG13101|JG34361|JG39776|JG54694|JG57960|JG31450|JG37152|JG45629|JG9503|JG52748|JG46673|JG24367|JG29453|JG28047|JG20284|JG55335|JG58525|JG57999|JG52183|JG12843|JG55570|JG37767|JG52149|JG39863|JG55773|JG944|JG43359|JG9119|JG59693|JG62370|JG53023|JG55964|JG29359|JG7813|JG12158|JG58752|JG16049|JG3180|JG21550|JG23651|JG18705|JG21157|JG61496|JG62662|JG291…
0mM_6wk_Up_600mM_6wk_Down_BP	6633	0.0022141	0.050714	15	359	522	29212	fatty acid biosynthetic process	JG21281|JG25270|JG48073|JG38046|JG62550|JG20768|JG43359|JG24999|JG58152|JG62370|JG15700|JG17916|JG2035|JG1185|JG24200
0mM_6wk_Up_600mM_6wk_Down_BP	9408	0.0022941	0.051928	17	434	522	29212	response to heat	JG1777|JG12920|JG34745|JG11576|JG33186|JG52941|JG53296|JG52233|JG34232|JG5163|JG4161|JG8811|JG36391|JG27449|JG41094|JG22169|JG29453
0mM_6wk_Up_600mM_6wk_Down_BP	9908	0.0025489	0.057025	26	796	522	29212	flower development	JG54830|JG52253|JG22480|JG1634|JG48073|JG37113|JG9503|JG26988|JG49303|JG62662|JG26692|JG56328|JG12966|JG54528|JG45707|JG39204|JG58469|JG944|JG63265|JG45930|JG18735|JG31081|JG24999|JG22430|JG22674|JG17929
0mM_6wk_Up_600mM_6wk_Down_BP	48583	0.002627	0.058097	30	966	522	29212	regulation of response to stimulus	JG31157|JG55964|JG34588|JG34361|JG57960|JG10791|JG38049|JG37152|JG5163|JG62043|JG45629|JG46673|JG21157|JG62662|JG26683|JG49196|JG56328|JG43290|JG55736|JG54528|JG39204|JG31783|JG57278|JG944|JG62370|JG46705|JG18639|JG41094|JG26556|JG17929
0mM_6wk_Up_600mM_6wk_Down_BP	726	0.0027352	0.058909	4	33	522	29212	non-recombinational repair	JG33676|JG26556|JG53296|JG11482
0mM_6wk_Up_600mM_6wk_Down_BP	71214	0.0027437	0.058909	14	331	522	29212	cellular response to abiotic stimulus	JG30024|JG55736|JG54528|JG19195|JG52743|JG53296|JG39776|JG39204|JG38049|JG21965|JG45629|JG41094|JG22430|JG8481
0mM_6wk_Up_600mM_6wk_Down_BP	48582	0.0027556	0.058909	8	133	522	29212	positive regulation of post-embryonic development	JG4162|JG40007|JG12557|JG54528|JG49303|JG41094|JG45707|JG39204
0mM_6wk_Up_600mM_6wk_Down_BP	6720	0.0028961	0.061231	14	333	522	29212	isoprenoid metabolic process	JG1989|JG52031|JG28754|JG36957|JG12363|JG19777|JG40235|JG37450|JG58152|JG26767|JG4863|JG1990|JG44983|JG49456
0mM_6wk_Up_600mM_6wk_Down_BP	9909	0.0030225	0.062943	12	264	522	29212	regulation of flower development	JG21965|JG4162|JG34842|JG9503|JG40007|JG26988|JG15081|JG49303|JG22430|JG55907|JG45707|JG26683
0mM_6wk_Up_600mM_6wk_Down_BP	33522	0.0030752	0.062943	2	5	522	29212	histone H2A ubiquitination	JG26556|JG52743
0mM_6wk_Up_600mM_6wk_Down_BP	80060	0.0030752	0.062943	2	5	522	29212	integument development	JG54830|JG18735
0mM_6wk_Up_600mM_6wk_Down_BP	45333	0.0032362	0.065542	10	199	522	29212	cellular respiration	JG11957|JG53121|JG40235|JG27948|JG11576|JG52613|JG37602|JG26653|JG51410|JG39402
0mM_6wk_Up_600mM_6wk_Down_BP	42752	0.0033058	0.066253	8	137	522	29212	regulation of circadian rhythm	JG21965|JG38099|JG7015|JG54528|JG22430|JG54891|JG17929|JG39204
0mM_6wk_Up_600mM_6wk_Down_BP	51094	0.003411	0.067174	12	268	522	29212	positive regulation of developmental process	JG36749|JG4162|JG27162|JG52748|JG40007|JG12557|JG54528|JG49303|JG41094|JG45707|JG13101|JG39204
0mM_6wk_Up_600mM_6wk_Down_BP	50832	0.0034215	0.067174	19	529	522	29212	defense response to fungus	JG26692|JG43290|JG61404|JG30545|JG55727|JG30623|JG34361|JG58752|JG34232|JG52806|JG6621|JG50417|JG46705|JG62679|JG45790|JG17948|JG61333|JG20284|JG2196
0mM_6wk_Up_600mM_6wk_Down_BP	9725	0.0036447	0.070832	57	2217	522	29212	response to hormone stimulus	JG52031|JG11844|JG56516|JG37438|JG37436|JG54891|JG34361|JG39776|JG57960|JG37152|JG45629|JG46673|JG49303|JG24367|JG29453|JG28047|JG55335|JG55570|JG12443|JG52149|JG55773|JG944|JG16513|JG59693|JG62370|JG17929|JG53023|JG31157|JG55964|JG29876|JG29359|JG30545|JG7813|JG12158|JG16049|JG37450|JG3180|JG15713|JG21157|JG61496|JG62662|JG29199|JG43344|JG47026|JG24073|JG15081|JG59432|JG55592|JG54025|JG21965|JG3…
0mM_6wk_Up_600mM_6wk_Down_BP	6022	0.003775	0.072631	4	36	522	29212	aminoglycan metabolic process	JG6645|JG15170|JG38537|JG12694
0mM_6wk_Up_600mM_6wk_Down_BP	9409	0.004133	0.078732	18	499	522	29212	response to cold	JG29876|JG54528|JG37621|JG30074|JG42949|JG12443|JG54891|JG39204|JG57960|JG34232|JG21965|JG5163|JG7357|JG49303|JG41094|JG29882|JG29453|JG26694
0mM_6wk_Up_600mM_6wk_Down_BP	8299	0.0044335	0.081204	12	277	522	29212	isoprenoid biosynthetic process	JG19777|JG1989|JG40235|JG52031|JG37450|JG58152|JG36957|JG26767|JG4863|JG1990|JG12363|JG49456
0mM_6wk_Up_600mM_6wk_Down_BP	9605	0.0045176	0.081204	28	917	522	29212	response to external stimulus	JG53023|JG30420|JG52031|JG11624|JG34267|JG39776|JG38049|JG50198|JG24704|JG18705|JG2052|JG47026|JG58525|JG3524|JG12843|JG54528|JG12785|JG39204|JG37884|JG21965|JG22977|JG43734|JG62370|JG39084|JG41094|JG22430|JG45790|JG8240
0mM_6wk_Up_600mM_6wk_Down_BP	51239	0.0045444	0.081204	35	1224	522	29212	regulation of multicellular organismal process	JG36749|JG31157|JG34842|JG12557|JG39537|JG39412|JG57960|JG37113|JG19777|JG7300|JG9503|JG26988|JG46673|JG49303|JG62662|JG29453|JG26683|JG3524|JG54528|JG12985|JG15081|JG58740|JG45707|JG39204|JG21965|JG63265|JG4162|JG18735|JG5752|JG40007|JG21765|JG41094|JG22430|JG55907|JG22053
0mM_6wk_Up_600mM_6wk_Down_BP	71287	0.0045582	0.081204	2	6	522	29212	cellular response to manganese ion	JG52748|JG13101
0mM_6wk_Up_600mM_6wk_Down_BP	10042	0.0045582	0.081204	2	6	522	29212	response to manganese ion	JG52748|JG13101
0mM_6wk_Up_600mM_6wk_Down_BP	19299	0.0045582	0.081204	2	6	522	29212	rhamnose metabolic process	JG35250|JG1324
0mM_6wk_Up_600mM_6wk_Down_BP	19300	0.0045582	0.081204	2	6	522	29212	rhamnose biosynthetic process	JG35250|JG1324
0mM_6wk_Up_600mM_6wk_Down_BP	31668	0.0050784	0.089396	14	355	522	29212	cellular response to extracellular stimulus	JG53023|JG30420|JG52031|JG3524|JG12843|JG12785|JG34267|JG39776|JG50198|JG37884|JG22977|JG18705|JG2052|JG47026
0mM_6wk_Up_600mM_6wk_Down_BP	7275	0.0051352	0.089396	112	4985	522	29212	multicellular organismal development	JG55820|JG36749|JG52031|JG56516|JG7518|JG38488|JG13101|JG31450|JG37152|JG63452|JG46673|JG49303|JG24367|JG33528|JG33120|JG944|JG5752|JG23205|JG62370|JG41094|JG3179|JG26556|JG19905|JG53023|JG22480|JG1634|JG48073|JG58276|JG12472|JG18387|JG58152|JG6930|JG8392|JG15713|JG61496|JG5047|JG47026|JG26692|JG28913|JG21965|JG31081|JG50417|JG43734|JG39084|JG20197|JG2340|JG26694|JG58857|JG11766|JG19092|JG42949|J…
0mM_6wk_Up_600mM_6wk_Down_BP	10039	0.0051574	0.089396	3	20	522	29212	response to iron ion	JG55820|JG30420|JG12065
0mM_6wk_Up_600mM_6wk_Down_BP	10629	0.0055266	0.094214	24	760	522	29212	negative regulation of gene expression	JG56328|JG52031|JG11766|JG12966|JG27162|JG55736|JG40735|JG39978|JG42949|JG7518|JG54891|JG34361|JG31783|JG58752|JG944|JG21965|JG43359|JG31081|JG40776|JG9503|JG46705|JG22430|JG8481|JG42164
0mM_6wk_Up_600mM_6wk_Down_BP	48856	0.0055334	0.094214	103	4538	522	29212	anatomical structure development	JG55820|JG36749|JG52031|JG7518|JG38488|JG13101|JG31450|JG37152|JG63452|JG46673|JG49303|JG24367|JG11836|JG33528|JG33120|JG944|JG5752|JG23205|JG62370|JG41094|JG26556|JG19905|JG53023|JG22480|JG1634|JG48073|JG694|JG34588|JG58276|JG12472|JG58152|JG6930|JG8392|JG24265|JG47026|JG26692|JG28913|JG21965|JG31081|JG50417|JG20197|JG2340|JG11766|JG16140|JG34247|JG39412|JG54891|JG34361|JG39776|JG37113|JG19777|J…
0mM_6wk_Up_600mM_6wk_Down_BP	6865	0.005851	0.098748	9	183	522	29212	amino acid transport	JG32654|JG43912|JG32638|JG11898|JG21709|JG62358|JG32377|JG33883|JG22495
0mM_6wk_Up_600mM_6wk_Down_BP	9414	0.0061404	0.099453	20	600	522	29212	response to water deprivation	JG53023|JG29876|JG59439|JG11624|JG30074|JG35213|JG39776|JG34232|JG5163|JG7697|JG37450|JG58152|JG34909|JG41094|JG26799|JG24367|JG8481|JG29882|JG23870|JG47026
0mM_6wk_Up_600mM_6wk_Down_BP	6084	0.0061596	0.099453	8	152	522	29212	acetyl-CoA metabolic process	JG11957|JG53121|JG4863|JG52613|JG37602|JG19433|JG39402|JG38046
0mM_6wk_Up_600mM_6wk_Down_BP	33319	0.0063063	0.099453	2	7	522	29212	UDP-D-xylose metabolic process	JG35250|JG1324
0mM_6wk_Up_600mM_6wk_Down_BP	33320	0.0063063	0.099453	2	7	522	29212	UDP-D-xylose biosynthetic process	JG35250|JG1324
0mM_6wk_Up_600mM_6wk_Down_BP	42842	0.0063063	0.099453	2	7	522	29212	D-xylose biosynthetic process	JG35250|JG1324
0mM_6wk_Up_600mM_6wk_Down_BP	10120	0.0063063	0.099453	2	7	522	29212	camalexin biosynthetic process	JG34361|JG34232
0mM_6wk_Up_600mM_6wk_Down_BP	52317	0.0063063	0.099453	2	7	522	29212	camalexin metabolic process	JG34361|JG34232
0mM_6wk_Up_600mM_6wk_Down_BP	7289	0.0063063	0.099453	2	7	522	29212	spermatid nucleus differentiation	JG26556|JG12275
0mM_6wk_Up_600mM_6wk_Down_BP	32870	0.0064142	0.10027	39	1434	522	29212	cellular response to hormone stimulus	JG53023|JG55964|JG52031|JG29359|JG11844|JG37438|JG7813|JG12158|JG37436|JG34361|JG39776|JG57960|JG37152|JG16049|JG3180|JG45629|JG46673|JG21157|JG24367|JG61496|JG62662|JG29199|JG29453|JG28047|JG47026|JG55335|JG24073|JG55570|JG52149|JG55773|JG944|JG54025|JG31081|JG59693|JG62370|JG2100|JG8481|JG42164|JG26694
0mM_6wk_Up_600mM_6wk_Down_BP	9585	0.0065143	0.10027	6	93	522	29212	red, far-red light phototransduction	JG21965|JG54528|JG41094|JG22430|JG39204|JG38049
0mM_6wk_Up_600mM_6wk_Down_BP	7602	0.0065143	0.10027	6	93	522	29212	phototransduction	JG21965|JG54528|JG41094|JG22430|JG39204|JG38049
0mM_6wk_Up_600mM_6wk_Down_BP	9637	0.0066492	0.10075	8	154	522	29212	response to blue light	JG42423|JG5752|JG54528|JG20197|JG45707|JG8481|JG54891|JG39204
0mM_6wk_Up_600mM_6wk_Down_BP	51253	0.0066934	0.10075	16	444	522	29212	negative regulation of RNA metabolic process	JG56328|JG52031|JG11766|JG27162|JG55736|JG42949|JG7518|JG54891|JG34361|JG31783|JG21965|JG46705|JG22430|JG26556|JG8481|JG42164
0mM_6wk_Up_600mM_6wk_Down_BP	9415	0.0067026	0.10075	20	605	522	29212	response to water	JG53023|JG29876|JG59439|JG11624|JG30074|JG35213|JG39776|JG34232|JG5163|JG7697|JG37450|JG58152|JG34909|JG41094|JG26799|JG24367|JG8481|JG29882|JG23870|JG47026
0mM_6wk_Up_600mM_6wk_Down_BP	15698	0.007176	0.10627	9	189	522	29212	inorganic anion transport	JG50010|JG22812|JG57836|JG50326|JG12785|JG24367|JG22806|JG37884|JG26650
0mM_6wk_Up_600mM_6wk_Down_BP	51603	0.0071804	0.10627	28	950	522	29212	proteolysis involved in cellular protein catabolic process	JG30420|JG33875|JG11987|JG30545|JG50198|JG52806|JG58152|JG24667|JG32938|JG9340|JG5047|JG2154|JG28265|JG55335|JG26692|JG49572|JG1801|JG28832|JG3107|JG12843|JG56621|JG8641|JG21983|JG50417|JG17429|JG26556|JG4685|JG20394
0mM_6wk_Up_600mM_6wk_Down_BP	7154	0.0078556	0.11338	19	573	522	29212	cell communication	JG29411|JG27440|JG53023|JG30420|JG52031|JG3524|JG12843|JG11267|JG12785|JG34267|JG11266|JG39776|JG50586|JG50198|JG37884|JG22977|JG18705|JG2052|JG47026
0mM_6wk_Up_600mM_6wk_Down_BP	44257	0.0079922	0.11338	28	958	522	29212	cellular protein catabolic process	JG30420|JG33875|JG11987|JG30545|JG50198|JG52806|JG58152|JG24667|JG32938|JG9340|JG5047|JG2154|JG28265|JG55335|JG26692|JG49572|JG1801|JG28832|JG3107|JG12843|JG56621|JG8641|JG21983|JG50417|JG17429|JG26556|JG4685|JG20394
0mM_6wk_Up_600mM_6wk_Down_BP	16310	0.0080804	0.11338	60	2451	522	29212	phosphorylation	JG29411|JG62519|JG2228|JG20913|JG21606|JG23516|JG62043|JG40899|JG1780|JG41023|JG28774|JG33528|JG37767|JG55297|JG51410|JG9119|JG62370|JG6646|JG2045|JG21267|JG45377|JG34747|JG53024|JG34307|JG53023|JG4507|JG29359|JG62539|JG50191|JG6647|JG11267|JG11268|JG52613|JG34588|JG11266|JG37136|JG39278|JG18387|JG3180|JG62148|JG18705|JG21157|JG61496|JG62662|JG62147|JG47026|JG63715|JG15081|JG18591|JG28913|JG56120…
0mM_6wk_Up_600mM_6wk_Down_BP	32890	0.0083093	0.11338	2	8	522	29212	regulation of organic acid transport	JG43912|JG21709
0mM_6wk_Up_600mM_6wk_Down_BP	46217	0.0083093	0.11338	2	8	522	29212	indole phytoalexin metabolic process	JG34361|JG34232
0mM_6wk_Up_600mM_6wk_Down_BP	42431	0.0083093	0.11338	2	8	522	29212	indole metabolic process	JG34361|JG34232
0mM_6wk_Up_600mM_6wk_Down_BP	9700	0.0083093	0.11338	2	8	522	29212	indole phytoalexin biosynthetic process	JG34361|JG34232
0mM_6wk_Up_600mM_6wk_Down_BP	80143	0.0083093	0.11338	2	8	522	29212	regulation of amino acid export	JG43912|JG21709
0mM_6wk_Up_600mM_6wk_Down_BP	6722	0.0083093	0.11338	2	8	522	29212	triterpenoid metabolic process	JG26767|JG4863
0mM_6wk_Up_600mM_6wk_Down_BP	51955	0.0083093	0.11338	2	8	522	29212	regulation of amino acid transport	JG43912|JG21709
0mM_6wk_Up_600mM_6wk_Down_BP	16104	0.0083093	0.11338	2	8	522	29212	triterpenoid biosynthetic process	JG26767|JG4863
0mM_6wk_Up_600mM_6wk_Down_BP	6357	0.0084334	0.11364	25	831	522	29212	regulation of transcription from RNA polymerase II promoter	JG28766|JG56516|JG7518|JG16140|JG37113|JG8811|JG6930|JG15713|JG49303|JG56328|JG57999|JG40735|JG33186|JG33466|JG31783|JG21965|JG40521|JG36391|JG21765|JG27449|JG22430|JG26556|JG8481|JG22053|JG8101
0mM_6wk_Up_600mM_6wk_Down_BP	15837	0.008446	0.11364	9	194	522	29212	amine transport	JG32654|JG43912|JG32638|JG11898|JG21709|JG62358|JG32377|JG33883|JG22495
0mM_6wk_Up_600mM_6wk_Down_BP	30003	0.00876	0.11627	10	230	522	29212	cellular cation homeostasis	JG54257|JG30420|JG7357|JG8536|JG19195|JG25796|JG25797|JG18661|JG12065|JG58301
0mM_6wk_Up_600mM_6wk_Down_BP	9583	0.0087627	0.11627	6	99	522	29212	detection of light stimulus	JG21965|JG54528|JG41094|JG22430|JG39204|JG38049
0mM_6wk_Up_600mM_6wk_Down_BP	10193	0.0090944	0.11985	4	46	522	29212	response to ozone	JG49196|JG22290|JG48073|JG34247
0mM_6wk_Up_600mM_6wk_Down_BP	9755	0.0095718	0.12528	36	1333	522	29212	hormone-mediated signaling pathway	JG55964|JG52031|JG29359|JG11844|JG37438|JG7813|JG12158|JG37436|JG34361|JG57960|JG37152|JG16049|JG3180|JG45629|JG46673|JG21157|JG24367|JG61496|JG62662|JG29199|JG29453|JG28047|JG55335|JG24073|JG55570|JG52149|JG55773|JG944|JG54025|JG31081|JG59693|JG62370|JG2100|JG8481|JG42164|JG26694
0mM_6wk_Up_600mM_6wk_Down_BP	23033	0.0097127	0.12626	57	2328	522	29212	signaling pathway	JG52031|JG11844|JG37438|JG37436|JG34361|JG57960|JG38049|JG37152|JG23516|JG45629|JG46673|JG24367|JG1780|JG29453|JG28047|JG20284|JG55335|JG28774|JG54528|JG55570|JG52149|JG55773|JG37884|JG944|JG59693|JG62370|JG6646|JG41094|JG22430|JG34747|JG34307|JG55964|JG29359|JG7813|JG6647|JG12158|JG16049|JG3180|JG62148|JG21157|JG61496|JG62662|JG29199|JG62147|JG31289|JG24073|JG12985|JG28913|JG59678|JG39204|JG5402…
0mM_6wk_Up_600mM_6wk_Down_BP	10605	0.0098435	0.12642	28	974	522	29212	negative regulation of macromolecule metabolic process	JG52031|JG11766|JG39978|JG42949|JG7518|JG54891|JG34361|JG58752|JG7589|JG40776|JG9503|JG31289|JG56328|JG12966|JG27162|JG55736|JG40735|JG31783|JG944|JG21965|JG43359|JG31081|JG46705|JG20197|JG22430|JG26556|JG8481|JG42164
0mM_6wk_Up_600mM_6wk_Down_BP	6631	0.0098556	0.12642	20	628	522	29212	fatty acid metabolic process	JG55128|JG21281|JG39728|JG25270|JG48073|JG13651|JG19474|JG38046|JG62550|JG20768|JG43359|JG26509|JG24999|JG58152|JG62370|JG15700|JG17916|JG2035|JG1185|JG24200
0mM_6wk_Up_600mM_6wk_Down_BP	42592	0.0099427	0.12669	30	1064	522	29212	homeostatic process	JG25130|JG54257|JG30420|JG52031|JG33676|JG58916|JG19195|JG34588|JG18661|JG13101|JG16049|JG8973|JG8536|JG52748|JG62148|JG25796|JG25797|JG24200|JG2052|JG54742|JG27162|JG12843|JG11692|JG53296|JG13771|JG12065|JG58301|JG7357|JG58040|JG10917
0mM_6wk_Up_600mM_6wk_Down_BP	51606	0.010187	0.12895	9	200	522	29212	detection of stimulus	JG21965|JG27948|JG42205|JG62370|JG54528|JG41094|JG22430|JG39204|JG38049
0mM_6wk_Up_600mM_6wk_Down_BP	71496	0.010439	0.13102	14	387	522	29212	cellular response to external stimulus	JG53023|JG30420|JG52031|JG3524|JG12843|JG12785|JG34267|JG39776|JG50198|JG37884|JG22977|JG18705|JG2052|JG47026
0mM_6wk_Up_600mM_6wk_Down_BP	15706	0.010487	0.13102	5	74	522	29212	nitrate transport	JG50010|JG22812|JG24367|JG22806|JG26650
0mM_6wk_Up_600mM_6wk_Down_BP	51952	0.010558	0.13105	2	9	522	29212	regulation of amine transport	JG43912|JG21709
0mM_6wk_Up_600mM_6wk_Down_BP	1709	0.010868	0.13319	3	26	522	29212	cell fate determination	JG52253|JG11766|JG22674
0mM_6wk_Up_600mM_6wk_Down_BP	55070	0.010868	0.13319	3	26	522	29212	copper ion homeostasis	JG16049|JG8536|JG18661
0mM_6wk_Up_600mM_6wk_Down_BP	9060	0.011022	0.13356	6	104	522	29212	aerobic respiration	JG11957|JG53121|JG52613|JG37602|JG26653|JG39402
0mM_6wk_Up_600mM_6wk_Down_BP	71495	0.011037	0.13356	40	1532	522	29212	cellular response to endogenous stimulus	JG53023|JG55964|JG52031|JG29359|JG11844|JG37438|JG7813|JG12158|JG37436|JG34361|JG39776|JG57960|JG37152|JG16049|JG3180|JG45629|JG46673|JG21157|JG24367|JG61496|JG62662|JG29199|JG29453|JG28047|JG20284|JG47026|JG55335|JG24073|JG55570|JG52149|JG55773|JG944|JG54025|JG31081|JG59693|JG62370|JG2100|JG8481|JG42164|JG26694
0mM_6wk_Up_600mM_6wk_Down_BP	45892	0.011407	0.13717	15	431	522	29212	negative regulation of transcription, DNA-dependent	JG56328|JG52031|JG11766|JG27162|JG55736|JG42949|JG7518|JG54891|JG34361|JG31783|JG21965|JG46705|JG22430|JG8481|JG42164
0mM_6wk_Up_600mM_6wk_Down_BP	30163	0.011594	0.13855	28	987	522	29212	protein catabolic process	JG30420|JG33875|JG11987|JG30545|JG50198|JG52806|JG58152|JG24667|JG32938|JG9340|JG5047|JG2154|JG28265|JG55335|JG26692|JG49572|JG1801|JG28832|JG3107|JG12843|JG56621|JG8641|JG21983|JG50417|JG17429|JG26556|JG4685|JG20394
0mM_6wk_Up_600mM_6wk_Down_BP	10035	0.011726	0.13926	26	899	522	29212	response to inorganic substance	JG55820|JG30420|JG34745|JG13101|JG34361|JG39776|JG52233|JG5163|JG52748|JG21550|JG24367|JG43344|JG49196|JG56328|JG57999|JG52183|JG54528|JG28913|JG34277|JG50326|JG39863|JG39204|JG12065|JG58301|JG26694|JG26650
0mM_6wk_Up_600mM_6wk_Down_BP	46247	0.012067	0.14157	3	27	522	29212	terpene catabolic process	JG37450|JG28754|JG44983
0mM_6wk_Up_600mM_6wk_Down_BP	55069	0.012067	0.14157	3	27	522	29212	zinc ion homeostasis	JG25130|JG8973|JG7357
0mM_6wk_Up_600mM_6wk_Down_BP	48584	0.012231	0.14263	11	279	522	29212	positive regulation of response to stimulus	JG55964|JG62370|JG54528|JG46673|JG41094|JG26556|JG34361|JG39204|JG10791|JG944|JG26683
0mM_6wk_Up_600mM_6wk_Down_BP	35466	0.012333	0.14294	18	558	522	29212	regulation of signaling pathway	JG31289|JG55964|JG3524|JG12985|JG34361|JG38049|JG56621|JG944|JG37152|JG23516|JG5163|JG45629|JG8524|JG62370|JG46673|JG29073|JG21157|JG17929
0mM_6wk_Up_600mM_6wk_Down_BP	16481	0.012559	0.14384	15	436	522	29212	negative regulation of transcription	JG56328|JG52031|JG11766|JG27162|JG55736|JG42949|JG7518|JG54891|JG34361|JG31783|JG21965|JG46705|JG22430|JG8481|JG42164
0mM_6wk_Up_600mM_6wk_Down_BP	41	0.012559	0.14384	6	107	522	29212	transition metal ion transport	JG8536|JG52748|JG11692|JG13101|JG46334|JG57973
0mM_6wk_Up_600mM_6wk_Down_BP	42732	0.013042	0.14674	2	10	522	29212	D-xylose metabolic process	JG35250|JG1324
0mM_6wk_Up_600mM_6wk_Down_BP	52314	0.013042	0.14674	2	10	522	29212	phytoalexin metabolic process	JG34361|JG34232
0mM_6wk_Up_600mM_6wk_Down_BP	52315	0.013042	0.14674	2	10	522	29212	phytoalexin biosynthetic process	JG34361|JG34232
0mM_6wk_Up_600mM_6wk_Down_BP	9056	0.013236	0.14806	75	3258	522	29212	catabolic process	JG33875|JG53121|JG33676|JG15170|JG58132|JG12694|JG10791|JG55266|JG31450|JG32938|JG9340|JG2154|JG24200|JG29299|JG11957|JG55335|JG1989|JG49572|JG52183|JG12843|JG31140|JG38537|JG37602|JG34295|JG39863|JG13771|JG56621|JG31143|JG42621|JG21983|JG6645|JG26556|JG1990|JG44047|JG30420|JG27491|JG11987|JG30545|JG30623|JG52613|JG19433|JG50198|JG2092|JG37450|JG52806|JG58152|JG58394|JG24667|JG7866|JG21550|JG2402…
0mM_6wk_Up_600mM_6wk_Down_BP	48586	0.013881	0.15393	4	52	522	29212	regulation of long-day photoperiodism, flowering	JG54528|JG41094|JG62662|JG39204
0mM_6wk_Up_600mM_6wk_Down_BP	71478	0.01392	0.15393	10	247	522	29212	cellular response to radiation	JG21965|JG30024|JG54528|JG41094|JG22430|JG52743|JG8481|JG53296|JG39204|JG38049
0mM_6wk_Up_600mM_6wk_Down_BP	34440	0.014242	0.15591	6	110	522	29212	lipid oxidation	JG24999|JG15700|JG17916|JG2035|JG1185|JG24200
0mM_6wk_Up_600mM_6wk_Down_BP	48513	0.014262	0.15591	62	2622	522	29212	organ development	JG36749|JG52031|JG11766|JG7518|JG16140|JG34247|JG39412|JG13101|JG34361|JG39776|JG31450|JG37113|JG19777|JG63452|JG5387|JG9503|JG52748|JG26988|JG46673|JG49303|JG24367|JG50284|JG12966|JG33528|JG3524|JG3887|JG58201|JG31783|JG944|JG63265|JG45930|JG40521|JG18735|JG23205|JG62370|JG58040|JG22674|JG17929|JG54830|JG52253|JG11624|JG48073|JG7813|JG58276|JG12472|JG7300|JG6930|JG8392|JG22041|JG49196|JG26692|JG…
0mM_6wk_Up_600mM_6wk_Down_BP	6796	0.014643	0.15872	63	2675	522	29212	phosphate metabolic process	JG29411|JG62519|JG2228|JG20913|JG21606|JG23516|JG62043|JG40899|JG1780|JG41023|JG28774|JG33528|JG37767|JG55297|JG51410|JG37884|JG9119|JG62370|JG6646|JG2045|JG21267|JG45377|JG34747|JG53024|JG34307|JG53023|JG4507|JG29359|JG62539|JG50191|JG6647|JG11267|JG11268|JG52613|JG34588|JG11266|JG58276|JG37136|JG39278|JG18387|JG16880|JG3180|JG62148|JG18705|JG21157|JG61496|JG62662|JG62147|JG47026|JG63715|JG15081…
0mM_6wk_Up_600mM_6wk_Down_BP	6303	0.014685	0.15872	3	29	522	29212	double-strand break repair via nonhomologous end joining	JG26556|JG53296|JG11482
0mM_6wk_Up_600mM_6wk_Down_BP	6793	0.014964	0.16084	63	2678	522	29212	phosphorus metabolic process	JG29411|JG62519|JG2228|JG20913|JG21606|JG23516|JG62043|JG40899|JG1780|JG41023|JG28774|JG33528|JG37767|JG55297|JG51410|JG37884|JG9119|JG62370|JG6646|JG2045|JG21267|JG45377|JG34747|JG53024|JG34307|JG53023|JG4507|JG29359|JG62539|JG50191|JG6647|JG11267|JG11268|JG52613|JG34588|JG11266|JG58276|JG37136|JG39278|JG18387|JG16880|JG3180|JG62148|JG18705|JG21157|JG61496|JG62662|JG62147|JG47026|JG63715|JG15081…
0mM_6wk_Up_600mM_6wk_Down_BP	6721	0.015411	0.16296	10	251	522	29212	terpenoid metabolic process	JG19777|JG40235|JG52031|JG37450|JG28754|JG36957|JG26767|JG4863|JG44983|JG49456
0mM_6wk_Up_600mM_6wk_Down_BP	48443	0.015674	0.16296	7	145	522	29212	stamen development	JG52253|JG26692|JG45930|JG48073|JG26988|JG22674|JG58469
0mM_6wk_Up_600mM_6wk_Down_BP	48466	0.015674	0.16296	7	145	522	29212	androecium development	JG52253|JG26692|JG45930|JG48073|JG26988|JG22674|JG58469
0mM_6wk_Up_600mM_6wk_Down_BP	9617	0.015683	0.16296	26	922	522	29212	response to bacterium	JG30024|JG30545|JG56113|JG34361|JG37136|JG31450|JG18387|JG61570|JG62043|JG40899|JG22169|JG1780|JG61333|JG41023|JG49196|JG59439|JG28832|JG3107|JG37621|JG37767|JG57278|JG34232|JG49879|JG46705|JG17429|JG2045
0mM_6wk_Up_600mM_6wk_Down_BP	16574	0.015753	0.16296	2	11	522	29212	histone ubiquitination	JG26556|JG52743
0mM_6wk_Up_600mM_6wk_Down_BP	10031	0.015753	0.16296	2	11	522	29212	circumnutation	JG21965|JG31081
0mM_6wk_Up_600mM_6wk_Down_BP	48262	0.015753	0.16296	2	11	522	29212	determination of dorsal/ventral asymmetry	JG22480|JG1634
0mM_6wk_Up_600mM_6wk_Down_BP	42742	0.016054	0.16374	21	703	522	29212	defense response to bacterium	JG49196|JG30024|JG28832|JG3107|JG30545|JG34361|JG57278|JG37136|JG31450|JG18387|JG34232|JG61570|JG62043|JG49879|JG46705|JG40899|JG17429|JG2045|JG22169|JG61333|JG41023
0mM_6wk_Up_600mM_6wk_Down_BP	9695	0.016104	0.16374	3	30	522	29212	jasmonic acid biosynthetic process	JG24999|JG48073|JG24200
0mM_6wk_Up_600mM_6wk_Down_BP	71310	0.016147	0.16374	47	1906	522	29212	cellular response to organic substance	JG23192|JG53023|JG55964|JG52031|JG29359|JG11844|JG37438|JG7813|JG39978|JG12158|JG37436|JG34361|JG39776|JG57960|JG58752|JG37152|JG16049|JG3180|JG45629|JG9503|JG46673|JG21157|JG24367|JG61496|JG62662|JG29199|JG29453|JG28047|JG20284|JG47026|JG55335|JG24073|JG40735|JG55570|JG37767|JG52149|JG55773|JG944|JG54025|JG43359|JG31081|JG59693|JG62370|JG2100|JG8481|JG42164|JG26694
0mM_6wk_Up_600mM_6wk_Down_BP	9743	0.016199	0.16374	10	253	522	29212	response to carbohydrate stimulus	JG23192|JG24704|JG58525|JG50417|JG62370|JG28913|JG37767|JG8240|JG37334|JG26694
0mM_6wk_Up_600mM_6wk_Down_BP	31669	0.016255	0.16374	11	291	522	29212	cellular response to nutrient levels	JG22977|JG30420|JG52031|JG3524|JG12843|JG12785|JG18705|JG34267|JG50198|JG2052|JG37884
0mM_6wk_Up_600mM_6wk_Down_BP	32787	0.016608	0.16529	28	1017	522	29212	monocarboxylic acid metabolic process	JG55128|JG52031|JG25270|JG48073|JG19433|JG31450|JG19474|JG38046|JG20768|JG26509|JG37450|JG58152|JG17916|JG2035|JG1185|JG24200|JG11957|JG21281|JG28754|JG39728|JG13651|JG4162|JG62550|JG43359|JG24999|JG62370|JG15700|JG10917
0mM_6wk_Up_600mM_6wk_Down_BP	46356	0.017408	0.16529	5	84	522	29212	acetyl-CoA catabolic process	JG11957|JG53121|JG52613|JG37602|JG39402
0mM_6wk_Up_600mM_6wk_Down_BP	6099	0.017408	0.16529	5	84	522	29212	tricarboxylic acid cycle	JG11957|JG53121|JG52613|JG37602|JG39402
0mM_6wk_Up_600mM_6wk_Down_BP	7623	0.017437	0.16529	10	256	522	29212	circadian rhythm	JG21965|JG55128|JG42423|JG34842|JG31081|JG54528|JG45707|JG17929|JG39204|JG26694
0mM_6wk_Up_600mM_6wk_Down_BP	9694	0.017817	0.16529	4	56	522	29212	jasmonic acid metabolic process	JG24999|JG48073|JG24200|JG19474
0mM_6wk_Up_600mM_6wk_Down_BP	55046	0.017817	0.16529	4	56	522	29212	microgametogenesis	JG21765|JG16140|JG5047|JG22053
0mM_6wk_Up_600mM_6wk_Down_BP	32945	0.017869	0.16529	1	1	522	29212	negative regulation of mononuclear cell proliferation	JG12985
0mM_6wk_Up_600mM_6wk_Down_BP	33081	0.017869	0.16529	1	1	522	29212	regulation of T cell differentiation in the thymus	JG12985
0mM_6wk_Up_600mM_6wk_Down_BP	33083	0.017869	0.16529	1	1	522	29212	regulation of immature T cell proliferation	JG12985
0mM_6wk_Up_600mM_6wk_Down_BP	33084	0.017869	0.16529	1	1	522	29212	regulation of immature T cell proliferation in the thymus	JG12985
0mM_6wk_Up_600mM_6wk_Down_BP	33087	0.017869	0.16529	1	1	522	29212	negative regulation of immature T cell proliferation	JG12985
0mM_6wk_Up_600mM_6wk_Down_BP	33088	0.017869	0.16529	1	1	522	29212	negative regulation of immature T cell proliferation in the thymus	JG12985
0mM_6wk_Up_600mM_6wk_Down_BP	70535	0.017869	0.16529	1	1	522	29212	histone H2A K63-linked ubiquitination	JG26556
0mM_6wk_Up_600mM_6wk_Down_BP	42130	0.017869	0.16529	1	1	522	29212	negative regulation of T cell proliferation	JG12985
0mM_6wk_Up_600mM_6wk_Down_BP	50672	0.017869	0.16529	1	1	522	29212	negative regulation of lymphocyte proliferation	JG12985
0mM_6wk_Up_600mM_6wk_Down_BP	50868	0.017869	0.16529	1	1	522	29212	negative regulation of T cell activation	JG12985
0mM_6wk_Up_600mM_6wk_Down_BP	51250	0.017869	0.16529	1	1	522	29212	negative regulation of lymphocyte activation	JG12985
0mM_6wk_Up_600mM_6wk_Down_BP	6997	0.018065	0.16627	6	116	522	29212	nucleus organization	JG54555|JG56516|JG15713|JG26556|JG12275|JG50198
0mM_6wk_Up_600mM_6wk_Down_BP	9251	0.018233	0.16627	5	85	522	29212	glucan catabolic process	JG42125|JG7866|JG34909|JG24025|JG34295
0mM_6wk_Up_600mM_6wk_Down_BP	10558	0.018235	0.16627	17	540	522	29212	negative regulation of macromolecule biosynthetic process	JG56328|JG52031|JG11766|JG27162|JG55736|JG42949|JG7518|JG54891|JG34361|JG31783|JG21965|JG7589|JG46705|JG20197|JG22430|JG8481|JG42164
0mM_6wk_Up_600mM_6wk_Down_BP	9939	0.018683	0.16797	2	12	522	29212	positive regulation of gibberellic acid mediated signaling pathway	JG46673|JG944
0mM_6wk_Up_600mM_6wk_Down_BP	6564	0.018683	0.16797	2	12	522	29212	L-serine biosynthetic process	JG58276|JG25751
0mM_6wk_Up_600mM_6wk_Down_BP	6949	0.018683	0.16797	2	12	522	29212	syncytium formation	JG11836|JG58171
0mM_6wk_Up_600mM_6wk_Down_BP	30245	0.019166	0.17151	3	32	522	29212	cellulose catabolic process	JG42125|JG7866|JG24025
0mM_6wk_Up_600mM_6wk_Down_BP	48731	0.019697	0.17545	63	2717	522	29212	system development	JG36749|JG52031|JG11766|JG7518|JG16140|JG34247|JG39412|JG13101|JG34361|JG39776|JG31450|JG37113|JG19777|JG63452|JG5387|JG9503|JG52748|JG26988|JG46673|JG49303|JG24367|JG50284|JG12966|JG33528|JG3524|JG3887|JG58201|JG31783|JG944|JG63265|JG45930|JG40521|JG18735|JG23205|JG62370|JG58040|JG26556|JG22674|JG17929|JG54830|JG52253|JG11624|JG48073|JG7813|JG58276|JG12472|JG7300|JG6930|JG8392|JG22041|JG49196|JG…
0mM_6wk_Up_600mM_6wk_Down_BP	15849	0.02012	0.17839	10	262	522	29212	organic acid transport	JG32654|JG43912|JG32638|JG11898|JG21709|JG62358|JG32377|JG33883|JG22495|JG37334
0mM_6wk_Up_600mM_6wk_Down_BP	6820	0.020595	0.18176	10	263	522	29212	anion transport	JG50010|JG22812|JG57836|JG50326|JG12785|JG24367|JG22806|JG37334|JG37884|JG26650
0mM_6wk_Up_600mM_6wk_Down_BP	30005	0.02174	0.18827	7	155	522	29212	cellular di-, tri-valent inorganic cation homeostasis	JG54257|JG30420|JG7357|JG8536|JG19195|JG18661|JG12065
0mM_6wk_Up_600mM_6wk_Down_BP	50879	0.021822	0.18827	2	13	522	29212	multicellular organismal movement	JG21965|JG31081
0mM_6wk_Up_600mM_6wk_Down_BP	9953	0.021822	0.18827	2	13	522	29212	dorsal/ventral pattern formation	JG22480|JG1634
0mM_6wk_Up_600mM_6wk_Down_BP	10077	0.021822	0.18827	2	13	522	29212	maintenance of inflorescence meristem identity	JG11766|JG49303
0mM_6wk_Up_600mM_6wk_Down_BP	19322	0.021822	0.18827	2	13	522	29212	pentose biosynthetic process	JG35250|JG1324
0mM_6wk_Up_600mM_6wk_Down_BP	71215	0.022454	0.19286	14	427	522	29212	cellular response to abscisic acid stimulus	JG53023|JG55964|JG29359|JG39776|JG57960|JG37152|JG45629|JG59693|JG62370|JG21157|JG8481|JG29453|JG47026|JG26694
0mM_6wk_Up_600mM_6wk_Down_BP	71482	0.022612	0.19336	9	229	522	29212	cellular response to light stimulus	JG21965|JG30024|JG54528|JG41094|JG22430|JG52743|JG8481|JG39204|JG38049
0mM_6wk_Up_600mM_6wk_Down_BP	9892	0.023219	0.19767	28	1047	522	29212	negative regulation of metabolic process	JG52031|JG11766|JG39978|JG42949|JG7518|JG54891|JG34361|JG58752|JG7589|JG40776|JG9503|JG31289|JG56328|JG12966|JG27162|JG55736|JG40735|JG31783|JG944|JG21965|JG43359|JG31081|JG46705|JG20197|JG22430|JG26556|JG8481|JG42164
0mM_6wk_Up_600mM_6wk_Down_BP	34605	0.023725	0.20109	5	91	522	29212	cellular response to heat	JG8811|JG27449|JG11576|JG33186|JG34232
0mM_6wk_Up_600mM_6wk_Down_BP	6108	0.02432	0.20522	3	35	522	29212	malate metabolic process	JG22865|JG8902|JG29087
0mM_6wk_Up_600mM_6wk_Down_BP	10228	0.024693	0.20746	10	271	522	29212	vegetative to reproductive phase transition of meristem	JG21965|JG34307|JG53023|JG5752|JG62370|JG41094|JG22430|JG24367|JG54891|JG47026
0mM_6wk_Up_600mM_6wk_Down_BP	43687	0.024952	0.20867	82	3715	522	29212	post-translational protein modification	JG29411|JG11766|JG1777|JG2228|JG20913|JG21606|JG57960|JG38049|JG37113|JG23516|JG62043|JG40899|JG26988|JG32938|JG4411|JG9340|JG1581|JG1780|JG41023|JG55335|JG28774|JG33528|JG12843|JG37767|JG52743|JG55297|JG55453|JG56621|JG52464|JG9119|JG62370|JG6646|JG2045|JG26556|JG17929|JG45377|JG34747|JG53024|JG34307|JG53023|JG30420|JG4507|JG29359|JG62539|JG50191|JG6647|JG11267|JG11268|JG34588|JG11266|JG18663|JG…
0mM_6wk_Up_600mM_6wk_Down_BP	16998	0.025161	0.20867	2	14	522	29212	cell wall macromolecule catabolic process	JG6645|JG38537
0mM_6wk_Up_600mM_6wk_Down_BP	71421	0.025161	0.20867	2	14	522	29212	manganese ion transmembrane transport	JG52748|JG13101
0mM_6wk_Up_600mM_6wk_Down_BP	45087	0.025335	0.20921	15	476	522	29212	innate immune response	JG26692|JG39978|JG37206|JG37767|JG34361|JG50586|JG57278|JG18773|JG34232|JG9258|JG50417|JG9503|JG8524|JG17429|JG9340
0mM_6wk_Up_600mM_6wk_Down_BP	6006	0.025533	0.20994	9	234	522	29212	glucose metabolic process	JG4162|JG2092|JG42621|JG27491|JG34909|JG33120|JG22169|JG10791|JG19433
0mM_6wk_Up_600mM_6wk_Down_BP	48449	0.026187	0.2144	3	36	522	29212	floral organ formation	JG12966|JG9503|JG26988
0mM_6wk_Up_600mM_6wk_Down_BP	31327	0.026314	0.21452	17	564	522	29212	negative regulation of cellular biosynthetic process	JG56328|JG52031|JG11766|JG27162|JG55736|JG42949|JG7518|JG54891|JG34361|JG31783|JG21965|JG7589|JG46705|JG20197|JG22430|JG8481|JG42164
0mM_6wk_Up_600mM_6wk_Down_BP	48544	0.026831	0.2174	5	94	522	29212	recognition of pollen	JG29411|JG27440|JG11267|JG11266|JG50586
0mM_6wk_Up_600mM_6wk_Down_BP	31325	0.026893	0.2174	30	1154	522	29212	positive regulation of cellular metabolic process	JG1736|JG11844|JG55769|JG37136|JG37113|JG19777|JG22309|JG6930|JG26988|JG46673|JG49303|JG9340|JG21157|JG49196|JG31289|JG56328|JG27162|JG56621|JG34232|JG40521|JG5752|JG59693|JG62370|JG36391|JG40007|JG20197|JG41094|JG3179|JG26556|JG26653
0mM_6wk_Up_600mM_6wk_Down_BP	55082	0.027162	0.21866	11	315	522	29212	cellular chemical homeostasis	JG54257|JG30420|JG7357|JG8536|JG62148|JG19195|JG25796|JG25797|JG18661|JG12065|JG58301
0mM_6wk_Up_600mM_6wk_Down_BP	48437	0.0279	0.22312	13	398	522	29212	floral organ development	JG54830|JG52253|JG26692|JG56328|JG12966|JG48073|JG58469|JG944|JG45930|JG18735|JG9503|JG26988|JG22674
0mM_6wk_Up_600mM_6wk_Down_BP	16114	0.027948	0.22312	8	200	522	29212	terpenoid biosynthetic process	JG19777|JG40235|JG52031|JG37450|JG36957|JG26767|JG4863|JG49456
0mM_6wk_Up_600mM_6wk_Down_BP	8203	0.028694	0.2262	2	15	522	29212	cholesterol metabolic process	JG36957|JG10917
0mM_6wk_Up_600mM_6wk_Down_BP	8610	0.028863	0.2262	26	975	522	29212	lipid biosynthetic process	JG52031|JG25270|JG48073|JG38046|JG19777|JG20768|JG40235|JG37450|JG58152|JG26767|JG17916|JG2035|JG1185|JG24200|JG1989|JG21281|JG36957|JG12363|JG62550|JG43359|JG24999|JG62370|JG15700|JG4863|JG1990|JG49456
0mM_6wk_Up_600mM_6wk_Down_BP	9911	0.029011	0.2262	4	65	522	29212	positive regulation of flower development	JG4162|JG40007|JG49303|JG45707
0mM_6wk_Up_600mM_6wk_Down_BP	71470	0.029011	0.2262	4	65	522	29212	cellular response to osmotic stress	JG45629|JG55736|JG19195|JG39776
0mM_6wk_Up_600mM_6wk_Down_BP	10218	0.029039	0.2262	5	96	522	29212	response to far red light	JG42423|JG56516|JG54528|JG15713|JG39204
0mM_6wk_Up_600mM_6wk_Down_BP	8037	0.029039	0.2262	5	96	522	29212	cell recognition	JG29411|JG27440|JG11267|JG11266|JG50586
0mM_6wk_Up_600mM_6wk_Down_BP	9057	0.029209	0.2265	39	1591	522	29212	macromolecule catabolic process	JG30420|JG33875|JG33676|JG11987|JG30545|JG15170|JG12694|JG50198|JG52806|JG58152|JG24667|JG7866|JG32938|JG24025|JG9340|JG5047|JG2154|JG28265|JG29299|JG55335|JG26692|JG49572|JG1801|JG28832|JG3107|JG12843|JG38537|JG34295|JG56621|JG42125|JG8641|JG21983|JG50417|JG6645|JG34909|JG17429|JG26556|JG4685|JG20394
0mM_6wk_Up_600mM_6wk_Down_BP	9615	0.029407	0.2265	8	202	522	29212	response to virus	JG43359|JG43912|JG6930|JG9503|JG25116|JG39978|JG26799|JG54891
0mM_6wk_Up_600mM_6wk_Down_BP	9890	0.02953	0.2265	17	572	522	29212	negative regulation of biosynthetic process	JG56328|JG52031|JG11766|JG27162|JG55736|JG42949|JG7518|JG54891|JG34361|JG31783|JG21965|JG7589|JG46705|JG20197|JG22430|JG8481|JG42164
0mM_6wk_Up_600mM_6wk_Down_BP	48519	0.029548	0.2265	45	1884	522	29212	negative regulation of biological process	JG52031|JG11766|JG30545|JG39978|JG42949|JG7518|JG54891|JG34361|JG38049|JG58752|JG5387|JG62043|JG7589|JG40776|JG9503|JG29073|JG49303|JG21157|JG29453|JG26683|JG31289|JG56328|JG12966|JG27162|JG43290|JG55736|JG3524|JG12985|JG40735|JG55592|JG31783|JG944|JG21965|JG63265|JG43359|JG5752|JG31081|JG8524|JG46705|JG20197|JG18639|JG22430|JG26556|JG8481|JG42164
0mM_6wk_Up_600mM_6wk_Down_BP	2229	0.030184	0.23045	5	97	522	29212	defense response to oomycetes	JG34361|JG57278|JG37136|JG31450|JG18387
0mM_6wk_Up_600mM_6wk_Down_BP	16138	0.030461	0.2309	4	66	522	29212	glycoside biosynthetic process	JG4863|JG62940|JG34361|JG29299
0mM_6wk_Up_600mM_6wk_Down_BP	7276	0.030554	0.2309	6	131	522	29212	gamete generation	JG3524|JG58201|JG26556|JG16140|JG61496|JG12275
0mM_6wk_Up_600mM_6wk_Down_BP	6873	0.030603	0.2309	10	281	522	29212	cellular ion homeostasis	JG54257|JG30420|JG7357|JG8536|JG19195|JG25796|JG25797|JG18661|JG12065|JG58301
0mM_6wk_Up_600mM_6wk_Down_BP	6955	0.032122	0.23259	18	622	522	29212	immune response	JG26692|JG39978|JG37206|JG37767|JG34361|JG50586|JG57278|JG18773|JG34232|JG9258|JG50417|JG9503|JG8524|JG25116|JG17429|JG26799|JG26556|JG9340
0mM_6wk_Up_600mM_6wk_Down_BP	15851	0.032238	0.23259	3	39	522	29212	nucleobase transport	JG51900|JG21574|JG39742
0mM_6wk_Up_600mM_6wk_Down_BP	16115	0.032238	0.23259	3	39	522	29212	terpenoid catabolic process	JG37450|JG28754|JG44983
0mM_6wk_Up_600mM_6wk_Down_BP	51512	0.032411	0.23259	2	16	522	29212	positive regulation of unidimensional cell growth	JG52748|JG13101
0mM_6wk_Up_600mM_6wk_Down_BP	16110	0.032411	0.23259	2	16	522	29212	tetraterpenoid catabolic process	JG37450|JG44983
0mM_6wk_Up_600mM_6wk_Down_BP	16118	0.032411	0.23259	2	16	522	29212	carotenoid catabolic process	JG37450|JG44983
0mM_6wk_Up_600mM_6wk_Down_BP	16121	0.032411	0.23259	2	16	522	29212	carotene catabolic process	JG37450|JG44983
0mM_6wk_Up_600mM_6wk_Down_BP	45934	0.032419	0.23259	16	535	522	29212	negative regulation of nucleobase, nucleoside, nucleotide and nucleic acid metabolic process	JG56328|JG52031|JG11766|JG27162|JG55736|JG42949|JG7518|JG54891|JG34361|JG31783|JG21965|JG46705|JG22430|JG26556|JG8481|JG42164
0mM_6wk_Up_600mM_6wk_Down_BP	19318	0.033095	0.23259	13	408	522	29212	hexose metabolic process	JG55225|JG27491|JG1324|JG33120|JG10791|JG19433|JG4162|JG4074|JG2092|JG35250|JG42621|JG34909|JG22169
0mM_6wk_Up_600mM_6wk_Down_BP	6970	0.034027	0.23259	24	898	522	29212	response to osmotic stress	JG29876|JG28832|JG11844|JG10964|JG55736|JG3107|JG34745|JG13973|JG30074|JG19195|JG34361|JG39776|JG58884|JG52233|JG34232|JG5163|JG7357|JG21015|JG45629|JG20197|JG41094|JG26799|JG29882|JG26694
0mM_6wk_Up_600mM_6wk_Down_BP	9639	0.034255	0.23259	11	327	522	29212	response to red or far red light	JG21965|JG42423|JG56516|JG19092|JG54528|JG15713|JG41094|JG22430|JG54891|JG39204|JG38049
0mM_6wk_Up_600mM_6wk_Down_BP	9751	0.03436	0.23259	9	247	522	29212	response to salicylic acid stimulus	JG49196|JG43359|JG46705|JG62148|JG13973|JG34361|JG1780|JG31450|JG26694
0mM_6wk_Up_600mM_6wk_Down_BP	9582	0.034646	0.23259	6	135	522	29212	detection of abiotic stimulus	JG21965|JG54528|JG41094|JG22430|JG39204|JG38049
0mM_6wk_Up_600mM_6wk_Down_BP	9624	0.034646	0.23259	6	135	522	29212	response to nematode	JG55820|JG22290|JG35213|JG34247|JG37334|JG57973
0mM_6wk_Up_600mM_6wk_Down_BP	412	0.03542	0.23259	1	2	522	29212	histone peptidyl-prolyl isomerization	JG26988
0mM_6wk_Up_600mM_6wk_Down_BP	45776	0.03542	0.23259	1	2	522	29212	negative regulation of blood pressure	JG2340
0mM_6wk_Up_600mM_6wk_Down_BP	42129	0.03542	0.23259	1	2	522	29212	regulation of T cell proliferation	JG12985
0mM_6wk_Up_600mM_6wk_Down_BP	9557	0.03542	0.23259	1	2	522	29212	antipodal cell differentiation	JG61496
0mM_6wk_Up_600mM_6wk_Down_BP	9594	0.03542	0.23259	1	2	522	29212	detection of nutrient	JG62370
0mM_6wk_Up_600mM_6wk_Down_BP	1547	0.03542	0.23259	1	2	522	29212	antral ovarian follicle growth	JG58201
0mM_6wk_Up_600mM_6wk_Down_BP	71280	0.03542	0.23259	1	2	522	29212	cellular response to copper ion	JG57999
0mM_6wk_Up_600mM_6wk_Down_BP	30382	0.03542	0.23259	1	2	522	29212	sperm mitochondrion organization	JG12275
0mM_6wk_Up_600mM_6wk_Down_BP	55079	0.03542	0.23259	1	2	522	29212	aluminum ion homeostasis	JG58301
0mM_6wk_Up_600mM_6wk_Down_BP	34627	0.03542	0.23259	1	2	522	29212	de novo NAD biosynthetic process	JG26653
0mM_6wk_Up_600mM_6wk_Down_BP	34628	0.03542	0.23259	1	2	522	29212	de novo NAD biosynthetic process from aspartate	JG26653
0mM_6wk_Up_600mM_6wk_Down_BP	10217	0.03542	0.23259	1	2	522	29212	cellular aluminum ion homeostasis	JG58301
0mM_6wk_Up_600mM_6wk_Down_BP	10478	0.03542	0.23259	1	2	522	29212	chlororespiration	JG11576
0mM_6wk_Up_600mM_6wk_Down_BP	10793	0.03542	0.23259	1	2	522	29212	regulation of mRNA export from nucleus	JG5690
0mM_6wk_Up_600mM_6wk_Down_BP	6797	0.03542	0.23259	1	2	522	29212	polyphosphate metabolic process	JG37884
0mM_6wk_Up_600mM_6wk_Down_BP	6799	0.03542	0.23259	1	2	522	29212	polyphosphate biosynthetic process	JG37884
0mM_6wk_Up_600mM_6wk_Down_BP	60055	0.03542	0.23259	1	2	522	29212	angiogenesis involved in wound healing	JG2340
0mM_6wk_Up_600mM_6wk_Down_BP	19355	0.03542	0.23259	1	2	522	29212	nicotinamide nucleotide biosynthetic process from aspartate	JG26653
0mM_6wk_Up_600mM_6wk_Down_BP	3085	0.03542	0.23259	1	2	522	29212	negative regulation of systemic arterial blood pressure	JG2340
0mM_6wk_Up_600mM_6wk_Down_BP	60586	0.03542	0.23259	1	2	522	29212	multicellular organismal iron ion homeostasis	JG12843
0mM_6wk_Up_600mM_6wk_Down_BP	48447	0.03542	0.23259	1	2	522	29212	sepal morphogenesis	JG26988
0mM_6wk_Up_600mM_6wk_Down_BP	15680	0.03542	0.23259	1	2	522	29212	intracellular copper ion transport	JG8536
0mM_6wk_Up_600mM_6wk_Down_BP	48453	0.03542	0.23259	1	2	522	29212	sepal formation	JG26988
0mM_6wk_Up_600mM_6wk_Down_BP	16135	0.03542	0.23259	1	2	522	29212	saponin biosynthetic process	JG4863
0mM_6wk_Up_600mM_6wk_Down_BP	6878	0.036306	0.23698	2	17	522	29212	cellular copper ion homeostasis	JG8536|JG18661
0mM_6wk_Up_600mM_6wk_Down_BP	6875	0.036336	0.23698	5	102	522	29212	cellular metal ion homeostasis	JG7357|JG19195|JG25796|JG25797|JG58301
0mM_6wk_Up_600mM_6wk_Down_BP	80022	0.036641	0.23765	3	41	522	29212	primary root development	JG62370|JG17929|JG22041
0mM_6wk_Up_600mM_6wk_Down_BP	48444	0.036684	0.23765	4	70	522	29212	floral organ morphogenesis	JG12966|JG9503|JG26988|JG944
0mM_6wk_Up_600mM_6wk_Down_BP	48523	0.038222	0.24677	32	1286	522	29212	negative regulation of cellular process	JG52031|JG11766|JG30545|JG42949|JG7518|JG54891|JG34361|JG38049|JG5387|JG62043|JG7589|JG29073|JG49303|JG21157|JG31289|JG56328|JG27162|JG43290|JG55736|JG3524|JG12985|JG55592|JG31783|JG21965|JG5752|JG8524|JG46705|JG20197|JG22430|JG26556|JG8481|JG42164
0mM_6wk_Up_600mM_6wk_Down_BP	34220	0.038379	0.24696	7	175	522	29212	ion transmembrane transport	JG7357|JG52748|JG19195|JG11692|JG13101|JG46334|JG57973
0mM_6wk_Up_600mM_6wk_Down_BP	51172	0.038947	0.24813	16	548	522	29212	negative regulation of nitrogen compound metabolic process	JG56328|JG52031|JG11766|JG27162|JG55736|JG42949|JG7518|JG54891|JG34361|JG31783|JG21965|JG46705|JG22430|JG26556|JG8481|JG42164
0mM_6wk_Up_600mM_6wk_Down_BP	8300	0.038952	0.24813	3	42	522	29212	isoprenoid catabolic process	JG37450|JG28754|JG44983
0mM_6wk_Up_600mM_6wk_Down_BP	46942	0.039068	0.24813	9	253	522	29212	carboxylic acid transport	JG32654|JG43912|JG32638|JG11898|JG21709|JG62358|JG32377|JG33883|JG22495
0mM_6wk_Up_600mM_6wk_Down_BP	10017	0.039077	0.24813	6	139	522	29212	red or far-red light signaling pathway	JG21965|JG54528|JG41094|JG22430|JG39204|JG38049
0mM_6wk_Up_600mM_6wk_Down_BP	9267	0.039893	0.25137	9	254	522	29212	cellular response to starvation	JG30420|JG52031|JG3524|JG12843|JG12785|JG18705|JG50198|JG2052|JG37884
0mM_6wk_Up_600mM_6wk_Down_BP	47484	0.040371	0.25137	2	18	522	29212	regulation of response to osmotic stress	JG56328|JG34361
0mM_6wk_Up_600mM_6wk_Down_BP	35265	0.040371	0.25137	2	18	522	29212	organ growth	JG7518|JG58469
0mM_6wk_Up_600mM_6wk_Down_BP	6828	0.040371	0.25137	2	18	522	29212	manganese ion transport	JG52748|JG13101
0mM_6wk_Up_600mM_6wk_Down_BP	48639	0.040371	0.25137	2	18	522	29212	positive regulation of developmental growth	JG52748|JG13101
0mM_6wk_Up_600mM_6wk_Down_BP	9744	0.040371	0.25137	5	105	522	29212	response to sucrose stimulus	JG24704|JG58525|JG50417|JG8240|JG37334
0mM_6wk_Up_600mM_6wk_Down_BP	23052	0.040999	0.25446	59	2629	522	29212	signaling	JG52031|JG11844|JG2228|JG37438|JG37436|JG34361|JG57960|JG38049|JG37152|JG23516|JG45629|JG46673|JG24367|JG1780|JG29453|JG28047|JG20284|JG55335|JG28774|JG3524|JG54528|JG55570|JG52149|JG55773|JG37884|JG944|JG59693|JG62370|JG6646|JG41094|JG22430|JG34747|JG34307|JG55964|JG29359|JG7813|JG6647|JG12158|JG16049|JG3180|JG62148|JG21157|JG61496|JG62662|JG29199|JG62147|JG31289|JG24073|JG12985|JG28913|JG59678|…
0mM_6wk_Up_600mM_6wk_Down_BP	31324	0.042039	0.26007	19	688	522	29212	negative regulation of cellular metabolic process	JG31289|JG56328|JG52031|JG11766|JG27162|JG55736|JG42949|JG7518|JG54891|JG34361|JG31783|JG21965|JG7589|JG46705|JG20197|JG22430|JG26556|JG8481|JG42164
0mM_6wk_Up_600mM_6wk_Down_BP	34285	0.043206	0.26559	5	107	522	29212	response to disaccharide stimulus	JG24704|JG58525|JG50417|JG8240|JG37334
0mM_6wk_Up_600mM_6wk_Down_BP	48653	0.043206	0.26559	5	107	522	29212	anther development	JG52253|JG26692|JG45930|JG22674|JG58469
0mM_6wk_Up_600mM_6wk_Down_BP	23060	0.043418	0.26604	29	1157	522	29212	signal transmission	JG34307|JG29359|JG11844|JG2228|JG7813|JG34361|JG38049|JG23516|JG16049|JG3180|JG61496|JG62662|JG29199|JG28047|JG28774|JG3524|JG54528|JG28913|JG55570|JG59678|JG39204|JG55773|JG37884|JG54025|JG21965|JG31081|JG62370|JG41094|JG22430
0mM_6wk_Up_600mM_6wk_Down_BP	70370	0.044597	0.27046	2	19	522	29212	cellular heat acclimation	JG11576|JG34232
0mM_6wk_Up_600mM_6wk_Down_BP	15812	0.044597	0.27046	2	19	522	29212	gamma-aminobutyric acid transport	JG11898|JG62358
0mM_6wk_Up_600mM_6wk_Down_BP	23046	0.044615	0.27046	29	1160	522	29212	signaling process	JG34307|JG29359|JG11844|JG2228|JG7813|JG34361|JG38049|JG23516|JG16049|JG3180|JG61496|JG62662|JG29199|JG28047|JG28774|JG3524|JG54528|JG28913|JG55570|JG59678|JG39204|JG55773|JG37884|JG54025|JG21965|JG31081|JG62370|JG41094|JG22430
0mM_6wk_Up_600mM_6wk_Down_BP	160	0.044842	0.27046	11	342	522	29212	two-component signal transduction system (phosphorelay)	JG16049|JG31081|JG11844|JG7813|JG55570|JG61496|JG34361|JG29199|JG55773|JG28047|JG54025
0mM_6wk_Up_600mM_6wk_Down_BP	31347	0.044842	0.27046	11	342	522	29212	regulation of defense response	JG49196|JG31157|JG62043|JG43290|JG55736|JG46705|JG18639|JG34588|JG34361|JG57278|JG26683
0mM_6wk_Up_600mM_6wk_Down_BP	9893	0.045497	0.27355	30	1210	522	29212	positive regulation of metabolic process	JG1736|JG11844|JG55769|JG37136|JG37113|JG19777|JG22309|JG6930|JG26988|JG46673|JG49303|JG9340|JG21157|JG49196|JG31289|JG56328|JG27162|JG56621|JG34232|JG40521|JG5752|JG59693|JG62370|JG36391|JG40007|JG20197|JG41094|JG3179|JG26556|JG26653
0mM_6wk_Up_600mM_6wk_Down_BP	6811	0.046761	0.28027	19	697	522	29212	ion transport	JG50010|JG57836|JG10964|JG50326|JG12785|JG19195|JG22806|JG11692|JG13101|JG37334|JG37884|JG57973|JG22812|JG7357|JG8536|JG52748|JG24367|JG46334|JG26650
0mM_6wk_Up_600mM_6wk_Down_BP	9109	0.047678	0.28053	5	110	522	29212	coenzyme catabolic process	JG11957|JG53121|JG52613|JG37602|JG39402
0mM_6wk_Up_600mM_6wk_Down_BP	48609	0.048821	0.28053	11	347	522	29212	reproductive process in a multicellular organism	JG37152|JG29876|JG3524|JG58201|JG7518|JG26556|JG16140|JG61496|JG12275|JG58469|JG29882
0mM_6wk_Up_600mM_6wk_Down_BP	7286	0.04898	0.28053	2	20	522	29212	spermatid development	JG26556|JG12275
0mM_6wk_Up_600mM_6wk_Down_BP	48515	0.04898	0.28053	2	20	522	29212	spermatid differentiation	JG26556|JG12275
0mM_6wk_Up_600mM_6wk_Down_BP	48563	0.049208	0.28053	4	77	522	29212	post-embryonic organ morphogenesis	JG12966|JG9503|JG26988|JG944
0mM_6wk_Up_600mM_6wk_Down_BP	80134	0.049297	0.28053	14	477	522	29212	regulation of response to stress	JG49196|JG31157|JG56328|JG43290|JG55736|JG34588|JG34361|JG10791|JG57278|JG62043|JG46705|JG18639|JG26556|JG26683
200mM_1wk_Up_0mM_1wk_Down_BP	71554	2.7507e-16	3.2266e-13	45	1116	279	29212	cell wall organization or biogenesis	JG30268|JG56732|JG29436|JG26083|JG54714|JG37979|JG712|JG42946|JG37997|JG21309|JG45669|JG59081|JG6114|JG17637|JG60489|JG54785|JG37508|JG58308|JG30456|JG1229|JG36817|JG56723|JG55615|JG37408|JG11116|JG59312|JG59731|JG54442|JG13296|JG41630|JG39067|JG21648|JG59175|JG40842|JG59110|JG51802|JG43615|JG23767|JG53748|JG24930|JG30948|JG46682|JG3111|JG15949|JG40020
200mM_1wk_Up_0mM_1wk_Down_BP	70882	1.7257e-12	1.0121e-09	24	408	279	29212	cellular cell wall organization or biogenesis	JG30268|JG58308|JG56732|JG56723|JG55615|JG37979|JG42946|JG59312|JG59731|JG54442|JG41630|JG39067|JG59081|JG21648|JG6114|JG40842|JG59110|JG43615|JG23767|JG53748|JG30948|JG46682|JG3111|JG15949
200mM_1wk_Up_0mM_1wk_Down_BP	42546	4.344e-12	1.6076e-09	22	351	279	29212	cell wall biogenesis	JG30268|JG58308|JG56732|JG56723|JG55615|JG37979|JG42946|JG59312|JG54442|JG41630|JG39067|JG59081|JG21648|JG6114|JG40842|JG59110|JG43615|JG23767|JG53748|JG46682|JG3111|JG15949
200mM_1wk_Up_0mM_1wk_Down_BP	71555	5.482e-12	1.6076e-09	34	880	279	29212	cell wall organization	JG30268|JG56732|JG54714|JG37979|JG712|JG42946|JG21309|JG45669|JG6114|JG17637|JG54785|JG37508|JG58308|JG1229|JG36817|JG56723|JG55615|JG37408|JG11116|JG59312|JG54442|JG13296|JG39067|JG21648|JG59175|JG40842|JG51802|JG43615|JG23767|JG24930|JG30948|JG3111|JG15949|JG40020
200mM_1wk_Up_0mM_1wk_Down_BP	5975	2.7793e-10	6.5202e-08	53	2185	279	29212	carbohydrate metabolic process	JG712|JG42946|JG37997|JG54772|JG38122|JG45669|JG42834|JG60347|JG62488|JG25298|JG30456|JG49375|JG1229|JG24172|JG55615|JG37408|JG37965|JG52502|JG59731|JG54442|JG39067|JG59175|JG40842|JG23767|JG30268|JG21191|JG29436|JG26083|JG30501|JG3259|JG60719|JG21309|JG52499|JG54398|JG59081|JG8676|JG41965|JG60489|JG49520|JG54785|JG37508|JG58308|JG58746|JG36817|JG59510|JG59312|JG36492|JG21648|JG59110|JG43615|JG30…
200mM_1wk_Up_0mM_1wk_Down_BP	44262	1.9665e-09	3.8445e-07	43	1645	279	29212	cellular carbohydrate metabolic process	JG30268|JG29436|JG26083|JG30501|JG3259|JG712|JG42946|JG60719|JG21309|JG54772|JG38122|JG45669|JG59081|JG8676|JG42834|JG60489|JG60347|JG62488|JG37508|JG58308|JG30456|JG49375|JG1229|JG24172|JG58746|JG36817|JG55615|JG37408|JG59510|JG59312|JG52502|JG59731|JG54442|JG39067|JG36492|JG21648|JG59175|JG40842|JG59110|JG43615|JG23767|JG30948|JG40020
200mM_1wk_Up_0mM_1wk_Down_BP	5976	3.3113e-09	5.5487e-07	29	845	279	29212	polysaccharide metabolic process	JG30268|JG29436|JG26083|JG712|JG42946|JG37997|JG38122|JG45669|JG59081|JG60489|JG54785|JG58308|JG30456|JG1229|JG55615|JG37408|JG59312|JG52502|JG59731|JG54442|JG39067|JG21648|JG59175|JG40842|JG59110|JG43615|JG23767|JG30948|JG40020
200mM_1wk_Up_0mM_1wk_Down_BP	34637	1.4383e-08	2.1089e-06	24	638	279	29212	cellular carbohydrate biosynthetic process	JG37508|JG58308|JG29436|JG1229|JG58746|JG55615|JG26083|JG30501|JG37408|JG3259|JG712|JG59510|JG59312|JG59731|JG54442|JG39067|JG45669|JG21648|JG8676|JG59175|JG40842|JG43615|JG30948|JG60489
200mM_1wk_Up_0mM_1wk_Down_BP	44264	2.0805e-08	2.7116e-06	25	702	279	29212	cellular polysaccharide metabolic process	JG30268|JG29436|JG26083|JG712|JG42946|JG38122|JG45669|JG59081|JG60489|JG58308|JG1229|JG55615|JG37408|JG59312|JG59731|JG54442|JG39067|JG21648|JG59175|JG40842|JG59110|JG43615|JG23767|JG30948|JG40020
200mM_1wk_Up_0mM_1wk_Down_BP	16051	3.5858e-08	4.2061e-06	25	722	279	29212	carbohydrate biosynthetic process	JG29436|JG26083|JG30501|JG3259|JG712|JG45669|JG8676|JG60489|JG37508|JG58308|JG1229|JG58746|JG55615|JG37408|JG59510|JG59312|JG52502|JG59731|JG54442|JG39067|JG21648|JG59175|JG40842|JG43615|JG30948
200mM_1wk_Up_0mM_1wk_Down_BP	71669	4.8561e-08	5.1783e-06	19	435	279	29212	plant-type cell wall organization or biogenesis	JG58308|JG55615|JG37979|JG712|JG42946|JG59312|JG54442|JG13296|JG41630|JG39067|JG21648|JG6114|JG59175|JG40842|JG43615|JG53748|JG30948|JG46682|JG3111
200mM_1wk_Up_0mM_1wk_Down_BP	9832	1.1147e-07	1.0896e-05	14	244	279	29212	plant-type cell wall biogenesis	JG58308|JG55615|JG37979|JG59312|JG54442|JG41630|JG39067|JG21648|JG6114|JG40842|JG43615|JG53748|JG46682|JG3111
200mM_1wk_Up_0mM_1wk_Down_BP	44042	1.2237e-07	1.1042e-05	18	415	279	29212	glucan metabolic process	JG30268|JG54785|JG58308|JG55615|JG37408|JG712|JG42946|JG59312|JG59731|JG54442|JG39067|JG59081|JG21648|JG59175|JG40842|JG59110|JG43615|JG23767
200mM_1wk_Up_0mM_1wk_Down_BP	6073	1.5371e-07	1.2879e-05	17	376	279	29212	cellular glucan metabolic process	JG30268|JG58308|JG55615|JG37408|JG712|JG42946|JG59312|JG59731|JG54442|JG39067|JG59081|JG21648|JG59175|JG40842|JG59110|JG43615|JG23767
200mM_1wk_Up_0mM_1wk_Down_BP	271	2.303e-07	1.8009e-05	19	481	279	29212	polysaccharide biosynthetic process	JG58308|JG29436|JG1229|JG55615|JG26083|JG37408|JG712|JG59312|JG52502|JG59731|JG54442|JG39067|JG45669|JG21648|JG59175|JG40842|JG43615|JG30948|JG60489
200mM_1wk_Up_0mM_1wk_Down_BP	10383	3.0554e-07	2.24e-05	14	265	279	29212	cell wall polysaccharide metabolic process	JG30268|JG30456|JG29436|JG26083|JG42946|JG37997|JG59731|JG59081|JG21648|JG40842|JG59110|JG23767|JG30948|JG60489
200mM_1wk_Up_0mM_1wk_Down_BP	33692	7.0759e-07	4.8824e-05	18	468	279	29212	cellular polysaccharide biosynthetic process	JG58308|JG29436|JG1229|JG55615|JG26083|JG37408|JG712|JG59312|JG59731|JG54442|JG39067|JG45669|JG21648|JG59175|JG40842|JG43615|JG30948|JG60489
200mM_1wk_Up_0mM_1wk_Down_BP	30243	9.5085e-07	5.99e-05	11	173	279	29212	cellulose metabolic process	JG39067|JG54785|JG58308|JG21648|JG59175|JG40842|JG55615|JG43615|JG712|JG59312|JG54442
200mM_1wk_Up_0mM_1wk_Down_BP	30244	9.7024e-07	5.99e-05	10	139	279	29212	cellulose biosynthetic process	JG39067|JG58308|JG21648|JG59175|JG40842|JG55615|JG43615|JG712|JG59312|JG54442
200mM_1wk_Up_0mM_1wk_Down_BP	44036	1.344e-06	7.8828e-05	14	300	279	29212	cell wall macromolecule metabolic process	JG30268|JG30456|JG29436|JG26083|JG42946|JG37997|JG59731|JG59081|JG21648|JG40842|JG59110|JG23767|JG30948|JG60489
200mM_1wk_Up_0mM_1wk_Down_BP	45489	3.1647e-06	0.00017677	9	124	279	29212	pectin biosynthetic process	JG45669|JG29436|JG1229|JG59175|JG40842|JG26083|JG712|JG30948|JG60489
200mM_1wk_Up_0mM_1wk_Down_BP	10410	3.3783e-06	0.00018012	11	197	279	29212	hemicellulose metabolic process	JG30268|JG30456|JG59081|JG29436|JG59110|JG26083|JG23767|JG42946|JG60489|JG37997|JG59731
200mM_1wk_Up_0mM_1wk_Down_BP	16049	9.0628e-06	0.0004622	18	562	279	29212	cell growth	JG36817|JG1864|JG34767|JG42946|JG37247|JG28949|JG54442|JG44007|JG39067|JG18435|JG18746|JG59275|JG40842|JG43075|JG24345|JG63103|JG3111|JG63343
200mM_1wk_Up_0mM_1wk_Down_BP	9250	9.6534e-06	0.00047181	12	263	279	29212	glucan biosynthetic process	JG39067|JG58308|JG21648|JG59175|JG40842|JG55615|JG37408|JG43615|JG712|JG59312|JG59731|JG54442
200mM_1wk_Up_0mM_1wk_Down_BP	6468	1.1877e-05	0.00055729	36	1746	279	29212	protein amino acid phosphorylation	JG48251|JG53023|JG34569|JG35796|JG12114|JG8829|JG58774|JG57963|JG18585|JG18746|JG43140|JG29471|JG37091|JG24882|JG5166|JG52144|JG55732|JG49276|JG1864|JG28953|JG2118|JG46261|JG4559|JG11116|JG12004|JG13313|JG58463|JG21815|JG53692|JG6342|JG19507|JG59275|JG24797|JG16836|JG2122|JG11827
200mM_1wk_Up_0mM_1wk_Down_BP	32535	1.8698e-05	0.00084355	20	710	279	29212	regulation of cellular component size	JG59339|JG36817|JG1864|JG34767|JG42946|JG37247|JG28949|JG54442|JG44007|JG39067|JG18435|JG18746|JG59275|JG40842|JG2122|JG43075|JG24345|JG63103|JG3111|JG63343
200mM_1wk_Up_0mM_1wk_Down_BP	90066	1.9852e-05	0.00086246	20	713	279	29212	regulation of anatomical structure size	JG59339|JG36817|JG1864|JG34767|JG42946|JG37247|JG28949|JG54442|JG44007|JG39067|JG18435|JG18746|JG59275|JG40842|JG2122|JG43075|JG24345|JG63103|JG3111|JG63343
200mM_1wk_Up_0mM_1wk_Down_BP	8361	2.2098e-05	0.00092573	19	659	279	29212	regulation of cell size	JG36817|JG1864|JG34767|JG42946|JG37247|JG28949|JG54442|JG44007|JG39067|JG18435|JG18746|JG59275|JG40842|JG2122|JG43075|JG24345|JG63103|JG3111|JG63343
200mM_1wk_Up_0mM_1wk_Down_BP	10411	2.5708e-05	0.0010398	6	61	279	29212	xyloglucan metabolic process	JG30268|JG59081|JG59110|JG23767|JG42946|JG59731
200mM_1wk_Up_0mM_1wk_Down_BP	9725	3.5859e-05	0.0013844	41	2217	279	29212	response to hormone stimulus	JG28444|JG53023|JG54810|JG34767|JG46609|JG28949|JG57047|JG18746|JG9946|JG24500|JG3566|JG61656|JG49069|JG37508|JG58448|JG25580|JG1864|JG46261|JG4679|JG4832|JG59972|JG37247|JG12004|JG57398|JG19982|JG13156|JG36492|JG18435|JG9457|JG8206|JG21467|JG59275|JG61324|JG40060|JG22312|JG2122|JG3111|JG24178|JG63343|JG24373|JG61322
200mM_1wk_Up_0mM_1wk_Down_BP	45488	3.6588e-05	0.0013844	11	254	279	29212	pectin metabolic process	JG38122|JG45669|JG29436|JG1229|JG59175|JG40842|JG26083|JG712|JG30948|JG60489|JG40020
200mM_1wk_Up_0mM_1wk_Down_BP	9719	4.0966e-05	0.0015017	43	2385	279	29212	response to endogenous stimulus	JG28444|JG53023|JG54810|JG34767|JG46609|JG28949|JG21805|JG57047|JG18746|JG9946|JG24500|JG3566|JG61656|JG49069|JG37508|JG58448|JG25580|JG1864|JG46261|JG4679|JG4832|JG59972|JG37247|JG12004|JG57398|JG19982|JG13156|JG36492|JG18435|JG9457|JG8206|JG21467|JG59275|JG61324|JG40060|JG22312|JG2122|JG3111|JG24178|JG63343|JG24373|JG61322|JG22010
200mM_1wk_Up_0mM_1wk_Down_BP	9833	4.3366e-05	0.0015415	5	41	279	29212	primary cell wall biogenesis	JG39067|JG55615|JG43615|JG59312|JG54442
200mM_1wk_Up_0mM_1wk_Down_BP	46777	0.00010161	0.0034145	12	335	279	29212	protein amino acid autophosphorylation	JG49276|JG18746|JG1864|JG59275|JG4559|JG43140|JG12004|JG2122|JG29471|JG21815|JG8829|JG57963
200mM_1wk_Up_0mM_1wk_Down_BP	40007	0.00010188	0.0034145	18	677	279	29212	growth	JG36817|JG1864|JG34767|JG42946|JG37247|JG28949|JG54442|JG44007|JG39067|JG18435|JG18746|JG59275|JG40842|JG43075|JG24345|JG63103|JG3111|JG63343
200mM_1wk_Up_0mM_1wk_Down_BP	10382	0.00026576	0.0086593	9	218	279	29212	cellular cell wall macromolecule metabolic process	JG30268|JG59081|JG21648|JG40842|JG59110|JG23767|JG42946|JG30948|JG59731
200mM_1wk_Up_0mM_1wk_Down_BP	10246	0.00053074	0.016196	3	17	279	29212	rhamnogalacturonan I biosynthetic process	JG29436|JG26083|JG60489
200mM_1wk_Up_0mM_1wk_Down_BP	6063	0.00053074	0.016196	3	17	279	29212	uronic acid metabolic process	JG8676|JG59510|JG52502
200mM_1wk_Up_0mM_1wk_Down_BP	33481	0.0005385	0.016196	2	4	279	29212	galacturonate biosynthetic process	JG8676|JG59510
200mM_1wk_Up_0mM_1wk_Down_BP	9664	0.001023	0.029999	9	263	279	29212	plant-type cell wall organization	JG21648|JG6114|JG59175|JG40842|JG37979|JG712|JG42946|JG30948|JG13296
200mM_1wk_Up_0mM_1wk_Down_BP	10191	0.0011488	0.032867	5	82	279	29212	mucilage metabolic process	JG59392|JG29436|JG26083|JG34767|JG60489
200mM_1wk_Up_0mM_1wk_Down_BP	10315	0.001325	0.036262	3	23	279	29212	auxin efflux	JG37508|JG3111|JG63343
200mM_1wk_Up_0mM_1wk_Down_BP	19586	0.0013293	0.036262	2	6	279	29212	galacturonate metabolic process	JG8676|JG59510
200mM_1wk_Up_0mM_1wk_Down_BP	9825	0.0014217	0.037902	5	86	279	29212	multidimensional cell growth	JG39067|JG18435|JG34767|JG42946|JG54442
200mM_1wk_Up_0mM_1wk_Down_BP	6066	0.0017209	0.044859	18	862	279	29212	alcohol metabolic process	JG37508|JG58308|JG30456|JG24172|JG36817|JG4679|JG3259|JG59510|JG52502|JG60719|JG54398|JG24818|JG8676|JG21467|JG42834|JG22205|JG30948|JG62488
200mM_1wk_Up_0mM_1wk_Down_BP	48358	0.0019045	0.048564	3	26	279	29212	mucilage pectin biosynthetic process	JG29436|JG26083|JG60489
200mM_1wk_Up_0mM_1wk_Down_BP	16310	0.0021036	0.052501	38	2451	279	29212	phosphorylation	JG48251|JG53023|JG34569|JG57607|JG35796|JG12114|JG8829|JG58774|JG57963|JG18585|JG18746|JG52527|JG43140|JG29471|JG37091|JG24882|JG5166|JG52144|JG55732|JG49276|JG1864|JG28953|JG2118|JG46261|JG4559|JG11116|JG12004|JG13313|JG58463|JG21815|JG53692|JG6342|JG19507|JG59275|JG24797|JG16836|JG2122|JG11827
200mM_1wk_Up_0mM_1wk_Down_BP	48363	0.0028914	0.07066	3	30	279	29212	mucilage pectin metabolic process	JG29436|JG26083|JG60489
200mM_1wk_Up_0mM_1wk_Down_BP	10214	0.0030061	0.071963	5	102	279	29212	seed coat development	JG59392|JG34767|JG30948|JG37997|JG54398
200mM_1wk_Up_0mM_1wk_Down_BP	5996	0.0030829	0.072269	12	495	279	29212	monosaccharide metabolic process	JG37508|JG58308|JG30456|JG24172|JG8676|JG3259|JG42834|JG59510|JG30948|JG52502|JG60719|JG62488
200mM_1wk_Up_0mM_1wk_Down_BP	48589	0.0031421	0.072269	13	562	279	29212	developmental growth	JG36817|JG1864|JG37247|JG28949|JG44007|JG18746|JG59275|JG40842|JG43075|JG24345|JG63103|JG3111|JG63343
200mM_1wk_Up_0mM_1wk_Down_BP	90351	0.0033109	0.074462	7	201	279	29212	seedling development	JG36492|JG29436|JG26083|JG60489|JG28949|JG54398|JG13296
200mM_1wk_Up_0mM_1wk_Down_BP	9834	0.0034056	0.074462	5	105	279	29212	secondary cell wall biogenesis	JG41630|JG53748|JG59312|JG46682|JG3111
200mM_1wk_Up_0mM_1wk_Down_BP	10215	0.0034831	0.074462	3	32	279	29212	cellulose microfibril organization	JG21648|JG6114|JG37979
200mM_1wk_Up_0mM_1wk_Down_BP	10192	0.0034914	0.074462	4	65	279	29212	mucilage biosynthetic process	JG29436|JG26083|JG34767|JG60489
200mM_1wk_Up_0mM_1wk_Down_BP	10033	0.0038008	0.079613	44	3056	279	29212	response to organic substance	JG28444|JG53023|JG54810|JG34767|JG46609|JG28949|JG21805|JG57047|JG18746|JG9946|JG24500|JG3566|JG61656|JG49069|JG37508|JG58448|JG25580|JG1864|JG46261|JG37408|JG4679|JG4832|JG59972|JG37247|JG12004|JG57398|JG19982|JG13156|JG36492|JG18435|JG9457|JG8206|JG21467|JG59275|JG61324|JG40060|JG22312|JG2122|JG3111|JG24178|JG63343|JG24373|JG61322|JG22010
200mM_1wk_Up_0mM_1wk_Down_BP	42545	0.0038895	0.079755	7	207	279	29212	cell wall modification	JG59175|JG37408|JG11116|JG712|JG42946|JG40020|JG13296
200mM_1wk_Up_0mM_1wk_Down_BP	9651	0.0041136	0.079755	15	719	279	29212	response to salt stress	JG28444|JG25580|JG34767|JG12004|JG19982|JG56014|JG13156|JG6618|JG57047|JG8206|JG43615|JG3566|JG49069|JG62488|JG24373
200mM_1wk_Up_0mM_1wk_Down_BP	70726	0.0041437	0.079755	3	34	279	29212	cell wall assembly	JG21648|JG6114|JG37979
200mM_1wk_Up_0mM_1wk_Down_BP	71668	0.0041437	0.079755	3	34	279	29212	plant-type cell wall assembly	JG21648|JG6114|JG37979
200mM_1wk_Up_0mM_1wk_Down_BP	9826	0.0041475	0.079755	10	385	279	29212	unidimensional cell growth	JG44007|JG36817|JG18746|JG1864|JG59275|JG40842|JG37247|JG43075|JG24345|JG3111
200mM_1wk_Up_0mM_1wk_Down_BP	60560	0.0042995	0.081344	10	387	279	29212	developmental growth involved in morphogenesis	JG44007|JG36817|JG18746|JG1864|JG59275|JG40842|JG37247|JG43075|JG24345|JG3111
200mM_1wk_Up_0mM_1wk_Down_BP	9827	0.0050371	0.092465	4	72	279	29212	plant-type cell wall modification	JG59175|JG712|JG42946|JG13296
200mM_1wk_Up_0mM_1wk_Down_BP	226	0.005045	0.092465	8	274	279	29212	microtubule cytoskeleton organization	JG59160|JG39067|JG13108|JG52537|JG4696|JG55376|JG39531|JG54442
200mM_1wk_Up_0mM_1wk_Down_BP	6796	0.0052562	0.094855	39	2675	279	29212	phosphate metabolic process	JG48251|JG53023|JG34569|JG57607|JG35796|JG12114|JG8829|JG58774|JG57963|JG18585|JG18746|JG41722|JG52527|JG43140|JG29471|JG37091|JG24882|JG5166|JG52144|JG55732|JG49276|JG1864|JG28953|JG2118|JG46261|JG4559|JG11116|JG12004|JG13313|JG58463|JG21815|JG53692|JG6342|JG19507|JG59275|JG24797|JG16836|JG2122|JG11827
200mM_1wk_Up_0mM_1wk_Down_BP	6793	0.0053537	0.095151	39	2678	279	29212	phosphorus metabolic process	JG48251|JG53023|JG34569|JG57607|JG35796|JG12114|JG8829|JG58774|JG57963|JG18585|JG18746|JG41722|JG52527|JG43140|JG29471|JG37091|JG24882|JG5166|JG52144|JG55732|JG49276|JG1864|JG28953|JG2118|JG46261|JG4559|JG11116|JG12004|JG13313|JG58463|JG21815|JG53692|JG6342|JG19507|JG59275|JG24797|JG16836|JG2122|JG11827
200mM_1wk_Up_0mM_1wk_Down_BP	7017	0.0056798	0.09944	10	403	279	29212	microtubule-based process	JG59160|JG39067|JG13108|JG61989|JG52537|JG4696|JG55376|JG39531|JG54442|JG58104
200mM_1wk_Up_0mM_1wk_Down_BP	9734	0.0059734	0.10043	10	406	279	29212	auxin mediated signaling pathway	JG37508|JG18435|JG9457|JG61324|JG37247|JG57398|JG3111|JG24178|JG63343|JG61322
200mM_1wk_Up_0mM_1wk_Down_BP	60918	0.0059915	0.10043	5	120	279	29212	auxin transport	JG37508|JG18435|JG3111|JG63343|JG20272
200mM_1wk_Up_0mM_1wk_Down_BP	9845	0.0059962	0.10043	6	170	279	29212	seed germination	JG29436|JG26083|JG60489|JG28949|JG54398|JG13296
200mM_1wk_Up_0mM_1wk_Down_BP	6970	0.0060787	0.10043	17	898	279	29212	response to osmotic stress	JG28444|JG25580|JG34767|JG12004|JG46609|JG19982|JG56014|JG13156|JG6618|JG57047|JG8206|JG9946|JG43615|JG3566|JG49069|JG62488|JG24373
200mM_1wk_Up_0mM_1wk_Down_BP	9737	0.00622	0.10133	16	826	279	29212	response to abscisic acid stimulus	JG28444|JG53023|JG46261|JG34767|JG4679|JG4832|JG19982|JG57047|JG36492|JG8206|JG24500|JG3566|JG22312|JG2122|JG49069|JG24373
200mM_1wk_Up_0mM_1wk_Down_BP	80001	0.0070287	0.11141	3	41	279	29212	mucilage extrusion from seed coat	JG29436|JG26083|JG60489
200mM_1wk_Up_0mM_1wk_Down_BP	50829	0.0070287	0.11141	3	41	279	29212	defense response to Gram-negative bacterium	JG8676|JG59510|JG13313
200mM_1wk_Up_0mM_1wk_Down_BP	42221	0.0072901	0.1136	60	4624	279	29212	response to chemical stimulus	JG28444|JG54810|JG34767|JG39858|JG21805|JG57047|JG19970|JG42278|JG9946|JG42834|JG3566|JG24124|JG49069|JG58448|JG25580|JG1864|JG46261|JG37408|JG59972|JG37247|JG12004|JG57398|JG19982|JG21467|JG61324|JG22312|JG2122|JG24178|JG63343|JG24373|JG61322|JG53023|JG46609|JG28949|JG56014|JG37377|JG8676|JG18746|JG46935|JG24500|JG61656|JG21393|JG43300|JG37508|JG55315|JG57933|JG4679|JG4832|JG13156|JG6618|JG36492…
200mM_1wk_Up_0mM_1wk_Down_BP	30198	0.0075166	0.1136	3	42	279	29212	extracellular matrix organization	JG21648|JG6114|JG37979
200mM_1wk_Up_0mM_1wk_Down_BP	9914	0.0075762	0.1136	5	127	279	29212	hormone transport	JG37508|JG18435|JG3111|JG63343|JG20272
200mM_1wk_Up_0mM_1wk_Down_BP	48764	0.0076506	0.1136	6	179	279	29212	trichoblast maturation	JG36817|JG40842|JG28949|JG63103|JG62488|JG63343
200mM_1wk_Up_0mM_1wk_Down_BP	48765	0.0076506	0.1136	6	179	279	29212	root hair cell differentiation	JG36817|JG40842|JG28949|JG63103|JG62488|JG63343
200mM_1wk_Up_0mM_1wk_Down_BP	10054	0.0080588	0.11816	6	181	279	29212	trichoblast differentiation	JG36817|JG40842|JG28949|JG63103|JG62488|JG63343
200mM_1wk_Up_0mM_1wk_Down_BP	71365	0.0085037	0.12315	10	428	279	29212	cellular response to auxin stimulus	JG37508|JG18435|JG9457|JG61324|JG37247|JG57398|JG3111|JG24178|JG63343|JG61322
200mM_1wk_Up_0mM_1wk_Down_BP	70413	0.0087921	0.12511	2	15	279	29212	trehalose metabolism in response to stress	JG58746|JG30501
200mM_1wk_Up_0mM_1wk_Down_BP	45491	0.0088727	0.12511	5	132	279	29212	xylan metabolic process	JG30456|JG29436|JG26083|JG60489|JG37997
200mM_1wk_Up_0mM_1wk_Down_BP	9409	0.0089593	0.12511	11	499	279	29212	response to cold	JG58910|JG8206|JG55615|JG9946|JG3841|JG24333|JG46609|JG4201|JG6618|JG62488|JG24373
200mM_1wk_Up_0mM_1wk_Down_BP	6810	0.0095872	0.1323	50	3764	279	29212	transport	JG52998|JG44891|JG8131|JG12205|JG11116|JG57398|JG9678|JG61042|JG40842|JG24333|JG4585|JG15707|JG24178|JG63343|JG57821|JG30541|JG36844|JG12873|JG10011|JG28949|JG56014|JG7817|JG24939|JG38068|JG37377|JG41761|JG61656|JG47546|JG3100|JG21393|JG37508|JG33546|JG54469|JG52240|JG37505|JG35448|JG58705|JG42081|JG11376|JG59392|JG6344|JG18435|JG51902|JG61346|JG29161|JG3111|JG46203|JG42483|JG20272|JG27861
200mM_1wk_Up_0mM_1wk_Down_BP	46373	0.0099852	0.13619	2	16	279	29212	L-arabinose metabolic process	JG58308|JG30456
200mM_1wk_Up_0mM_1wk_Down_BP	8643	0.010315	0.13907	5	137	279	29212	carbohydrate transport	JG59392|JG37505|JG40842|JG4585|JG7817
200mM_1wk_Up_0mM_1wk_Down_BP	48469	0.011366	0.15142	6	195	279	29212	cell maturation	JG36817|JG40842|JG28949|JG63103|JG62488|JG63343
200mM_1wk_Up_0mM_1wk_Down_BP	18198	0.011489	0.15142	3	49	279	29212	peptidyl-cysteine modification	JG54469|JG52240|JG43300
200mM_1wk_Up_0mM_1wk_Down_BP	9733	0.011998	0.15637	13	664	279	29212	response to auxin stimulus	JG37508|JG54810|JG37247|JG57398|JG28949|JG13156|JG18435|JG9457|JG61324|JG3111|JG24178|JG63343|JG61322
200mM_1wk_Up_0mM_1wk_Down_BP	50832	0.013389	0.17258	11	529	279	29212	defense response to fungus	JG9412|JG57821|JG8676|JG18746|JG25604|JG8206|JG46261|JG37408|JG59510|JG2122|JG24373
200mM_1wk_Up_0mM_1wk_Down_BP	15812	0.013964	0.17594	2	19	279	29212	gamma-aminobutyric acid transport	JG12873|JG52998
200mM_1wk_Up_0mM_1wk_Down_BP	5984	0.014109	0.17594	4	97	279	29212	disaccharide metabolic process	JG58746|JG30501|JG60347|JG54772
200mM_1wk_Up_0mM_1wk_Down_BP	6004	0.014109	0.17594	4	97	279	29212	fucose metabolic process	JG24172|JG3259|JG30948|JG60719
200mM_1wk_Up_0mM_1wk_Down_BP	10053	0.014249	0.17594	6	205	279	29212	root epidermal cell differentiation	JG36817|JG40842|JG28949|JG63103|JG62488|JG63343
200mM_1wk_Up_0mM_1wk_Down_BP	46364	0.014602	0.17804	4	98	279	29212	monosaccharide biosynthetic process	JG37508|JG8676|JG3259|JG59510
200mM_1wk_Up_0mM_1wk_Down_BP	51234	0.014723	0.17804	50	3856	279	29212	establishment of localization	JG52998|JG44891|JG8131|JG12205|JG11116|JG57398|JG9678|JG61042|JG40842|JG24333|JG4585|JG15707|JG24178|JG63343|JG57821|JG30541|JG36844|JG12873|JG10011|JG28949|JG56014|JG7817|JG24939|JG38068|JG37377|JG41761|JG61656|JG47546|JG3100|JG21393|JG37508|JG33546|JG54469|JG52240|JG37505|JG35448|JG58705|JG42081|JG11376|JG59392|JG6344|JG18435|JG51902|JG61346|JG29161|JG3111|JG46203|JG42483|JG20272|JG27861
200mM_1wk_Up_0mM_1wk_Down_BP	43062	0.014939	0.17881	3	54	279	29212	extracellular structure organization	JG21648|JG6114|JG37979
200mM_1wk_Up_0mM_1wk_Down_BP	51179	0.015631	0.1852	53	4147	279	29212	localization	JG52998|JG17430|JG42834|JG44891|JG8131|JG12205|JG37408|JG11116|JG57398|JG9678|JG61042|JG40842|JG24333|JG4585|JG15707|JG24178|JG63343|JG57821|JG30541|JG36844|JG12873|JG10011|JG28949|JG56014|JG7817|JG24939|JG38068|JG37377|JG41761|JG61656|JG47546|JG3100|JG21393|JG37508|JG33546|JG54469|JG52240|JG37505|JG35448|JG58705|JG42081|JG11376|JG59392|JG6344|JG18435|JG51902|JG61346|JG29161|JG3111|JG46203|JG4248…
200mM_1wk_Up_0mM_1wk_Down_BP	6464	0.015972	0.18735	54	4245	279	29212	protein modification process	JG48251|JG34569|JG57047|JG58774|JG57963|JG9946|JG42834|JG24882|JG52144|JG55732|JG49375|JG1864|JG2118|JG46261|JG11116|JG12004|JG21815|JG19507|JG59330|JG16836|JG2122|JG4420|JG11827|JG53023|JG52690|JG35796|JG12114|JG46609|JG21309|JG8829|JG18585|JG18746|JG41722|JG43140|JG29471|JG37091|JG43020|JG5166|JG43300|JG58308|JG55315|JG49276|JG54469|JG52240|JG28953|JG4559|JG42837|JG13313|JG58463|JG13156|JG53692…
200mM_1wk_Up_0mM_1wk_Down_BP	43687	0.017861	0.20272	48	3715	279	29212	post-translational protein modification	JG48251|JG53023|JG52690|JG34569|JG35796|JG12114|JG46609|JG8829|JG57047|JG58774|JG57963|JG18585|JG18746|JG41722|JG9946|JG43140|JG29471|JG37091|JG43020|JG24882|JG5166|JG43300|JG52144|JG55732|JG55315|JG49276|JG1864|JG28953|JG2118|JG46261|JG4559|JG11116|JG42837|JG12004|JG13313|JG58463|JG21815|JG13156|JG53692|JG6342|JG19507|JG59275|JG59330|JG24797|JG16836|JG2122|JG4420|JG11827
200mM_1wk_Up_0mM_1wk_Down_BP	42742	0.018352	0.20272	13	703	279	29212	defense response to bacterium	JG52144|JG55732|JG2513|JG37408|JG11116|JG59510|JG13313|JG21805|JG8676|JG8206|JG22008|JG24373|JG22010
200mM_1wk_Up_0mM_1wk_Down_BP	9835	0.018912	0.20272	3	59	279	29212	ripening	JG21467|JG13229|JG4679
200mM_1wk_Up_0mM_1wk_Down_BP	90358	0.019011	0.20272	1	2	279	29212	positive regulation of tryptophan metabolic process	JG3111
200mM_1wk_Up_0mM_1wk_Down_BP	33240	0.019011	0.20272	1	2	279	29212	positive regulation of cellular amine metabolic process	JG3111
200mM_1wk_Up_0mM_1wk_Down_BP	45764	0.019011	0.20272	1	2	279	29212	positive regulation of cellular amino acid metabolic process	JG3111
200mM_1wk_Up_0mM_1wk_Down_BP	42051	0.019011	0.20272	1	2	279	29212	compound eye photoreceptor development	JG49375
200mM_1wk_Up_0mM_1wk_Down_BP	42052	0.019011	0.20272	1	2	279	29212	rhabdomere development	JG49375
200mM_1wk_Up_0mM_1wk_Down_BP	1745	0.019011	0.20272	1	2	279	29212	compound eye morphogenesis	JG49375
200mM_1wk_Up_0mM_1wk_Down_BP	1751	0.019011	0.20272	1	2	279	29212	compound eye photoreceptor cell differentiation	JG49375
200mM_1wk_Up_0mM_1wk_Down_BP	16126	0.01977	0.20892	3	60	279	29212	sterol biosynthetic process	JG22205|JG54398|JG24818
200mM_1wk_Up_0mM_1wk_Down_BP	32870	0.020057	0.20917	22	1434	279	29212	cellular response to hormone stimulus	JG37508|JG53023|JG58448|JG46261|JG34767|JG4832|JG59972|JG37247|JG12004|JG57398|JG19982|JG18435|JG9457|JG24500|JG61324|JG40060|JG22312|JG2122|JG3111|JG24178|JG63343|JG61322
200mM_1wk_Up_0mM_1wk_Down_BP	52324	0.02015	0.20917	2	23	279	29212	cell wall cellulose biosynthetic process	JG21648|JG40842
200mM_1wk_Up_0mM_1wk_Down_BP	21700	0.021471	0.2192	6	225	279	29212	developmental maturation	JG36817|JG40842|JG28949|JG63103|JG62488|JG63343
200mM_1wk_Up_0mM_1wk_Down_BP	9628	0.02149	0.2192	39	2933	279	29212	response to abiotic stimulus	JG28444|JG53023|JG58910|JG52690|JG34767|JG37858|JG46609|JG28949|JG56014|JG57047|JG18585|JG21878|JG9946|JG3841|JG3566|JG61656|JG43020|JG21393|JG49069|JG62488|JG25580|JG57933|JG55615|JG4679|JG59972|JG12004|JG19982|JG13156|JG6618|JG43631|JG6003|JG39384|JG8206|JG43615|JG24333|JG4201|JG42483|JG63343|JG24373
200mM_1wk_Up_0mM_1wk_Down_BP	16125	0.023321	0.23457	4	113	279	29212	sterol metabolic process	JG4679|JG22205|JG54398|JG24818
200mM_1wk_Up_0mM_1wk_Down_BP	33037	0.023414	0.23457	3	64	279	29212	polysaccharide localization	JG40842|JG37408|JG11116
200mM_1wk_Up_0mM_1wk_Down_BP	19566	0.023597	0.23457	2	25	279	29212	arabinose metabolic process	JG58308|JG30456
200mM_1wk_Up_0mM_1wk_Down_BP	9630	0.025373	0.24426	4	116	279	29212	gravitropism	JG52690|JG43020|JG42483|JG63343
200mM_1wk_Up_0mM_1wk_Down_BP	52482	0.025405	0.24426	2	26	279	29212	defense response by cell wall thickening	JG37408|JG11116
200mM_1wk_Up_0mM_1wk_Down_BP	52544	0.025405	0.24426	2	26	279	29212	defense response by callose deposition in cell wall	JG37408|JG11116
200mM_1wk_Up_0mM_1wk_Down_BP	15807	0.025405	0.24426	2	26	279	29212	L-amino acid transport	JG12873|JG52998
200mM_1wk_Up_0mM_1wk_Down_BP	9266	0.027043	0.2579	15	900	279	29212	response to temperature stimulus	JG58910|JG55615|JG59972|JG46609|JG6618|JG18585|JG43631|JG39384|JG8206|JG9946|JG3841|JG24333|JG4201|JG62488|JG24373
200mM_1wk_Up_0mM_1wk_Down_BP	52541	0.027267	0.25794	2	27	279	29212	plant-type cell wall cellulose metabolic process	JG21648|JG40842
200mM_1wk_Up_0mM_1wk_Down_BP	71705	0.028381	0.26213	1	3	279	29212	nitrogen compound transport	JG29161
200mM_1wk_Up_0mM_1wk_Down_BP	147	0.028381	0.26213	1	3	279	29212	actin cortical patch assembly	JG46203
200mM_1wk_Up_0mM_1wk_Down_BP	90357	0.028381	0.26213	1	3	279	29212	regulation of tryptophan metabolic process	JG3111
200mM_1wk_Up_0mM_1wk_Down_BP	9629	0.029028	0.26536	4	121	279	29212	response to gravity	JG52690|JG43020|JG42483|JG63343
200mM_1wk_Up_0mM_1wk_Down_BP	5992	0.029182	0.26536	2	28	279	29212	trehalose biosynthetic process	JG58746|JG30501
200mM_1wk_Up_0mM_1wk_Down_BP	9611	0.030092	0.26923	7	310	279	29212	response to wounding	JG9946|JG46609|JG28949|JG13156|JG21805|JG8829|JG22010
200mM_1wk_Up_0mM_1wk_Down_BP	9414	0.030288	0.26923	11	600	279	29212	response to water deprivation	JG28444|JG53023|JG57933|JG9946|JG4679|JG3566|JG46609|JG56014|JG6618|JG21393|JG49069
200mM_1wk_Up_0mM_1wk_Down_BP	9741	0.030297	0.26923	5	181	279	29212	response to brassinosteroid stimulus	JG18746|JG1864|JG59275|JG12004|JG2122
200mM_1wk_Up_0mM_1wk_Down_BP	902	0.030981	0.2711	13	757	279	29212	cell morphogenesis	JG36817|JG1864|JG13108|JG37247|JG39531|JG44007|JG18746|JG59275|JG40842|JG43075|JG24345|JG3111|JG63343
200mM_1wk_Up_0mM_1wk_Down_BP	46274	0.03115	0.2711	2	29	279	29212	lignin catabolic process	JG30578|JG34833
200mM_1wk_Up_0mM_1wk_Down_BP	9755	0.031712	0.2711	20	1333	279	29212	hormone-mediated signaling pathway	JG37508|JG46261|JG34767|JG4832|JG59972|JG37247|JG12004|JG57398|JG19982|JG18435|JG9457|JG24500|JG61324|JG40060|JG22312|JG2122|JG3111|JG24178|JG63343|JG61322
200mM_1wk_Up_0mM_1wk_Down_BP	10025	0.031717	0.2711	3	72	279	29212	wax biosynthetic process	JG57933|JG3841|JG24818
200mM_1wk_Up_0mM_1wk_Down_BP	9415	0.031881	0.2711	11	605	279	29212	response to water	JG28444|JG53023|JG57933|JG9946|JG4679|JG3566|JG46609|JG56014|JG6618|JG21393|JG49069
200mM_1wk_Up_0mM_1wk_Down_BP	9620	0.031894	0.2711	12	682	279	29212	response to fungus	JG9412|JG57821|JG8676|JG18746|JG25604|JG8206|JG46261|JG37408|JG59510|JG2122|JG8829|JG24373
200mM_1wk_Up_0mM_1wk_Down_BP	48766	0.033168	0.2799	2	30	279	29212	root hair initiation	JG40842|JG63343
200mM_1wk_Up_0mM_1wk_Down_BP	30865	0.034004	0.28288	3	74	279	29212	cortical cytoskeleton organization	JG39067|JG46203|JG54442
200mM_1wk_Up_0mM_1wk_Down_BP	9225	0.034004	0.28288	3	74	279	29212	nucleotide-sugar metabolic process	JG37508|JG58308|JG3259
200mM_1wk_Up_0mM_1wk_Down_BP	46942	0.035229	0.2829	6	253	279	29212	carboxylic acid transport	JG12873|JG52998|JG44891|JG57398|JG7817|JG37377
200mM_1wk_Up_0mM_1wk_Down_BP	70816	0.035236	0.2829	2	31	279	29212	phosphorylation of RNA polymerase II C-terminal domain	JG37091|JG58463
200mM_1wk_Up_0mM_1wk_Down_BP	46271	0.035236	0.2829	2	31	279	29212	phenylpropanoid catabolic process	JG30578|JG34833
200mM_1wk_Up_0mM_1wk_Down_BP	10166	0.036373	0.2829	3	76	279	29212	wax metabolic process	JG57933|JG3841|JG24818
200mM_1wk_Up_0mM_1wk_Down_BP	32350	0.037353	0.2829	2	32	279	29212	regulation of hormone metabolic process	JG13178|JG3111
200mM_1wk_Up_0mM_1wk_Down_BP	5991	0.037353	0.2829	2	32	279	29212	trehalose metabolic process	JG58746|JG30501
200mM_1wk_Up_0mM_1wk_Down_BP	10253	0.037662	0.2829	1	4	279	29212	UDP-rhamnose biosynthetic process	JG37508
200mM_1wk_Up_0mM_1wk_Down_BP	45746	0.037662	0.2829	1	4	279	29212	negative regulation of Notch signaling pathway	JG49375
200mM_1wk_Up_0mM_1wk_Down_BP	33478	0.037662	0.2829	1	4	279	29212	UDP-rhamnose metabolic process	JG37508
200mM_1wk_Up_0mM_1wk_Down_BP	45930	0.037662	0.2829	1	4	279	29212	negative regulation of mitotic cell cycle	JG13178
200mM_1wk_Up_0mM_1wk_Down_BP	70525	0.037662	0.2829	1	4	279	29212	threonylcarbamoyladenosine metabolic process	JG55876
200mM_1wk_Up_0mM_1wk_Down_BP	70922	0.037662	0.2829	1	4	279	29212	small RNA loading onto RISC	JG27861
200mM_1wk_Up_0mM_1wk_Down_BP	42351	0.037662	0.2829	1	4	279	29212	'de novo' GDP-L-fucose biosynthetic process	JG3259
200mM_1wk_Up_0mM_1wk_Down_BP	15774	0.037662	0.2829	1	4	279	29212	polysaccharide transport	JG40842
200mM_1wk_Up_0mM_1wk_Down_BP	71502	0.037662	0.2829	1	4	279	29212	cellular response to temperature stimulus	JG43631
200mM_1wk_Up_0mM_1wk_Down_BP	71495	0.037865	0.2829	22	1532	279	29212	cellular response to endogenous stimulus	JG37508|JG53023|JG58448|JG46261|JG34767|JG4832|JG59972|JG37247|JG12004|JG57398|JG19982|JG18435|JG9457|JG24500|JG61324|JG40060|JG22312|JG2122|JG3111|JG24178|JG63343|JG61322
200mM_1wk_Up_0mM_1wk_Down_BP	9699	0.038291	0.28428	8	398	279	29212	phenylpropanoid biosynthetic process	JG37508|JG6003|JG57933|JG30578|JG34833|JG37858|JG46935|JG54398
200mM_1wk_Up_0mM_1wk_Down_BP	42398	0.038822	0.28603	10	548	279	29212	cellular amino acid derivative biosynthetic process	JG37508|JG6003|JG57933|JG13229|JG30578|JG34833|JG37858|JG46935|JG3111|JG54398
200mM_1wk_Up_0mM_1wk_Down_BP	15837	0.039015	0.28603	5	194	279	29212	amine transport	JG12873|JG52998|JG44891|JG57398|JG38068
200mM_1wk_Up_0mM_1wk_Down_BP	15849	0.04063	0.29602	6	262	279	29212	organic acid transport	JG12873|JG52998|JG44891|JG57398|JG7817|JG37377
200mM_1wk_Up_0mM_1wk_Down_BP	9956	0.043985	0.31769	2	35	279	29212	radial pattern formation	JG18435|JG13178
200mM_1wk_Up_0mM_1wk_Down_BP	33144	0.046854	0.31769	1	5	279	29212	negative regulation of steroid hormone receptor signaling pathway	JG18254
200mM_1wk_Up_0mM_1wk_Down_BP	33146	0.046854	0.31769	1	5	279	29212	regulation of estrogen receptor signaling pathway	JG18254
200mM_1wk_Up_0mM_1wk_Down_BP	33147	0.046854	0.31769	1	5	279	29212	negative regulation of estrogen receptor signaling pathway	JG18254
200mM_1wk_Up_0mM_1wk_Down_BP	60070	0.046854	0.31769	1	5	279	29212	canonical Wnt receptor signaling pathway	JG42834
200mM_1wk_Up_0mM_1wk_Down_BP	46530	0.046854	0.31769	1	5	279	29212	photoreceptor cell differentiation	JG49375
200mM_1wk_Up_0mM_1wk_Down_BP	48592	0.046854	0.31769	1	5	279	29212	eye morphogenesis	JG49375
200mM_1wk_Up_0mM_1wk_Down_BP	42461	0.046854	0.31769	1	5	279	29212	photoreceptor cell development	JG49375
200mM_1wk_Up_0mM_1wk_Down_BP	42462	0.046854	0.31769	1	5	279	29212	eye photoreceptor cell development	JG49375
200mM_1wk_Up_0mM_1wk_Down_BP	1754	0.046854	0.31769	1	5	279	29212	eye photoreceptor cell differentiation	JG49375
200mM_1wk_Up_0mM_1wk_Down_BP	71588	0.046854	0.31769	1	5	279	29212	hydrogen peroxide mediated signaling pathway	JG4201
200mM_1wk_Up_0mM_1wk_Down_BP	6101	0.046854	0.31769	1	5	279	29212	citrate metabolic process	JG36492
200mM_1wk_Up_0mM_1wk_Down_BP	9913	0.047509	0.32028	7	343	279	29212	epidermal cell differentiation	JG36817|JG40842|JG28949|JG63103|JG62488|JG63343|JG39531
200mM_1wk_Up_0mM_1wk_Down_BP	48856	0.048813	0.32708	54	4538	279	29212	anatomical structure development	JG13108|JG13229|JG34767|JG37997|JG39531|JG57963|JG24124|JG62488|JG36917|JG49375|JG1864|JG37408|JG37247|JG55053|JG13178|JG44007|JG21467|JG40842|JG58162|JG22513|JG2122|JG43075|JG63103|JG24178|JG63343|JG53023|JG30541|JG29436|JG36844|JG26083|JG54714|JG28949|JG60719|JG54398|JG24818|JG18585|JG18746|JG46935|JG26008|JG60489|JG43020|JG24345|JG36817|JG57933|JG58705|JG4679|JG13313|JG59392|JG18435|JG59275|JG…
200mM_1wk_Up_0mM_1wk_Down_BP	8544	0.049355	0.32708	7	346	279	29212	epidermis development	JG36817|JG40842|JG28949|JG63103|JG62488|JG63343|JG39531
200mM_1wk_Up_0mM_1wk_Down_BP	7398	0.049355	0.32708	7	346	279	29212	ectoderm development	JG36817|JG40842|JG28949|JG63103|JG62488|JG63343|JG39531
200mM_1wk_Up_50mM_1wk_Down_BP	51125	0.0015055	0.093426	1	4	11	29212	regulation of actin nucleation	JG50435
200mM_1wk_Up_50mM_1wk_Down_BP	51127	0.0015055	0.093426	1	4	11	29212	positive regulation of actin nucleation	JG50435
200mM_1wk_Up_50mM_1wk_Down_BP	7010	0.0019103	0.093426	3	694	11	29212	cytoskeleton organization	JG19647|JG50435|JG39531
200mM_1wk_Up_50mM_1wk_Down_BP	48873	0.0022574	0.093426	1	6	11	29212	homeostasis of number of cells within a tissue	JG42894
200mM_1wk_Up_50mM_1wk_Down_BP	7639	0.0022574	0.093426	1	6	11	29212	homeostasis of number of meristem cells	JG42894
200mM_1wk_Up_50mM_1wk_Down_BP	70925	0.002943	0.093426	2	219	11	29212	organelle assembly	JG19647|JG55095
200mM_1wk_Up_50mM_1wk_Down_BP	6468	0.002988	0.093426	4	1746	11	29212	protein amino acid phosphorylation	JG42894|JG53282|JG54770|JG6509
200mM_1wk_Up_50mM_1wk_Down_BP	30242	0.0033844	0.093426	1	9	11	29212	peroxisome degradation	JG55095
200mM_1wk_Up_50mM_1wk_Down_BP	10395	0.0037598	0.093426	1	10	11	29212	rhamnogalacturonan I metabolic process	JG30948
200mM_1wk_Up_50mM_1wk_Down_BP	46785	0.0045102	0.093426	1	12	11	29212	microtubule polymerization	JG39531
200mM_1wk_Up_50mM_1wk_Down_BP	1894	0.0045102	0.093426	1	12	11	29212	tissue homeostasis	JG42894
200mM_1wk_Up_50mM_1wk_Down_BP	226	0.0045593	0.093426	2	274	11	29212	microtubule cytoskeleton organization	JG19647|JG39531
200mM_1wk_Up_50mM_1wk_Down_BP	48871	0.0052601	0.093426	1	14	11	29212	multicellular organismal homeostasis	JG42894
200mM_1wk_Up_50mM_1wk_Down_BP	48872	0.006384	0.093426	1	17	11	29212	homeostasis of number of cells	JG42894
200mM_1wk_Up_50mM_1wk_Down_BP	16237	0.006384	0.093426	1	17	11	29212	microautophagy	JG55095
200mM_1wk_Up_50mM_1wk_Down_BP	34727	0.006384	0.093426	1	17	11	29212	piecemeal microautophagy of nucleus	JG55095
200mM_1wk_Up_50mM_1wk_Down_BP	46777	0.006735	0.093426	2	335	11	29212	protein amino acid autophosphorylation	JG53282|JG54770
200mM_1wk_Up_50mM_1wk_Down_BP	7020	0.0071326	0.093426	1	19	11	29212	microtubule nucleation	JG19647
200mM_1wk_Up_50mM_1wk_Down_BP	51495	0.0078807	0.093426	1	21	11	29212	positive regulation of cytoskeleton organization	JG50435
200mM_1wk_Up_50mM_1wk_Down_BP	43687	0.0078836	0.093426	5	3715	11	29212	post-translational protein modification	JG42894|JG53282|JG32938|JG54770|JG6509
200mM_1wk_Up_50mM_1wk_Down_BP	6379	0.0082545	0.093426	1	22	11	29212	mRNA cleavage	JG53282
200mM_1wk_Up_50mM_1wk_Down_BP	31109	0.0082545	0.093426	1	22	11	29212	microtubule polymerization or depolymerization	JG39531
200mM_1wk_Up_50mM_1wk_Down_BP	6952	0.0086983	0.094169	4	2350	11	29212	defense response	JG42894|JG55095|JG53282|JG54770
200mM_1wk_Up_50mM_1wk_Down_BP	7017	0.0096164	0.09977	2	403	11	29212	microtubule-based process	JG19647|JG39531
200mM_1wk_Up_50mM_1wk_Down_BP	16310	0.010087	0.10047	4	2451	11	29212	phosphorylation	JG42894|JG53282|JG54770|JG6509
200mM_1wk_Up_50mM_1wk_Down_BP	6796	0.013681	0.11353	4	2675	11	29212	phosphate metabolic process	JG42894|JG53282|JG54770|JG6509
200mM_1wk_Up_50mM_1wk_Down_BP	6793	0.013735	0.11353	4	2678	11	29212	phosphorus metabolic process	JG42894|JG53282|JG54770|JG6509
200mM_1wk_Up_50mM_1wk_Down_BP	6464	0.013899	0.11353	5	4245	11	29212	protein modification process	JG42894|JG53282|JG32938|JG54770|JG6509
200mM_1wk_Up_50mM_1wk_Down_BP	51258	0.014219	0.11353	1	38	11	29212	protein polymerization	JG39531
200mM_1wk_Up_50mM_1wk_Down_BP	30968	0.014219	0.11353	1	38	11	29212	endoplasmic reticulum unfolded protein response	JG53282
200mM_1wk_Up_50mM_1wk_Down_BP	45	0.014591	0.11353	1	39	11	29212	autophagic vacuole assembly	JG55095
200mM_1wk_Up_50mM_1wk_Down_BP	422	0.014591	0.11353	1	39	11	29212	mitochondrion degradation	JG55095
200mM_1wk_Up_50mM_1wk_Down_BP	6984	0.016447	0.1241	1	44	11	29212	ER-nucleus signaling pathway	JG53282
200mM_1wk_Up_50mM_1wk_Down_BP	52546	0.017189	0.12588	1	46	11	29212	cell wall pectin metabolic process	JG30948
200mM_1wk_Up_50mM_1wk_Down_BP	16236	0.021259	0.15124	1	57	11	29212	macroautophagy	JG55095
200mM_1wk_Up_50mM_1wk_Down_BP	22607	0.023321	0.15675	3	1714	11	29212	cellular component assembly	JG19647|JG55095|JG39531
200mM_1wk_Up_50mM_1wk_Down_BP	34620	0.023473	0.15675	1	63	11	29212	cellular response to unfolded protein	JG53282
200mM_1wk_Up_50mM_1wk_Down_BP	43412	0.023922	0.15675	5	4841	11	29212	macromolecule modification	JG42894|JG53282|JG32938|JG54770|JG6509
200mM_1wk_Up_50mM_1wk_Down_BP	31122	0.024578	0.15692	1	66	11	29212	cytoplasmic microtubule organization	JG19647
200mM_1wk_Up_50mM_1wk_Down_BP	6986	0.026418	0.15781	1	71	11	29212	response to unfolded protein	JG53282
200mM_1wk_Up_50mM_1wk_Down_BP	2376	0.026533	0.15781	2	689	11	29212	immune system process	JG53282|JG54770
200mM_1wk_Up_50mM_1wk_Down_BP	7275	0.026939	0.15781	5	4985	11	29212	multicellular organismal development	JG42894|JG55095|JG30948|JG54770|JG39531
200mM_1wk_Up_50mM_1wk_Down_BP	42742	0.027544	0.15781	2	703	11	29212	defense response to bacterium	JG55095|JG53282
200mM_1wk_Up_50mM_1wk_Down_BP	7031	0.027887	0.15781	1	75	11	29212	peroxisome organization	JG55095
200mM_1wk_Up_50mM_1wk_Down_BP	6996	0.029402	0.16088	4	3352	11	29212	organelle organization	JG19647|JG55095|JG50435|JG39531
200mM_1wk_Up_50mM_1wk_Down_BP	32956	0.02972	0.16088	1	80	11	29212	regulation of actin cytoskeleton organization	JG50435
200mM_1wk_Up_50mM_1wk_Down_BP	32970	0.030453	0.16134	1	82	11	29212	regulation of actin filament-based process	JG50435
200mM_1wk_Up_50mM_1wk_Down_BP	34976	0.031917	0.16526	1	86	11	29212	response to endoplasmic reticulum stress	JG53282
200mM_1wk_Up_50mM_1wk_Down_BP	51225	0.033013	0.16526	1	89	11	29212	spindle assembly	JG19647
200mM_1wk_Up_50mM_1wk_Down_BP	10075	0.034474	0.16526	1	93	11	29212	regulation of meristem growth	JG42894
200mM_1wk_Up_50mM_1wk_Down_BP	6004	0.035932	0.16526	1	97	11	29212	fucose metabolic process	JG30948
200mM_1wk_Up_50mM_1wk_Down_BP	32501	0.035968	0.16526	5	5359	11	29212	multicellular organismal process	JG42894|JG55095|JG30948|JG54770|JG39531
200mM_1wk_Up_50mM_1wk_Down_BP	10090	0.036296	0.16526	1	98	11	29212	trichome morphogenesis	JG39531
200mM_1wk_Up_50mM_1wk_Down_BP	71445	0.037024	0.16526	1	100	11	29212	cellular response to protein stimulus	JG53282
200mM_1wk_Up_50mM_1wk_Down_BP	7033	0.037388	0.16526	1	101	11	29212	vacuole organization	JG55095
200mM_1wk_Up_50mM_1wk_Down_BP	10214	0.037752	0.16526	1	102	11	29212	seed coat development	JG30948
200mM_1wk_Up_50mM_1wk_Down_BP	32502	0.037831	0.16526	5	5428	11	29212	developmental process	JG42894|JG55095|JG30948|JG54770|JG39531
200mM_1wk_Up_50mM_1wk_Down_BP	48653	0.039568	0.16572	1	107	11	29212	anther development	JG42894
200mM_1wk_Up_50mM_1wk_Down_BP	10026	0.039931	0.16572	1	108	11	29212	trichome differentiation	JG39531
200mM_1wk_Up_50mM_1wk_Down_BP	35315	0.039931	0.16572	1	108	11	29212	hair cell differentiation	JG39531
200mM_1wk_Up_50mM_1wk_Down_BP	51789	0.041744	0.1704	1	113	11	29212	response to protein stimulus	JG53282
200mM_1wk_Up_50mM_1wk_Down_BP	6914	0.044639	0.17653	1	121	11	29212	autophagy	JG55095
200mM_1wk_Up_50mM_1wk_Down_BP	9617	0.045311	0.17653	2	922	11	29212	response to bacterium	JG55095|JG53282
200mM_1wk_Up_50mM_1wk_Down_BP	45489	0.045722	0.17653	1	124	11	29212	pectin biosynthetic process	JG30948
200mM_1wk_Up_50mM_1wk_Down_BP	7051	0.046083	0.17653	1	125	11	29212	spindle organization	JG19647
200mM_1wk_Up_50mM_1wk_Down_BP	51493	0.047165	0.17794	1	128	11	29212	regulation of cytoskeleton organization	JG50435
200mM_1wk_Up_600mM_1wk_Down_BP	15074	2.4231e-67	5.0401e-64	216	1989	851	29212	DNA integration	JG395|JG32148|JG60612|JG12778|JG7081|JG43958|JG44805|JG10231|JG43838|JG39215|JG4929|JG41544|JG19732|JG41543|JG41304|JG27355|JG48042|JG2755|JG37726|JG36753|JG41528|JG12640|JG32033|JG21704|JG19622|JG5598|JG21941|JG35678|JG12756|JG54197|JG16361|JG39237|JG19633|JG23458|JG16127|JG41206|JG25878|JG8271|JG49723|JG49724|JG20061|JG25990|JG20063|JG28478|JG33148|JG10565|JG59751|JG59754|JG35684|JG16256|JG4252…
200mM_1wk_Up_600mM_1wk_Down_BP	6259	5.2767e-67	5.4878e-64	298	3637	851	29212	DNA metabolic process	JG52793|JG395|JG32148|JG60612|JG12778|JG59508|JG7081|JG43958|JG44805|JG10231|JG12894|JG43838|JG39215|JG4929|JG9148|JG41544|JG19732|JG41543|JG41304|JG27355|JG52782|JG48042|JG2755|JG30536|JG30897|JG37726|JG36753|JG41528|JG12640|JG32033|JG21704|JG19622|JG5598|JG21941|JG58319|JG35678|JG12756|JG54197|JG55044|JG52456|JG16361|JG39237|JG19633|JG6411|JG23458|JG16127|JG41206|JG25878|JG62226|JG8271|JG49723|…
200mM_1wk_Up_600mM_1wk_Down_BP	6508	1.2109e-50	8.3959e-48	262	3468	851	29212	proteolysis	JG395|JG32148|JG60612|JG12778|JG7081|JG43958|JG44805|JG10231|JG43838|JG39215|JG4929|JG41544|JG19732|JG41543|JG41304|JG32938|JG27355|JG48042|JG2755|JG37726|JG36753|JG41528|JG12640|JG21937|JG38258|JG39223|JG32033|JG21704|JG19622|JG5598|JG24534|JG35678|JG12756|JG58553|JG54197|JG55044|JG16361|JG39237|JG38267|JG39475|JG19633|JG23458|JG16127|JG41206|JG25878|JG20985|JG55839|JG8271|JG49723|JG49724|JG2006…
200mM_1wk_Up_600mM_1wk_Down_BP	90304	1.8554e-44	9.6481e-42	364	6342	851	29212	nucleic acid metabolic process	JG52793|JG55269|JG395|JG32148|JG60612|JG12778|JG59508|JG7081|JG43958|JG44805|JG10231|JG12894|JG43838|JG39698|JG39215|JG4929|JG9148|JG41544|JG19732|JG41543|JG41304|JG8734|JG27355|JG52782|JG48042|JG2755|JG30536|JG30897|JG37726|JG36753|JG41528|JG50007|JG12640|JG32033|JG21704|JG19622|JG15269|JG5598|JG21941|JG30785|JG58319|JG35678|JG12756|JG54197|JG55044|JG52456|JG16361|JG39237|JG58799|JG12194|JG8159|…
200mM_1wk_Up_600mM_1wk_Down_BP	32196	7.426e-42	3.0892e-39	88	514	851	29212	transposition	JG28520|JG48691|JG395|JG31773|JG35855|JG56838|JG35731|JG17274|JG57245|JG39215|JG57762|JG13386|JG4929|JG14562|JG6992|JG38683|JG16069|JG9424|JG41543|JG58372|JG41186|JG48012|JG27355|JG53795|JG56820|JG2317|JG2755|JG36951|JG9903|JG43749|JG56660|JG54440|JG50201|JG54364|JG39021|JG21704|JG8027|JG45535|JG5598|JG48766|JG4345|JG51561|JG31951|JG32401|JG33974|JG31234|JG23293|JG35678|JG12756|JG32329|JG60679|JG…
200mM_1wk_Up_600mM_1wk_Down_BP	6139	5.8709e-41	2.0352e-38	377	6927	851	29212	nucleobase, nucleoside, nucleotide and nucleic acid metabolic process	JG52793|JG55269|JG395|JG32148|JG60612|JG12778|JG59508|JG7081|JG43958|JG44805|JG10231|JG12894|JG43838|JG39698|JG39215|JG4929|JG9148|JG43048|JG41544|JG19732|JG41543|JG41304|JG8734|JG27355|JG52782|JG48042|JG2755|JG30536|JG30897|JG37726|JG36753|JG41528|JG50007|JG12640|JG16590|JG32033|JG21704|JG19622|JG15269|JG5598|JG21941|JG30785|JG58319|JG35678|JG12756|JG54197|JG55044|JG52456|JG16361|JG39237|JG58799…
200mM_1wk_Up_600mM_1wk_Down_BP	6310	5.6981e-37	1.6931e-34	156	1746	851	29212	DNA recombination	JG48691|JG395|JG35817|JG60612|JG59508|JG7081|JG44805|JG10231|JG43838|JG17274|JG39215|JG4929|JG14562|JG16069|JG41544|JG9424|JG41543|JG58372|JG27355|JG56986|JG2755|JG30897|JG18492|JG35820|JG54440|JG21704|JG19622|JG5598|JG7251|JG10739|JG33535|JG31234|JG23293|JG35678|JG12756|JG32329|JG60679|JG41957|JG54197|JG52456|JG16361|JG53264|JG33091|JG35272|JG23458|JG8439|JG8438|JG41206|JG33092|JG8271|JG22882|JG…
200mM_1wk_Up_600mM_1wk_Down_BP	34641	7.5222e-33	1.9558e-30	392	7953	851	29212	cellular nitrogen compound metabolic process	JG52793|JG395|JG7081|JG43958|JG44805|JG43838|JG39698|JG39215|JG4929|JG9148|JG41544|JG19732|JG41543|JG41304|JG27355|JG52782|JG48042|JG2755|JG30536|JG30897|JG41528|JG50007|JG16590|JG21704|JG19622|JG15269|JG21941|JG30785|JG3930|JG52456|JG16361|JG39237|JG12194|JG8159|JG19633|JG16127|JG41206|JG62226|JG8271|JG62222|JG29550|JG28478|JG16256|JG42522|JG13391|JG49039|JG30309|JG62117|JG30308|JG43971|JG4608|J…
200mM_1wk_Up_600mM_1wk_Down_BP	44260	4.7954e-31	1.1083e-28	524	12311	851	29212	cellular macromolecule metabolic process	JG52793|JG54972|JG395|JG63208|JG7081|JG43958|JG44805|JG43838|JG39698|JG39215|JG14283|JG4929|JG12097|JG9148|JG41544|JG19732|JG41543|JG41304|JG32938|JG27355|JG52782|JG48042|JG3605|JG2755|JG30536|JG30897|JG41528|JG50007|JG21937|JG38258|JG52421|JG39223|JG21704|JG19622|JG15269|JG21941|JG40206|JG63108|JG50273|JG30785|JG49044|JG3930|JG52456|JG16361|JG39237|JG38267|JG39475|JG12194|JG8159|JG19633|JG16127|…
200mM_1wk_Up_600mM_1wk_Down_BP	6807	4.0984e-30	8.5247e-28	393	8208	851	29212	nitrogen compound metabolic process	JG52793|JG395|JG7081|JG43958|JG44805|JG43838|JG39698|JG39215|JG4929|JG9148|JG41544|JG19732|JG41543|JG41304|JG27355|JG52782|JG48042|JG2755|JG30536|JG30897|JG41528|JG50007|JG16590|JG21704|JG19622|JG15269|JG21941|JG30785|JG3930|JG52456|JG16361|JG39237|JG12194|JG8159|JG19633|JG16127|JG41206|JG62226|JG8271|JG62222|JG29550|JG28478|JG16256|JG42522|JG13391|JG49039|JG30309|JG62117|JG30308|JG43971|JG4608|J…
200mM_1wk_Up_600mM_1wk_Down_BP	43170	1.1425e-27	2.1604e-25	535	13022	851	29212	macromolecule metabolic process	JG52793|JG54972|JG395|JG63208|JG7081|JG43958|JG44805|JG43838|JG39698|JG39215|JG14283|JG4929|JG12097|JG9148|JG41544|JG19732|JG41543|JG41304|JG32938|JG27355|JG52782|JG48042|JG3605|JG2755|JG30536|JG30897|JG41528|JG50007|JG21937|JG38258|JG52421|JG39223|JG21704|JG19622|JG15269|JG21941|JG40206|JG63108|JG50273|JG30785|JG49044|JG3930|JG52456|JG16361|JG39237|JG38267|JG39475|JG12194|JG8159|JG19633|JG16127|…
200mM_1wk_Up_600mM_1wk_Down_BP	6313	1.3247e-26	2.2961e-24	31	82	851	29212	transposition, DNA-mediated	JG28520|JG31773|JG33974|JG12756|JG41957|JG11188|JG39215|JG57762|JG9424|JG41543|JG20549|JG8438|JG47464|JG48012|JG20061|JG2317|JG3986|JG1203|JG56660|JG50201|JG55870|JG54364|JG18510|JG14112|JG21704|JG20355|JG48823|JG24798|JG8086|JG4345|JG14319
[truncated: 3,005 more rows]

## Sheet: Transcriptomics MF
Treatment GO enrichment	GO-ID	p-value	corr p-value	x	n	X.1	N.1	Description	Genes in test set
[truncated: 2,158 more rows]

## Sheet: Transcriptomics CC
Treatment GO enrichment	GO-ID	p-value	corr p-value	x	n	X.1	N.1	Description	Genes in test set
[truncated: 1,271 more rows]

[truncated: 5 more sheets: Transcriptomics All, Proteomics BP, Proteomics MF, Proteomics CC, Proteomics All]
