# Supplementary material for: SOS1 tonoplast neo-localization and the RGG protein SALTY are important in the extreme salinity tolerance of Salicornia bigelovii
Source: Nat Commun. 2024 May 20;15:4279. doi: 10.1038/s41467-024-48595-5 (PMC11106269; doi:10.1038/s41467-024-48595-5)
Supplement: Supplementary file 9 — Supplementary Dataset 6 [file 41467_2024_48595_MOESM9_ESM.xlsx]

## Sheet: 0mM allocation
Protein predicted subcellular localization (0mM NaCl treatment)
Representative_protein_ID	Cluster_description	Protein_BLAST	Protein_description	Proteins_within_this_cluster	Molecular_weight	Markers	Localization prediction (svm)	Score (svm scores)
Sbi_jg20790.t1	similar to V-type proton ATPase catalytic subunit A, V-ATPase subunit A, EC 7.1.2.2 (V-ATPase 69 kDa subunit) (Vacuolar proton pump subunit alpha) [Beta vulgaris (Sugar beet)]	VATA_BETVU	V-type proton ATPase catalytic subunit A, V-ATPase subunit A, EC 7.1.2.2 (V-ATPase 69 kDa subunit) (Vacuolar proton pump subunit alpha)		69 kDa	Tonoplast	Tonoplast	1
Sbi_jg25161.t1	Cluster of similar to Plasma membrane ATPase 4, EC 7.1.2.1 (Proton pump 4) [Nicotiana plumbaginifolia (Leadwort-leaved tobacco) (Tex-Mex tobacco)] (Sbi_jg25161.t1)	PMA4_NICPL	Plasma membrane ATPase 4, EC 7.1.2.1 (Proton pump 4)	Sbi_jg25161.t1,Sbi_jg58842.t1,Sbi_jg30410.t1,Sbi_jg23333.t1,Sbi_jg11658.t1,Seu_jg18570.t1,Seu_jg2832.t1,Sbi_jg20472.t1,Sbi_jg43322.t1,Sbi_jg25397.t1,Seu_jg19348.t1,Seu_jg6573.t1,Sbi_jg9246.t1,Sbi_jg29859.t1,Sbi_jg29150.t1,Sbi_jg34576.t1	105 kDa	Plasma membrane	Plasma membrane	1
Sbi_jg60022.t1	Cluster of similar to Aquaporin PIP2-7 (Plasma membrane intrinsic protein 2-7) (ZmPIP2-7) (ZmPIP2;7) [Zea mays (Maize)] (Sbi_jg60022.t1)	PIP27_MAIZE	Aquaporin PIP2-7 (Plasma membrane intrinsic protein 2-7) (ZmPIP2-7) (ZmPIP2;7)	Sbi_jg60022.t1,Sbi_jg2547.t1	31 kDa	Plasma membrane	Plasma membrane	1
Sbi_jg27192.t1	similar to Aquaporin TIP1-3 (Gamma-tonoplast intrinsic protein 3, Gamma-TIP3) (Tonoplast intrinsic protein 1-3, AtTIP1;3) [Arabidopsis thaliana (Mouse-ear cress)]	TIP13_ARATH	Aquaporin TIP1-3 (Gamma-tonoplast intrinsic protein 3, Gamma-TIP3) (Tonoplast intrinsic protein 1-3, AtTIP1;3)		26 kDa	unknown	Tonoplast	0.751978
Sbi_jg21393.t1	similar to Probable aquaporin PIP1-4 (Plasma membrane intrinsic protein 1-4, AtPIP1;4) (Transmembrane protein C, TMP-C) [Arabidopsis thaliana (Mouse-ear cress)]	PIP14_ARATH	Probable aquaporin PIP1-4 (Plasma membrane intrinsic protein 1-4, AtPIP1;4) (Transmembrane protein C, TMP-C)		32 kDa	Plasma membrane	Plasma membrane	1
Seu_jg18721.t1	similar to Ribulose bisphosphate carboxylase large chain, RuBisCO large subunit, EC 4.1.1.39 [Spinacia oleracea (Spinach)]	RBL_SPIOL	Ribulose bisphosphate carboxylase large chain, RuBisCO large subunit, EC 4.1.1.39		53 kDa	unknown	Chloroplast	0.669056
Sbi_jg23804.t1	similar to V-type proton ATPase subunit B2, V-ATPase subunit B2 (Vacuolar H(+)-ATPase subunit B isoform 2) (Vacuolar proton pump subunit B2) [Arabidopsis thaliana (Mouse-ear cress)]	VATB2_ARATH	V-type proton ATPase subunit B2, V-ATPase subunit B2 (Vacuolar H(+)-ATPase subunit B isoform 2) (Vacuolar proton pump subunit B2)		54 kDa	Tonoplast	Tonoplast	1
Sbi_jg21288.t1	Cluster of similar to Ribulose bisphosphate carboxylase/oxygenase activase, chloroplastic, RA, RuBisCO activase [Spinacia oleracea (Spinach)] (Sbi_jg21288.t1)	RCA_SPIOL	Ribulose bisphosphate carboxylase/oxygenase activase, chloroplastic, RA, RuBisCO activase	Sbi_jg21288.t1,Sbi_jg22566.t1	53 kDa	unknown	Chloroplast	0.562845
Sbi_jg23749.t1	Cluster of similar to Remorin (pp34) [Solanum tuberosum (Potato)] (Sbi_jg23749.t1)	REMO_SOLTU	Remorin (pp34)	Sbi_jg23749.t1,Sbi_jg7590.t1	22 kDa	unknown	Plasma membrane	0.499514
Sbi_jg45960.t1	Cluster of similar to V-type proton ATPase subunit a3, V-ATPase subunit a3 (V-type proton ATPase 95 kDa subunit a isoform 3, V-ATPase 95 kDa isoform a3) (Vacuolar H(+)-ATPase subunit a isoform 3) (Vacuolar proton pump subunit a3) (Vacuolar proton translocating ATPase 95 kDa subunit a isoform 3) [Arabidopsis thaliana (Mouse-ear cress)] (Sbi_jg45960.t1)	VHAA3_ARATH	V-type proton ATPase subunit a3, V-ATPase subunit a3 (V-type proton ATPase 95 kDa subunit a isoform 3, V-ATPase 95 kDa isoform a3) (Vacuolar H(+)-ATPase subunit a isoform 3) (Vacuolar proton pump subunit a3) (Vacuolar proton translocating ATPase 95 kDa subunit a isoform 3)	Sbi_jg45960.t1,Seu_jg20290.t1	93 kDa	Tonoplast	Tonoplast	1
Sbi_jg9373.t1	Cluster of similar to Pyrophosphate-energized vacuolar membrane proton pump, EC 7.1.3.1 (Pyrophosphate-energized inorganic pyrophosphatase, H(+)-PPase) (Vacuolar H(+)-pyrophosphatase) [Vigna radiata var. radiata (Mung bean) (Phaseolus aureus)] (Sbi_jg9373.t1)	AVP_VIGRR	Pyrophosphate-energized vacuolar membrane proton pump, EC 7.1.3.1 (Pyrophosphate-energized inorganic pyrophosphatase, H(+)-PPase) (Vacuolar H(+)-pyrophosphatase)	Sbi_jg9373.t1,Seu_jg20862.t1,Sbi_jg17247.t1,Sbi_jg11612.t1	80 kDa	Tonoplast	Tonoplast	1
Sbi_jg555.t1	Cluster of similar to ABC transporter C family member 2, ABC transporter ABCC.2, AtABCC2, EC 7.6.2.2 (ATP-energized glutathione S-conjugate pump 2) (Glutathione S-conjugate-transporting ATPase 2) (Multidrug resistance-associated protein 2) [Arabidopsis thaliana (Mouse-ear cress)] (Sbi_jg555.t1)	AB2C_ARATH	ABC transporter C family member 2, ABC transporter ABCC.2, AtABCC2, EC 7.6.2.2 (ATP-energized glutathione S-conjugate pump 2) (Glutathione S-conjugate-transporting ATPase 2) (Multidrug resistance-associated protein 2)	Sbi_jg555.t1,Seu_jg4098.t1,Sbi_jg36010.t1	183 kDa	Tonoplast	Tonoplast	1
Sbi_jg23981.t1	similar to V-type proton ATPase subunit E, V-ATPase subunit E (Vacuolar proton pump subunit E) [Spinacia oleracea (Spinach)]	VATE_SPIOL	V-type proton ATPase subunit E, V-ATPase subunit E (Vacuolar proton pump subunit E)		26 kDa	Tonoplast	Tonoplast	1
Sbi_jg49266.t1	Cluster of similar to Chlorophyll a-b binding protein CP26, chloroplastic (LHCB5) (LHCIIc) (Light-harvesting complex II protein 5) [Arabidopsis thaliana (Mouse-ear cress)] (Sbi_jg49266.t1)	CB5_ARATH	Chlorophyll a-b binding protein CP26, chloroplastic (LHCB5) (LHCIIc) (Light-harvesting complex II protein 5)	Sbi_jg49266.t1,Sbi_jg4569.t1	31 kDa	Chloroplast	Chloroplast	1
Sbi_jg17403.t1	Cluster of similar to V-type proton ATPase subunit H, V-ATPase subunit H (Vacuolar H(+)-ATPase subunit H) (Vacuolar proton pump subunit H) [Arabidopsis thaliana (Mouse-ear cress)] (Sbi_jg17403.t1)	VATH_ARATH	V-type proton ATPase subunit H, V-ATPase subunit H (Vacuolar H(+)-ATPase subunit H) (Vacuolar proton pump subunit H)	Sbi_jg17403.t1,Seu_jg665.t1	53 kDa	Tonoplast	Tonoplast	1
Sbi_jg41023.t1	Cluster of similar to Cysteine-rich receptor-like protein kinase 8, Cysteine-rich RLK8, EC 2.7.11.- [Arabidopsis thaliana (Mouse-ear cress)] (Sbi_jg41023.t1)	CRK8_ARATH	Cysteine-rich receptor-like protein kinase 8, Cysteine-rich RLK8, EC 2.7.11.-	Sbi_jg41023.t1,Sbi_jg6646.t1,Sbi_jg11851.t1,Seu_jg1524.t1,Seu_jg1469.t1,Sbi_jg19841.t1,Sbi_jg40925.t1,Sbi_jg9802.t1,Seu_jg1834.t1,Sbi_jg32665.t1,Seu_jg5260.t1,Sbi_jg11267.t1,Sbi_jg49847.t1,Sbi_jg40246.t1,Seu_jg18880.t1,Seu_jg11849.t1,Sbi_jg17711.t1,Sbi_jg37363.t1,Sbi_jg50586.t1,Sbi_jg41069.t1,Sbi_jg49873.t1,Sbi_jg46226.t2,Seu_jg2140.t1,Sbi_jg9799.t1,Seu_jg18875.t1,Sbi_jg41971.t1,Sbi_jg49824.t1,Sb…	75 kDa	unknown	Plasma membrane	0.528293
Sbi_jg30871.t1	Cluster of similar to Calnexin homolog 1 [Arabidopsis thaliana (Mouse-ear cress)] (Sbi_jg30871.t1)	CALX1_ARATH	Calnexin homolog 1	Sbi_jg30871.t1,Sbi_jg58398.t1,Seu_jg28275.t1	58 kDa	Endoplasmic reticulum	Endoplasmic reticulum	1
Sbi_jg50595.t1	Cluster of similar to CSC1-like protein ERD4 (Hyperosmolality-gated Ca2+ permeable channel 3.1, AtOSCA3.1) (Protein EARLY-RESPONSIVE TO DEHYDRATION STRESS 4) [Arabidopsis thaliana (Mouse-ear cress)] (Sbi_jg50595.t1)	CSCLD_ARATH	CSC1-like protein ERD4 (Hyperosmolality-gated Ca2+ permeable channel 3.1, AtOSCA3.1) (Protein EARLY-RESPONSIVE TO DEHYDRATION STRESS 4)	Sbi_jg50595.t1,Sbi_jg40568.t1	80 kDa	unknown	Endoplasmic reticulum	0.621711
Sbi_jg44954.t1	Cluster of similar to Phospholipase D delta, AtPLDdelta, PLD delta, EC 3.1.4.4 [Arabidopsis thaliana (Mouse-ear cress)] (Sbi_jg44954.t1)	PLDD1_ARATH	Phospholipase D delta, AtPLDdelta, PLD delta, EC 3.1.4.4	Sbi_jg44954.t1,Sbi_jg42373.t1,Sbi_jg55295.t1	94 kDa	unknown	Plasma membrane	0.712807
Sbi_jg21427.t1	Cluster of similar to Phosphoinositide phospholipase C 2, EC 3.1.4.11 (Phosphoinositide phospholipase PLC2, AtPLC2, PI-PLC2) [Arabidopsis thaliana (Mouse-ear cress)] (Sbi_jg21427.t1)	PLCD2_ARATH	Phosphoinositide phospholipase C 2, EC 3.1.4.11 (Phosphoinositide phospholipase PLC2, AtPLC2, PI-PLC2)	Sbi_jg21427.t1,Sbi_jg22425.t1,Sbi_jg34979.t1,Seu_jg3186.t1,Sbi_jg34980.t1,Sbi_jg1565.t1,Sbi_jg1564.t1,Seu_jg16307.t1,Seu_jg3183.t1,Sbi_jg34955.t1	67 kDa	unknown	Plasma membrane	0.774736
Sbi_jg55354.t1	Cluster of similar to Synaptotagmin-1 (NTMC2T1.1) (Synaptotagmin A) [Arabidopsis thaliana (Mouse-ear cress)] (Sbi_jg55354.t1)	SYT1_ARATH	Synaptotagmin-1 (NTMC2T1.1) (Synaptotagmin A)	Sbi_jg55354.t1,Sbi_jg40026.t1,Sbi_jg46884.t1	62 kDa	unknown	Endoplasmic reticulum	0.473562
Sbi_jg52328.t1	Cluster of similar to Sodium/hydrogen exchanger 7 (Na(+)/H(+) exchanger 7, NHE-7) (Protein SALT OVERLY SENSITIVE 1) [Arabidopsis thaliana (Mouse-ear cress)] (Sbi_jg52328.t1)	NHX7_ARATH	Sodium/hydrogen exchanger 7 (Na(+)/H(+) exchanger 7, NHE-7) (Protein SALT OVERLY SENSITIVE 1)	Sbi_jg52328.t1,Sbi_jg13570.t1	124 kDa	unknown	Tonoplast	0.919155
Sbi_jg29557.t1	Cluster of similar to Ribulose bisphosphate carboxylase small subunit, chloroplastic 6, RuBisCO small subunit 6 [Mesembryanthemum crystallinum (Common ice plant) (Cryophytum crystallinum)] (Sbi_jg29557.t1)	RBS6_MESCR	Ribulose bisphosphate carboxylase small subunit, chloroplastic 6, RuBisCO small subunit 6	Sbi_jg29557.t1,Sbi_jg21906.t1,Sbi_jg29558.t1,Sbi_jg29556.t1,Sbi_jg21909.t1,Seu_jg15836.t1	21 kDa	unknown	Chloroplast	0.614926
Sbi_jg11772.t1	Cluster of similar to ADP,ATP carrier protein 3, mitochondrial (ADP/ATP translocase 3) (Adenine nucleotide translocator 3, ANT 3) [Arabidopsis thaliana (Mouse-ear cress)] (Sbi_jg11772.t1)	ADT3_ARATH	ADP,ATP carrier protein 3, mitochondrial (ADP/ATP translocase 3) (Adenine nucleotide translocator 3, ANT 3)	Sbi_jg11772.t1,Sbi_jg62592.t1,Sbi_jg17966.t1	42 kDa	Mitochondrion	Mitochondrion	1
Sbi_jg38211.t1	Cluster of similar to Pto-interacting protein 1, Pti1, EC 2.7.11.1 (Pto kinase interactor 1) [Solanum lycopersicum (Tomato) (Lycopersicon esculentum)] (Sbi_jg38211.t1)	PTI1_SOLLC	Pto-interacting protein 1, Pti1, EC 2.7.11.1 (Pto kinase interactor 1)	Sbi_jg38211.t1,Sbi_jg38163.t1,Sbi_jg7510.t1,Sbi_jg23663.t1,Sbi_jg26527.t1,Sbi_jg43004.t1,Sbi_jg33712.t1,Sbi_jg7168.t1,Sbi_jg43126.t1,Sbi_jg6284.t1,Seu_jg11458.t1,Sbi_jg24312.t1,Sbi_jg43141.t1,Seu_jg5954.t1,Sbi_jg61994.t1,Sbi_jg45200.t1,Sbi_jg37342.t1,Seu_jg2997.t1,Sbi_jg24669.t1,Sbi_jg17351.t1,Sbi_jg34778.t1,Sbi_jg26863.t1,Sbi_jg8143.t1,Sbi_jg17264.t1,Sbi_jg40027.t1,Sbi_jg34422.t1,Sbi_jg25637.t1,…	39 kDa	unknown	Plasma membrane	0.73008
Sbi_jg51893.t1	Cluster of similar to Polyphenol oxidase, chloroplastic, PPO, EC 1.10.3.1 (Catechol oxidase) [Spinacia oleracea (Spinach)] (Sbi_jg51893.t1)	PPO_SPIOL	Polyphenol oxidase, chloroplastic, PPO, EC 1.10.3.1 (Catechol oxidase)	Sbi_jg51893.t1,Sbi_jg14090.t1,Sbi_jg14088.t1,Sbi_jg14089.t1	70 kDa	unknown	Chloroplast	0.761899
Sbi_jg62836.t1	Cluster of similar to ABC transporter C family member 14, ABC transporter ABCC.14, AtABCC14, EC 7.6.2.2 (ATP-energized glutathione S-conjugate pump 10) (Glutathione S-conjugate-transporting ATPase 10) (Multidrug resistance-associated protein 10) [Arabidopsis thaliana (Mouse-ear cress)] (Sbi_jg62836.t1)	AB14C_ARATH	ABC transporter C family member 14, ABC transporter ABCC.14, AtABCC14, EC 7.6.2.2 (ATP-energized glutathione S-conjugate pump 10) (Glutathione S-conjugate-transporting ATPase 10) (Multidrug resistance-associated protein 10)	Sbi_jg62836.t1,Sbi_jg59909.t1,Seu_jg24004.t1	178 kDa	Tonoplast	Tonoplast	1
Sbi_jg15569.t1	similar to V-type proton ATPase subunit C, V-ATPase subunit C (Vacuolar H(+)-ATPase subunit C) (Vacuolar proton pump subunit C) [Arabidopsis thaliana (Mouse-ear cress)]	VATC_ARATH	V-type proton ATPase subunit C, V-ATPase subunit C (Vacuolar H(+)-ATPase subunit C) (Vacuolar proton pump subunit C)		43 kDa	Tonoplast	Tonoplast	1
Seu_jg6896.t1	Cluster of similar to Probable inactive receptor kinase At1g48480 [Arabidopsis thaliana (Mouse-ear cress)] (Seu_jg6896.t1)	Y1848_ARATH	Probable inactive receptor kinase At1g48480	Seu_jg6896.t1,Sbi_jg8742.t1,Sbi_jg44057.t1,Sbi_jg24882.t1,Sbi_jg19507.t1,Sbi_jg34390.t1,Sbi_jg2118.t1,Sbi_jg7812.t1,Seu_jg17898.t1,Sbi_jg43550.t1,Sbi_jg30099.t1,Sbi_jg15153.t1	72 kDa	unknown	Plasma membrane	0.689278
Sbi_jg30262.t1	Cluster of similar to Pleiotropic drug resistance protein 1 (ABC transporter G family PDR1) (Strigolactone transporter) [Petunia hybrida (Petunia)] (Sbi_jg30262.t1)	PDR1_PETHY	Pleiotropic drug resistance protein 1 (ABC transporter G family PDR1) (Strigolactone transporter)	Sbi_jg30262.t1,Sbi_jg33116.t1,Seu_jg3171.t1,Sbi_jg11313.t1,Seu_jg3016.t1,Sbi_jg27365.t1,Seu_jg15570.t1,Sbi_jg30263.t1,Seu_jg18220.t1,Sbi_jg30264.t1,Seu_jg15571.t1,Sbi_jg43685.t1,Sbi_jg11497.t1,Seu_jg20613.t1,Seu_jg18226.t1,Sbi_jg34808.t1,Sbi_jg1731.t1,Sbi_jg46428.t1,Sbi_jg30260.t1,Sbi_jg33110.t1	162 kDa	Plasma membrane	Plasma membrane	1
Sbi_jg17075.t1	Cluster of similar to Probable linoleate 9S-lipoxygenase 5, EC 1.13.11.58 (Leaf lipoxygenase) [Solanum tuberosum (Potato)] (Sbi_jg17075.t1)	LOX15_SOLTU	Probable linoleate 9S-lipoxygenase 5, EC 1.13.11.58 (Leaf lipoxygenase)	Sbi_jg17075.t1,Sbi_jg61627.t1,Sbi_jg61626.t1,Seu_jg348.t1,Seu_jg349.t1,Seu_jg347.t1,Sbi_jg61624.t1,Sbi_jg17076.t1	99 kDa	unknown	Plasma membrane	0.799731
Seu_jg23072.t1	Cluster of similar to ATP synthase subunit alpha, mitochondrial [Beta vulgaris (Sugar beet)] (Seu_jg23072.t1)	ATPAM_BETVU	ATP synthase subunit alpha, mitochondrial	Seu_jg23072.t1,Sbi_jg63772.t1	62 kDa	unknown	Chloroplast	0.559909
Sbi_jg24345.t1	Cluster of similar to Monocopper oxidase-like protein SKU5 (Skewed roots) [Arabidopsis thaliana (Mouse-ear cress)] (Sbi_jg24345.t1)	SKU5_ARATH	Monocopper oxidase-like protein SKU5 (Skewed roots)	Sbi_jg24345.t1,Seu_jg26640.t1	66 kDa	Plasma membrane	Plasma membrane	1
Sbi_jg24.t1	Cluster of similar to Photosystem II protein D1, PSII D1 protein, EC 1.10.3.9 (32 kDa thylakoid membrane protein) (Photosystem II Q(B) protein) [Nicotiana tabacum (Common tobacco)] (Sbi_jg24.t1)	PSBA_TOBAC	Photosystem II protein D1, PSII D1 protein, EC 1.10.3.9 (32 kDa thylakoid membrane protein) (Photosystem II Q(B) protein)	Sbi_jg24.t1,Seu_jg18738.t1	39 kDa	unknown	Chloroplast	0.659062
Sbi_jg10917.t1	Cluster of similar to NPC intracellular cholesterol transporter 1 (Niemann-Pick C1 protein) [Sus scrofa (Pig)] (Sbi_jg10917.t1)	NPC1_PIG	NPC intracellular cholesterol transporter 1 (Niemann-Pick C1 protein)	Sbi_jg10917.t1,Seu_jg21662.t1,Sbi_jg47420.t1	140 kDa	unknown	Tonoplast	0.879163
Seu_jg18729.t1	similar to Photosystem II D2 protein, PSII D2 protein, EC 1.10.3.9 (Photosystem Q(A) protein) [Phaseolus vulgaris (Kidney bean) (French bean)]	PSBD_PHAVU	Photosystem II D2 protein, PSII D2 protein, EC 1.10.3.9 (Photosystem Q(A) protein)		40 kDa	unknown	Chloroplast	0.684737
Sbi_jg36946.t1	Cluster of similar to Heat shock cognate protein 80 [Solanum lycopersicum (Tomato) (Lycopersicon esculentum)] (Sbi_jg36946.t1)	HSP80_SOLLC	Heat shock cognate protein 80	Sbi_jg36946.t1,Sbi_jg47897.t1	80 kDa	unknown	Chloroplast	0.697162
Sbi_jg20729.t1	Cluster of similar to Elongation factor 1-alpha, EF-1-alpha [Solanum lycopersicum (Tomato) (Lycopersicon esculentum)] (Sbi_jg20729.t1)	EF1A_SOLLC	Elongation factor 1-alpha, EF-1-alpha	Sbi_jg20729.t1,Sbi_jg20728.t1,Seu_jg16896.t1,Seu_jg21603.t1	49 kDa	unknown	Chloroplast	0.708424
Sbi_jg58432.t1	Cluster of similar to ATP-dependent Clp protease ATP-binding subunit ClpA homolog CD4A, chloroplastic [Solanum lycopersicum (Tomato) (Lycopersicon esculentum)] (Sbi_jg58432.t1)	CLPAA_SOLLC	ATP-dependent Clp protease ATP-binding subunit ClpA homolog CD4A, chloroplastic	Sbi_jg58432.t1,Sbi_jg9375.t1,Seu_jg19232.t1,Sbi_jg9376.t1	102 kDa	Chloroplast	Chloroplast	1
Sbi_jg42876.t1	Cluster of similar to High affinity nitrate transporter 2.5, AtNRT2:5 [Arabidopsis thaliana (Mouse-ear cress)] (Sbi_jg42876.t1)	NRT25_ARATH	High affinity nitrate transporter 2.5, AtNRT2:5	Sbi_jg42876.t1,Sbi_jg45492.t1,Sbi_jg42872.t1,Sbi_jg45490.t1	56 kDa	unknown	Plasma membrane	0.524741
Sbi_jg23999.t1	Cluster of similar to COP1-interactive protein 1 [Arabidopsis thaliana (Mouse-ear cress)] (Sbi_jg23999.t1)	CIP1_ARATH	COP1-interactive protein 1	Sbi_jg23999.t1,Sbi_jg7828.t1	99 kDa	unknown	Tonoplast	0.941239
Sbi_jg29792.t1	similar to V-type proton ATPase subunit d2, V-ATPase subunit d2 (Vacuolar H(+)-ATPase subunit d isoform 2) (Vacuolar proton pump subunit d2) [Arabidopsis thaliana (Mouse-ear cress)]	VA0D2_ARATH	V-type proton ATPase subunit d2, V-ATPase subunit d2 (Vacuolar H(+)-ATPase subunit d isoform 2) (Vacuolar proton pump subunit d2)		41 kDa	Tonoplast	Tonoplast	1
Seu_jg18728.t1	similar to Photosystem II CP43 reaction center protein (PSII 43 kDa protein) (Protein CP-43) [Daucus carota (Wild carrot)]	PSBC_DAUCA	Photosystem II CP43 reaction center protein (PSII 43 kDa protein) (Protein CP-43)		43 kDa	unknown	Chloroplast	0.742038
Sbi_jg12979.t1	similar to Histone H4 [Glycine max (Soybean) (Glycine hispida)]	H4_SOYBN	Histone H4		11 kDa	unknown	Mitochondrion	0.50246
Sbi_jg28949.t1	Cluster of similar to Actin-7 (Actin-2) [Arabidopsis thaliana (Mouse-ear cress)] (Sbi_jg28949.t1)	ACT7_ARATH	Actin-7 (Actin-2)	Sbi_jg28949.t1,Sbi_jg42720.t1	42 kDa	unknown	Endoplasmic reticulum	0.447989
Sbi_jg29949.t1	similar to Annexin-like protein RJ4 [Fragaria ananassa (Strawberry) (Fragaria chiloensis x Fragaria virginiana)]	ANX4_FRAAN	Annexin-like protein RJ4		36 kDa	unknown	Endoplasmic reticulum	0.515616
Seu_jg18722.t1	similar to ATP synthase subunit beta, chloroplastic, EC 7.1.2.2 (ATP synthase F1 sector subunit beta) (F-ATPase subunit beta) [Spinacia oleracea (Spinach)]	ATPB_SPIOL	ATP synthase subunit beta, chloroplastic, EC 7.1.2.2 (ATP synthase F1 sector subunit beta) (F-ATPase subunit beta)		54 kDa	unknown	Chloroplast	0.598707
Sbi_jg33914.t1	Cluster of similar to High-affinity nitrate transporter 3.2 [Arabidopsis thaliana (Mouse-ear cress)] (Sbi_jg33914.t1)	NRT32_ARATH	High-affinity nitrate transporter 3.2	Sbi_jg33914.t1,Sbi_jg26649.t1	22 kDa	unknown	Plasma membrane	0.618205
Seu_jg19449.t1	Cluster of similar to Chlorophyll a-b binding protein CP24, chloroplastic [Spinacia oleracea (Spinach)] (Seu_jg19449.t1)	CB4_SPIOL	Chlorophyll a-b binding protein CP24, chloroplastic	Seu_jg19449.t1,Sbi_jg25294.t1	28 kDa	unknown	Chloroplast	0.63455
Seu_jg989.t1	Cluster of similar to Chloride channel protein CLC-c, AtCLC-c (CBS domain-containing protein CBSCLC4) [Arabidopsis thaliana (Mouse-ear cress)] (Seu_jg989.t1)	CLCC_ARATH	Chloride channel protein CLC-c, AtCLC-c (CBS domain-containing protein CBSCLC4)	Seu_jg989.t1,Sbi_jg62413.t1	86 kDa	unknown	Tonoplast	0.865113
Sbi_jg12889.t1	similar to ATP synthase subunit beta, mitochondrial, EC 7.1.2.2 [Nicotiana plumbaginifolia (Leadwort-leaved tobacco) (Tex-Mex tobacco)]	ATPBM_NICPL	ATP synthase subunit beta, mitochondrial, EC 7.1.2.2		60 kDa	unknown	Chloroplast	0.660994
Sbi_jg20074.t1	Cluster of similar to Elongation factor 2, EF-2 [Beta vulgaris (Sugar beet)] (Sbi_jg20074.t1)	EF2_BETVU	Elongation factor 2, EF-2	Sbi_jg20074.t1,Seu_jg17667.t1	94 kDa	unknown	Chloroplast	0.655664
Seu_jg7553.t1	Cluster of similar to 5-methyltetrahydropteroyltriglutamate--homocysteine methyltransferase, EC 2.1.1.14 (Cobalamin-independent methionine synthase isozyme) (Vitamin-B12-independent methionine synthase isozyme) [Mesembryanthemum crystallinum (Common ice plant) (Cryophytum crystallinum)] (Seu_jg7553.t1)	METE_MESCR	5-methyltetrahydropteroyltriglutamate--homocysteine methyltransferase, EC 2.1.1.14 (Cobalamin-independent methionine synthase isozyme) (Vitamin-B12-independent methionine synthase isozyme)	Seu_jg7553.t1,Sbi_jg32771.t1,Sbi_jg35057.t1,Seu_jg3247.t1	85 kDa	unknown	Tonoplast	0.427698
Sbi_jg17916.t1	Cluster of similar to Linoleate 13S-lipoxygenase 2-1, chloroplastic, EC 1.13.11.12 (Lipoxygenase 2-1) [Solanum tuberosum (Potato)] (Sbi_jg17916.t1)	LOX21_SOLTU	Linoleate 13S-lipoxygenase 2-1, chloroplastic, EC 1.13.11.12 (Lipoxygenase 2-1)	Sbi_jg17916.t1,Sbi_jg62550.t1,Sbi_jg62553.t1,Seu_jg1125.t1,Seu_jg1126.t1,Sbi_jg62551.t1,Sbi_jg17917.t1	104 kDa	unknown	Mitochondrion	0.532572
Sbi_jg11224.t1	similar to Monosaccharide-sensing protein 2 (Sugar transporter MSSP2) [Arabidopsis thaliana (Mouse-ear cress)]	MSSP2_ARATH	Monosaccharide-sensing protein 2 (Sugar transporter MSSP2)		80 kDa	unknown	Tonoplast	0.875311
Sbi_jg51978.t1	Cluster of similar to Photosystem I reaction center subunit II, chloroplastic (Photosystem I 20 kDa subunit, PSI-D) [Spinacia oleracea (Spinach)] (Sbi_jg51978.t1)	PSAD_SPIOL	Photosystem I reaction center subunit II, chloroplastic (Photosystem I 20 kDa subunit, PSI-D)	Sbi_jg51978.t1,Sbi_jg13962.t1,Seu_jg9879.t1	24 kDa	Chloroplast	Chloroplast	1
Sbi_jg55195.t1	Cluster of similar to Photosystem I chlorophyll a/b-binding protein 3-1, chloroplastic, Lhca3*1 (LHCI type III LHCA3) [Arabidopsis thaliana (Mouse-ear cress)] (Sbi_jg55195.t1)	LHCA3_ARATH	Photosystem I chlorophyll a/b-binding protein 3-1, chloroplastic, Lhca3*1 (LHCI type III LHCA3)	Sbi_jg55195.t1,Sbi_jg39861.t1,Seu_jg14467.t1	29 kDa	Chloroplast	Chloroplast	1
Seu_jg18727.t1	Cluster of similar to Photosystem I P700 chlorophyll a apoprotein A2, EC 1.97.1.12 (PSI-B) (PsaB) [Spinacia oleracea (Spinach)] (Seu_jg18727.t1)	PSAB_SPIOL	Photosystem I P700 chlorophyll a apoprotein A2, EC 1.97.1.12 (PSI-B) (PsaB)	Seu_jg18727.t1,Seu_jg10649.t1	82 kDa	unknown	Chloroplast	0.526651
Sbi_jg43129.t1	similar to Hypersensitive-induced response protein-like protein 2 [Oryza sativa subsp. japonica (Rice)]	HIRL2_ORYSJ	Hypersensitive-induced response protein-like protein 2		31 kDa	unknown	Tonoplast	0.329806
Sbi_jg2517.t1	Cluster of similar to Ubiquitin-40S ribosomal protein S27a [Cleaved into: Ubiquitin; 40S ribosomal protein S27a ] [Solanum tuberosum (Potato)] (Sbi_jg2517.t1)	RS27A_SOLTU	Ubiquitin-40S ribosomal protein S27a [Cleaved into: Ubiquitin; 40S ribosomal protein S27a ]	Sbi_jg2517.t1,Sbi_jg3987.t1,Sbi_jg46686.t1,Seu_jg18857.t1,Sbi_jg18856.t1	18 kDa	unknown	Chloroplast	0.406881
Sbi_jg12197.t1	Cluster of similar to Photosystem I reaction center subunit III, chloroplastic (Light-harvesting complex I 17 kDa protein) (PSI-F) [Spinacia oleracea (Spinach)] (Sbi_jg12197.t1)	PSAF_SPIOL	Photosystem I reaction center subunit III, chloroplastic (Light-harvesting complex I 17 kDa protein) (PSI-F)	Sbi_jg12197.t1,Sbi_jg47145.t1	26 kDa	Chloroplast	Chloroplast	1
Sbi_jg33687.t1	Cluster of similar to Protein TIC110, chloroplastic (Translocon at the inner envelope membrane of chloroplasts 110, AtTIC110) [Arabidopsis thaliana (Mouse-ear cress)] (Sbi_jg33687.t1)	TI110_ARATH	Protein TIC110, chloroplastic (Translocon at the inner envelope membrane of chloroplasts 110, AtTIC110)	Sbi_jg33687.t1,Sbi_jg26882.t1	112 kDa	Chloroplast	Chloroplast	1
Sbi_jg14252.t1	Cluster of similar to Delta(24)-sterol reductase, EC 1.3.1.72 (Cell elongation protein diminuto) [Pisum sativum (Garden pea)] (Sbi_jg14252.t1)	DIM_PEA	Delta(24)-sterol reductase, EC 1.3.1.72 (Cell elongation protein diminuto)	Sbi_jg14252.t1,Sbi_jg53544.t1	66 kDa	unknown	Tonoplast	0.823624
Sbi_jg15042.t1	Cluster of similar to Luminal-binding protein, BiP (78 kDa glucose-regulated protein homolog, GRP-78) [Spinacia oleracea (Spinach)] (Sbi_jg15042.t1)	BIP_SPIOL	Luminal-binding protein, BiP (78 kDa glucose-regulated protein homolog, GRP-78)	Sbi_jg15042.t1,Sbi_jg61684.t1,Sbi_jg28381.t1	74 kDa	unknown	Endoplasmic reticulum	0.538123
Sbi_jg3341.t1	Cluster of similar to Dolichyl-diphosphooligosaccharide--protein glycosyltransferase subunit 2 (Protein HAPLESS 6) (Ribophorin II, RPN-II) (Ribophorin-2) [Arabidopsis thaliana (Mouse-ear cress)] (Sbi_jg3341.t1)	RPN2_ARATH	Dolichyl-diphosphooligosaccharide--protein glycosyltransferase subunit 2 (Protein HAPLESS 6) (Ribophorin II, RPN-II) (Ribophorin-2)	Sbi_jg3341.t1,Sbi_jg29127.t1,Seu_jg6597.t1	75 kDa	Endoplasmic reticulum	Endoplasmic reticulum	1
Sbi_jg15388.t1	Cluster of similar to Hypersensitive-induced response protein 4, AtHIR4 [Arabidopsis thaliana (Mouse-ear cress)] (Sbi_jg15388.t1)	HIR4_ARATH	Hypersensitive-induced response protein 4, AtHIR4	Sbi_jg15388.t1,Sbi_jg56200.t1	33 kDa	unknown	Tonoplast	0.92908
Seu_jg18726.t1	similar to Photosystem I P700 chlorophyll a apoprotein A1, EC 1.97.1.12 (PSI-A) (PsaA) [Nandina domestica (Heavenly bamboo)]	PSAA_NANDO	Photosystem I P700 chlorophyll a apoprotein A1, EC 1.97.1.12 (PSI-A) (PsaA)		83 kDa	unknown	Chloroplast	0.555396
Seu_jg4493.t1	Cluster of similar to Calcium-dependent protein kinase 33, EC 2.7.11.1 [Arabidopsis thaliana (Mouse-ear cress)] (Seu_jg4493.t1)	CDPKX_ARATH	Calcium-dependent protein kinase 33, EC 2.7.11.1	Seu_jg4493.t1,Sbi_jg18146.t1	66 kDa	unknown	Plasma membrane	0.661805
Sbi_jg29948.t1	Cluster of similar to Annexin-like protein RJ4 [Fragaria ananassa (Strawberry) (Fragaria chiloensis x Fragaria virginiana)] (Sbi_jg29948.t1)	ANX4_FRAAN	Annexin-like protein RJ4	Sbi_jg29948.t1,Sbi_jg43406.t1	36 kDa	unknown	Endoplasmic reticulum	0.510121
Sbi_jg17345.t1	Cluster of similar to Tubulin beta chain (Beta-tubulin) [Hordeum vulgare (Barley)] (Sbi_jg17345.t1)	TBB_HORVU	Tubulin beta chain (Beta-tubulin)	Sbi_jg17345.t1,Sbi_jg23846.t1,Sbi_jg40052.t1,Sbi_jg1651.t1,Seu_jg23184.t1,Sbi_jg63708.t1,Sbi_jg34900.t1	50 kDa	unknown	Chloroplast	0.613471
Sbi_jg8239.t1	Cluster of similar to Intermembrane lipid transfer protein vps13A (Vacuolar protein sorting-associated protein 13A) [Dictyostelium discoideum (Slime mold)] (Sbi_jg8239.t1)	VP13A_DICDI	Intermembrane lipid transfer protein vps13A (Vacuolar protein sorting-associated protein 13A)	Sbi_jg8239.t1,Sbi_jg24399.t1,Seu_jg11784.t1	483 kDa	unknown	Tonoplast	0.843828
Sbi_jg2055.t1	Cluster of similar to Aquaporin PIP2-2 (Plasma membrane intrinsic protein 2-2, AtPIP2;2) (Plasma membrane intrinsic protein 2b, PIP2b) (TMP2b) [Arabidopsis thaliana (Mouse-ear cress)] (Sbi_jg2055.t1)	PIP22_ARATH	Aquaporin PIP2-2 (Plasma membrane intrinsic protein 2-2, AtPIP2;2) (Plasma membrane intrinsic protein 2b, PIP2b) (TMP2b)	Sbi_jg2055.t1,Sbi_jg34459.t1	30 kDa	Plasma membrane	Plasma membrane	1
Sbi_jg18412.t1	Cluster of similar to Glycerophosphodiester phosphodiesterase GDPDL3, EC 3.1.4.46 (Glycerophosphodiester phosphodiesterase-like 3, ATGDPDL3) (Glycerophosphodiesterase-like 2) (Protein MUTANT ROOT HAIR 5) (Protein SHAVEN 3) [Arabidopsis thaliana (Mouse-ear cress)] (Sbi_jg18412.t1)	GPDL3_ARATH	Glycerophosphodiester phosphodiesterase GDPDL3, EC 3.1.4.46 (Glycerophosphodiester phosphodiesterase-like 3, ATGDPDL3) (Glycerophosphodiesterase-like 2) (Protein MUTANT ROOT HAIR 5) (Protein SHAVEN 3)	Sbi_jg18412.t1,Sbi_jg36817.t1	82 kDa	Plasma membrane	Plasma membrane	1
Seu_jg13330.t1	similar to Cytochrome b559 subunit alpha (PSII reaction center subunit V) [Spinacia oleracea (Spinach)]	PSBE_SPIOL	Cytochrome b559 subunit alpha (PSII reaction center subunit V)		9 kDa	unknown	Chloroplast	0.730516
Sbi_jg50594.t1	similar to CSC1-like protein ERD4 (Protein EARLY-RESPONSIVE TO DEHYDRATION STRESS 4) [Brassica juncea (Indian mustard) (Sinapis juncea)]	CSC1L_BRAJU	CSC1-like protein ERD4 (Protein EARLY-RESPONSIVE TO DEHYDRATION STRESS 4)		79 kDa	unknown	Endoplasmic reticulum	0.543937
Sbi_jg25270.t1	Cluster of similar to Fatty acid hydroperoxide lyase, chloroplastic, LeHPL, EC 4.2.99.- (Cytochrome P450 74B) [Solanum lycopersicum (Tomato) (Lycopersicon esculentum)] (Sbi_jg25270.t1)	HPL_SOLLC	Fatty acid hydroperoxide lyase, chloroplastic, LeHPL, EC 4.2.99.- (Cytochrome P450 74B)	Sbi_jg25270.t1,Sbi_jg9124.t1	55 kDa	unknown	Chloroplast	0.838181
Sbi_jg55996.t1	Cluster of similar to ABC transporter C family member 10, ABC transporter ABCC.10, AtABCC10, EC 7.6.2.2 (ATP-energized glutathione S-conjugate pump 14) (Glutathione S-conjugate-transporting ATPase 14) (Multidrug resistance-associated protein 14) [Arabidopsis thaliana (Mouse-ear cress)] (Sbi_jg55996.t1)	AB10C_ARATH	ABC transporter C family member 10, ABC transporter ABCC.10, AtABCC10, EC 7.6.2.2 (ATP-energized glutathione S-conjugate pump 14) (Glutathione S-conjugate-transporting ATPase 14) (Multidrug resistance-associated protein 14)	Sbi_jg55996.t1,Sbi_jg34515.t1,Sbi_jg55994.t1,Sbi_jg56000.t1,Sbi_jg15165.t1,Seu_jg2775.t1,Sbi_jg15161.t1	165 kDa	unknown	Tonoplast	0.918332
Sbi_jg26838.t1	Cluster of similar to 40S ribosomal protein S4 [Solanum tuberosum (Potato)] (Sbi_jg26838.t1)	RS4_SOLTU	40S ribosomal protein S4	Sbi_jg26838.t1,Sbi_jg7266.t1,Sbi_jg20893.t1,Seu_jg16748.t1,Sbi_jg22885.t1	30 kDa	unknown	Chloroplast	0.585085
Sbi_jg26826.t1	Cluster of similar to Chlorophyll a-b binding protein, chloroplastic (LHCII type I CAB, LHCP) [Spinacia oleracea (Spinach)] (Sbi_jg26826.t1)	CB2A_SPIOL	Chlorophyll a-b binding protein, chloroplastic (LHCII type I CAB, LHCP)	Sbi_jg26826.t1,Sbi_jg40488.t1,Seu_jg2086.t1	28 kDa	Chloroplast	Chloroplast	1
Sbi_jg2122.t1	Cluster of similar to Receptor-like protein kinase FERONIA, EC 2.7.11.1 (Protein SIRENE) [Arabidopsis thaliana (Mouse-ear cress)] (Sbi_jg2122.t1)	FERON_ARATH	Receptor-like protein kinase FERONIA, EC 2.7.11.1 (Protein SIRENE)	Sbi_jg2122.t1,Sbi_jg63349.t2,Sbi_jg42445.t1,Sbi_jg38050.t1,Sbi_jg45377.t1,Sbi_jg45059.t1,Sbi_jg34657.t1,Sbi_jg18746.t1,Sbi_jg16029.t1,Sbi_jg18826.t1,Sbi_jg38437.t1,Sbi_jg42446.t1,Sbi_jg12097.t1,Seu_jg27100.t1,Sbi_jg32097.t2,Sbi_jg42754.t1,Sbi_jg42447.t1,Sbi_jg45939.t1,Sbi_jg53024.t1,Sbi_jg34054.t1,Sbi_jg1864.t1,Seu_jg27103.t1,Sbi_jg12851.t1,Sbi_jg5828.t1,Sbi_jg12397.t1,Sbi_jg56989.t1,Sbi_jg57269.…	97 kDa	Plasma membrane	Plasma membrane	1
Sbi_jg27213.t1	Cluster of similar to 60S ribosomal protein L3 [Oryza sativa subsp. japonica (Rice)] (Sbi_jg27213.t1)	RL3_ORYSJ	60S ribosomal protein L3	Sbi_jg27213.t1,Seu_jg25007.t1,Sbi_jg33313.t1,Seu_jg8020.t1	49 kDa	unknown	Chloroplast	0.621393
Sbi_jg17128.t1	Cluster of similar to Respiratory burst oxidase homolog protein B, EC 1.11.1.-, EC 1.6.3.- (NADPH oxidase RBOHB) (StRBOHB) [Solanum tuberosum (Potato)] (Sbi_jg17128.t1)	RBOHB_SOLTU	Respiratory burst oxidase homolog protein B, EC 1.11.1.-, EC 1.6.3.- (NADPH oxidase RBOHB) (StRBOHB)	Sbi_jg17128.t1,Sbi_jg61690.t1	102 kDa	unknown	Plasma membrane	0.832319
Sbi_jg47121.t1	similar to 1-phosphatidylinositol phosphodiesterase, EC 4.6.1.13 (Phosphatidylinositol diacylglycerol-lyase) (Phosphatidylinositol-specific phospholipase C, PI-PLC) [Listeria monocytogenes serovar 1/2a (strain ATCC BAA-679 / EGD-e)]	PLC_LISMO	1-phosphatidylinositol phosphodiesterase, EC 4.6.1.13 (Phosphatidylinositol diacylglycerol-lyase) (Phosphatidylinositol-specific phospholipase C, PI-PLC)		36 kDa	unknown	Plasma membrane	0.627722
Sbi_jg57104.t1	Cluster of similar to Glyceraldehyde-3-phosphate dehydrogenase, GAPDH, EC 1.2.1.12 [Atriplex nummularia (Old man saltbush) (Atriplex johnstonii)] (Sbi_jg57104.t1)	G3P_ATRNU	Glyceraldehyde-3-phosphate dehydrogenase, GAPDH, EC 1.2.1.12	Sbi_jg57104.t1,Sbi_jg45356.t1,Seu_jg11219.t1	36 kDa	unknown	Endoplasmic reticulum	0.418458
Sbi_jg49007.t1	Cluster of similar to Patellin-3 [Arabidopsis thaliana (Mouse-ear cress)] (Sbi_jg49007.t1)	PATL3_ARATH	Patellin-3	Sbi_jg49007.t1,Sbi_jg3753.t1,Seu_jg6232.t1	67 kDa	unknown	Plasma membrane	0.49888
Sbi_jg58651.t1	Cluster of similar to 60S ribosomal protein L4-1, L1 [Arabidopsis thaliana (Mouse-ear cress)] (Sbi_jg58651.t1)	RL4A_ARATH	60S ribosomal protein L4-1, L1	Sbi_jg58651.t1,Sbi_jg30611.t1	45 kDa	unknown	Chloroplast	0.441449
Sbi_jg46151.t1	Cluster of similar to Phototropin-2, EC 2.7.11.1 (Defective in chloroplast avoidance protein 1) (Non-phototropic hypocotyl 1-like protein 1, AtKin7, NPH1-like protein 1) [Arabidopsis thaliana (Mouse-ear cress)] (Sbi_jg46151.t1)	PHOT2_ARATH	Phototropin-2, EC 2.7.11.1 (Defective in chloroplast avoidance protein 1) (Non-phototropic hypocotyl 1-like protein 1, AtKin7, NPH1-like protein 1)	Sbi_jg46151.t1,Sbi_jg11175.t1	105 kDa	unknown	Plasma membrane	0.805138
Sbi_jg53292.t1	Cluster of similar to Plant intracellular Ras-group-related LRR protein 4 [Arabidopsis thaliana (Mouse-ear cress)] (Sbi_jg53292.t1)	PIRL4_ARATH	Plant intracellular Ras-group-related LRR protein 4	Sbi_jg53292.t1,Sbi_jg12638.t1,Seu_jg8624.t1	63 kDa	unknown	Plasma membrane	0.774252
Sbi_jg50712.t1	Cluster of similar to Carbonic anhydrase, chloroplastic, EC 4.2.1.1 (Carbonate dehydratase) [Spinacia oleracea (Spinach)] (Sbi_jg50712.t1)	CAHC_SPIOL	Carbonic anhydrase, chloroplastic, EC 4.2.1.1 (Carbonate dehydratase)	Sbi_jg50712.t1,Sbi_jg40705.t1,Seu_jg2266.t1	36 kDa	unknown	Chloroplast	0.798538
Sbi_jg45541.t1	Cluster of similar to Carbonic anhydrase, chloroplastic, EC 4.2.1.1 (Carbonate dehydratase) [Nicotiana tabacum (Common tobacco)] (Sbi_jg45541.t1)	CAHC_TOBAC	Carbonic anhydrase, chloroplastic, EC 4.2.1.1 (Carbonate dehydratase)	Sbi_jg45541.t1,Sbi_jg42929.t1	31 kDa	unknown	Plasma membrane	0.475539
Sbi_jg22056.t1	Cluster of similar to Carotenoid 9,10(9',10')-cleavage dioxygenase, EC 1.14.99.n4 (CsCCD) [Crocus sativus (Saffron)] (Sbi_jg22056.t1)	CCD_CROSA	Carotenoid 9,10(9',10')-cleavage dioxygenase, EC 1.14.99.n4 (CsCCD)	Sbi_jg22056.t1,Seu_jg15983.t1,Seu_jg15982.t1,Sbi_jg22054.t1,Sbi_jg22055.t1,Sbi_jg21761.t2	63 kDa	unknown	Tonoplast	0.577897
Sbi_jg25322.t1	Cluster of similar to Cytochrome P450 72A15, EC 1.14.-.- [Arabidopsis thaliana (Mouse-ear cress)] (Sbi_jg25322.t1)	C7A15_ARATH	Cytochrome P450 72A15, EC 1.14.-.-	Sbi_jg25322.t1,Sbi_jg25321.t1,Seu_jg19416.t1,Seu_jg19420.t1	59 kDa	unknown	Plasma membrane	0.569074
Sbi_jg6265.t1	Cluster of similar to DUF21 domain-containing protein At4g14240 (CBS domain-containing protein CBSDUF1) [Arabidopsis thaliana (Mouse-ear cress)] (Sbi_jg6265.t1)	Y4424_ARATH	DUF21 domain-containing protein At4g14240 (CBS domain-containing protein CBSDUF1)	Sbi_jg6265.t1,Sbi_jg38135.t1,Sbi_jg6266.t1,Sbi_jg38138.t1	50 kDa	unknown	Tonoplast	0.728891
Sbi_jg11988.t1	Cluster of similar to ATP-dependent zinc metalloprotease FTSH 2, chloroplastic, AtFTSH2, EC 3.4.24.- (Protein VARIEGATED 2) [Arabidopsis thaliana (Mouse-ear cress)] (Sbi_jg11988.t1)	FTSH2_ARATH	ATP-dependent zinc metalloprotease FTSH 2, chloroplastic, AtFTSH2, EC 3.4.24.- (Protein VARIEGATED 2)	Sbi_jg11988.t1,Sbi_jg46917.t1	74 kDa	unknown	Mitochondrion	0.619901
Sbi_jg33791.t1	Cluster of similar to Beta-amyrin 28-monooxygenase, EC 1.14.14.126 (Beta-amyrin 28-oxidase) (Cytochrome P450 716A15, VvCYP716A15) [Vitis vinifera (Grape)] (Sbi_jg33791.t1)	C7A15_VITVI	Beta-amyrin 28-monooxygenase, EC 1.14.14.126 (Beta-amyrin 28-oxidase) (Cytochrome P450 716A15, VvCYP716A15)	Sbi_jg33791.t1,Sbi_jg26770.t1	56 kDa	unknown	Endoplasmic reticulum	0.592402
Sbi_jg13181.t1	Cluster of similar to ADP-ribosylation factor-like protein 8a, AtARL8a (ADP-ribosylation factor-like A1C, AtARLA1C) [Arabidopsis thaliana (Mouse-ear cress)] (Sbi_jg13181.t1)	ARL8A_ARATH	ADP-ribosylation factor-like protein 8a, AtARL8a (ADP-ribosylation factor-like A1C, AtARLA1C)	Sbi_jg13181.t1,Sbi_jg52566.t1	20 kDa	unknown	Tonoplast	0.767827
Sbi_jg43671.t1	similar to Chlorophyll a-b binding protein CP29.2, chloroplastic (LHCB4.2) (LHCII protein 4.2) [Arabidopsis thaliana (Mouse-ear cress)]	CB4B_ARATH	Chlorophyll a-b binding protein CP29.2, chloroplastic (LHCB4.2) (LHCII protein 4.2)		31 kDa	Chloroplast	Chloroplast	1
Sbi_jg42430.t1	Cluster of similar to Mitochondrial phosphate carrier protein 3, mitochondrial (Mitochondrial phosphate transporter 3, MPT3) (Phosphate transporter 3;1) [Arabidopsis thaliana (Mouse-ear cress)] (Sbi_jg42430.t1)	MPCP3_ARATH	Mitochondrial phosphate carrier protein 3, mitochondrial (Mitochondrial phosphate transporter 3, MPT3) (Phosphate transporter 3;1)	Sbi_jg42430.t1,Sbi_jg58444.t1,Sbi_jg58443.t1,Seu_jg28316.t1,Seu_jg27121.t1,Sbi_jg30823.t1	41 kDa	unknown	Chloroplast	0.518113
Sbi_jg59506.t1	similar to Adenosylhomocysteinase, AdoHcyase, EC 3.3.1.1 (S-adenosyl-L-homocysteine hydrolase) [Mesembryanthemum crystallinum (Common ice plant) (Cryophytum crystallinum)]	SAHH_MESCR	Adenosylhomocysteinase, AdoHcyase, EC 3.3.1.1 (S-adenosyl-L-homocysteine hydrolase)		53 kDa	unknown	Tonoplast	0.604919
Sbi_jg39896.t1	Cluster of similar to ATP-dependent zinc metalloprotease FTSH, chloroplastic, EC 3.4.24.- (DS9) [Nicotiana tabacum (Common tobacco)] (Sbi_jg39896.t1)	FTSH_TOBAC	ATP-dependent zinc metalloprotease FTSH, chloroplastic, EC 3.4.24.- (DS9)	Sbi_jg39896.t1,Sbi_jg55236.t1	75 kDa	unknown	Mitochondrion	0.529577
Sbi_jg21446.t1	Cluster of similar to G-type lectin S-receptor-like serine/threonine-protein kinase At2g19130, EC 2.7.11.1 [Arabidopsis thaliana (Mouse-ear cress)] (Sbi_jg21446.t1)	Y2913_ARATH	G-type lectin S-receptor-like serine/threonine-protein kinase At2g19130, EC 2.7.11.1	Sbi_jg21446.t1,Sbi_jg22406.t1,Sbi_jg24969.t1,Seu_jg20693.t1,Sbi_jg45856.t1,Sbi_jg46580.t1,Seu_jg19778.t1,Seu_jg8946.t1,Seu_jg999.t1,Sbi_jg55514.t1,Sbi_jg11830.t1,Sbi_jg8830.t1,Sbi_jg11410.t1,Sbi_jg17764.t1,Sbi_jg31318.t1,Sbi_jg57963.t1,Sbi_jg8829.t1	87 kDa	unknown	Plasma membrane	0.586009
Seu_jg27656.t1	similar to Photosystem II CP47 reaction center protein (PSII 47 kDa protein) (Protein CP-47) [Spinacia oleracea (Spinach)]	PSBB_SPIOL	Photosystem II CP47 reaction center protein (PSII 47 kDa protein) (Protein CP-47)		52 kDa	unknown	Chloroplast	0.638974
Sbi_jg8955.t1	Cluster of similar to Mitochondrial-processing peptidase subunit alpha (Alpha-MPP) (Inactive zinc metalloprotease alpha) (Ubiquinol-cytochrome-c reductase subunit II, EC 7.1.1.8) [Solanum tuberosum (Potato)] (Sbi_jg8955.t1)	MPPA_SOLTU	Mitochondrial-processing peptidase subunit alpha (Alpha-MPP) (Inactive zinc metalloprotease alpha) (Ubiquinol-cytochrome-c reductase subunit II, EC 7.1.1.8)	Sbi_jg8955.t1,Sbi_jg25106.t1	55 kDa	Mitochondrion	Mitochondrion	1
Sbi_jg49452.t1	Cluster of similar to Calcium-dependent lipid-binding protein, AtCLB, CaLB protein (Protein NTMC 2 TYPE 4, NTMC2TYPE4) [Arabidopsis thaliana (Mouse-ear cress)] (Sbi_jg49452.t1)	CLB_ARATH	Calcium-dependent lipid-binding protein, AtCLB, CaLB protein (Protein NTMC 2 TYPE 4, NTMC2TYPE4)	Sbi_jg49452.t1,Sbi_jg4373.t1	54 kDa	unknown	Endoplasmic reticulum	0.600282
Sbi_jg30484.t1	Cluster of similar to Cytochrome c1-1, heme protein, mitochondrial, EC 7.1.1.8 (Complex III subunit 4-1) (Complex III subunit IV-1) (Cytochrome b-c1 complex subunit 4-1) (Ubiquinol-cytochrome-c reductase complex cytochrome c1 subunit 1, Cytochrome c-1-1) [Solanum tuberosum (Potato)] (Sbi_jg30484.t1)	CY11_SOLTU	Cytochrome c1-1, heme protein, mitochondrial, EC 7.1.1.8 (Complex III subunit 4-1) (Complex III subunit IV-1) (Cytochrome b-c1 complex subunit 4-1) (Ubiquinol-cytochrome-c reductase complex cytochrome c1 subunit 1, Cytochrome c-1-1)	Sbi_jg30484.t1,Seu_jg28640.t1	34 kDa	Mitochondrion	Mitochondrion	1
Sbi_jg44688.t1	Cluster of similar to Ras-related protein RABA2a, AtRABA2a (Ras-related protein Rab11C, AtRab11C) [Arabidopsis thaliana (Mouse-ear cress)] (Sbi_jg44688.t1)	RAA2A_ARATH	Ras-related protein RABA2a, AtRABA2a (Ras-related protein Rab11C, AtRab11C)	Sbi_jg44688.t1,Sbi_jg19223.t1,Sbi_jg40364.t1,Sbi_jg42116.t1,Sbi_jg46921.t1,Sbi_jg41118.t1,Sbi_jg50359.t1,Seu_jg21210.t1	24 kDa	unknown	Endoplasmic reticulum	0.406308
Seu_jg19022.t1	similar to Oligopeptide transporter 3, AtOPT3 [Arabidopsis thaliana (Mouse-ear cress)]	OPT3_ARATH	Oligopeptide transporter 3, AtOPT3		77 kDa	unknown	Endoplasmic reticulum	0.661129
Seu_jg3038.t1	Cluster of similar to Protein TOC75-3, chloroplastic (75 kDa translocon at the outer-envelope-membrane of chloroplasts 3, AtTOC75-III) [Arabidopsis thaliana (Mouse-ear cress)] (Seu_jg3038.t1)	TC753_ARATH	Protein TOC75-3, chloroplastic (75 kDa translocon at the outer-envelope-membrane of chloroplasts 3, AtTOC75-III)	Seu_jg3038.t1,Sbi_jg34847.t1,Sbi_jg60401.t1	89 kDa	unknown	Chloroplast	0.607826
Sbi_jg25260.t1	Cluster of similar to Calcium-transporting ATPase 10, plasma membrane-type, EC 7.2.2.10 (Ca(2+)-ATPase isoform 10) [Arabidopsis thaliana (Mouse-ear cress)] (Sbi_jg25260.t1)	ACA10_ARATH	Calcium-transporting ATPase 10, plasma membrane-type, EC 7.2.2.10 (Ca(2+)-ATPase isoform 10)	Sbi_jg25260.t1,Sbi_jg9108.t1,Sbi_jg1904.t1	117 kDa	Plasma membrane	Plasma membrane	1
Sbi_jg54603.t1	Cluster of similar to Elongation factor 1-gamma 2, EF-1-gamma 2 (eEF-1B gamma 2) [Oryza sativa subsp. japonica (Rice)] (Sbi_jg54603.t1)	EF1G2_ORYSJ	Elongation factor 1-gamma 2, EF-1-gamma 2 (eEF-1B gamma 2)	Sbi_jg54603.t1,Sbi_jg39276.t1,Seu_jg14506.t1,Sbi_jg55161.t1	52 kDa	unknown	Chloroplast	0.676312
Sbi_jg17947.t1	Cluster of similar to Oxygen-evolving enhancer protein 1, chloroplastic, OEE1 (33 kDa subunit of oxygen evolving system of photosystem II) (33 kDa thylakoid membrane protein) (OEC 33 kDa subunit) [Spinacia oleracea (Spinach)] (Sbi_jg17947.t1)	PSBO_SPIOL	Oxygen-evolving enhancer protein 1, chloroplastic, OEE1 (33 kDa subunit of oxygen evolving system of photosystem II) (33 kDa thylakoid membrane protein) (OEC 33 kDa subunit)	Sbi_jg17947.t1,Sbi_jg62575.t1	35 kDa	Chloroplast	Chloroplast	1
Sbi_jg21158.t1	Cluster of similar to ATP synthase subunit b', chloroplastic (ATP synthase F(0) sector subunit b') (ATPase subunit II) [Spinacia oleracea (Spinach)] (Sbi_jg21158.t1)	ATPF2_SPIOL	ATP synthase subunit b', chloroplastic (ATP synthase F(0) sector subunit b') (ATPase subunit II)	Sbi_jg21158.t1,Seu_jg16531.t1,Sbi_jg22645.t1	24 kDa	unknown	Chloroplast	0.511119
Sbi_jg42000.t1	Cluster of similar to ATP synthase subunit d, mitochondrial, ATPase subunit d [Arabidopsis thaliana (Mouse-ear cress)] (Sbi_jg42000.t1)	ATP5H_ARATH	ATP synthase subunit d, mitochondrial, ATPase subunit d	Sbi_jg42000.t1,Seu_jg27493.t1,Sbi_jg4377.t1	20 kDa	unknown	Mitochondrion	0.777123
Sbi_jg29139.t1	Cluster of similar to Ras-related protein RABD2a, AtRABD2a (Ras-related protein Ara-5) (Ras-related protein Rab1B, AtRab1B) [Arabidopsis thaliana (Mouse-ear cress)] (Sbi_jg29139.t1)	RAD2A_ARATH	Ras-related protein RABD2a, AtRABD2a (Ras-related protein Ara-5) (Ras-related protein Rab1B, AtRab1B)	Sbi_jg29139.t1,Sbi_jg11858.t1,Seu_jg19404.t1,Sbi_jg24253.t1,Sbi_jg44695.t1,Sbi_jg9185.t1,Seu_jg21092.t1	23 kDa	unknown	Tonoplast	0.437698
Sbi_jg55362.t1	Cluster of similar to Endoplasmin homolog (Glucose-regulated protein 94 homolog, GRP-94 homolog) [Catharanthus roseus (Madagascar periwinkle) (Vinca rosea)] (Sbi_jg55362.t1)	ENPL_CATRO	Endoplasmin homolog (Glucose-regulated protein 94 homolog, GRP-94 homolog)	Sbi_jg55362.t1,Seu_jg14299.t1	94 kDa	unknown	Chloroplast	0.644888
Seu_jg25230.t1	similar to Cytochrome f [Cucumis sativus (Cucumber)]	CYF_CUCSA	Cytochrome f		37 kDa	unknown	Chloroplast	0.547213
Sbi_jg24291.t1	similar to Chlorophyll a-b binding protein CP29.2, chloroplastic (LHCB4.2) (LHCII protein 4.2) [Arabidopsis thaliana (Mouse-ear cress)]	CB4B_ARATH	Chlorophyll a-b binding protein CP29.2, chloroplastic (LHCB4.2) (LHCII protein 4.2)		31 kDa	Chloroplast	Chloroplast	1
Seu_jg13550.t1	Cluster of similar to Uncharacterized membrane protein At3g27390 [Arabidopsis thaliana (Mouse-ear cress)] (Seu_jg13550.t1)	Y3739_ARATH	Uncharacterized membrane protein At3g27390	Seu_jg13550.t1,Sbi_jg51598.t1	61 kDa	unknown	Plasma membrane	0.614748
Sbi_jg19193.t1	Cluster of similar to Sodium/calcium exchanger NCL (Na(+)/Ca(2+)-exchange protein NCL) (Protein NCX-like, AtNCL) [Arabidopsis thaliana (Mouse-ear cress)] (Sbi_jg19193.t1)	NCL_ARATH	Sodium/calcium exchanger NCL (Na(+)/Ca(2+)-exchange protein NCL) (Protein NCX-like, AtNCL)	Sbi_jg19193.t1,Sbi_jg37604.t1,Sbi_jg37606.t1	63 kDa	unknown	Tonoplast	0.904297
Sbi_jg18024.t1	Cluster of similar to Callose synthase 9, EC 2.4.1.34 (1,3-beta-glucan synthase) (Protein GLUCAN SYNTHASE-LIKE 10) [Arabidopsis thaliana (Mouse-ear cress)] (Sbi_jg18024.t1)	CALS9_ARATH	Callose synthase 9, EC 2.4.1.34 (1,3-beta-glucan synthase) (Protein GLUCAN SYNTHASE-LIKE 10)	Sbi_jg18024.t1,Seu_jg1252.t1,Sbi_jg62653.t1	188 kDa	Plasma membrane	Plasma membrane	1
Sbi_jg19673.t1	Cluster of similar to Heat shock 70 kDa protein 1 (Heat shock cognate 70 kDa protein 1) (Heat shock cognate protein 70-1, AtHsc70-1) (Heat shock protein 70-1, AtHsp70-1) (Protein EARLY-RESPONSIVE TO DEHYDRATION 2) [Arabidopsis thaliana (Mouse-ear cress)] (Sbi_jg19673.t1)	HS701_ARATH	Heat shock 70 kDa protein 1 (Heat shock cognate 70 kDa protein 1) (Heat shock cognate protein 70-1, AtHsc70-1) (Heat shock protein 70-1, AtHsp70-1) (Protein EARLY-RESPONSIVE TO DEHYDRATION 2)	Sbi_jg19673.t1,Sbi_jg44583.t1	38 kDa	unknown	Endoplasmic reticulum	0.431021
Sbi_jg59799.t1	Cluster of similar to Probable ATP synthase 24 kDa subunit, mitochondrial [Arabidopsis thaliana (Mouse-ear cress)] (Sbi_jg59799.t1)	ATP7_ARATH	Probable ATP synthase 24 kDa subunit, mitochondrial	Sbi_jg59799.t1,Sbi_jg62765.t1	28 kDa	Mitochondrion	Mitochondrion	1
Sbi_jg40204.t1	similar to Calcium permeable stress-gated cation channel 1, AtCSC1 (Hyperosmolality-gated Ca2+ permeable channel 1.2, AtOSCA1.2) [Arabidopsis thaliana (Mouse-ear cress)]	CSC1_ARATH	Calcium permeable stress-gated cation channel 1, AtCSC1 (Hyperosmolality-gated Ca2+ permeable channel 1.2, AtOSCA1.2)		88 kDa	unknown	Plasma membrane	0.621219
Sbi_jg47032.t1	Cluster of similar to Probable protein phosphatase 2C 10, AtPP2C10, EC 3.1.3.16 [Arabidopsis thaliana (Mouse-ear cress)] (Sbi_jg47032.t1)	P2C10_ARATH	Probable protein phosphatase 2C 10, AtPP2C10, EC 3.1.3.16	Sbi_jg47032.t1,Sbi_jg12098.t1,Sbi_jg19337.t1,Sbi_jg38934.t1	30 kDa	unknown	Plasma membrane	0.571715
Sbi_jg58737.t1	Cluster of similar to Serine/threonine-protein kinase STY13, EC 2.7.11.1 (AtSTYPK) (Serine/threonine/tyrosine-protein kinase 13) [Arabidopsis thaliana (Mouse-ear cress)] (Sbi_jg58737.t1)	STY13_ARATH	Serine/threonine-protein kinase STY13, EC 2.7.11.1 (AtSTYPK) (Serine/threonine/tyrosine-protein kinase 13)	Sbi_jg58737.t1,Sbi_jg30510.t1,Seu_jg28373.t1,Sbi_jg18947.t1,Sbi_jg37402.t1	41 kDa	unknown	Plasma membrane	0.618911
Sbi_jg23196.t1	Cluster of similar to Uncharacterized protein [Spinacia oleracea (Spinach)] (Sbi_jg23196.t1)			Sbi_jg23196.t1,Sbi_jg20615.t1,Seu_jg16993.t1	55 kDa	unknown	Endoplasmic reticulum	0.556014
Sbi_jg31602.t1	similar to 2-methyl-6-phytyl-1,4-hydroquinone methyltransferase, chloroplastic, EC 2.1.1.295 (37 kDa inner envelope membrane protein, E37) (MPBQ/MSBQ methyltransferase) [Spinacia oleracea (Spinach)]	IN37_SPIOL	2-methyl-6-phytyl-1,4-hydroquinone methyltransferase, chloroplastic, EC 2.1.1.295 (37 kDa inner envelope membrane protein, E37) (MPBQ/MSBQ methyltransferase)		39 kDa	unknown	Chloroplast	0.446698
Sbi_jg8924.t1	Cluster of similar to Hexokinase-1, EC 2.7.1.1 (SoHxK1) [Spinacia oleracea (Spinach)] (Sbi_jg8924.t1)	HXK1_SPIOL	Hexokinase-1, EC 2.7.1.1 (SoHxK1)	Sbi_jg8924.t1,Sbi_jg25078.t1,Sbi_jg17865.t1,Sbi_jg62488.t1	54 kDa	unknown	Chloroplast	0.811456
Sbi_jg11791.t1	Cluster of similar to Two pore calcium channel protein 1 (Calcium channel protein 1, AtCCH1) (Fatty acid oxygenation up-regulated protein 2) (Voltage-dependent calcium channel protein TPC1, AtTPC1) [Arabidopsis thaliana (Mouse-ear cress)] (Sbi_jg11791.t1)	TPC1_ARATH	Two pore calcium channel protein 1 (Calcium channel protein 1, AtCCH1) (Fatty acid oxygenation up-regulated protein 2) (Voltage-dependent calcium channel protein TPC1, AtTPC1)	Sbi_jg11791.t1,Sbi_jg46614.t1	86 kDa	unknown	Tonoplast	0.469228
Sbi_jg56034.t1	Cluster of similar to Cellulose synthase-like protein G2, AtCslG2, EC 2.4.1.- [Arabidopsis thaliana (Mouse-ear cress)] (Sbi_jg56034.t1)	CSLG2_ARATH	Cellulose synthase-like protein G2, AtCslG2, EC 2.4.1.-	Sbi_jg56034.t1,Sbi_jg15223.t1	82 kDa	unknown	Endoplasmic reticulum	0.770734
Sbi_jg63306.t1	Cluster of similar to 40S ribosomal protein S2-2 [Arabidopsis thaliana (Mouse-ear cress)] (Sbi_jg63306.t1)	RS22_ARATH	40S ribosomal protein S2-2	Sbi_jg63306.t1,Sbi_jg59308.t1,Sbi_jg59309.t1,Seu_jg23561.t1	30 kDa	unknown	Endoplasmic reticulum	0.407988
Sbi_jg60400.t1	Cluster of similar to Long chain acyl-CoA synthetase 8, EC 6.2.1.3 [Arabidopsis thaliana (Mouse-ear cress)] (Sbi_jg60400.t1)	LACS8_ARATH	Long chain acyl-CoA synthetase 8, EC 6.2.1.3	Sbi_jg60400.t1,Sbi_jg50919.t1	81 kDa	unknown	Plasma membrane	0.469188
Sbi_jg1372.t1	Cluster of similar to ABC transporter C family member 4, ABC transporter ABCC.4, AtABCC4, EC 7.6.2.2 (ATP-energized glutathione S-conjugate pump 4) (Glutathione S-conjugate-transporting ATPase 4) (Multidrug resistance-associated protein 4) [Arabidopsis thaliana (Mouse-ear cress)] (Sbi_jg1372.t1)	AB4C_ARATH	ABC transporter C family member 4, ABC transporter ABCC.4, AtABCC4, EC 7.6.2.2 (ATP-energized glutathione S-conjugate pump 4) (Glutathione S-conjugate-transporting ATPase 4) (Multidrug resistance-associated protein 4)	Sbi_jg1372.t1,Sbi_jg35213.t1,Sbi_jg1373.t1,Seu_jg3356.t1	169 kDa	unknown	Tonoplast	0.94534
Sbi_jg25572.t2	Cluster of similar to Synaptotagmin-5 (NTMC2T2.1) (Synaptotagmin E) [Arabidopsis thaliana (Mouse-ear cress)] (Sbi_jg25572.t2)	SYT5_ARATH	Synaptotagmin-5 (NTMC2T2.1) (Synaptotagmin E)	Sbi_jg25572.t2,Sbi_jg9394.t1	63 kDa	unknown	Endoplasmic reticulum	0.575379
Sbi_jg9411.t1	Cluster of similar to Vesicle-associated membrane protein 711, AtVAMP711 (v-SNARE synaptobrevin 7C, AtVAMP7C) [Arabidopsis thaliana (Mouse-ear cress)] (Sbi_jg9411.t1)	VA711_ARATH	Vesicle-associated membrane protein 711, AtVAMP711 (v-SNARE synaptobrevin 7C, AtVAMP7C)	Sbi_jg9411.t1,Sbi_jg25599.t1	25 kDa	unknown	Tonoplast	0.874842
Sbi_jg47234.t1	Cluster of similar to Annexin D5 (AnnAt5) [Arabidopsis thaliana (Mouse-ear cress)] (Sbi_jg47234.t1)	ANXD5_ARATH	Annexin D5 (AnnAt5)	Sbi_jg47234.t1,Sbi_jg12258.t1,Sbi_jg59277.t1	36 kDa	unknown	Tonoplast	0.360384
Seu_jg14411.t1	Cluster of similar to Dehydrin COR47 (Cold-induced COR47 protein) [Arabidopsis thaliana (Mouse-ear cress)] (Seu_jg14411.t1)	COR47_ARATH	Dehydrin COR47 (Cold-induced COR47 protein)	Seu_jg14411.t1,Sbi_jg55257.t1,Sbi_jg39918.t1	25 kDa	unknown	Tonoplast	0.730167
Sbi_jg26631.t1	similar to V-type proton ATPase subunit D, V-ATPase subunit D (Vacuolar H(+)-ATPase subunit D) (Vacuolar proton pump subunit D) [Arabidopsis thaliana (Mouse-ear cress)]	VATD_ARATH	V-type proton ATPase subunit D, V-ATPase subunit D (Vacuolar H(+)-ATPase subunit D) (Vacuolar proton pump subunit D)		29 kDa	Tonoplast	Tonoplast	1
Sbi_jg23473.t1	Cluster of similar to Eukaryotic initiation factor 4A-9, eIF-4A-9, EC 3.6.4.13 (ATP-dependent RNA helicase eIF4A-9) [Nicotiana tabacum (Common tobacco)] (Sbi_jg23473.t1)	IF4A9_TOBAC	Eukaryotic initiation factor 4A-9, eIF-4A-9, EC 3.6.4.13 (ATP-dependent RNA helicase eIF4A-9)	Sbi_jg23473.t1,Sbi_jg23471.t1	47 kDa	unknown	Chloroplast	0.682779
Sbi_jg34569.t1	Cluster of similar to Protein STRUBBELIG-RECEPTOR FAMILY 7 (Leucine-rich repeat receptor kinase-like protein SRF7) [Arabidopsis thaliana (Mouse-ear cress)] (Sbi_jg34569.t1)	SRF7_ARATH	Protein STRUBBELIG-RECEPTOR FAMILY 7 (Leucine-rich repeat receptor kinase-like protein SRF7)	Sbi_jg34569.t1,Sbi_jg1941.t1,Sbi_jg1941.t2	77 kDa	unknown	Plasma membrane	0.807179
Sbi_jg46030.t1	Cluster of similar to Phospholipase A1-IIdelta, EC 3.1.1.- [Arabidopsis thaliana (Mouse-ear cress)] (Sbi_jg46030.t1)	PLA20_ARATH	Phospholipase A1-IIdelta, EC 3.1.1.-	Sbi_jg46030.t1,Sbi_jg11039.t1	46 kDa	unknown	Tonoplast	0.655981
Sbi_jg32919.t1	Cluster of similar to Probable LRR receptor-like serine/threonine-protein kinase At1g67720, EC 2.7.11.1 [Arabidopsis thaliana (Mouse-ear cress)] (Sbi_jg32919.t1)	Y1677_ARATH	Probable LRR receptor-like serine/threonine-protein kinase At1g67720, EC 2.7.11.1	Sbi_jg32919.t1,Sbi_jg27599.t1	103 kDa	unknown	Plasma membrane	0.79824
Sbi_jg21570.t1	Cluster of similar to 60S ribosomal protein L8 (L2) (Ribosomal protein TL2) [Solanum lycopersicum (Tomato) (Lycopersicon esculentum)] (Sbi_jg21570.t1)	RL8_SOLLC	60S ribosomal protein L8 (L2) (Ribosomal protein TL2)	Sbi_jg21570.t1,Sbi_jg21521.t1	28 kDa	unknown	Chloroplast	0.691911
Sbi_jg57410.t1	Cluster of similar to Mitochondrial uncoupling protein 1, AtPUMP1 [Arabidopsis thaliana (Mouse-ear cress)] (Sbi_jg57410.t1)	PUMP1_ARATH	Mitochondrial uncoupling protein 1, AtPUMP1	Sbi_jg57410.t1,Sbi_jg31938.t1,Sbi_jg34889.t1	32 kDa	Mitochondrion	Mitochondrion	1
Sbi_jg35482.t1	Cluster of similar to NADH dehydrogenase [ubiquinone] 1 alpha subcomplex subunit 9, mitochondrial [Arabidopsis thaliana (Mouse-ear cress)] (Sbi_jg35482.t1)	NDUA9_ARATH	NADH dehydrogenase [ubiquinone] 1 alpha subcomplex subunit 9, mitochondrial	Sbi_jg35482.t1,Seu_jg3599.t1	44 kDa	Mitochondrion	Mitochondrion	1
Seu_jg16486.t1	Cluster of similar to 40S ribosomal protein S16 [Gossypium hirsutum (Upland cotton) (Gossypium mexicanum)] (Seu_jg16486.t1)	RS16_GOSHI	40S ribosomal protein S16	Seu_jg16486.t1,Sbi_jg45837.t1,Sbi_jg21208.t1	17 kDa	unknown	Tonoplast	0.56757
Sbi_jg13282.t1	Cluster of similar to Gamma carbonic anhydrase 1, mitochondrial, AtCA1, GAMMA CA1, EC 4.2.1.- [Arabidopsis thaliana (Mouse-ear cress)] (Sbi_jg13282.t1)	GCA1_ARATH	Gamma carbonic anhydrase 1, mitochondrial, AtCA1, GAMMA CA1, EC 4.2.1.-	Sbi_jg13282.t1,Sbi_jg52659.t1	30 kDa	Mitochondrion	Mitochondrion	1
Sbi_jg38086.t1	Cluster of similar to Alpha-glucosidase, EC 3.2.1.20 (Maltase) [Spinacia oleracea (Spinach)] (Sbi_jg38086.t1)	AGLU_SPIOL	Alpha-glucosidase, EC 3.2.1.20 (Maltase)	Sbi_jg38086.t1,Seu_jg15632.t1,Sbi_jg6215.t1	40 kDa	unknown	Mitochondrion	0.47616
Sbi_jg39309.t1	Cluster of similar to Ras-related protein Rab7 [Glycine max (Soybean) (Glycine hispida)] (Sbi_jg39309.t1)	RAB7_SOYBN	Ras-related protein Rab7	Sbi_jg39309.t1,Sbi_jg56096.t1	23 kDa	unknown	Tonoplast	0.801671
Sbi_jg21149.t1	Cluster of similar to Vesicle-associated membrane protein 711, AtVAMP711 (v-SNARE synaptobrevin 7C, AtVAMP7C) [Arabidopsis thaliana (Mouse-ear cress)] (Sbi_jg21149.t1)	VA711_ARATH	Vesicle-associated membrane protein 711, AtVAMP711 (v-SNARE synaptobrevin 7C, AtVAMP7C)	Sbi_jg21149.t1,Sbi_jg22654.t1	25 kDa	unknown	Tonoplast	0.926579
Sbi_jg33846.t1	Cluster of similar to Callose synthase 10, EC 2.4.1.34 (1,3-beta-glucan synthase) (Protein CHORUS) (Protein GLUCAN SYNTHASE-LIKE 8) [Arabidopsis thaliana (Mouse-ear cress)] (Sbi_jg33846.t1)	CALSA_ARATH	Callose synthase 10, EC 2.4.1.34 (1,3-beta-glucan synthase) (Protein CHORUS) (Protein GLUCAN SYNTHASE-LIKE 8)	Sbi_jg33846.t1,Sbi_jg52405.t1,Sbi_jg53670.t1,Seu_jg10277.t1,Sbi_jg53671.t1,Sbi_jg14283.t1	216 kDa	unknown	Plasma membrane	0.618378
Sbi_jg58170.t1	Cluster of similar to Chlorophyll a-b binding protein 4, chloroplastic (LHCI type III CAB-4) [Arabidopsis thaliana (Mouse-ear cress)] (Sbi_jg58170.t1)	CA4_ARATH	Chlorophyll a-b binding protein 4, chloroplastic (LHCI type III CAB-4)	Sbi_jg58170.t1,Sbi_jg31109.t1	24 kDa	Chloroplast	Chloroplast	1
Sbi_jg44189.t1	Cluster of similar to Probable mitochondrial-processing peptidase subunit beta, mitochondrial, EC 3.4.24.64 (Beta-MPP) (Complex III subunit I) (Core protein I) (Cytochrome b-c1 complex subunit 1, mitochondrial) (Ubiquinol-cytochrome c oxidoreductase core protein 1) [Arabidopsis thaliana (Mouse-ear cress)] (Sbi_jg44189.t1)	MPPB_ARATH	Probable mitochondrial-processing peptidase subunit beta, mitochondrial, EC 3.4.24.64 (Beta-MPP) (Complex III subunit I) (Core protein I) (Cytochrome b-c1 complex subunit 1, mitochondrial) (Ubiquinol-cytochrome c oxidoreductase core protein 1)	Sbi_jg44189.t1,Sbi_jg19599.t1	58 kDa	Mitochondrion	Mitochondrion	1
Sbi_jg51149.t1	similar to Chlorophyll a-b binding protein 36, chloroplastic (LHCII type I CAB-36, LHCP) [Nicotiana tabacum (Common tobacco)]	CB23_TOBAC	Chlorophyll a-b binding protein 36, chloroplastic (LHCII type I CAB-36, LHCP)		29 kDa	unknown	Chloroplast	0.598785
Sbi_jg1831.t1	Cluster of similar to Ras-related protein RAB1BV [Beta vulgaris (Sugar beet)] (Sbi_jg1831.t1)	RB1BV_BETVU	Ras-related protein RAB1BV	Sbi_jg1831.t1,Sbi_jg28047.t1,Sbi_jg32742.t1	24 kDa	unknown	Tonoplast	0.542965
Sbi_jg45110.t1	Cluster of similar to Potassium transporter 4, AtKT4, AtKUP3, AtPOT4 [Arabidopsis thaliana (Mouse-ear cress)] (Sbi_jg45110.t1)	POT4_ARATH	Potassium transporter 4, AtKT4, AtKUP3, AtPOT4	Sbi_jg45110.t1,Sbi_jg42486.t1	87 kDa	unknown	Tonoplast	0.924646
Sbi_jg7872.t1	Cluster of similar to Long chain acyl-CoA synthetase 4, EC 6.2.1.3 [Arabidopsis thaliana (Mouse-ear cress)] (Sbi_jg7872.t1)	LACS4_ARATH	Long chain acyl-CoA synthetase 4, EC 6.2.1.3	Sbi_jg7872.t1,Sbi_jg24029.t1	74 kDa	unknown	Plasma membrane	0.493077
Seu_jg17722.t1	Cluster of similar to Probable LRR receptor-like serine/threonine-protein kinase At1g56130, EC 2.7.11.1 [Arabidopsis thaliana (Mouse-ear cress)] (Seu_jg17722.t1)	Y1561_ARATH	Probable LRR receptor-like serine/threonine-protein kinase At1g56130, EC 2.7.11.1	Seu_jg17722.t1,Seu_jg16144.t1,Seu_jg9617.t1,Sbi_jg44294.t1,Sbi_jg22215.t1,Sbi_jg9753.t1,Sbi_jg6638.t1,Sbi_jg37527.t1,Seu_jg14369.t1,Sbi_jg19100.t1,Sbi_jg38530.t1,Sbi_jg37526.t1,Sbi_jg33879.t1,Sbi_jg10910.t1,Sbi_jg42294.t1,Seu_jg16140.t1,Sbi_jg55297.t1,Sbi_jg36271.t1,Sbi_jg36269.t1,Sbi_jg36270.t1,Seu_jg21667.t1,Seu_jg5370.t1,Seu_jg15294.t1,Sbi_jg44292.t1	112 kDa	unknown	Endoplasmic reticulum	0.473955
Sbi_jg13340.t1	Cluster of similar to Probable mitochondrial-processing peptidase subunit beta, mitochondrial, EC 3.4.24.64 (Beta-MPP) (Complex III subunit I) (Core protein I) (Cytochrome b-c1 complex subunit 1, mitochondrial) (Ubiquinol-cytochrome c oxidoreductase core protein 1) [Arabidopsis thaliana (Mouse-ear cress)] (Sbi_jg13340.t1)	MPPB_ARATH	Probable mitochondrial-processing peptidase subunit beta, mitochondrial, EC 3.4.24.64 (Beta-MPP) (Complex III subunit I) (Core protein I) (Cytochrome b-c1 complex subunit 1, mitochondrial) (Ubiquinol-cytochrome c oxidoreductase core protein 1)	Sbi_jg13340.t1,Sbi_jg52501.t1	57 kDa	unknown	Mitochondrion	0.587536
Sbi_jg43405.t1	Cluster of similar to Annexin D4 (AnnAt4) [Arabidopsis thaliana (Mouse-ear cress)] (Sbi_jg43405.t1)	ANXD4_ARATH	Annexin D4 (AnnAt4)	Sbi_jg43405.t1,Seu_jg18491.t1	35 kDa	unknown	Tonoplast	0.722328
Sbi_jg42208.t1	similar to Cytochrome b-c1 complex subunit Rieske, mitochondrial, EC 7.1.1.8 (Complex III subunit 5) (Rieske iron-sulfur protein, RISP) (Ubiquinol-cytochrome c reductase iron-sulfur subunit) [Zea mays (Maize)]	UCRI_MAIZE	Cytochrome b-c1 complex subunit Rieske, mitochondrial, EC 7.1.1.8 (Complex III subunit 5) (Rieske iron-sulfur protein, RISP) (Ubiquinol-cytochrome c reductase iron-sulfur subunit)		30 kDa	unknown	Mitochondrion	0.655494
Sbi_jg13167.t1	Cluster of similar to Mitochondrial outer membrane protein porin 2 (Voltage-dependent anion-selective channel protein 2, AtVDAC2, VDAC-2) [Arabidopsis thaliana (Mouse-ear cress)] (Sbi_jg13167.t1)	VDAC2_ARATH	Mitochondrial outer membrane protein porin 2 (Voltage-dependent anion-selective channel protein 2, AtVDAC2, VDAC-2)	Sbi_jg13167.t1,Sbi_jg52676.t1	29 kDa	Mitochondrion	Mitochondrion	1
Sbi_jg21460.t1	similar to Clathrin heavy chain 1 [Arabidopsis thaliana (Mouse-ear cress)]	CLAH1_ARATH	Clathrin heavy chain 1		193 kDa	unknown	Chloroplast	0.674911
Sbi_jg44765.t1	Cluster of similar to Uncharacterized protein [Spinacia oleracea (Spinach)] (Sbi_jg44765.t1)			Sbi_jg44765.t1,Sbi_jg42210.t1	58 kDa	unknown	Plasma membrane	0.557435
Sbi_jg31355.t1	Cluster of similar to GTP-binding protein SAR1A [Arabidopsis thaliana (Mouse-ear cress)] (Sbi_jg31355.t1)	SAR1A_ARATH	GTP-binding protein SAR1A	Sbi_jg31355.t1,Sbi_jg17242.t1,Sbi_jg6143.t1	22 kDa	unknown	Tonoplast	0.387818
Sbi_jg40797.t1	similar to Diacylglycerol kinase 7, AtDGK7, DAG kinase 7, EC 2.7.1.107 (Diglyceride kinase 7, DGK 7) [Arabidopsis thaliana (Mouse-ear cress)]	DGK7_ARATH	Diacylglycerol kinase 7, AtDGK7, DAG kinase 7, EC 2.7.1.107 (Diglyceride kinase 7, DGK 7)		53 kDa	unknown	Plasma membrane	0.654958
Sbi_jg42918.t1	Cluster of similar to ADP-ribosylation factor 2 [Oryza sativa subsp. japonica (Rice)] (Sbi_jg42918.t1)	ARF2_ORYSJ	ADP-ribosylation factor 2	Sbi_jg42918.t1,Sbi_jg17573.t1,Seu_jg823.t1,Seu_jg9077.t1	21 kDa	unknown	Chloroplast	0.662719
Seu_jg5383.t1	Cluster of similar to Organic cation/carnitine transporter 7, AtOCT7 [Arabidopsis thaliana (Mouse-ear cress)] (Seu_jg5383.t1)	OCT7_ARATH	Organic cation/carnitine transporter 7, AtOCT7	Seu_jg5383.t1,Sbi_jg19120.t1	54 kDa	unknown	Tonoplast	0.793956
Sbi_jg20025.t1	Cluster of similar to Phosphoglycerate kinase, chloroplastic, EC 2.7.2.3 [Spinacia oleracea (Spinach)] (Sbi_jg20025.t1)	PGKH_SPIOL	Phosphoglycerate kinase, chloroplastic, EC 2.7.2.3	Sbi_jg20025.t1,Sbi_jg44424.t1	51 kDa	unknown	Chloroplast	0.599006
Sbi_jg59162.t1	similar to Mitochondrial dicarboxylate/tricarboxylate transporter DTC (Dicarboxylate/tricarboxylate carrier) [Arabidopsis thaliana (Mouse-ear cress)]	DTC_ARATH	Mitochondrial dicarboxylate/tricarboxylate transporter DTC (Dicarboxylate/tricarboxylate carrier)		32 kDa	Mitochondrion	Mitochondrion	1
Sbi_jg21774.t1	similar to ATP synthase subunit O, mitochondrial (Oligomycin sensitivity conferral protein, OSCP) [Ipomoea batatas (Sweet potato) (Convolvulus batatas)]	ATPO_IPOBA	ATP synthase subunit O, mitochondrial (Oligomycin sensitivity conferral protein, OSCP)		27 kDa	Mitochondrion	Mitochondrion	1
Sbi_jg6503.t1	Cluster of similar to Outer envelope pore protein 37, chloroplastic (Chloroplastic outer envelope pore protein of 37 kDa, PsOEP37) [Pisum sativum (Garden pea)] (Sbi_jg6503.t1)	OEP37_PEA	Outer envelope pore protein 37, chloroplastic (Chloroplastic outer envelope pore protein of 37 kDa, PsOEP37)	Sbi_jg6503.t1,Sbi_jg38397.t1	40 kDa	unknown	Chloroplast	0.646983
Sbi_jg31164.t1	Cluster of similar to 40S ribosomal protein S9-2 [Arabidopsis thaliana (Mouse-ear cress)] (Sbi_jg31164.t1)	RS92_ARATH	40S ribosomal protein S9-2	Sbi_jg31164.t1,Sbi_jg60999.t1	23 kDa	unknown	Chloroplast	0.34069
Sbi_jg45986.t1	Cluster of similar to Fructose-bisphosphate aldolase 2, chloroplastic, AtFBA2, EC 4.1.2.13 [Arabidopsis thaliana (Mouse-ear cress)] (Sbi_jg45986.t1)	ALFP2_ARATH	Fructose-bisphosphate aldolase 2, chloroplastic, AtFBA2, EC 4.1.2.13	Sbi_jg45986.t1,Sbi_jg12353.t1,Sbi_jg15487.t1,Sbi_jg17738.t1	43 kDa	unknown	Chloroplast	0.672805
Sbi_jg43130.t1	similar to Mitochondrial outer membrane protein porin of 36 kDa (POM 36) (Voltage-dependent anion-selective channel protein, VDAC) [Solanum tuberosum (Potato)]	VDAC2_SOLTU	Mitochondrial outer membrane protein porin of 36 kDa (POM 36) (Voltage-dependent anion-selective channel protein, VDAC)		29 kDa	unknown	Chloroplast	0.580659
Sbi_jg2392.t1	similar to Ras-related protein RABB1c, AtRABB1c (Ras-related protein Rab2A, AtRab2A) [Arabidopsis thaliana (Mouse-ear cress)]	RAB1C_ARATH	Ras-related protein RABB1c, AtRABB1c (Ras-related protein Rab2A, AtRab2A)		23 kDa	unknown	Tonoplast	0.451568
Sbi_jg4720.t1	Cluster of similar to Cytochrome P450 CYP72A219, EC 1.14.-.- (Cytochrome P450 CYP72A129) [Panax ginseng (Korean ginseng)] (Sbi_jg4720.t1)	C7A29_PANGI	Cytochrome P450 CYP72A219, EC 1.14.-.- (Cytochrome P450 CYP72A129)	Sbi_jg4720.t1,Sbi_jg19053.t1,Sbi_jg7355.t1,Sbi_jg30492.t1,Sbi_jg37481.t1,Sbi_jg19051.t1	61 kDa	unknown	Plasma membrane	0.497714
Sbi_jg19596.t1	similar to Chlorophyll a-b binding protein 6A, chloroplastic (LHCI type I CAB-6A) (Light-harvesting complex I 26 kDa protein) [Solanum lycopersicum (Tomato) (Lycopersicon esculentum)]	CB11_SOLLC	Chlorophyll a-b binding protein 6A, chloroplastic (LHCI type I CAB-6A) (Light-harvesting complex I 26 kDa protein)		27 kDa	Chloroplast	Chloroplast	1
Sbi_jg28858.t1	Cluster of similar to Uncharacterized TPR repeat-containing protein At1g05150 [Arabidopsis thaliana (Mouse-ear cress)] (Sbi_jg28858.t1)	Y1515_ARATH	Uncharacterized TPR repeat-containing protein At1g05150	Sbi_jg28858.t1,Sbi_jg3075.t1	89 kDa	unknown	Plasma membrane	0.904729
Sbi_jg58927.t1	Cluster of similar to Cytochrome P450 98A2, EC 1.14.-.- [Glycine max (Soybean) (Glycine hispida)] (Sbi_jg58927.t1)	C98A2_SOYBN	Cytochrome P450 98A2, EC 1.14.-.-	Sbi_jg58927.t1,Sbi_jg63684.t1	58 kDa	unknown	Plasma membrane	0.529541
Sbi_jg17158.t1	Cluster of similar to 26S proteasome regulatory subunit 6A homolog A (26S proteasome AAA-ATPase subunit RPT5a) (Proteasome 26S subunit 6A homolog A) (Regulatory particle triple-A ATPase subunit 5a) (Tat-binding protein 1 homolog A, TBP-1 homolog A) [Arabidopsis thaliana (Mouse-ear cress)] (Sbi_jg17158.t1)	PS6AA_ARATH	26S proteasome regulatory subunit 6A homolog A (26S proteasome AAA-ATPase subunit RPT5a) (Proteasome 26S subunit 6A homolog A) (Regulatory particle triple-A ATPase subunit 5a) (Tat-binding protein 1 homolog A, TBP-1 homolog A)	Sbi_jg17158.t1,Sbi_jg1342.t1,Sbi_jg30254.t1,Sbi_jg8721.t1,Sbi_jg45938.t1,Sbi_jg12398.t1,Sbi_jg15002.t1	47 kDa	unknown	Chloroplast	0.723097
Sbi_jg13523.t1	Cluster of similar to Oxygen-evolving enhancer protein 2, chloroplastic, OEE2 (23 kDa subunit of oxygen evolving system of photosystem II) (23 kDa thylakoid membrane protein) (OEC 23 kDa subunit) [Spinacia oleracea (Spinach)] (Sbi_jg13523.t1)	PSBP_SPIOL	Oxygen-evolving enhancer protein 2, chloroplastic, OEE2 (23 kDa subunit of oxygen evolving system of photosystem II) (23 kDa thylakoid membrane protein) (OEC 23 kDa subunit)	Sbi_jg13523.t1,Sbi_jg52362.t1	29 kDa	Chloroplast	Chloroplast	1
Sbi_jg61857.t1	Cluster of similar to Protein disulfide isomerase-like 2-2, OsPDIL2-2, EC 5.3.4.1 (Protein disulfide isomerase-like 4-2, OsPDIL4-2) [Oryza sativa subsp. japonica (Rice)] (Sbi_jg61857.t1)	PDI22_ORYSJ	Protein disulfide isomerase-like 2-2, OsPDIL2-2, EC 5.3.4.1 (Protein disulfide isomerase-like 4-2, OsPDIL4-2)	Sbi_jg61857.t1,Sbi_jg17238.t1	40 kDa	unknown	Endoplasmic reticulum	0.53856
Seu_jg18579.t1	Cluster of similar to Mitochondrial outer membrane protein porin of 34 kDa (POM 34) (Voltage-dependent anion-selective channel protein, VDAC) [Solanum tuberosum (Potato)] (Seu_jg18579.t1)	VDAC1_SOLTU	Mitochondrial outer membrane protein porin of 34 kDa (POM 34) (Voltage-dependent anion-selective channel protein, VDAC)	Seu_jg18579.t1,Sbi_jg29798.t1	30 kDa	unknown	Chloroplast	0.621802
Sbi_jg23519.t1	Cluster of similar to Fib_alpha domain-containing protein [Chenopodium quinoa (Quinoa)] (Sbi_jg23519.t1)			Sbi_jg23519.t1,Sbi_jg20271.t1,Seu_jg17237.t1	129 kDa	unknown	Endoplasmic reticulum	0.881632
Sbi_jg58275.t1	Cluster of similar to ATP synthase subunit gamma, mitochondrial (F-ATPase gamma subunit) [Ipomoea batatas (Sweet potato) (Convolvulus batatas)] (Sbi_jg58275.t1)	ATPG3_IPOBA	ATP synthase subunit gamma, mitochondrial (F-ATPase gamma subunit)	Sbi_jg58275.t1,Sbi_jg31002.t1	35 kDa	unknown	Mitochondrion	0.698629
Sbi_jg33398.t1	Cluster of similar to ABC transporter B family member 1, ABC transporter ABCB.1, AtABCB1 (Multidrug resistance protein 1) (P-glycoprotein 1, AtPgp1) [Arabidopsis thaliana (Mouse-ear cress)] (Sbi_jg33398.t1)	AB1B_ARATH	ABC transporter B family member 1, ABC transporter ABCB.1, AtABCB1 (Multidrug resistance protein 1) (P-glycoprotein 1, AtPgp1)	Sbi_jg33398.t1,Sbi_jg27154.t1,Sbi_jg25070.t1,Seu_jg19680.t1,Sbi_jg8915.t1	146 kDa	Plasma membrane	Plasma membrane	1
Sbi_jg47782.t1	Cluster of similar to Glyceraldehyde-3-phosphate dehydrogenase A, chloroplastic, EC 1.2.1.13 (NADP-dependent glyceraldehydephosphate dehydrogenase subunit A) [Spinacia oleracea (Spinach)] (Sbi_jg47782.t1)	G3PA_SPIOL	Glyceraldehyde-3-phosphate dehydrogenase A, chloroplastic, EC 1.2.1.13 (NADP-dependent glyceraldehydephosphate dehydrogenase subunit A)	Sbi_jg47782.t1,Sbi_jg10554.t1	43 kDa	Chloroplast	Chloroplast	1
Sbi_jg14999.t1	similar to Cytochrome b5 isoform E, AtCb5-E (Cytochrome b5 isoform 1) (Cytochrome b5 isoform A, AtCb5-A) [Arabidopsis thaliana (Mouse-ear cress)]	CYB5E_ARATH	Cytochrome b5 isoform E, AtCb5-E (Cytochrome b5 isoform 1) (Cytochrome b5 isoform A, AtCb5-A)		15 kDa	unknown	Endoplasmic reticulum	0.83138
Sbi_jg4323.t1	Cluster of similar to Translocase of chloroplast 159, chloroplastic, AtToc159, EC 3.6.5.- (159 kDa chloroplast outer envelope protein) (Plastid protein import 2) (Translocase of chloroplast 160, chloroplastic, AtToc160) (Translocase of chloroplast 86, chloroplastic, AtToc86) [Arabidopsis thaliana (Mouse-ear cress)] (Sbi_jg4323.t1)	TC159_ARATH	Translocase of chloroplast 159, chloroplastic, AtToc159, EC 3.6.5.- (159 kDa chloroplast outer envelope protein) (Plastid protein import 2) (Translocase of chloroplast 160, chloroplastic, AtToc160) (Translocase of chloroplast 86, chloroplastic, AtToc86)	Sbi_jg4323.t1,Sbi_jg49499.t1,Sbi_jg49501.t1,Seu_jg5745.t1,Sbi_jg4322.t1	143 kDa	unknown	Chloroplast	0.63397
Sbi_jg4230.t1	Cluster of similar to Long chain acyl-CoA synthetase 9, chloroplastic, EC 6.2.1.3 [Arabidopsis thaliana (Mouse-ear cress)] (Sbi_jg4230.t1)	LACS9_ARATH	Long chain acyl-CoA synthetase 9, chloroplastic, EC 6.2.1.3	Sbi_jg4230.t1,Sbi_jg49573.t1	76 kDa	unknown	Tonoplast	0.543431
Sbi_jg39863.t1	similar to Catalase, EC 1.11.1.6 [Ipomoea batatas (Sweet potato) (Convolvulus batatas)]	CATA_IPOBA	Catalase, EC 1.11.1.6		57 kDa	unknown	Chloroplast	0.537362
Seu_jg2906.t1	Cluster of similar to Calcium-transporting ATPase 4, endoplasmic reticulum-type, EC 7.2.2.10 [Arabidopsis thaliana (Mouse-ear cress)] (Seu_jg2906.t1)	ECA4_ARATH	Calcium-transporting ATPase 4, endoplasmic reticulum-type, EC 7.2.2.10	Seu_jg2906.t1,Sbi_jg34672.t1	116 kDa	unknown	Endoplasmic reticulum	0.726617
Sbi_jg25542.t1	Cluster of similar to V-type proton ATPase subunit D, V-ATPase subunit D (Vacuolar H(+)-ATPase subunit D) (Vacuolar proton pump subunit D) [Arabidopsis thaliana (Mouse-ear cress)] (Sbi_jg25542.t1)	VATD_ARATH	V-type proton ATPase subunit D, V-ATPase subunit D (Vacuolar H(+)-ATPase subunit D) (Vacuolar proton pump subunit D)	Sbi_jg25542.t1,Sbi_jg9364.t1	27 kDa	Tonoplast	Tonoplast	1
Sbi_jg39137.t1	Cluster of similar to Protein S-acyltransferase 8, EC 2.3.1.225 (Probable palmitoyltransferase At4g24630) (Zinc finger DHHC domain-containing protein At4g24630) [Arabidopsis thaliana (Mouse-ear cress)] (Sbi_jg39137.t1)	ZDH19_ARATH	Protein S-acyltransferase 8, EC 2.3.1.225 (Probable palmitoyltransferase At4g24630) (Zinc finger DHHC domain-containing protein At4g24630)	Sbi_jg39137.t1,Sbi_jg54469.t1	47 kDa	unknown	Plasma membrane	0.807312
Sbi_jg26.t1	similar to ATP synthase subunit b, chloroplastic (ATP synthase F(0) sector subunit b) (ATPase subunit I) [Spinacia oleracea (Spinach)]	ATPF_SPIOL	ATP synthase subunit b, chloroplastic (ATP synthase F(0) sector subunit b) (ATPase subunit I)		20 kDa	unknown	Chloroplast	0.524864
Sbi_jg41292.t1	Cluster of similar to Triose phosphate/phosphate translocator, chloroplastic, cTPT (E29) (p36) [Spinacia oleracea (Spinach)] (Sbi_jg41292.t1)	TPT_SPIOL	Triose phosphate/phosphate translocator, chloroplastic, cTPT (E29) (p36)	Sbi_jg41292.t1,Sbi_jg48829.t1	45 kDa	unknown	Tonoplast	0.587525
Sbi_jg15813.t1	Cluster of similar to ABC transporter G family member 22, ABC transporter ABCG.22, AtABCG22 (White-brown complex homolog protein 23, AtWBC23) [Arabidopsis thaliana (Mouse-ear cress)] (Sbi_jg15813.t1)	AB22G_ARATH	ABC transporter G family member 22, ABC transporter ABCG.22, AtABCG22 (White-brown complex homolog protein 23, AtWBC23)	Sbi_jg15813.t1,Seu_jg12653.t1	80 kDa	unknown	Plasma membrane	0.734886
Sbi_jg17366.t1	similar to Prohibitin-2, mitochondrial, Atphb2 [Arabidopsis thaliana (Mouse-ear cress)]	PHB2_ARATH	Prohibitin-2, mitochondrial, Atphb2		32 kDa	unknown	Mitochondrion	0.616271
Sbi_jg31329.t1	Cluster of similar to Uncharacterized protein [Chenopodium quinoa (Quinoa)] (Sbi_jg31329.t1)			Sbi_jg31329.t1,Sbi_jg57954.t1	36 kDa	unknown	Plasma membrane	0.633577
Sbi_jg30925.t1	Cluster of similar to Calcium sensing receptor, chloroplastic (Sulfurtransferase 3, AtStr3) [Arabidopsis thaliana (Mouse-ear cress)] (Sbi_jg30925.t1)	CAS_ARATH	Calcium sensing receptor, chloroplastic (Sulfurtransferase 3, AtStr3)	Sbi_jg30925.t1,Seu_jg25953.t1	42 kDa	unknown	Mitochondrion	0.509504
Sbi_jg30630.t1	similar to Elongation factor Tu, chloroplastic, EF-Tu [Glycine max (Soybean) (Glycine hispida)]	EFTU2_SOYBN	Elongation factor Tu, chloroplastic, EF-Tu		53 kDa	unknown	Chloroplast	0.630054
Seu_jg5664.t1	Cluster of similar to Pentatricopeptide repeat-containing protein At2g13600 [Arabidopsis thaliana (Mouse-ear cress)] (Seu_jg5664.t1)	PP151_ARATH	Pentatricopeptide repeat-containing protein At2g13600	Seu_jg5664.t1,Sbi_jg4227.t1,Sbi_jg49576.t1,Sbi_jg4226.t1	121 kDa	Chloroplast	Chloroplast	1
Sbi_jg59507.t1	Cluster of similar to Serine hydroxymethyltransferase 4, AtSHMT4, EC 2.1.2.1 (Glycine hydroxymethyltransferase 4) (Serine methylase 4) [Arabidopsis thaliana (Mouse-ear cress)] (Sbi_jg59507.t1)	GLYC4_ARATH	Serine hydroxymethyltransferase 4, AtSHMT4, EC 2.1.2.1 (Glycine hydroxymethyltransferase 4) (Serine methylase 4)	Sbi_jg59507.t1,Seu_jg23753.t1	52 kDa	unknown	Tonoplast	0.445245
Sbi_jg55424.t1	Cluster of similar to Transcription elongation factor SPT4 homolog 2 [Arabidopsis thaliana (Mouse-ear cress)] (Sbi_jg55424.t1)	SPT42_ARATH	Transcription elongation factor SPT4 homolog 2	Sbi_jg55424.t1,Seu_jg25986.t1,Sbi_jg14662.t1	58 kDa	unknown	Chloroplast	0.5544
Seu_jg15951.t1	Cluster of similar to 60S ribosomal protein L6 (YL16-like) [Mesembryanthemum crystallinum (Common ice plant) (Cryophytum crystallinum)] (Seu_jg15951.t1)	RL6_MESCR	60S ribosomal protein L6 (YL16-like)	Seu_jg15951.t1,Sbi_jg22023.t1,Seu_jg23487.t1	26 kDa	unknown	Mitochondrion	0.518686
Seu_jg23003.t1	Cluster of similar to 40S ribosomal protein S3a (Protein cyc07) [Nicotiana tabacum (Common tobacco)] (Seu_jg23003.t1)	RS3A_TOBAC	40S ribosomal protein S3a (Protein cyc07)	Seu_jg23003.t1,Sbi_jg61277.t1	69 kDa	unknown	Chloroplast	0.514555
Sbi_jg11245.t1	similar to Dicarboxylate transporter 2, chloroplastic (Glutamate/malate translocator) [Spinacia oleracea (Spinach)]	DIT2_SPIOL	Dicarboxylate transporter 2, chloroplastic (Glutamate/malate translocator)		60 kDa	unknown	Chloroplast	0.463953
Sbi_jg37813.t1	Cluster of similar to Malate dehydrogenase, cytoplasmic, EC 1.1.1.37 [Beta vulgaris (Sugar beet)] (Sbi_jg37813.t1)	MDHC_BETVU	Malate dehydrogenase, cytoplasmic, EC 1.1.1.37	Sbi_jg37813.t1,Sbi_jg29217.t1,Sbi_jg5965.t1	35 kDa	unknown	Tonoplast	0.854713
Seu_jg1218.t1	similar to Calcium-dependent protein kinase 8, EC 2.7.11.1 (Calcium-dependent protein kinase isoform CDPK19, AtCDPK19) [Arabidopsis thaliana (Mouse-ear cress)]	CDPK8_ARATH	Calcium-dependent protein kinase 8, EC 2.7.11.1 (Calcium-dependent protein kinase isoform CDPK19, AtCDPK19)		60 kDa	unknown	Plasma membrane	0.794681
Sbi_jg21735.t1	Cluster of similar to Protein RETICULATA-RELATED 4, chloroplastic [Arabidopsis thaliana (Mouse-ear cress)] (Sbi_jg21735.t1)	RER4_ARATH	Protein RETICULATA-RELATED 4, chloroplastic	Sbi_jg21735.t1,Seu_jg16010.t1,Sbi_jg22085.t1	39 kDa	unknown	Chloroplast	0.4445
Sbi_jg36917.t1	similar to Fasciclin-like arabinogalactan protein 1 [Arabidopsis thaliana (Mouse-ear cress)]	FLA1_ARATH	Fasciclin-like arabinogalactan protein 1		45 kDa	Plasma membrane	Plasma membrane	1
Sbi_jg45085.t1	similar to Prohibitin-3, mitochondrial, Atphb3 (Protein ENHANCED ETHYLENE RESPONSE 3) [Arabidopsis thaliana (Mouse-ear cress)]	PHB3_ARATH	Prohibitin-3, mitochondrial, Atphb3 (Protein ENHANCED ETHYLENE RESPONSE 3)		31 kDa	Mitochondrion	Mitochondrion	1
Sbi_jg55158.t1	similar to Glyceraldehyde-3-phosphate dehydrogenase B, chloroplastic, EC 1.2.1.13 (NADP-dependent glyceraldehydephosphate dehydrogenase subunit B) [Spinacia oleracea (Spinach)]	G3PB_SPIOL	Glyceraldehyde-3-phosphate dehydrogenase B, chloroplastic, EC 1.2.1.13 (NADP-dependent glyceraldehydephosphate dehydrogenase subunit B)		48 kDa	Chloroplast	Chloroplast	1
Sbi_jg33921.t1	Cluster of similar to Cytochrome b561 and DOMON domain-containing protein At3g25290 (Protein b561A.tha3) [Arabidopsis thaliana (Mouse-ear cress)] (Sbi_jg33921.t1)	B561C_ARATH	Cytochrome b561 and DOMON domain-containing protein At3g25290 (Protein b561A.tha3)	Sbi_jg33921.t1,Sbi_jg26643.t1,Seu_jg15158.t1	41 kDa	Plasma membrane	Plasma membrane	1
Sbi_jg5551.t1	Cluster of similar to Glutamine synthetase, chloroplastic, EC 6.3.1.2 (GS2) (Glutamate--ammonia ligase) [Daucus carota (Wild carrot)] (Sbi_jg5551.t1)	GLNA2_DAUCA	Glutamine synthetase, chloroplastic, EC 6.3.1.2 (GS2) (Glutamate--ammonia ligase)	Sbi_jg5551.t1,Sbi_jg51785.t1,Seu_jg13368.t1,Sbi_jg14724.t1,Sbi_jg44216.t1	48 kDa	unknown	Mitochondrion	0.687513
Sbi_jg17604.t1	Cluster of similar to Probable receptor-like protein kinase At5g18500, EC 2.7.11.1 [Arabidopsis thaliana (Mouse-ear cress)] (Sbi_jg17604.t1)	Y5185_ARATH	Probable receptor-like protein kinase At5g18500, EC 2.7.11.1	Sbi_jg17604.t1,Sbi_jg29471.t1,Sbi_jg4559.t1,Seu_jg847.t1,Sbi_jg53692.t1,Sbi_jg39435.t1,Sbi_jg21817.t1,Seu_jg20687.t1,Sbi_jg52840.t1,Sbi_jg15179.t1,Sbi_jg12450.t1,Sbi_jg12018.t1,Sbi_jg29411.t1,Sbi_jg29410.t1,Sbi_jg21815.t1,Sbi_jg14276.t1,Sbi_jg22779.t1,Sbi_jg6343.t1,Sbi_jg38213.t1,Sbi_jg24316.t1,Sbi_jg3651.t1,Seu_jg304.t1,Seu_jg20688.t1,Sbi_jg61575.t1,Sbi_jg13035.t1,Sbi_jg21004.t1,Seu_jg26489.t1,S…	57 kDa	unknown	Plasma membrane	0.688257
Sbi_jg59391.t1	Cluster of similar to Putative calcium-transporting ATPase 11, plasma membrane-type, EC 7.2.2.10 (Ca(2+)-ATPase isoform 11) [Arabidopsis thaliana (Mouse-ear cress)] (Sbi_jg59391.t1)	ACA11_ARATH	Putative calcium-transporting ATPase 11, plasma membrane-type, EC 7.2.2.10 (Ca(2+)-ATPase isoform 11)	Sbi_jg59391.t1,Sbi_jg63253.t1	112 kDa	Tonoplast	Tonoplast	1
Sbi_jg4214.t1	Cluster of similar to Protein disulfide-isomerase, PDI, EC 5.3.4.1 [Ricinus communis (Castor bean)] (Sbi_jg4214.t1)	PDI_RICCO	Protein disulfide-isomerase, PDI, EC 5.3.4.1	Sbi_jg4214.t1,Sbi_jg49589.t1,Sbi_jg2573.t1,Seu_jg24774.t1	56 kDa	Endoplasmic reticulum	Endoplasmic reticulum	1
Sbi_jg20979.t1	Cluster of similar to ER membrane protein complex subunit 1 [Gallus gallus (Chicken)] (Sbi_jg20979.t1)	EMC1_CHICK	ER membrane protein complex subunit 1	Sbi_jg20979.t1,Sbi_jg22801.t1	110 kDa	unknown	Endoplasmic reticulum	0.682864
Sbi_jg62269.t1	similar to S-adenosylmethionine synthase 1, AdoMet synthase 1, EC 2.5.1.6 (Methionine adenosyltransferase 1, MAT 1) [Atriplex nummularia (Old man saltbush) (Atriplex johnstonii)]	METK1_ATRNU	S-adenosylmethionine synthase 1, AdoMet synthase 1, EC 2.5.1.6 (Methionine adenosyltransferase 1, MAT 1)		43 kDa	unknown	Endoplasmic reticulum	0.379604
Sbi_jg11428.t1	Cluster of similar to Heat shock 70 kDa protein 14 (Heat shock protein 70-14, AtHsp70-14) (Heat shock protein 91) [Arabidopsis thaliana (Mouse-ear cress)] (Sbi_jg11428.t1)	HSP7O_ARATH	Heat shock 70 kDa protein 14 (Heat shock protein 70-14, AtHsp70-14) (Heat shock protein 91)	Sbi_jg11428.t1,Sbi_jg46382.t1,Seu_jg20708.t1	95 kDa	unknown	Chloroplast	0.614924
Sbi_jg19316.t1	Cluster of similar to Protein TIC 55, chloroplastic (Rieske iron-sulfur protein TIC55) (Translocon at the inner envelope membrane of chloroplasts 55, PsTIC55) [Pisum sativum (Garden pea)] (Sbi_jg19316.t1)	TIC55_PEA	Protein TIC 55, chloroplastic (Rieske iron-sulfur protein TIC55) (Translocon at the inner envelope membrane of chloroplasts 55, PsTIC55)	Sbi_jg19316.t1,Sbi_jg43883.t1	64 kDa	unknown	Tonoplast	0.54383
Sbi_jg14756.t1	similar to Probable NAD(P)H dehydrogenase (quinone) FQR1-like 2, EC 1.6.5.2 [Arabidopsis thaliana (Mouse-ear cress)]	FQRL2_ARATH	Probable NAD(P)H dehydrogenase (quinone) FQR1-like 2, EC 1.6.5.2		27 kDa	unknown	Plasma membrane	0.512253
Sbi_jg22144.t1	Cluster of similar to 60S ribosomal protein L7a-2 [Arabidopsis thaliana (Mouse-ear cress)] (Sbi_jg22144.t1)	RL7A2_ARATH	60S ribosomal protein L7a-2	Sbi_jg22144.t1,Seu_jg16245.t1,Sbi_jg22315.t1,Sbi_jg21500.t1	29 kDa	unknown	Chloroplast	0.639511
Sbi_jg38028.t1	Cluster of similar to Universal stress protein PHOS32 (Phosphorylated protein of 32 kDa, AtPHOS32) [Arabidopsis thaliana (Mouse-ear cress)] (Sbi_jg38028.t1)	PHO32_ARATH	Universal stress protein PHOS32 (Phosphorylated protein of 32 kDa, AtPHOS32)	Sbi_jg38028.t1,Seu_jg15675.t1,Sbi_jg35974.t1,Sbi_jg35967.t1	18 kDa	unknown	Chloroplast	0.632085
Sbi_jg34052.t1	Cluster of similar to Sterol 3-beta-glucosyltransferase UGT80A2, EC 2.4.1.173 (UDP-glucose:sterol glucosyltransferase 80A2) [Arabidopsis thaliana (Mouse-ear cress)] (Sbi_jg34052.t1)	U80A2_ARATH	Sterol 3-beta-glucosyltransferase UGT80A2, EC 2.4.1.173 (UDP-glucose:sterol glucosyltransferase 80A2)	Sbi_jg34052.t1,Seu_jg15042.t1	67 kDa	unknown	Plasma membrane	0.766934
Sbi_jg19941.t1	Cluster of similar to ABC transporter B family member 20, ABC transporter ABCB.20, AtABCB20 (Multidrug resistance protein 14) (P-glycoprotein 20) [Arabidopsis thaliana (Mouse-ear cress)] (Sbi_jg19941.t1)	AB20B_ARATH	ABC transporter B family member 20, ABC transporter ABCB.20, AtABCB20 (Multidrug resistance protein 14) (P-glycoprotein 20)	Sbi_jg19941.t1,Sbi_jg23442.t1	148 kDa	unknown	Plasma membrane	0.443868
Seu_jg6132.t1	Cluster of similar to Cytochrome b5 [Oryza sativa subsp. japonica (Rice)] (Seu_jg6132.t1)	CYB5_ORYSJ	Cytochrome b5	Seu_jg6132.t1,Sbi_jg3876.t1	15 kDa	unknown	Endoplasmic reticulum	0.849978
Sbi_jg1598.t1	similar to 40S ribosomal protein S19-2 [Arabidopsis thaliana (Mouse-ear cress)]	RS192_ARATH	40S ribosomal protein S19-2		16 kDa	unknown	Chloroplast	0.740315
Sbi_jg45943.t1	Cluster of similar to 60S ribosomal protein L7-4 [Arabidopsis thaliana (Mouse-ear cress)] (Sbi_jg45943.t1)	RL74_ARATH	60S ribosomal protein L7-4	Sbi_jg45943.t1,Sbi_jg12955.t1,Seu_jg8945.t1	28 kDa	unknown	Mitochondrion	0.637335
Sbi_jg39825.t1	Cluster of similar to U-box domain-containing protein 43, EC 2.3.2.27 (Plant U-box protein 43) (RING-type E3 ubiquitin transferase PUB43) [Arabidopsis thaliana (Mouse-ear cress)] (Sbi_jg39825.t1)	PUB43_ARATH	U-box domain-containing protein 43, EC 2.3.2.27 (Plant U-box protein 43) (RING-type E3 ubiquitin transferase PUB43)	Sbi_jg39825.t1,Sbi_jg55165.t1	85 kDa	unknown	Plasma membrane	0.905888
Sbi_jg59790.t1	Cluster of similar to 14-3-3-like protein GF14 kappa (General regulatory factor 8) [Arabidopsis thaliana (Mouse-ear cress)] (Sbi_jg59790.t1)	14338_ARATH	14-3-3-like protein GF14 kappa (General regulatory factor 8)	Sbi_jg59790.t1,Sbi_jg51565.t1,Sbi_jg5712.t1,Sbi_jg49642.t1,Seu_jg5610.t1,Sbi_jg26112.t1	29 kDa	unknown	Chloroplast	0.50946
Sbi_jg58694.t1	Cluster of similar to Glutaredoxin-C1, AtGrxC1 [Arabidopsis thaliana (Mouse-ear cress)] (Sbi_jg58694.t1)	GRXC1_ARATH	Glutaredoxin-C1, AtGrxC1	Sbi_jg58694.t1,Sbi_jg30553.t1	13 kDa	unknown	Tonoplast	0.374745
Sbi_jg1827.t1	Cluster of similar to Probable histone H2B.1 [Medicago truncatula (Barrel medic) (Medicago tribuloides)] (Sbi_jg1827.t1)	H2B1_MEDTR	Probable histone H2B.1	Sbi_jg1827.t1,Sbi_jg11493.t1,Sbi_jg34705.t1,Sbi_jg63153.t1,Sbi_jg59501.t1	16 kDa	unknown	Chloroplast	0.609003
Sbi_jg27022.t1	Cluster of similar to Protein ROOT HAIR DEFECTIVE 3 homolog 1, EC 3.6.5.- (Protein SEY1 homolog 2) [Arabidopsis thaliana (Mouse-ear cress)] (Sbi_jg27022.t1)	RHD31_ARATH	Protein ROOT HAIR DEFECTIVE 3 homolog 1, EC 3.6.5.- (Protein SEY1 homolog 2)	Sbi_jg27022.t1,Sbi_jg33534.t1	90 kDa	Endoplasmic reticulum	Endoplasmic reticulum	1
Sbi_jg49193.t1	Cluster of similar to Rhodanese-like domain-containing protein 4, chloroplastic (Protein THYLAKOID RHODANESE-LIKE) (Sulfurtransferase 4, AtStr4) [Arabidopsis thaliana (Mouse-ear cress)] (Sbi_jg49193.t1)	STR4_ARATH	Rhodanese-like domain-containing protein 4, chloroplastic (Protein THYLAKOID RHODANESE-LIKE) (Sulfurtransferase 4, AtStr4)	Sbi_jg49193.t1,Sbi_jg3982.t1,Sbi_jg39044.t1	46 kDa	unknown	Mitochondrion	0.545152
Sbi_jg26543.t1	Cluster of similar to 60S ribosomal protein L13a-4 [Arabidopsis thaliana (Mouse-ear cress)] (Sbi_jg26543.t1)	R13A4_ARATH	60S ribosomal protein L13a-4	Sbi_jg26543.t1,Sbi_jg34024.t1	24 kDa	unknown	Chloroplast	0.625995
Sbi_jg47097.t1	similar to Peptidyl-prolyl cis-trans isomerase 1, PPIase 1, EC 5.2.1.8 (Cyclophilin 1) (Cyclosporin A-binding protein 1) (Rotamase 1) [Glycine max (Soybean) (Glycine hispida)]	CYP1_SOYBN	Peptidyl-prolyl cis-trans isomerase 1, PPIase 1, EC 5.2.1.8 (Cyclophilin 1) (Cyclosporin A-binding protein 1) (Rotamase 1)		18 kDa	unknown	Chloroplast	0.596628
Sbi_jg1692.t1	Cluster of similar to D-xylose-proton symporter-like 3, chloroplastic [Arabidopsis thaliana (Mouse-ear cress)] (Sbi_jg1692.t1)	XYLL3_ARATH	D-xylose-proton symporter-like 3, chloroplastic	Sbi_jg1692.t1,Sbi_jg34857.t1,Seu_jg19174.t1,Sbi_jg25629.t1	62 kDa	unknown	Tonoplast	0.568485
Sbi_jg62706.t1	similar to Mitochondrial dicarboxylate/tricarboxylate transporter DTC (Dicarboxylate/tricarboxylate carrier) [Arabidopsis thaliana (Mouse-ear cress)]	DTC_ARATH	Mitochondrial dicarboxylate/tricarboxylate transporter DTC (Dicarboxylate/tricarboxylate carrier)		33 kDa	unknown	Mitochondrion	0.727474
Sbi_jg62101.t1	Cluster of similar to Photosystem I reaction center subunit XI, chloroplastic, PSI-L (PSI subunit V) [Spinacia oleracea (Spinach)] (Sbi_jg62101.t1)	PSAL_SPIOL	Photosystem I reaction center subunit XI, chloroplastic, PSI-L (PSI subunit V)	Sbi_jg62101.t1,Sbi_jg17457.t1	23 kDa	unknown	Chloroplast	0.692102
Sbi_jg25.t1	Cluster of similar to ATP synthase subunit alpha, chloroplastic, EC 7.1.2.2 (ATP synthase F1 sector subunit alpha) (F-ATPase subunit alpha) [Spinacia oleracea (Spinach)] (Sbi_jg25.t1)	ATPA_SPIOL	ATP synthase subunit alpha, chloroplastic, EC 7.1.2.2 (ATP synthase F1 sector subunit alpha) (F-ATPase subunit alpha)	Sbi_jg25.t1,Seu_jg10175.t1	56 kDa	unknown	Mitochondrion	0.492881
Sbi_jg40150.t1	Cluster of similar to ATP synthase gamma chain, chloroplastic (F-ATPase gamma subunit) [Spinacia oleracea (Spinach)] (Sbi_jg40150.t1)	ATPG_SPIOL	ATP synthase gamma chain, chloroplastic (F-ATPase gamma subunit)	Sbi_jg40150.t1,Sbi_jg36494.t1,Sbi_jg18154.t1	40 kDa	unknown	Chloroplast	0.604148
Sbi_jg25482.t1	Cluster of similar to Transmembrane protein DDB_G0292058 [Dictyostelium discoideum (Slime mold)] (Sbi_jg25482.t1)	Y2058_DICDI	Transmembrane protein DDB_G0292058	Sbi_jg25482.t1,Sbi_jg9333.t1	61 kDa	unknown	Tonoplast	0.438827
Sbi_jg52202.t1	Cluster of similar to Ferredoxin--NADP reductase, chloroplastic, FNR, EC 1.18.1.2 [Spinacia oleracea (Spinach)] (Sbi_jg52202.t1)	FENR_SPIOL	Ferredoxin--NADP reductase, chloroplastic, FNR, EC 1.18.1.2	Sbi_jg52202.t1,Sbi_jg13713.t1	41 kDa	unknown	Mitochondrion	0.56897
Sbi_jg37539.t1	Cluster of similar to Organic cation/carnitine transporter 7, AtOCT7 [Arabidopsis thaliana (Mouse-ear cress)] (Sbi_jg37539.t1)	OCT7_ARATH	Organic cation/carnitine transporter 7, AtOCT7	Sbi_jg37539.t1,Sbi_jg19117.t1,Seu_jg5381.t1	49 kDa	unknown	Plasma membrane	0.848724
Sbi_jg29800.t1	similar to Hypersensitive-induced response protein-like protein 1 [Oryza sativa subsp. japonica (Rice)]	HIRL1_ORYSJ	Hypersensitive-induced response protein-like protein 1		32 kDa	unknown	Plasma membrane	0.57435
Sbi_jg36132.t1	Cluster of similar to 40S ribosomal protein S17 [Solanum lycopersicum (Tomato) (Lycopersicon esculentum)] (Sbi_jg36132.t1)	RS17_SOLLC	40S ribosomal protein S17	Sbi_jg36132.t1,Sbi_jg2328.t1	16 kDa	unknown	Chloroplast	0.536396
Sbi_jg49248.t1	Cluster of similar to Reticulon-like protein B1, AtRTNLB1 (VirB2-interacting protein 1) [Arabidopsis thaliana (Mouse-ear cress)] (Sbi_jg49248.t1)	RTNLA_ARATH	Reticulon-like protein B1, AtRTNLB1 (VirB2-interacting protein 1)	Sbi_jg49248.t1,Sbi_jg4053.t1	31 kDa	unknown	Endoplasmic reticulum	0.606936
Sbi_jg1285.t1	Cluster of similar to 60S ribosomal protein L18-2 [Arabidopsis thaliana (Mouse-ear cress)] (Sbi_jg1285.t1)	RL182_ARATH	60S ribosomal protein L18-2	Sbi_jg1285.t1,Sbi_jg61787.t1,Seu_jg439.t1	32 kDa	unknown	Chloroplast	0.58205
Sbi_jg49221.t1	Cluster of similar to Protein CURVATURE THYLAKOID 1A, chloroplastic [Arabidopsis thaliana (Mouse-ear cress)] (Sbi_jg49221.t1)	CUT1A_ARATH	Protein CURVATURE THYLAKOID 1A, chloroplastic	Sbi_jg49221.t1,Sbi_jg4018.t1	18 kDa	unknown	Chloroplast	0.614111
Sbi_jg18634.t1	Cluster of similar to Early nodulin-like protein 2 (Phytocyanin-like protein) [Arabidopsis thaliana (Mouse-ear cress)] (Sbi_jg18634.t1)	ENL2_ARATH	Early nodulin-like protein 2 (Phytocyanin-like protein)	Sbi_jg18634.t1,Sbi_jg37067.t1	51 kDa	unknown	Plasma membrane	0.627076
Sbi_jg46081.t1	Cluster of similar to D-3-phosphoglycerate dehydrogenase 1, chloroplastic, EC 1.1.1.95 (Protein EMBRYO SAC DEVELOPMENT ARREST 9) [Arabidopsis thaliana (Mouse-ear cress)] (Sbi_jg46081.t1)	SERA1_ARATH	D-3-phosphoglycerate dehydrogenase 1, chloroplastic, EC 1.1.1.95 (Protein EMBRYO SAC DEVELOPMENT ARREST 9)	Sbi_jg46081.t1,Sbi_jg11108.t1	65 kDa	Chloroplast	Chloroplast	1
Sbi_jg12697.t1	similar to PLAT domain-containing protein 2, AtPLAT2, PLAT domain protein 2 [Arabidopsis thaliana (Mouse-ear cress)]	PLAT2_ARATH	PLAT domain-containing protein 2, AtPLAT2, PLAT domain protein 2		20 kDa	unknown	Chloroplast	0.78982
Sbi_jg3765.t1	similar to Protein TIC 40, chloroplastic (Translocon at the inner envelope membrane of chloroplasts 40, PsTIC40) [Pisum sativum (Garden pea)]	TIC40_PEA	Protein TIC 40, chloroplastic (Translocon at the inner envelope membrane of chloroplasts 40, PsTIC40)		50 kDa	unknown	Chloroplast	0.691732
Sbi_jg52967.t1	Cluster of similar to ABC transporter G family member 7, ABC transporter ABCG.7, AtABCG7 (White-brown complex homolog protein 7, AtWBC7) [Arabidopsis thaliana (Mouse-ear cress)] (Sbi_jg52967.t1)	AB7G_ARATH	ABC transporter G family member 7, ABC transporter ABCG.7, AtABCG7 (White-brown complex homolog protein 7, AtWBC7)	Sbi_jg52967.t1,Sbi_jg12902.t1	78 kDa	unknown	Tonoplast	0.461476
Sbi_jg14929.t1	Cluster of similar to 60S ribosomal protein L9 (Gibberellin-regulated protein GA) [Pisum sativum (Garden pea)] (Sbi_jg14929.t1)	RL9_PEA	60S ribosomal protein L9 (Gibberellin-regulated protein GA)	Sbi_jg14929.t1,Sbi_jg55733.t1,Sbi_jg55730.t1,Seu_jg10618.t1	22 kDa	unknown	Chloroplast	0.662316
Sbi_jg4538.t1	Cluster of similar to Syntaxin-71, AtSYP71 [Arabidopsis thaliana (Mouse-ear cress)] (Sbi_jg4538.t1)	SYP71_ARATH	Syntaxin-71, AtSYP71	Sbi_jg4538.t1,Seu_jg5947.t1	30 kDa	unknown	Plasma membrane	0.738732
Sbi_jg12478.t1	Cluster of similar to Dolichyl-diphosphooligosaccharide--protein glycosyltransferase 48 kDa subunit, Oligosaccharyl transferase 48 kDa subunit [Oryza sativa subsp. japonica (Rice)] (Sbi_jg12478.t1)	OST48_ORYSJ	Dolichyl-diphosphooligosaccharide--protein glycosyltransferase 48 kDa subunit, Oligosaccharyl transferase 48 kDa subunit	Sbi_jg12478.t1,Sbi_jg45838.t1,Sbi_jg55544.t1	49 kDa	Endoplasmic reticulum	Endoplasmic reticulum	1
Sbi_jg56164.t1	Cluster of similar to BAG family molecular chaperone regulator 7 (Bcl-2-associated athanogene 7) [Arabidopsis thaliana (Mouse-ear cress)] (Sbi_jg56164.t1)	BAG7_ARATH	BAG family molecular chaperone regulator 7 (Bcl-2-associated athanogene 7)	Sbi_jg56164.t1,Sbi_jg15345.t1	44 kDa	unknown	Endoplasmic reticulum	0.409138
Sbi_jg58301.t1	Cluster of similar to ABC transporter B family member 25, ABC transporter ABCB.25, OsABCB25 (Protein ALS1 homolog) (Protein ALUMINUM SENSITIVE 1, OsALS1) [Oryza sativa subsp. japonica (Rice)] (Sbi_jg58301.t1)	AB25B_ORYSJ	ABC transporter B family member 25, ABC transporter ABCB.25, OsABCB25 (Protein ALS1 homolog) (Protein ALUMINUM SENSITIVE 1, OsALS1)	Sbi_jg58301.t1,Seu_jg25907.t1	69 kDa	unknown	Tonoplast	0.909763
Sbi_jg1532.t1	Cluster of similar to Clathrin heavy chain 1 [Arabidopsis thaliana (Mouse-ear cress)] (Sbi_jg1532.t1)	CLAH1_ARATH	Clathrin heavy chain 1	Sbi_jg1532.t1,Sbi_jg35014.t1	193 kDa	unknown	Chloroplast	0.697147
Sbi_jg21003.t1	Cluster of similar to Ras-related protein RABG3d, AtRABG3d (Ras-related protein Rab72, AtRab72) [Arabidopsis thaliana (Mouse-ear cress)] (Sbi_jg21003.t1)	RAG3D_ARATH	Ras-related protein RABG3d, AtRABG3d (Ras-related protein Rab72, AtRab72)	Sbi_jg21003.t1,Sbi_jg45855.t1,Sbi_jg12460.t1,Sbi_jg22780.t1	23 kDa	unknown	Tonoplast	0.851782
Sbi_jg56191.t1	Cluster of similar to Transketolase, chloroplastic, TK, EC 2.2.1.1 [Spinacia oleracea (Spinach)] (Sbi_jg56191.t1)	TKTC_SPIOL	Transketolase, chloroplastic, TK, EC 2.2.1.1	Sbi_jg56191.t1,Sbi_jg15372.t1,Sbi_jg4300.t1	84 kDa	Chloroplast	Chloroplast	1
Sbi_jg32063.t1	Cluster of similar to Probable inactive purple acid phosphatase 27 [Arabidopsis thaliana (Mouse-ear cress)] (Sbi_jg32063.t1)	PPA27_ARATH	Probable inactive purple acid phosphatase 27	Sbi_jg32063.t1,Seu_jg25030.t1	72 kDa	unknown	Chloroplast	0.776318
Sbi_jg23095.t1	Cluster of similar to Cytochrome P450 CYP73A100, EC 1.14.-.- [Panax ginseng (Korean ginseng)] (Sbi_jg23095.t1)	C7A10_PANGI	Cytochrome P450 CYP73A100, EC 1.14.-.-	Sbi_jg23095.t1,Sbi_jg26906.t1,Sbi_jg33661.t1,Seu_jg8361.t1	62 kDa	unknown	Endoplasmic reticulum	0.496388
Sbi_jg242.t1	Cluster of similar to Beta-glucosidase BoGH3B, EC 3.2.1.21 (Glycosyl hydrolase family protein 3B, BoGH3B) [Bacteroides ovatus (strain ATCC 8483 / DSM 1896 / JCM 5824 / BCRC 10623 / CCUG 4943 / NCTC 11153)] (Sbi_jg242.t1)	BGH3B_BACO1	Beta-glucosidase BoGH3B, EC 3.2.1.21 (Glycosyl hydrolase family protein 3B, BoGH3B)	Sbi_jg242.t1,Sbi_jg36289.t1,Sbi_jg36288.t1,Sbi_jg56726.t1,Sbi_jg53496.t1,Sbi_jg6891.t1,Sbi_jg19784.t1	71 kDa	unknown	Plasma membrane	0.581785
Sbi_jg35003.t1	Cluster of similar to Potassium transporter 7, AtHAK7, AtPOT7 [Arabidopsis thaliana (Mouse-ear cress)] (Sbi_jg35003.t1)	POT7_ARATH	Potassium transporter 7, AtHAK7, AtPOT7	Sbi_jg35003.t1,Sbi_jg1542.t1,Seu_jg3202.t1	95 kDa	unknown	Tonoplast	0.807365
Sbi_jg1531.t1	Cluster of similar to 60S ribosomal protein L35 [Euphorbia esula (Leafy spurge)] (Sbi_jg1531.t1)	RL35_EUPES	60S ribosomal protein L35	Sbi_jg1531.t1,Sbi_jg43223.t1	14 kDa	unknown	Mitochondrion	0.50846
Sbi_jg20041.t1	Cluster of similar to Phosphoglycerate kinase 3, cytosolic, EC 2.7.2.3 [Arabidopsis thaliana (Mouse-ear cress)] (Sbi_jg20041.t1)	PGKY3_ARATH	Phosphoglycerate kinase 3, cytosolic, EC 2.7.2.3	Sbi_jg20041.t1,Sbi_jg44416.t1	42 kDa	unknown	Endoplasmic reticulum	0.559284
Sbi_jg55151.t1	similar to Dolichyl-diphosphooligosaccharide--protein glycosyltransferase subunit 1A (Ribophorin IA, RPN-IA) (Ribophorin-1A) [Arabidopsis thaliana (Mouse-ear cress)]	OST1A_ARATH	Dolichyl-diphosphooligosaccharide--protein glycosyltransferase subunit 1A (Ribophorin IA, RPN-IA) (Ribophorin-1A)		69 kDa	Endoplasmic reticulum	Endoplasmic reticulum	1
Seu_jg3081.t1	Cluster of similar to Serine/threonine-protein kinase BSK5, EC 2.7.11.1 (Brassinosteroid-signaling kinase 5) [Arabidopsis thaliana (Mouse-ear cress)] (Seu_jg3081.t1)	BSK5_ARATH	Serine/threonine-protein kinase BSK5, EC 2.7.11.1 (Brassinosteroid-signaling kinase 5)	Seu_jg3081.t1,Sbi_jg1664.t1	55 kDa	unknown	Plasma membrane	0.506771
Sbi_jg62374.t1	Cluster of similar to Aldehyde dehydrogenase family 3 member I1, chloroplastic, AtALDH3, Ath-ALDH3, EC 1.2.1.3 [Arabidopsis thaliana (Mouse-ear cress)] (Sbi_jg62374.t1)	AL3I1_ARATH	Aldehyde dehydrogenase family 3 member I1, chloroplastic, AtALDH3, Ath-ALDH3, EC 1.2.1.3	Sbi_jg62374.t1,Sbi_jg17701.t1,Seu_jg943.t1	61 kDa	unknown	Tonoplast	0.647098
Sbi_jg63150.t1	similar to Photosystem I reaction center subunit V, chloroplastic (PSI-G) (Photosystem I 9 kDa protein) [Spinacia oleracea (Spinach)]	PSAG_SPIOL	Photosystem I reaction center subunit V, chloroplastic (PSI-G) (Photosystem I 9 kDa protein)		19 kDa	Chloroplast	Chloroplast	1
Sbi_jg37473.t1	Cluster of similar to C2 domain-containing protein At1g53590 (N-terminal-TM-C2 domain type 6 protein 1, NTMC2TYPE6.1) [Arabidopsis thaliana (Mouse-ear cress)] (Sbi_jg37473.t1)	C2D61_ARATH	C2 domain-containing protein At1g53590 (N-terminal-TM-C2 domain type 6 protein 1, NTMC2TYPE6.1)	Sbi_jg37473.t1,Sbi_jg19043.t1,Seu_jg5315.t1	76 kDa	unknown	Endoplasmic reticulum	0.590419
Sbi_jg58982.t1	Cluster of similar to Calmodulin, CaM [Spinacia oleracea (Spinach)] (Sbi_jg58982.t1)	CALM_SPIOL	Calmodulin, CaM	Sbi_jg58982.t1,Sbi_jg2503.t1	17 kDa	unknown	Tonoplast	0.772785
Sbi_jg12377.t1	Cluster of similar to Coatomer subunit alpha-1 (Alpha-coat protein 1, Alpha-COP 1) [Arabidopsis thaliana (Mouse-ear cress)] (Sbi_jg12377.t1)	COPA1_ARATH	Coatomer subunit alpha-1 (Alpha-coat protein 1, Alpha-COP 1)	Sbi_jg12377.t1,Sbi_jg45965.t1,Sbi_jg28837.t1,Sbi_jg3100.t1	137 kDa	unknown	Chloroplast	0.668662
Sbi_jg18956.t1	Cluster of similar to Callose synthase 12, EC 2.4.1.34 (1,3-beta-glucan synthase) (Protein GLUCAN SYNTHASE-LIKE 5) (Protein POWDERY MILDEW RESISTANT 4) [Arabidopsis thaliana (Mouse-ear cress)] (Sbi_jg18956.t1)	CALSC_ARATH	Callose synthase 12, EC 2.4.1.34 (1,3-beta-glucan synthase) (Protein GLUCAN SYNTHASE-LIKE 5) (Protein POWDERY MILDEW RESISTANT 4)	Sbi_jg18956.t1,Sbi_jg26093.t1,Sbi_jg37408.t1,Sbi_jg9937.t2	207 kDa	Plasma membrane	Plasma membrane	1
Sbi_jg19018.t1	similar to Glycolate oxidase, GAO, GOX, EC 1.1.3.15 (Short chain alpha-hydroxy acid oxidase) [Spinacia oleracea (Spinach)]	GOX_SPIOL	Glycolate oxidase, GAO, GOX, EC 1.1.3.15 (Short chain alpha-hydroxy acid oxidase)		41 kDa	unknown	Chloroplast	0.463245
Sbi_jg29357.t1	Cluster of similar to 40S ribosomal protein S6 [Asparagus officinalis (Garden asparagus)] (Sbi_jg29357.t1)	RS6_ASPOF	40S ribosomal protein S6	Sbi_jg29357.t1,Sbi_jg29358.t1	29 kDa	unknown	Chloroplast	0.592705
Sbi_jg13948.t1	Cluster of similar to Heat shock protein 90-5, chloroplastic, AtHSP90.5, AtHsp90-5 (Heat shock protein 88-1, Hsp88-1) (Hsp90C) (Protein EMBRYO DEFECTIVE 1956) (Protein chlorate-resistance 88) [Arabidopsis thaliana (Mouse-ear cress)] (Sbi_jg13948.t1)	HS905_ARATH	Heat shock protein 90-5, chloroplastic, AtHSP90.5, AtHsp90-5 (Heat shock protein 88-1, Hsp88-1) (Hsp90C) (Protein EMBRYO DEFECTIVE 1956) (Protein chlorate-resistance 88)	Sbi_jg13948.t1,Sbi_jg51992.t1	90 kDa	Chloroplast	Chloroplast	1
Sbi_jg9870.t2	similar to uncharacterized protein LOC104609951 isoform X2 (uncharacterized protein LOC104609951 isoform X3) [Nelumbo nucifera (Sacred lotus)]				34 kDa	unknown	Endoplasmic reticulum	0.373125
Sbi_jg27135.t1	Cluster of similar to Cell division cycle protein 48 homolog (Valosin-containing protein homolog, VCP) [Glycine max (Soybean) (Glycine hispida)] (Sbi_jg27135.t1)	CDC48_SOYBN	Cell division cycle protein 48 homolog (Valosin-containing protein homolog, VCP)	Sbi_jg27135.t1,Seu_jg28539.t1,Sbi_jg58672.t1,Sbi_jg30581.t1	89 kDa	unknown	Chloroplast	0.686384
Seu_jg4690.t1	Cluster of similar to Syntaxin-52, AtSYP52 [Arabidopsis thaliana (Mouse-ear cress)] (Seu_jg4690.t1)	SYP52_ARATH	Syntaxin-52, AtSYP52	Seu_jg4690.t1,Sbi_jg18363.t1	26 kDa	unknown	Tonoplast	0.928704
Sbi_jg61603.t1	Cluster of similar to Mitochondrial Rho GTPase 1, AtMIRO1, EC 3.6.5.- (Miro-related GTPase 1) [Arabidopsis thaliana (Mouse-ear cress)] (Sbi_jg61603.t1)	MIRO1_ARATH	Mitochondrial Rho GTPase 1, AtMIRO1, EC 3.6.5.- (Miro-related GTPase 1)	Sbi_jg61603.t1,Sbi_jg17052.t1,Seu_jg328.t1	71 kDa	unknown	Mitochondrion	0.762783
Sbi_jg37871.t1	similar to Plastid-lipid-associated protein 6, chloroplastic (Fibrillin-4) (Fibrillin-6) (Harpin-binding protein 1, HrBP1) (Plastoglobulin 30.4, AtPGL30.4) [Arabidopsis thaliana (Mouse-ear cress)]	PAP6_ARATH	Plastid-lipid-associated protein 6, chloroplastic (Fibrillin-4) (Fibrillin-6) (Harpin-binding protein 1, HrBP1) (Plastoglobulin 30.4, AtPGL30.4)		31 kDa	unknown	Endoplasmic reticulum	0.601046
Sbi_jg15583.t1	Cluster of similar to Remorin (pp34) [Solanum tuberosum (Potato)] (Sbi_jg15583.t1)	REMO_SOLTU	Remorin (pp34)	Sbi_jg15583.t1,Sbi_jg56401.t1	24 kDa	unknown	Endoplasmic reticulum	0.384928
Sbi_jg55665.t1	Cluster of similar to 60S ribosomal protein L13-2 (Cold-induced protein C24B) [Brassica napus (Rape)] (Sbi_jg55665.t1)	RL132_BRANA	60S ribosomal protein L13-2 (Cold-induced protein C24B)	Sbi_jg55665.t1,Sbi_jg58374.t1	24 kDa	unknown	Chloroplast	0.624072
Sbi_jg1997.t1	similar to 40S ribosomal protein SA (p40) [Cicer arietinum (Chickpea) (Garbanzo)]	RSSA_CICAR	40S ribosomal protein SA (p40)		33 kDa	unknown	Tonoplast	0.456274
Sbi_jg43404.t1	similar to Annexin D3 (AnnAt3) [Arabidopsis thaliana (Mouse-ear cress)]	ANXD3_ARATH	Annexin D3 (AnnAt3)		39 kDa	unknown	Tonoplast	0.53318
Seu_jg23092.t1	similar to ATP synthase protein MI25 (ORF 25) [Nicotiana tabacum (Common tobacco)]	MI25_TOBAC	ATP synthase protein MI25 (ORF 25)		22 kDa	unknown	Mitochondrion	0.537325
Sbi_jg52926.t1	Cluster of similar to Transmembrane protein 214 [Bos taurus (Bovine)] (Sbi_jg52926.t1)	TM214_BOVIN	Transmembrane protein 214	Sbi_jg52926.t1,Sbi_jg12943.t1	67 kDa	unknown	Endoplasmic reticulum	0.674816
Sbi_jg56402.t1	Cluster of similar to Transmembrane ascorbate ferrireductase 1, EC 7.2.1.3 (Cytochrome b561, Artb561-1, AtCytb561) (Protein b561A.tha5) (Tonoplast Cyt-b561, TCytb) [Arabidopsis thaliana (Mouse-ear cress)] (Sbi_jg56402.t1)	ACFR1_ARATH	Transmembrane ascorbate ferrireductase 1, EC 7.2.1.3 (Cytochrome b561, Artb561-1, AtCytb561) (Protein b561A.tha5) (Tonoplast Cyt-b561, TCytb)	Sbi_jg56402.t1,Sbi_jg15584.t1	25 kDa	unknown	Endoplasmic reticulum	0.460596
Sbi_jg176.t1	Cluster of similar to UDP-glucose:glycoprotein glucosyltransferase, EC 2.4.1.- (EMS-mutagenized BRI1 suppressor 1) (Protein PRIORITY IN SWEET LIFE 2) [Arabidopsis thaliana (Mouse-ear cress)] (Sbi_jg176.t1)	UGGG_ARATH	UDP-glucose:glycoprotein glucosyltransferase, EC 2.4.1.- (EMS-mutagenized BRI1 suppressor 1) (Protein PRIORITY IN SWEET LIFE 2)	Sbi_jg176.t1,Sbi_jg36370.t1,Seu_jg4393.t1	184 kDa	unknown	Plasma membrane	0.6351
Sbi_jg25423.t1	Cluster of similar to Temperature-induced lipocalin-1, AtTIL1 [Arabidopsis thaliana (Mouse-ear cress)] (Sbi_jg25423.t1)	TIL_ARATH	Temperature-induced lipocalin-1, AtTIL1	Sbi_jg25423.t1,Sbi_jg9264.t1	21 kDa	unknown	Plasma membrane	0.389634
Sbi_jg24678.t1	similar to Copper transporter 5, AtCOPT5 [Arabidopsis thaliana (Mouse-ear cress)]	COPT5_ARATH	Copper transporter 5, AtCOPT5		16 kDa	unknown	Tonoplast	0.649497
Sbi_jg34877.t1	Cluster of similar to Universal stress protein A-like protein [Arabidopsis thaliana (Mouse-ear cress)] (Sbi_jg34877.t1)	USPAL_ARATH	Universal stress protein A-like protein	Sbi_jg34877.t1,Sbi_jg1669.t1	18 kDa	unknown	Endoplasmic reticulum	0.553507
Sbi_jg17519.t1	Cluster of similar to Putative vesicle-associated membrane protein 726, AtVAMP726 [Arabidopsis thaliana (Mouse-ear cress)] (Sbi_jg17519.t1)	VA726_ARATH	Putative vesicle-associated membrane protein 726, AtVAMP726	Sbi_jg17519.t1,Seu_jg15032.t1,Sbi_jg34062.t1	25 kDa	unknown	Endoplasmic reticulum	0.338337
Sbi_jg14660.t1	Cluster of similar to Pyruvate kinase, cytosolic isozyme, PK, EC 2.7.1.40 [Solanum tuberosum (Potato)] (Sbi_jg14660.t1)	KPYC_SOLTU	Pyruvate kinase, cytosolic isozyme, PK, EC 2.7.1.40	Sbi_jg14660.t1,Sbi_jg60965.t1	55 kDa	unknown	Tonoplast	0.693051
Sbi_jg26462.t1	similar to Vesicle-associated membrane protein 714, AtVAMP714 [Arabidopsis thaliana (Mouse-ear cress)]	VA714_ARATH	Vesicle-associated membrane protein 714, AtVAMP714		25 kDa	unknown	Tonoplast	0.779181
Sbi_jg20550.t1	Cluster of similar to Ferric reduction oxidase 6, AtFRO6, EC 1.16.1.7 (Ferric-chelate reductase 6) [Arabidopsis thaliana (Mouse-ear cress)] (Sbi_jg20550.t1)	FRO6_ARATH	Ferric reduction oxidase 6, AtFRO6, EC 1.16.1.7 (Ferric-chelate reductase 6)	Sbi_jg20550.t1,Sbi_jg23226.t1	82 kDa	unknown	Tonoplast	0.894992
Sbi_jg24415.t1	Cluster of similar to Ras-related protein RABH1b, AtRABH1b (Ras-related protein Rab6A, AtRab6A) [Arabidopsis thaliana (Mouse-ear cress)] (Sbi_jg24415.t1)	RAH1B_ARATH	Ras-related protein RABH1b, AtRABH1b (Ras-related protein Rab6A, AtRab6A)	Sbi_jg24415.t1,Sbi_jg53192.t1	23 kDa	unknown	Tonoplast	0.436296
Sbi_jg8626.t1	Cluster of similar to Chloroplast envelope membrane 70 kDa heat shock-related protein [Spinacia oleracea (Spinach)] (Sbi_jg8626.t1)	HSP7E_SPIOL	Chloroplast envelope membrane 70 kDa heat shock-related protein	Sbi_jg8626.t1,Sbi_jg34723.t1,Sbi_jg3691.t1	42 kDa	unknown	Endoplasmic reticulum	0.666637
Sbi_jg47174.t1	Cluster of similar to L-ascorbate peroxidase 3, AtAPx03, EC 1.11.1.11 [Arabidopsis thaliana (Mouse-ear cress)] (Sbi_jg47174.t1)	APX3_ARATH	L-ascorbate peroxidase 3, AtAPx03, EC 1.11.1.11	Sbi_jg47174.t1,Sbi_jg12216.t1	31 kDa	unknown	Chloroplast	0.643714
Sbi_jg27491.t1	Cluster of similar to Pyruvate kinase 1, cytosolic, OsPK1, EC 2.7.1.40 [Oryza sativa subsp. japonica (Rice)] (Sbi_jg27491.t1)	KPYC1_ORYSJ	Pyruvate kinase 1, cytosolic, OsPK1, EC 2.7.1.40	Sbi_jg27491.t1,Sbi_jg19815.t1,Sbi_jg33557.t1	58 kDa	unknown	Plasma membrane	0.490422
Sbi_jg13617.t1	similar to Protein NUCLEAR FUSION DEFECTIVE 4 [Arabidopsis thaliana (Mouse-ear cress)]	NFD4_ARATH	Protein NUCLEAR FUSION DEFECTIVE 4		60 kDa	unknown	Tonoplast	0.82652
Sbi_jg18022.t1	Cluster of similar to Callose synthase 3, EC 2.4.1.34 (1,3-beta-glucan synthase) (Protein GLUCAN SYNTHASE-LIKE 12) [Arabidopsis thaliana (Mouse-ear cress)] (Sbi_jg18022.t1)	CALS3_ARATH	Callose synthase 3, EC 2.4.1.34 (1,3-beta-glucan synthase) (Protein GLUCAN SYNTHASE-LIKE 12)	Sbi_jg18022.t1,Sbi_jg62652.t1	225 kDa	unknown	Plasma membrane	0.932871
Sbi_jg47719.t1	similar to 40S ribosomal protein S8 [Zea mays (Maize)]	RS8_MAIZE	40S ribosomal protein S8		25 kDa	unknown	Endoplasmic reticulum	0.434528
Seu_jg8139.t1	Cluster of similar to Phospholipid:diacylglycerol acyltransferase 1, AtPDAT, EC 2.3.1.158 [Arabidopsis thaliana (Mouse-ear cress)] (Seu_jg8139.t1)	PDAT1_ARATH	Phospholipid:diacylglycerol acyltransferase 1, AtPDAT, EC 2.3.1.158	Seu_jg8139.t1,Sbi_jg8482.t1,Sbi_jg27082.t1,Sbi_jg33465.t1,Sbi_jg24621.t1	38 kDa	unknown	Endoplasmic reticulum	0.626061
Sbi_jg11859.t1	Cluster of similar to 60S ribosomal protein L28-1 (Protein ASYMMETRIC LEAVES1/2 ENHANCER 5) [Arabidopsis thaliana (Mouse-ear cress)] (Sbi_jg11859.t1)	RL281_ARATH	60S ribosomal protein L28-1 (Protein ASYMMETRIC LEAVES1/2 ENHANCER 5)	Sbi_jg11859.t1,Sbi_jg46790.t1	17 kDa	unknown	Chloroplast	0.532706
Sbi_jg24630.t1	Cluster of similar to 40S ribosomal protein S3-1 [Arabidopsis thaliana (Mouse-ear cress)] (Sbi_jg24630.t1)	RS31_ARATH	40S ribosomal protein S3-1	Sbi_jg24630.t1,Sbi_jg8492.t1,Sbi_jg33740.t1,Sbi_jg26824.t1,Sbi_jg22888.t1	27 kDa	unknown	Endoplasmic reticulum	0.593699
Sbi_jg52748.t1	Cluster of similar to Metal transporter Nramp2, AtNramp2 [Arabidopsis thaliana (Mouse-ear cress)] (Sbi_jg52748.t1)	NRAM2_ARATH	Metal transporter Nramp2, AtNramp2	Sbi_jg52748.t1,Seu_jg9095.t1,Sbi_jg13101.t1	56 kDa	unknown	Tonoplast	0.848519
Sbi_jg46194.t1	Cluster of similar to Calcium-dependent protein kinase 4, CDPK 4, StCDPK4, EC 2.7.11.1 [Solanum tuberosum (Potato)] (Sbi_jg46194.t1)	CDPK4_SOLTU	Calcium-dependent protein kinase 4, CDPK 4, StCDPK4, EC 2.7.11.1	Sbi_jg46194.t1,Seu_jg20521.t1,Sbi_jg56618.t1	64 kDa	unknown	Plasma membrane	0.694353
Sbi_jg63207.t1	Cluster of similar to Eukaryotic translation initiation factor 3 subunit C, eIF3c (Eukaryotic translation initiation factor 3 subunit 8) (eIF3 p110) [Medicago truncatula (Barrel medic) (Medicago tribuloides)] (Sbi_jg63207.t1)	EIF3C_MEDTR	Eukaryotic translation initiation factor 3 subunit C, eIF3c (Eukaryotic translation initiation factor 3 subunit 8) (eIF3 p110)	Sbi_jg63207.t1,Sbi_jg14978.t1,Sbi_jg55790.t1,Seu_jg23685.t1,Sbi_jg59442.t1	104 kDa	unknown	Chloroplast	0.617231
Sbi_jg57984.t1	Cluster of similar to Nodal modulator 1 (pM5 protein) [Homo sapiens (Human)] (Sbi_jg57984.t1)	NOMO1_HUMAN	Nodal modulator 1 (pM5 protein)	Sbi_jg57984.t1,Sbi_jg31285.t1,Seu_jg25614.t1	132 kDa	unknown	Endoplasmic reticulum	0.912747
Sbi_jg14907.t1	similar to Chloroplastic import inner membrane translocase subunit HP30-2 (Hypothetical inner plastid envelope protein of 30 kDa 2, AtHP30-2, Hypothetical protein 30-2) [Arabidopsis thaliana (Mouse-ear cress)]	HP302_ARATH	Chloroplastic import inner membrane translocase subunit HP30-2 (Hypothetical inner plastid envelope protein of 30 kDa 2, AtHP30-2, Hypothetical protein 30-2)		29 kDa	unknown	Chloroplast	0.490833
Sbi_jg27467.t1	similar to Enolase, EC 4.2.1.11 (2-phospho-D-glycerate hydro-lyase) (2-phosphoglycerate dehydratase) [Mesembryanthemum crystallinum (Common ice plant) (Cryophytum crystallinum)]	ENO_MESCR	Enolase, EC 4.2.1.11 (2-phospho-D-glycerate hydro-lyase) (2-phosphoglycerate dehydratase)		48 kDa	unknown	Tonoplast	0.402088
Sbi_jg40268.t1	Cluster of similar to Oxygen-evolving enhancer protein 3, chloroplastic, OEE3 (16 kDa subunit of oxygen evolving system of photosystem II) (OEC 16 kDa subunit) [Spinacia oleracea (Spinach)] (Sbi_jg40268.t1)	PSBQ_SPIOL	Oxygen-evolving enhancer protein 3, chloroplastic, OEE3 (16 kDa subunit of oxygen evolving system of photosystem II) (OEC 16 kDa subunit)	Sbi_jg40268.t1,Seu_jg1853.t1	25 kDa	Chloroplast	Chloroplast	1
Sbi_jg28888.t1	Cluster of similar to Histone H3 [Narcissus pseudonarcissus (Daffodil)] (Sbi_jg28888.t1)	H3_NARPS	Histone H3	Sbi_jg28888.t1,Sbi_jg2831.t1,Seu_jg12611.t1	15 kDa	unknown	Chloroplast	0.615449
Sbi_jg4353.t1	Cluster of similar to Fasciclin-like arabinogalactan protein 8, AtAGP8 [Arabidopsis thaliana (Mouse-ear cress)] (Sbi_jg4353.t1)	FLA8_ARATH	Fasciclin-like arabinogalactan protein 8, AtAGP8	Sbi_jg4353.t1,Sbi_jg49475.t1	44 kDa	Plasma membrane	Plasma membrane	1
Sbi_jg19345.t1	Cluster of similar to 60S ribosomal protein L18a-2 [Arabidopsis thaliana (Mouse-ear cress)] (Sbi_jg19345.t1)	R18A2_ARATH	60S ribosomal protein L18a-2	Sbi_jg19345.t1,Sbi_jg19514.t1,Sbi_jg44074.t1	21 kDa	unknown	Chloroplast	0.449273
Sbi_jg57342.t1	Cluster of similar to Outer envelope protein 64, chloroplastic (Translocon at the outer membrane of chloroplasts 64-III) [Arabidopsis thaliana (Mouse-ear cress)] (Sbi_jg57342.t1)	OE64C_ARATH	Outer envelope protein 64, chloroplastic (Translocon at the outer membrane of chloroplasts 64-III)	Sbi_jg57342.t1,Sbi_jg31998.t1	64 kDa	unknown	Chloroplast	0.513602
Sbi_jg1697.t1	Cluster of similar to Protein PLASTID TRANSCRIPTIONALLY ACTIVE 16, chloroplastic, pTAC16 [Arabidopsis thaliana (Mouse-ear cress)] (Sbi_jg1697.t1)	PTA16_ARATH	Protein PLASTID TRANSCRIPTIONALLY ACTIVE 16, chloroplastic, pTAC16	Sbi_jg1697.t1,Sbi_jg34860.t1	57 kDa	unknown	Mitochondrion	0.701417
Seu_jg5874.t1	Cluster of similar to K(+) efflux antiporter 2, chloroplastic, AtKEA2 [Arabidopsis thaliana (Mouse-ear cress)] (Seu_jg5874.t1)	KEA2_ARATH	K(+) efflux antiporter 2, chloroplastic, AtKEA2	Seu_jg5874.t1,Sbi_jg4450.t1	131 kDa	unknown	Chloroplast	0.47949
Sbi_jg32204.t1	similar to Guanine nucleotide-binding protein subunit beta-like protein [Medicago sativa (Alfalfa)]	GBLP_MEDSA	Guanine nucleotide-binding protein subunit beta-like protein		36 kDa	unknown	Endoplasmic reticulum	0.632509
Sbi_jg33792.t1	Cluster of similar to Beta-amyrin synthase, EC 5.4.99.39 [Betula platyphylla (Asian white birch)] (Sbi_jg33792.t1)	BAMS_BETPL	Beta-amyrin synthase, EC 5.4.99.39	Sbi_jg33792.t1,Sbi_jg26767.t1,Seu_jg8486.t1	88 kDa	unknown	Endoplasmic reticulum	0.406109
Sbi_jg38372.t1	similar to Methylenetetrahydrofolate reductase 2, AtMTHFR2, EC 1.5.1.20 [Arabidopsis thaliana (Mouse-ear cress)]	MTHR2_ARATH	Methylenetetrahydrofolate reductase 2, AtMTHFR2, EC 1.5.1.20		67 kDa	unknown	Tonoplast	0.391467
Sbi_jg16729.t1	similar to Vesicle transport v-SNARE 13, AtVTI13 (Vesicle soluble NSF attachment protein receptor 13) (Vesicle transport v-SNARE protein VTI13) [Arabidopsis thaliana (Mouse-ear cress)]	VTI13_ARATH	Vesicle transport v-SNARE 13, AtVTI13 (Vesicle soluble NSF attachment protein receptor 13) (Vesicle transport v-SNARE protein VTI13)		25 kDa	unknown	Tonoplast	0.917956
Sbi_jg30233.t1	Cluster of similar to Cytochrome b-c1 complex subunit 7-2, mitochondrial (Complex III subunit 7-2) (Complex III subunit VII) (Ubiquinol-cytochrome c oxidoreductase subunit 7-2) [Arabidopsis thaliana (Mouse-ear cress)] (Sbi_jg30233.t1)	QCR72_ARATH	Cytochrome b-c1 complex subunit 7-2, mitochondrial (Complex III subunit 7-2) (Complex III subunit VII) (Ubiquinol-cytochrome c oxidoreductase subunit 7-2)	Sbi_jg30233.t1,Sbi_jg43658.t1	15 kDa	Mitochondrion	Mitochondrion	1
Sbi_jg23030.t1	Cluster of similar to 40S ribosomal protein S13 [Glycine max (Soybean) (Glycine hispida)] (Sbi_jg23030.t1)	RS13_SOYBN	40S ribosomal protein S13	Sbi_jg23030.t1,Sbi_jg18862.t1,Sbi_jg18866.t1	17 kDa	unknown	Endoplasmic reticulum	0.30662
Sbi_jg8793.t1	Cluster of similar to Probable sulfate transporter 3.5 [Arabidopsis thaliana (Mouse-ear cress)] (Sbi_jg8793.t1)	SUT35_ARATH	Probable sulfate transporter 3.5	Sbi_jg8793.t1,Sbi_jg24934.t1	71 kDa	unknown	Plasma membrane	0.528478
Sbi_jg10704.t1	Cluster of similar to Fatty acid amide hydrolase, AtFAAH, EC 3.5.1.99 (N-acylethanolamine amidohydrolase) [Arabidopsis thaliana (Mouse-ear cress)] (Sbi_jg10704.t1)	FAAH_ARATH	Fatty acid amide hydrolase, AtFAAH, EC 3.5.1.99 (N-acylethanolamine amidohydrolase)	Sbi_jg10704.t1,Sbi_jg47581.t1,Seu_jg21864.t1	66 kDa	unknown	Endoplasmic reticulum	0.54028
Sbi_jg26542.t1	similar to Cytochrome b5 [Nicotiana tabacum (Common tobacco)]	CYB5_TOBAC	Cytochrome b5		15 kDa	Endoplasmic reticulum	Endoplasmic reticulum	1
Seu_jg21202.t1	Cluster of similar to Vacuolar protein sorting-associated protein 41 homolog [Solanum lycopersicum (Tomato) (Lycopersicon esculentum)] (Seu_jg21202.t1)	VPS41_SOLLC	Vacuolar protein sorting-associated protein 41 homolog	Seu_jg21202.t1,Sbi_jg11984.t1,Sbi_jg46913.t1	190 kDa	unknown	Tonoplast	0.876863
Sbi_jg4477.t1	Cluster of similar to Serine/threonine-protein kinase BSK3, EC 2.7.11.1 (Brassinosteroid-signaling kinase 3) [Arabidopsis thaliana (Mouse-ear cress)] (Sbi_jg4477.t1)	BSK3_ARATH	Serine/threonine-protein kinase BSK3, EC 2.7.11.1 (Brassinosteroid-signaling kinase 3)	Sbi_jg4477.t1,Seu_jg5899.t1	55 kDa	unknown	Plasma membrane	0.729406
Sbi_jg21917.t1	Cluster of similar to 40S ribosomal protein S7 [Avicennia marina (Grey mangrove) (Sceura marina)] (Sbi_jg21917.t1)	RS7_AVIMR	40S ribosomal protein S7	Sbi_jg21917.t1,Sbi_jg29575.t1	57 kDa	unknown	Chloroplast	0.708682
Seu_jg10154.t1	Cluster of similar to B-cell receptor-associated protein 31, BCR-associated protein 31, Bap31 (p28) [Mus musculus (Mouse)] (Seu_jg10154.t1)	BAP31_MOUSE	B-cell receptor-associated protein 31, BCR-associated protein 31, Bap31 (p28)	Seu_jg10154.t1,Sbi_jg53493.t1,Sbi_jg50165.t1	25 kDa	unknown	Endoplasmic reticulum	0.769505
Sbi_jg29858.t1	Cluster of similar to Thioredoxin H2, AtTrxh2 (Thioredoxin 2, AtTRX2) [Arabidopsis thaliana (Mouse-ear cress)] (Sbi_jg29858.t1)	TRXH2_ARATH	Thioredoxin H2, AtTrxh2 (Thioredoxin 2, AtTRX2)	Sbi_jg29858.t1,Sbi_jg43320.t1	15 kDa	unknown	Tonoplast	0.417806
Sbi_jg21113.t1	Cluster of similar to 40S ribosomal protein S11-3 [Arabidopsis thaliana (Mouse-ear cress)] (Sbi_jg21113.t1)	RS113_ARATH	40S ribosomal protein S11-3	Sbi_jg21113.t1,Sbi_jg46607.t1	18 kDa	unknown	Tonoplast	0.516013
Sbi_jg12245.t1	similar to Aquaporin PIP-type [Atriplex canescens (Fourwing saltbush) (Calligonum canescens)]	PIP1_ATRCA	Aquaporin PIP-type		30 kDa	Plasma membrane	Plasma membrane	1
Sbi_jg19434.t1	Cluster of similar to Uncharacterized protein [Spinacia oleracea (Spinach)] (Sbi_jg19434.t1)			Sbi_jg19434.t1,Sbi_jg43998.t1,Seu_jg18024.t1	25 kDa	unknown	Plasma membrane	0.802194
Sbi_jg24815.t1	Cluster of similar to Tetraspanin-8 [Arabidopsis thaliana (Mouse-ear cress)] (Sbi_jg24815.t1)	TET8_ARATH	Tetraspanin-8	Sbi_jg24815.t1,Sbi_jg8682.t1	30 kDa	unknown	Endoplasmic reticulum	0.57349
Sbi_jg9137.t1	Cluster of similar to DnaJ homolog subfamily C GRV2 (Protein GRAVITROPISM DEFECTIVE 2) (Protein GREEN FLUORESCENT SEED 2) (Protein KATAMARI2) [Arabidopsis thaliana (Mouse-ear cress)] (Sbi_jg9137.t1)	GRV2_ARATH	DnaJ homolog subfamily C GRV2 (Protein GRAVITROPISM DEFECTIVE 2) (Protein GREEN FLUORESCENT SEED 2) (Protein KATAMARI2)	Sbi_jg9137.t1,Sbi_jg25288.t1	283 kDa	unknown	Tonoplast	0.754239
Sbi_jg8591.t1	Cluster of similar to Sucrose synthase, EC 2.4.1.13 (Nodulin-100, N-100) (Sucrose-UDP glucosyltransferase) [Glycine max (Soybean) (Glycine hispida)] (Sbi_jg8591.t1)	SUS_SOYBN	Sucrose synthase, EC 2.4.1.13 (Nodulin-100, N-100) (Sucrose-UDP glucosyltransferase)	Sbi_jg8591.t1,Sbi_jg24729.t1,Seu_jg3017.t1	92 kDa	unknown	Chloroplast	0.450426
Sbi_jg63651.t1	Cluster of similar to Syntaxin-52, AtSYP52 [Arabidopsis thaliana (Mouse-ear cress)] (Sbi_jg63651.t1)	SYP52_ARATH	Syntaxin-52, AtSYP52	Sbi_jg63651.t1,Sbi_jg58965.t1	24 kDa	unknown	Tonoplast	0.906575
Seu_jg10396.t1	Cluster of similar to 60S ribosomal protein L23A [Fritillaria agrestis (Stinkbells)] (Seu_jg10396.t1)	RL23A_FRIAG	60S ribosomal protein L23A	Seu_jg10396.t1,Sbi_jg23446.t1,Seu_jg10396.t2,Sbi_jg14518.t2,Sbi_jg14332.t1,Sbi_jg14518.t1	18 kDa	unknown	Chloroplast	0.745481
Sbi_jg24498.t1	similar to Mitochondrial carnitine/acylcarnitine carrier-like protein (Carnitine/acylcarnitine translocase-like protein, CAC-like protein) (Protein A BOUT DE SOUFFLE) [Arabidopsis thaliana (Mouse-ear cress)]	MCAT_ARATH	Mitochondrial carnitine/acylcarnitine carrier-like protein (Carnitine/acylcarnitine translocase-like protein, CAC-like protein) (Protein A BOUT DE SOUFFLE)		30 kDa	unknown	Mitochondrion	0.65523
Sbi_jg18548.t1	similar to Calcineurin B-like protein 2 [Oryza sativa subsp. japonica (Rice)]	CNBL2_ORYSJ	Calcineurin B-like protein 2		26 kDa	unknown	Tonoplast	0.813388
Sbi_jg7674.t1	Cluster of similar to Serine/threonine-protein kinase BSK7, EC 2.7.11.1 (Brassinosteroid-signaling kinase 7) [Arabidopsis thaliana (Mouse-ear cress)] (Sbi_jg7674.t1)	BSK7_ARATH	Serine/threonine-protein kinase BSK7, EC 2.7.11.1 (Brassinosteroid-signaling kinase 7)	Sbi_jg7674.t1,Sbi_jg23844.t1	54 kDa	unknown	Plasma membrane	0.774917
Sbi_jg57412.t1	Cluster of similar to Protein SSUH2 homolog (Protein ssu-2 homolog) [Homo sapiens (Human)] (Sbi_jg57412.t1)	SSUH2_HUMAN	Protein SSUH2 homolog (Protein ssu-2 homolog)	Sbi_jg57412.t1,Sbi_jg31935.t1	47 kDa	unknown	Tonoplast	0.806022
Sbi_jg33089.t1	Cluster of similar to Monodehydroascorbate reductase, MDAR, EC 1.6.5.4 (Ascorbate free radical reductase, AFR reductase) [Solanum lycopersicum (Tomato) (Lycopersicon esculentum)] (Sbi_jg33089.t1)	MDAR_SOLLC	Monodehydroascorbate reductase, MDAR, EC 1.6.5.4 (Ascorbate free radical reductase, AFR reductase)	Sbi_jg33089.t1,Sbi_jg27344.t1	47 kDa	unknown	Tonoplast	0.383643
Sbi_jg20019.t1	Cluster of similar to Dolichyl-diphosphooligosaccharide--protein glycosyltransferase subunit 1B (Ribophorin IB, RPN-IB) (Ribophorin-1B) [Arabidopsis thaliana (Mouse-ear cress)] (Sbi_jg20019.t1)	OST1B_ARATH	Dolichyl-diphosphooligosaccharide--protein glycosyltransferase subunit 1B (Ribophorin IB, RPN-IB) (Ribophorin-1B)	Sbi_jg20019.t1,Sbi_jg44433.t1	55 kDa	Endoplasmic reticulum	Endoplasmic reticulum	1
Sbi_jg40203.t1	Cluster of similar to 60S ribosomal protein L15 [Petunia hybrida (Petunia)] (Sbi_jg40203.t1)	RL15_PETHY	60S ribosomal protein L15	Sbi_jg40203.t1,Seu_jg1785.t1,Sbi_jg24183.t1	24 kDa	unknown	Endoplasmic reticulum	0.420103
Sbi_jg11781.t1	Cluster of similar to 40S ribosomal protein S24-2 [Arabidopsis thaliana (Mouse-ear cress)] (Sbi_jg11781.t1)	RS242_ARATH	40S ribosomal protein S24-2	Sbi_jg11781.t1,Seu_jg28412.t1	15 kDa	unknown	Chloroplast	0.632186
Sbi_jg9116.t1	Cluster of similar to Uncharacterized membrane protein At1g16860 [Arabidopsis thaliana (Mouse-ear cress)] (Sbi_jg9116.t1)	Y1686_ARATH	Uncharacterized membrane protein At1g16860	Sbi_jg9116.t1,Sbi_jg25265.t1	52 kDa	unknown	Endoplasmic reticulum	0.599013
Sbi_jg2435.t1	similar to L-ascorbate peroxidase, cytosolic, AP, EC 1.11.1.11 (PsAPx01) [Pisum sativum (Garden pea)]	APX1_PEA	L-ascorbate peroxidase, cytosolic, AP, EC 1.11.1.11 (PsAPx01)		28 kDa	unknown	Tonoplast	0.395333
Sbi_jg29604.t1	Cluster of similar to Uncharacterized protein [Spinacia oleracea (Spinach)] (Sbi_jg29604.t1)			Sbi_jg29604.t1,Sbi_jg21958.t1	155 kDa	unknown	Tonoplast	0.732779
Sbi_jg45470.t1	Cluster of similar to 60S ribosomal protein L27a-3 [Arabidopsis thaliana (Mouse-ear cress)] (Sbi_jg45470.t1)	R27A3_ARATH	60S ribosomal protein L27a-3	Sbi_jg45470.t1,Sbi_jg42848.t1,Sbi_jg31232.t1	17 kDa	unknown	Chloroplast	0.666255
Sbi_jg25193.t1	Cluster of similar to Mitochondrial outer membrane protein porin 4 (Voltage-dependent anion-selective channel protein 4, AtVDAC4, VDAC-4) [Arabidopsis thaliana (Mouse-ear cress)] (Sbi_jg25193.t1)	VDAC4_ARATH	Mitochondrial outer membrane protein porin 4 (Voltage-dependent anion-selective channel protein 4, AtVDAC4, VDAC-4)	Sbi_jg25193.t1,Sbi_jg9036.t1	29 kDa	Mitochondrion	Mitochondrion	1
Sbi_jg40346.t1	similar to Protein transport protein Sec61 subunit alpha (Secretory 61 complex subunit alpha) [Dictyostelium discoideum (Slime mold)]	SC61A_DICDI	Protein transport protein Sec61 subunit alpha (Secretory 61 complex subunit alpha)		52 kDa	unknown	Plasma membrane	0.486553
Sbi_jg45861.t1	Cluster of similar to Coatomer subunit gamma (Gamma-coat protein, Gamma-COP) [Arabidopsis thaliana (Mouse-ear cress)] (Sbi_jg45861.t1)	COPG_ARATH	Coatomer subunit gamma (Gamma-coat protein, Gamma-COP)	Sbi_jg45861.t1,Seu_jg20218.t1	99 kDa	unknown	Chloroplast	0.616415
Sbi_jg3268.t1	Cluster of similar to ABC transporter C family member 9, ABC transporter ABCC.9, AtABCC9, EC 7.6.2.2 (ATP-energized glutathione S-conjugate pump 9) (Glutathione S-conjugate-transporting ATPase 9) (Multidrug resistance-associated protein 9) [Arabidopsis thaliana (Mouse-ear cress)] (Sbi_jg3268.t1)	AB9C_ARATH	ABC transporter C family member 9, ABC transporter ABCC.9, AtABCC9, EC 7.6.2.2 (ATP-energized glutathione S-conjugate pump 9) (Glutathione S-conjugate-transporting ATPase 9) (Multidrug resistance-associated protein 9)	Sbi_jg3268.t1,Sbi_jg29048.t2	170 kDa	unknown	Tonoplast	0.752777
Sbi_jg17291.t1	Cluster of similar to Photosystem I reaction center subunit IV A, chloroplastic, PSI-E A [Cleaved into: Photosystem I reaction center subunit IV A isoform 2 ] [Nicotiana sylvestris (Wood tobacco) (South American tobacco)] (Sbi_jg17291.t1)	PSAEA_NICSY	Photosystem I reaction center subunit IV A, chloroplastic, PSI-E A [Cleaved into: Photosystem I reaction center subunit IV A isoform 2 ]	Sbi_jg17291.t1,Sbi_jg61921.t1	14 kDa	Chloroplast	Chloroplast	1
Sbi_jg38214.t1	similar to Novel plant SNARE 13, AtNPSN13 [Arabidopsis thaliana (Mouse-ear cress)]	NPS13_ARATH	Novel plant SNARE 13, AtNPSN13		30 kDa	unknown	Plasma membrane	0.436108
Sbi_jg55103.t1	Cluster of similar to Protein IQ-DOMAIN 32, AtIQD32 [Arabidopsis thaliana (Mouse-ear cress)] (Sbi_jg55103.t1)	IQD32_ARATH	Protein IQ-DOMAIN 32, AtIQD32	Sbi_jg55103.t1,Sbi_jg39750.t1,Seu_jg14591.t1	96 kDa	unknown	Plasma membrane	0.779929
Sbi_jg20693.t1	Cluster of similar to Glucan endo-1,3-beta-glucosidase 6, EC 3.2.1.39 ((1->3)-beta-glucan endohydrolase 6, (1->3)-beta-glucanase 6) (Beta-1,3-endoglucanase 6, Beta-1,3-glucanase 6) [Arabidopsis thaliana (Mouse-ear cress)] (Sbi_jg20693.t1)	E136_ARATH	Glucan endo-1,3-beta-glucosidase 6, EC 3.2.1.39 ((1->3)-beta-glucan endohydrolase 6, (1->3)-beta-glucanase 6) (Beta-1,3-endoglucanase 6, Beta-1,3-glucanase 6)	Sbi_jg20693.t1,Sbi_jg23063.t1	68 kDa	unknown	Plasma membrane	0.87796
Sbi_jg15633.t1	Cluster of similar to Uncharacterized protein [Chenopodium quinoa (Quinoa)] (Sbi_jg15633.t1)			Sbi_jg15633.t1,Sbi_jg56456.t1,Seu_jg13688.t1	103 kDa	unknown	Chloroplast	0.783689
Sbi_jg18767.t1	Cluster of similar to Chlorophyll a-b binding protein 13, chloroplastic (LHCII type III CAB-13) [Solanum lycopersicum (Tomato) (Lycopersicon esculentum)] (Sbi_jg18767.t1)	CB23_SOLLC	Chlorophyll a-b binding protein 13, chloroplastic (LHCII type III CAB-13)	Sbi_jg18767.t1,Sbi_jg37198.t1	28 kDa	Chloroplast	Chloroplast	1
Sbi_jg44506.t1	Cluster of similar to Heat shock cognate 70 kDa protein 1 [Solanum lycopersicum (Tomato) (Lycopersicon esculentum)] (Sbi_jg44506.t1)	HSP71_SOLLC	Heat shock cognate 70 kDa protein 1	Sbi_jg44506.t1,Sbi_jg19658.t1	25 kDa	unknown	Tonoplast	0.30416
Sbi_jg6007.t1	Cluster of similar to 60S ribosomal protein L14-1 [Arabidopsis thaliana (Mouse-ear cress)] (Sbi_jg6007.t1)	RL141_ARATH	60S ribosomal protein L14-1	Sbi_jg6007.t1,Sbi_jg37861.t1	15 kDa	unknown	Chloroplast	0.549577
Sbi_jg62612.t1	similar to Dicarboxylate transporter 1, chloroplastic, SODIT1 (2-oxoglutarate/malate translocator) [Spinacia oleracea (Spinach)]	DIT1_SPIOL	Dicarboxylate transporter 1, chloroplastic, SODIT1 (2-oxoglutarate/malate translocator)		60 kDa	unknown	Tonoplast	0.65102
Sbi_jg54815.t1	Cluster of similar to MTOR-associated protein MEAK7, MEAK7 (TBC/LysM-associated domain-containing protein 1) (TLD domain-containing protein 1) [Danio rerio (Zebrafish) (Brachydanio rerio)] (Sbi_jg54815.t1)	MEAK7_DANRE	MTOR-associated protein MEAK7, MEAK7 (TBC/LysM-associated domain-containing protein 1) (TLD domain-containing protein 1)	Sbi_jg54815.t1,Seu_jg14812.t1	63 kDa	unknown	Tonoplast	0.78485
Sbi_jg35457.t1	Cluster of similar to Inactive LRR receptor-like serine/threonine-protein kinase BIR2 (Protein BAK1-INTERACTING RECEPTOR-LIKE KINASE 2) [Arabidopsis thaliana (Mouse-ear cress)] (Sbi_jg35457.t1)	BIR2_ARATH	Inactive LRR receptor-like serine/threonine-protein kinase BIR2 (Protein BAK1-INTERACTING RECEPTOR-LIKE KINASE 2)	Sbi_jg35457.t1,Sbi_jg1126.t2,Seu_jg3577.t1	67 kDa	unknown	Plasma membrane	0.801286
Sbi_jg29772.t1	Cluster of similar to ABC transporter B family member 19, ABC transporter ABCB.19, AtABCB19 (Multidrug resistance protein 11) (P-glycoprotein 19) [Arabidopsis thaliana (Mouse-ear cress)] (Sbi_jg29772.t1)	AB19B_ARATH	ABC transporter B family member 19, ABC transporter ABCB.19, AtABCB19 (Multidrug resistance protein 11) (P-glycoprotein 19)	Sbi_jg29772.t1,Sbi_jg43284.t1	136 kDa	unknown	Plasma membrane	0.711331
Sbi_jg8071.t1	Cluster of similar to Putative glycerol-3-phosphate transporter 4, G-3-P transporter 4 (Glycerol-3-phosphate permease 4, AtG3Pp4, G-3-P permease 4) [Arabidopsis thaliana (Mouse-ear cress)] (Sbi_jg8071.t1)	GLPT4_ARATH	Putative glycerol-3-phosphate transporter 4, G-3-P transporter 4 (Glycerol-3-phosphate permease 4, AtG3Pp4, G-3-P permease 4)	Sbi_jg8071.t1,Sbi_jg24245.t1	57 kDa	unknown	Tonoplast	0.928183
Sbi_jg24688.t1	Cluster of similar to von Willebrand factor A domain-containing protein DDB_G0292028 [Dictyostelium discoideum (Slime mold)] (Sbi_jg24688.t1)	Y2028_DICDI	von Willebrand factor A domain-containing protein DDB_G0292028	Sbi_jg24688.t1,Sbi_jg8547.t1,Seu_jg20051.t1	84 kDa	unknown	Plasma membrane	0.76898
Seu_jg24081.t1	Cluster of similar to Alkane hydroxylase MAH1, EC 1.14.-.- (Cytochrome P450 96A15) (Protein MID-CHAIN ALKANE HYDROXYLASE 1) [Arabidopsis thaliana (Mouse-ear cress)] (Seu_jg24081.t1)	C96AF_ARATH	Alkane hydroxylase MAH1, EC 1.14.-.- (Cytochrome P450 96A15) (Protein MID-CHAIN ALKANE HYDROXYLASE 1)	Seu_jg24081.t1,Sbi_jg59809.t1	46 kDa	unknown	Plasma membrane	0.854887
Sbi_jg4303.t1	Cluster of similar to 40S ribosomal protein S18 [Arabidopsis thaliana (Mouse-ear cress)] (Sbi_jg4303.t1)	RS18_ARATH	40S ribosomal protein S18	Sbi_jg4303.t1,Sbi_jg21922.t1,Sbi_jg29574.t1	18 kDa	unknown	Chloroplast	0.331635
Sbi_jg55199.t1	Cluster of similar to Catalase isozyme 1, EC 1.11.1.6 [Gossypium hirsutum (Upland cotton) (Gossypium mexicanum)] (Sbi_jg55199.t1)	CATA1_GOSHI	Catalase isozyme 1, EC 1.11.1.6	Sbi_jg55199.t1,Sbi_jg39865.t1	57 kDa	unknown	Chloroplast	0.533545
Sbi_jg13805.t1	Cluster of similar to Serine/threonine-protein phosphatase 2A 65 kDa regulatory subunit A beta isoform, AtA beta, PP2A, subunit A, beta isoform [Arabidopsis thaliana (Mouse-ear cress)] (Sbi_jg13805.t1)	2AAB_ARATH	Serine/threonine-protein phosphatase 2A 65 kDa regulatory subunit A beta isoform, AtA beta, PP2A, subunit A, beta isoform	Sbi_jg13805.t1,Sbi_jg52122.t1	66 kDa	unknown	Endoplasmic reticulum	0.403347
Sbi_jg49632.t1	Cluster of similar to Heme-binding-like protein At3g10130, chloroplastic [Arabidopsis thaliana (Mouse-ear cress)] (Sbi_jg49632.t1)	HBPL1_ARATH	Heme-binding-like protein At3g10130, chloroplastic	Sbi_jg49632.t1,Sbi_jg4170.t1	23 kDa	unknown	Endoplasmic reticulum	0.33425
Sbi_jg3136.t1	Cluster of similar to Thioredoxin H-type 1, Trx-H1 [Nicotiana tabacum (Common tobacco)] (Sbi_jg3136.t1)	TRXH1_TOBAC	Thioredoxin H-type 1, Trx-H1	Sbi_jg3136.t1,Sbi_jg28807.t1,Seu_jg6770.t1	13 kDa	unknown	Chloroplast	0.788956
Seu_jg3456.t1	Cluster of similar to 60S ribosomal protein L19-2 [Arabidopsis thaliana (Mouse-ear cress)] (Seu_jg3456.t1)	RL192_ARATH	60S ribosomal protein L19-2	Seu_jg3456.t1,Sbi_jg35339.t1,Sbi_jg1259.t1	25 kDa	unknown	Chloroplast	0.623063
Sbi_jg59068.t1	Cluster of similar to Ras-related protein RABA5d, AtRABA5d [Arabidopsis thaliana (Mouse-ear cress)] (Sbi_jg59068.t1)	RAA5D_ARATH	Ras-related protein RABA5d, AtRABA5d	Sbi_jg59068.t1,Sbi_jg37689.t1,Sbi_jg55104.t1,Sbi_jg3882.t1,Sbi_jg21790.t1,Sbi_jg33919.t1,Seu_jg15160.t1,Sbi_jg63393.t1,Sbi_jg26645.t1,Sbi_jg35530.t1	24 kDa	unknown	Tonoplast	0.601284
Sbi_jg48177.t1	Cluster of similar to Phosphoglucomutase, cytoplasmic, PGM, EC 5.4.2.2 (Glucose phosphomutase) [Mesembryanthemum crystallinum (Common ice plant) (Cryophytum crystallinum)] (Sbi_jg48177.t1)	PGMC_MESCR	Phosphoglucomutase, cytoplasmic, PGM, EC 5.4.2.2 (Glucose phosphomutase)	Sbi_jg48177.t1,Seu_jg11489.t1,Sbi_jg41958.t1,Seu_jg27524.t1	64 kDa	unknown	Plasma membrane	0.639292
Sbi_jg47228.t1	Cluster of similar to Monooxygenase 3, AtMO3, EC 1.14.13.- [Arabidopsis thaliana (Mouse-ear cress)] (Sbi_jg47228.t1)	MO3_ARATH	Monooxygenase 3, AtMO3, EC 1.14.13.-	Sbi_jg47228.t1,Sbi_jg12254.t1	45 kDa	unknown	Tonoplast	0.867866
Sbi_jg46854.t1	similar to AP-2 complex subunit alpha-2 (Adaptor protein complex AP-2 subunit alpha-2) (Adaptor-related protein complex 2 subunit alpha-2) (Alpha-adaptin 2) (Clathrin assembly protein complex 2 alpha-C large chain, At-aC-Ad, At-alphaC-Ad) [Arabidopsis thaliana (Mouse-ear cress)]	AP2A2_ARATH	AP-2 complex subunit alpha-2 (Adaptor protein complex AP-2 subunit alpha-2) (Adaptor-related protein complex 2 subunit alpha-2) (Alpha-adaptin 2) (Clathrin assembly protein complex 2 alpha-C large chain, At-aC-Ad, At-alphaC-Ad)		113 kDa	unknown	Tonoplast	0.396272
Sbi_jg18963.t1	similar to Photosystem II 10 kDa polypeptide, chloroplastic (Light-inducible tissue-specific ST-LS1 protein) [Solanum tuberosum (Potato)]	PSBR_SOLTU	Photosystem II 10 kDa polypeptide, chloroplastic (Light-inducible tissue-specific ST-LS1 protein)		15 kDa	Chloroplast	Chloroplast	1
Sbi_jg33546.t1	similar to PRA1 family protein F2, AtPRA1.F2 (Prenylated Rab acceptor 7) [Arabidopsis thaliana (Mouse-ear cress)]	PR1F2_ARATH	PRA1 family protein F2, AtPRA1.F2 (Prenylated Rab acceptor 7)		22 kDa	unknown	Plasma membrane	0.593351
Sbi_jg13312.t1	Cluster of similar to Tubulin alpha-2 chain (Alpha-2-tubulin) [Gossypium hirsutum (Upland cotton) (Gossypium mexicanum)] (Sbi_jg13312.t1)	TBA2_GOSHI	Tubulin alpha-2 chain (Alpha-2-tubulin)	Sbi_jg13312.t1,Sbi_jg31168.t1	50 kDa	unknown	Chloroplast	0.60686
Sbi_jg56298.t1	Cluster of similar to ABC transporter B family member 28, ABC transporter ABCB.28, AtABCB28 (Non-intrinsic ABC protein 8) (TAP-related protein 1) [Arabidopsis thaliana (Mouse-ear cress)] (Sbi_jg56298.t1)	AB28B_ARATH	ABC transporter B family member 28, ABC transporter ABCB.28, AtABCB28 (Non-intrinsic ABC protein 8) (TAP-related protein 1)	Sbi_jg56298.t1,Sbi_jg15492.t1	78 kDa	unknown	Chloroplast	0.39229
Seu_jg7894.t1	Cluster of similar to Fructose-bisphosphate aldolase, cytoplasmic isozyme, EC 4.1.2.13 [Spinacia oleracea (Spinach)] (Seu_jg7894.t1)	ALF_SPIOL	Fructose-bisphosphate aldolase, cytoplasmic isozyme, EC 4.1.2.13	Seu_jg7894.t1,Sbi_jg27429.t1	38 kDa	unknown	Tonoplast	0.458835
Sbi_jg39549.t1	Cluster of similar to Sucrose transport protein SUC4 (Sucrose permease 4) (Sucrose transporter 4) (Sucrose-proton symporter 4) [Arabidopsis thaliana (Mouse-ear cress)] (Sbi_jg39549.t1)	SUC4_ARATH	Sucrose transport protein SUC4 (Sucrose permease 4) (Sucrose transporter 4) (Sucrose-proton symporter 4)	Sbi_jg39549.t1,Sbi_jg54772.t1	53 kDa	unknown	Tonoplast	0.950858
Sbi_jg50479.t1	Cluster of similar to Malate dehydrogenase, chloroplastic, EC 1.1.1.37 (Chloroplastic malate dehydrogenase, Chloroplastic MDH, cpNAD-MDH) (Plastidic NAD-dependent malate dehydrogenase, pNAD-MDH) [Arabidopsis thaliana (Mouse-ear cress)] (Sbi_jg50479.t1)	MDHP_ARATH	Malate dehydrogenase, chloroplastic, EC 1.1.1.37 (Chloroplastic malate dehydrogenase, Chloroplastic MDH, cpNAD-MDH) (Plastidic NAD-dependent malate dehydrogenase, pNAD-MDH)	Sbi_jg50479.t1,Sbi_jg40467.t1,Sbi_jg58156.t1,Seu_jg25769.t1,Sbi_jg19204.t1	44 kDa	unknown	Chloroplast	0.715037
Sbi_jg38386.t1	similar to Desiccation protectant protein Lea14 homolog [Glycine max (Soybean) (Glycine hispida)]	LEA14_SOYBN	Desiccation protectant protein Lea14 homolog		35 kDa	unknown	Chloroplast	0.487231
Sbi_jg45799.t1	similar to Uncharacterized membrane protein At3g27390 [Arabidopsis thaliana (Mouse-ear cress)]	Y3739_ARATH	Uncharacterized membrane protein At3g27390		61 kDa	unknown	Tonoplast	0.537681
Sbi_jg42113.t1	Cluster of similar to Stromal 70 kDa heat shock-related protein, chloroplastic [Pisum sativum (Garden pea)] (Sbi_jg42113.t1)	HSP7S_PEA	Stromal 70 kDa heat shock-related protein, chloroplastic	Sbi_jg42113.t1,Sbi_jg49032.t1,Sbi_jg3779.t1,Seu_jg22565.t1	75 kDa	unknown	Chloroplast	0.560946
Sbi_jg11437.t1	similar to Coatomer subunit beta'-2 (Beta'-coat protein 2, Beta'-COP 2) [Arabidopsis thaliana (Mouse-ear cress)]	COB22_ARATH	Coatomer subunit beta'-2 (Beta'-coat protein 2, Beta'-COP 2)		102 kDa	unknown	Chloroplast	0.597089
Sbi_jg3111.t1	Cluster of similar to Protein WALLS ARE THIN 1 [Arabidopsis thaliana (Mouse-ear cress)] (Sbi_jg3111.t1)	WAT1_ARATH	Protein WALLS ARE THIN 1	Sbi_jg3111.t1,Sbi_jg28824.t1	41 kDa	unknown	Tonoplast	0.481192
Sbi_jg13231.t1	Cluster of similar to Succinate dehydrogenase [ubiquinone] flavoprotein subunit 1, mitochondrial, EC 1.3.5.1 (Flavoprotein subunit 1 of complex II, FP) [Arabidopsis thaliana (Mouse-ear cress)] (Sbi_jg13231.t1)	SDHA1_ARATH	Succinate dehydrogenase [ubiquinone] flavoprotein subunit 1, mitochondrial, EC 1.3.5.1 (Flavoprotein subunit 1 of complex II, FP)	Sbi_jg13231.t1,Sbi_jg52613.t1	69 kDa	Mitochondrion	Mitochondrion	1
Seu_jg3566.t1	Cluster of similar to 60S ribosomal protein L23 (Protein EMBRYO DEFECTIVE 2171) [Arabidopsis thaliana (Mouse-ear cress)] (Seu_jg3566.t1)	RL23_ARATH	60S ribosomal protein L23 (Protein EMBRYO DEFECTIVE 2171)	Seu_jg3566.t1,Sbi_jg35444.t1	20 kDa	unknown	Chloroplast	0.626622
Sbi_jg26942.t1	Cluster of similar to 60S ribosomal protein L10a [Oryza sativa subsp. japonica (Rice)] (Sbi_jg26942.t1)	R10A_ORYSJ	60S ribosomal protein L10a	Sbi_jg26942.t1,Sbi_jg26544.t1,Seu_jg8319.t1,Sbi_jg34023.t1	25 kDa	unknown	Endoplasmic reticulum	0.695904
Sbi_jg19294.t1	Cluster of similar to NADH dehydrogenase [ubiquinone] iron-sulfur protein 1, mitochondrial, EC 7.1.1.2 (76 kDa mitochondrial complex I subunit) (Complex I-76kD, CI-76kD) (NADH-ubiquinone oxidoreductase 76 kDa subunit) [Solanum tuberosum (Potato)] (Sbi_jg19294.t1)	NDUS1_SOLTU	NADH dehydrogenase [ubiquinone] iron-sulfur protein 1, mitochondrial, EC 7.1.1.2 (76 kDa mitochondrial complex I subunit) (Complex I-76kD, CI-76kD) (NADH-ubiquinone oxidoreductase 76 kDa subunit)	Sbi_jg19294.t1,Sbi_jg43860.t1	82 kDa	Mitochondrion	Mitochondrion	1
Sbi_jg42153.t1	similar to Dynamin-2B, EC 3.6.5.5 (Dynamin-like protein 3) (Dynamin-related protein 2B) [Arabidopsis thaliana (Mouse-ear cress)]	DRP2B_ARATH	Dynamin-2B, EC 3.6.5.5 (Dynamin-like protein 3) (Dynamin-related protein 2B)		100 kDa	unknown	Chloroplast	0.496308
Sbi_jg30849.t1	Cluster of similar to Protein BONZAI 1 (COPINE 1) [Arabidopsis thaliana (Mouse-ear cress)] (Sbi_jg30849.t1)	BON1_ARATH	Protein BONZAI 1 (COPINE 1)	Sbi_jg30849.t1,Sbi_jg58416.t1	65 kDa	Plasma membrane	Plasma membrane	1
Sbi_jg33326.t1	Cluster of similar to Ras-related protein RABC2a, AtRABC2a (Ras-related protein Rab18B, AtRab18B) [Arabidopsis thaliana (Mouse-ear cress)] (Sbi_jg33326.t1)	RAC2A_ARATH	Ras-related protein RABC2a, AtRABC2a (Ras-related protein Rab18B, AtRab18B)	Sbi_jg33326.t1,Sbi_jg27203.t1	24 kDa	unknown	Tonoplast	0.808316
Sbi_jg32531.t1	Cluster of similar to Adenosine kinase 2, AK 2, EC 2.7.1.20 (Adenosine 5'-phosphotransferase 2) [Arabidopsis thaliana (Mouse-ear cress)] (Sbi_jg32531.t1)	ADK2_ARATH	Adenosine kinase 2, AK 2, EC 2.7.1.20 (Adenosine 5'-phosphotransferase 2)	Sbi_jg32531.t1,Sbi_jg27903.t1,Sbi_jg54986.t1,Sbi_jg41243.t1	37 kDa	unknown	Tonoplast	0.568174
Sbi_jg50694.t1	Cluster of similar to Protein argonaute 1 [Arabidopsis thaliana (Mouse-ear cress)] (Sbi_jg50694.t1)	AGO1_ARATH	Protein argonaute 1	Sbi_jg50694.t1,Seu_jg2253.t2,Sbi_jg24872.t1,Sbi_jg40689.t2	123 kDa	unknown	Chloroplast	0.673511
Sbi_jg40087.t1	similar to Probable dolichyl-diphosphooligosaccharide--protein glycosyltransferase subunit 3B [Arabidopsis thaliana (Mouse-ear cress)]	OST3B_ARATH	Probable dolichyl-diphosphooligosaccharide--protein glycosyltransferase subunit 3B		38 kDa	Endoplasmic reticulum	Endoplasmic reticulum	1
Sbi_jg25767.t1	similar to 40S ribosomal protein S14-2 [Arabidopsis thaliana (Mouse-ear cress)]	RS142_ARATH	40S ribosomal protein S14-2		16 kDa	unknown	Chloroplast	0.480366
Sbi_jg29179.t1	similar to Cationic amino acid transporter 9, chloroplastic [Arabidopsis thaliana (Mouse-ear cress)]	CAAT9_ARATH	Cationic amino acid transporter 9, chloroplastic		61 kDa	unknown	Tonoplast	0.882376
Sbi_jg13168.t1	similar to 60S ribosomal protein L26-1 [Arabidopsis thaliana (Mouse-ear cress)]	RL261_ARATH	60S ribosomal protein L26-1		17 kDa	unknown	Chloroplast	0.645252
Sbi_jg11324.t1	Cluster of similar to V-type proton ATPase subunit G, V-ATPase subunit G (Vacuolar proton pump subunit G) [Citrus limon (Lemon) (Citrus medica var. limon)] (Sbi_jg11324.t1)	VATG_CITLI	V-type proton ATPase subunit G, V-ATPase subunit G (Vacuolar proton pump subunit G)	Sbi_jg11324.t1,Seu_jg20623.t1	12 kDa	Tonoplast	Tonoplast	1
Sbi_jg31665.t1	Cluster of similar to Beta-glucosidase 24, Os6bglu24, EC 3.2.1.21 [Oryza sativa subsp. japonica (Rice)] (Sbi_jg31665.t1)	BGL24_ORYSJ	Beta-glucosidase 24, Os6bglu24, EC 3.2.1.21	Sbi_jg31665.t1,Sbi_jg31666.t1,Sbi_jg31669.t1,Seu_jg25327.t1,Seu_jg25326.t1,Seu_jg25324.t1,Seu_jg25325.t1	64 kDa	unknown	Mitochondrion	0.779686
Sbi_jg29088.t1	similar to Phragmoplastin DRP1E, EC 3.6.5.- (Dynamin-like protein 1E) (Dynamin-like protein 4) (Dynamin-like protein DLP2) (Dynamin-related protein 1E, AtDRP1E) [Arabidopsis thaliana (Mouse-ear cress)]	DRP1E_ARATH	Phragmoplastin DRP1E, EC 3.6.5.- (Dynamin-like protein 1E) (Dynamin-like protein 4) (Dynamin-like protein DLP2) (Dynamin-related protein 1E, AtDRP1E)		69 kDa	unknown	Endoplasmic reticulum	0.418244
Sbi_jg59628.t1	similar to NADH dehydrogenase [ubiquinone] 1 alpha subcomplex subunit 13-A (Protein MATERNAL EFFECT EMBRYO ARREST 4) [Arabidopsis thaliana (Mouse-ear cress)]	NDADA_ARATH	NADH dehydrogenase [ubiquinone] 1 alpha subcomplex subunit 13-A (Protein MATERNAL EFFECT EMBRYO ARREST 4)		16 kDa	Mitochondrion	Mitochondrion	1
Sbi_jg59659.t1	Cluster of similar to Adenylate kinase 4, EC 2.7.4.3 (ATP-AMP transphosphorylase 4) (ATP:AMP phosphotransferase) (Adenylate kinase B, AK B) (Adenylate monophosphate kinase 4) [Oryza sativa subsp. japonica (Rice)] (Sbi_jg59659.t1)	KAD4_ORYSJ	Adenylate kinase 4, EC 2.7.4.3 (ATP-AMP transphosphorylase 4) (ATP:AMP phosphotransferase) (Adenylate kinase B, AK B) (Adenylate monophosphate kinase 4)	Sbi_jg59659.t1,Sbi_jg62977.t1	26 kDa	unknown	Mitochondrion	0.596935
Sbi_jg31709.t1	Cluster of similar to 60S ribosomal protein L17-1 [Arabidopsis thaliana (Mouse-ear cress)] (Sbi_jg31709.t1)	RL171_ARATH	60S ribosomal protein L17-1	Sbi_jg31709.t1,Sbi_jg42685.t1	20 kDa	unknown	Chloroplast	0.661773
Sbi_jg18961.t2	similar to Uncharacterized protein [Opuntia streptacantha (Prickly pear cactus) (Opuntia cardona)]				34 kDa	unknown	Plasma membrane	0.68277
Sbi_jg55096.t1	Cluster of similar to Cytochrome b6-f complex iron-sulfur subunit, chloroplastic, EC 7.1.1.6 (Plastohydroquinone:plastocyanin oxidoreductase iron-sulfur protein) (Rieske iron-sulfur protein, ISP, RISP) [Spinacia oleracea (Spinach)] (Sbi_jg55096.t1)	UCRIA_SPIOL	Cytochrome b6-f complex iron-sulfur subunit, chloroplastic, EC 7.1.1.6 (Plastohydroquinone:plastocyanin oxidoreductase iron-sulfur protein) (Rieske iron-sulfur protein, ISP, RISP)	Sbi_jg55096.t1,Seu_jg14597.t1	25 kDa	unknown	Chloroplast	0.544061
Sbi_jg24713.t1	similar to Peroxiredoxin Q, chloroplastic, EC 1.11.1.24 (Thioredoxin peroxidase) (Thioredoxin-dependent peroxiredoxin Q) [Suaeda salsa (Seepweed) (Chenopodium salsum)]	PERQ_SUASA	Peroxiredoxin Q, chloroplastic, EC 1.11.1.24 (Thioredoxin peroxidase) (Thioredoxin-dependent peroxiredoxin Q)		24 kDa	unknown	Mitochondrion	0.757831
Sbi_jg10193.t1	Cluster of similar to Putative secretory carrier-associated membrane protein 1, Secretory carrier membrane protein 1 [Oryza sativa subsp. indica (Rice)] (Sbi_jg10193.t1)	SCAM1_ORYSI	Putative secretory carrier-associated membrane protein 1, Secretory carrier membrane protein 1	Sbi_jg10193.t1,Sbi_jg26399.t1	34 kDa	unknown	Endoplasmic reticulum	0.504176
Sbi_jg29608.t1	similar to Chlorophyll a-b binding protein, chloroplastic (LHCI type II CAB) [Petunia hybrida (Petunia)]	CB12_PETHY	Chlorophyll a-b binding protein, chloroplastic (LHCI type II CAB)		29 kDa	Chloroplast	Chloroplast	1
Sbi_jg57541.t1	similar to Gamma carbonic anhydrase-like 2, mitochondrial, AtCAL2, GAMMA CAL2 [Arabidopsis thaliana (Mouse-ear cress)]	GCAL2_ARATH	Gamma carbonic anhydrase-like 2, mitochondrial, AtCAL2, GAMMA CAL2		29 kDa	Mitochondrion	Mitochondrion	1
Seu_jg23770.t1	Cluster of similar to RuBisCO large subunit-binding protein subunit beta, chloroplastic (60 kDa chaperonin subunit beta) (CPN-60 beta) [Pisum sativum (Garden pea)] (Seu_jg23770.t1)	RUBB_PEA	RuBisCO large subunit-binding protein subunit beta, chloroplastic (60 kDa chaperonin subunit beta) (CPN-60 beta)	Seu_jg23770.t1,Sbi_jg59520.t1	64 kDa	unknown	Chloroplast	0.478628
Seu_jg24928.t1	Cluster of similar to Phosphoethanolamine N-methyltransferase, EC 2.1.1.103 [Spinacia oleracea (Spinach)] (Seu_jg24928.t1)	PEAMT_SPIOL	Phosphoethanolamine N-methyltransferase, EC 2.1.1.103	Seu_jg24928.t1,Sbi_jg57188.t1	56 kDa	unknown	Mitochondrion	0.495665
Sbi_jg43464.t1	Cluster of similar to Chloride channel protein CLC-b, AtCLC-b (CBS domain-containing protein CBSCLC7) [Arabidopsis thaliana (Mouse-ear cress)] (Sbi_jg43464.t1)	CLCB_ARATH	Chloride channel protein CLC-b, AtCLC-b (CBS domain-containing protein CBSCLC7)	Sbi_jg43464.t1,Sbi_jg30026.t1	89 kDa	unknown	Tonoplast	0.805775
Sbi_jg9083.t1	Cluster of similar to Uncharacterized protein [Beta vulgaris subsp. vulgaris (Beet)] (Sbi_jg9083.t1)			Sbi_jg9083.t1,Sbi_jg25242.t1	35 kDa	unknown	Plasma membrane	0.799884
Sbi_jg4560.t1	Cluster of similar to CAAX prenyl protease 1 homolog, EC 3.4.24.84 (Farnesylated proteins-converting enzyme 1, AtFACE-1, FACE-1) (Prenyl protein-specific endoprotease 1) (Zinc metalloproteinase Ste24 homolog, AtSTE24) [Arabidopsis thaliana (Mouse-ear cress)] (Sbi_jg4560.t1)	FACE1_ARATH	CAAX prenyl protease 1 homolog, EC 3.4.24.84 (Farnesylated proteins-converting enzyme 1, AtFACE-1, FACE-1) (Prenyl protein-specific endoprotease 1) (Zinc metalloproteinase Ste24 homolog, AtSTE24)	Sbi_jg4560.t1,Sbi_jg49275.t1	49 kDa	Endoplasmic reticulum	Endoplasmic reticulum	1
Sbi_jg31139.t1	Cluster of similar to 60S ribosomal protein L34 [Nicotiana tabacum (Common tobacco)] (Sbi_jg31139.t1)	RL34_TOBAC	60S ribosomal protein L34	Sbi_jg31139.t1,Sbi_jg45146.t1	14 kDa	unknown	Chloroplast	0.543559
Sbi_jg15297.t1	Cluster of similar to Reticulon-like protein B4, AtRTNLB4 (VirB2-interacting protein 3) [Arabidopsis thaliana (Mouse-ear cress)] (Sbi_jg15297.t1)	RTNLD_ARATH	Reticulon-like protein B4, AtRTNLB4 (VirB2-interacting protein 3)	Sbi_jg15297.t1,Sbi_jg56113.t1	28 kDa	unknown	Plasma membrane	0.531078
Sbi_jg29633.t1	Cluster of similar to Uncharacterized protein [Chenopodium quinoa (Quinoa)] (Sbi_jg29633.t1)			Sbi_jg29633.t1,Sbi_jg21988.t1	15 kDa	unknown	Mitochondrion	0.68689
Sbi_jg39331.t1	Cluster of similar to Nigrin b (Agglutinin V) (SNAV) [Cleaved into: Nigrin b A chain, EC 3.2.2.22 (rRNA N-glycosidase); Nigrin b B chain ] [Sambucus nigra (European elder)] (Sbi_jg39331.t1)	NIGB_SAMNI	Nigrin b (Agglutinin V) (SNAV) [Cleaved into: Nigrin b A chain, EC 3.2.2.22 (rRNA N-glycosidase); Nigrin b B chain ]	Sbi_jg39331.t1,Seu_jg11171.t1	41 kDa	unknown	Plasma membrane	0.726151
Sbi_jg7618.t1	Cluster of similar to Plastidal glycolate/glycerate translocator 1, chloroplastic (Bacterial membrane protein LrgB-like protein, AtLrgB) [Arabidopsis thaliana (Mouse-ear cress)] (Sbi_jg7618.t1)	PLGG1_ARATH	Plastidal glycolate/glycerate translocator 1, chloroplastic (Bacterial membrane protein LrgB-like protein, AtLrgB)	Sbi_jg7618.t1,Sbi_jg23786.t1	55 kDa	unknown	Tonoplast	0.557922
Sbi_jg13520.t1	similar to Vacuolar protein sorting-associated protein 26B (Vesicle protein sorting 26B) [Arabidopsis thaliana (Mouse-ear cress)]	VP26B_ARATH	Vacuolar protein sorting-associated protein 26B (Vesicle protein sorting 26B)		35 kDa	unknown	Tonoplast	0.897666
Sbi_jg1680.t1	similar to Ras-related protein Rab2BV [Beta vulgaris (Sugar beet)]	RB2BV_BETVU	Ras-related protein Rab2BV		24 kDa	unknown	Tonoplast	0.427021
Sbi_jg3587.t1	Cluster of similar to 14-3-3-like protein [Pisum sativum (Garden pea)] (Sbi_jg3587.t1)	1433_PEA	14-3-3-like protein	Sbi_jg3587.t1,Sbi_jg29360.t1	30 kDa	unknown	Chloroplast	0.445326
Sbi_jg36971.t1	Cluster of similar to Transmembrane protein 245 (Protein CG-2) [Homo sapiens (Human)] (Sbi_jg36971.t1)	TM245_HUMAN	Transmembrane protein 245 (Protein CG-2)	Sbi_jg36971.t1,Seu_jg4832.t1,Sbi_jg18561.t1	72 kDa	unknown	Endoplasmic reticulum	0.335349
Sbi_jg12205.t1	similar to CTL-like protein DDB_G0288717 [Dictyostelium discoideum (Slime mold)]	CTLHA_DICDI	CTL-like protein DDB_G0288717		61 kDa	unknown	Tonoplast	0.838265
Sbi_jg55007.t1	Cluster of similar to 3-phenylpropionate/cinnamic acid dioxygenase ferredoxin subunit [Photorhabdus laumondii subsp. laumondii (strain DSM 15139 / CIP 105565 / TT01)] (Sbi_jg55007.t1)	HCAC_PHOLL	3-phenylpropionate/cinnamic acid dioxygenase ferredoxin subunit	Sbi_jg55007.t1,Sbi_jg39346.t1	31 kDa	unknown	Mitochondrion	0.525575
Sbi_jg31222.t1	similar to 40S ribosomal protein S15 [Oryza sativa subsp. japonica (Rice)]	RS15_ORYSJ	40S ribosomal protein S15		17 kDa	unknown	Chloroplast	0.615963
Sbi_jg29555.t1	Cluster of similar to Probable manganese-transporting ATPase PDR2, EC 7.2.2.- (Protein MALE GAMETOGENESIS IMPAIRED ANTHERS) (Protein PHOSPHATE DEFICIENCY RESPONSE 2) [Arabidopsis thaliana (Mouse-ear cress)] (Sbi_jg29555.t1)	PDR2_ARATH	Probable manganese-transporting ATPase PDR2, EC 7.2.2.- (Protein MALE GAMETOGENESIS IMPAIRED ANTHERS) (Protein PHOSPHATE DEFICIENCY RESPONSE 2)	Sbi_jg29555.t1,Seu_jg15837.t1	134 kDa	Endoplasmic reticulum	Endoplasmic reticulum	1
Sbi_jg22922.t1	Cluster of similar to Glutathione S-transferase DHAR2, EC 2.5.1.18 (Chloride intracellular channel homolog 2, CLIC homolog 2) (Glutathione-dependent dehydroascorbate reductase 2, AtDHAR2, CytDHAR, GSH-dependent dehydroascorbate reductase 2, EC 1.8.5.1) [Arabidopsis thaliana (Mouse-ear cress)] (Sbi_jg22922.t1)	DHAR2_ARATH	Glutathione S-transferase DHAR2, EC 2.5.1.18 (Chloride intracellular channel homolog 2, CLIC homolog 2) (Glutathione-dependent dehydroascorbate reductase 2, AtDHAR2, CytDHAR, GSH-dependent dehydroascorbate reductase 2, EC 1.8.5.1)	Sbi_jg22922.t1,Sbi_jg51581.t1,Sbi_jg36211.t1,Sbi_jg27764.t1	32 kDa	unknown	Mitochondrion	0.473241
Sbi_jg37015.t1	Cluster of similar to Fructose-bisphosphate aldolase 5, cytosolic, AtFBA5, EC 4.1.2.13 [Arabidopsis thaliana (Mouse-ear cress)] (Sbi_jg37015.t1)	ALFC5_ARATH	Fructose-bisphosphate aldolase 5, cytosolic, AtFBA5, EC 4.1.2.13	Sbi_jg37015.t1,Sbi_jg18592.t1	39 kDa	unknown	Chloroplast	0.562859
Sbi_jg21617.t1	Cluster of similar to Plastidic glucose transporter 4, AtpGlcT [Arabidopsis thaliana (Mouse-ear cress)] (Sbi_jg21617.t1)	PLST4_ARATH	Plastidic glucose transporter 4, AtpGlcT	Sbi_jg21617.t1,Seu_jg16127.t1	58 kDa	unknown	Chloroplast	0.752517
Sbi_jg23795.t1	similar to Secretory carrier-associated membrane protein 4, Secretory carrier membrane protein 4 [Arabidopsis thaliana (Mouse-ear cress)]	SCAM4_ARATH	Secretory carrier-associated membrane protein 4, Secretory carrier membrane protein 4		29 kDa	unknown	Plasma membrane	0.85986
Sbi_jg34433.t1	Cluster of similar to AB hydrolase-1 domain-containing protein [Chenopodium quinoa (Quinoa)] (Sbi_jg34433.t1)			Sbi_jg34433.t1,Seu_jg2690.t1	42 kDa	unknown	Plasma membrane	0.626199
Sbi_jg40699.t1	Cluster of similar to Phospholipase D alpha 1, PLD 1, EC 3.1.4.4 (Choline phosphatase 1) (Phosphatidylcholine-hydrolyzing phospholipase D 1) [Ricinus communis (Castor bean)] (Sbi_jg40699.t1)	PLDA1_RICCO	Phospholipase D alpha 1, PLD 1, EC 3.1.4.4 (Choline phosphatase 1) (Phosphatidylcholine-hydrolyzing phospholipase D 1)	Sbi_jg40699.t1,Seu_jg2263.t1	92 kDa	unknown	Tonoplast	0.83845
Sbi_jg37602.t1	similar to Phosphoenolpyruvate carboxylase 2, PEPC 2, PEPCase 2, EC 4.1.1.31 [Mesembryanthemum crystallinum (Common ice plant) (Cryophytum crystallinum)]	CAPP2_MESCR	Phosphoenolpyruvate carboxylase 2, PEPC 2, PEPCase 2, EC 4.1.1.31		110 kDa	unknown	Endoplasmic reticulum	0.481599
Sbi_jg7372.t1	Cluster of similar to Outer envelope pore protein 16, chloroplastic (Chloroplastic outer envelope pore protein of 16 kDa) [Pisum sativum (Garden pea)] (Sbi_jg7372.t1)	OEP16_PEA	Outer envelope pore protein 16, chloroplastic (Chloroplastic outer envelope pore protein of 16 kDa)	Sbi_jg7372.t1,Sbi_jg4702.t1	15 kDa	unknown	Tonoplast	0.536462
Sbi_jg1022.t1	Cluster of similar to Protein LYK5 (LysM domain receptor-like kinase 5) (LysM-containing receptor-like kinase 5) [Arabidopsis thaliana (Mouse-ear cress)] (Sbi_jg1022.t1)	LYK5_ARATH	Protein LYK5 (LysM domain receptor-like kinase 5) (LysM-containing receptor-like kinase 5)	Sbi_jg1022.t1,Sbi_jg35584.t1,Sbi_jg35582.t1,Seu_jg3697.t1,Seu_jg3685.t1	76 kDa	unknown	Plasma membrane	0.955362
Sbi_jg59795.t1	Cluster of similar to S-adenosylmethionine carrier 1, chloroplastic/mitochondrial (S-adenosylmethionine transporter 1, AtSAMT1) [Arabidopsis thaliana (Mouse-ear cress)] (Sbi_jg59795.t1)	SAMC1_ARATH	S-adenosylmethionine carrier 1, chloroplastic/mitochondrial (S-adenosylmethionine transporter 1, AtSAMT1)	Sbi_jg59795.t1,Seu_jg24068.t1	35 kDa	unknown	Chloroplast	0.718845
Sbi_jg50345.t1	Cluster of similar to Protein HIGH CHLOROPHYLL FLUORESCENCE PHENOTYPE 173, chloroplastic [Arabidopsis thaliana (Mouse-ear cress)] (Sbi_jg50345.t1)	HC173_ARATH	Protein HIGH CHLOROPHYLL FLUORESCENCE PHENOTYPE 173, chloroplastic	Sbi_jg50345.t1,Sbi_jg40354.t1	64 kDa	unknown	Chloroplast	0.576377
Sbi_jg27097.t1	similar to 60S ribosomal protein L12 [Prunus armeniaca (Apricot) (Armeniaca vulgaris)]	RL12_PRUAR	60S ribosomal protein L12		18 kDa	unknown	Endoplasmic reticulum	0.407413
Sbi_jg36942.t1	Cluster of similar to Cellulose synthase-like protein E6, EC 2.4.1.- (OsCslE6) [Oryza sativa subsp. japonica (Rice)] (Sbi_jg36942.t1)	CSLE6_ORYSJ	Cellulose synthase-like protein E6, EC 2.4.1.- (OsCslE6)	Sbi_jg36942.t1,Seu_jg4815.t1,Sbi_jg18540.t1,Sbi_jg18539.t1	85 kDa	unknown	Endoplasmic reticulum	0.840833
Sbi_jg45997.t1	Cluster of similar to NADH dehydrogenase [ubiquinone] 1 beta subcomplex subunit 9 (B22 subunit of eukaryotic mitochondrial complex I) (Complex I-B22, AtCIB22, CI-B22) (NADH-ubiquinone oxidoreductase B22 subunit) [Arabidopsis thaliana (Mouse-ear cress)] (Sbi_jg45997.t1)	NDUB9_ARATH	NADH dehydrogenase [ubiquinone] 1 beta subcomplex subunit 9 (B22 subunit of eukaryotic mitochondrial complex I) (Complex I-B22, AtCIB22, CI-B22) (NADH-ubiquinone oxidoreductase B22 subunit)	Sbi_jg45997.t1,Sbi_jg12343.t1	14 kDa	unknown	Chloroplast	0.524357
Sbi_jg42857.t1	similar to Glutamate--glyoxylate aminotransferase 2, AtGGT2, EC 2.6.1.4 (Alanine aminotransferase GGT2, EC 2.6.1.2) (Alanine--glyoxylate aminotransferase GGT2, EC 2.6.1.44) (Alanine-2-oxoglutarate aminotransferase 2, EC 2.6.1.-) [Arabidopsis thaliana (Mouse-ear cress)]	GGT2_ARATH	Glutamate--glyoxylate aminotransferase 2, AtGGT2, EC 2.6.1.4 (Alanine aminotransferase GGT2, EC 2.6.1.2) (Alanine--glyoxylate aminotransferase GGT2, EC 2.6.1.44) (Alanine-2-oxoglutarate aminotransferase 2, EC 2.6.1.-)		53 kDa	unknown	Chloroplast	0.606188
Sbi_jg35297.t1	Cluster of similar to Sucrose synthase, EC 2.4.1.13 (Sucrose-UDP glucosyltransferase) [Beta vulgaris (Sugar beet)] (Sbi_jg35297.t1)	SUS_BETVU	Sucrose synthase, EC 2.4.1.13 (Sucrose-UDP glucosyltransferase)	Sbi_jg35297.t1,Seu_jg3438.t1,Sbi_jg1274.t1	94 kDa	unknown	Chloroplast	0.613228
Sbi_jg12833.t1	Cluster of similar to 6-phosphogluconate dehydrogenase, decarboxylating 1, EC 1.1.1.44 [Spinacia oleracea (Spinach)] (Sbi_jg12833.t1)	6PGD1_SPIOL	6-phosphogluconate dehydrogenase, decarboxylating 1, EC 1.1.1.44	Sbi_jg12833.t1,Sbi_jg23980.t1	53 kDa	unknown	Tonoplast	0.826535
Sbi_jg56381.t1	similar to Membrane steroid-binding protein 2, AtMP2 (Membrane-associated progesterone-binding protein 3, AtMAPR3) [Arabidopsis thaliana (Mouse-ear cress)]	MSBP2_ARATH	Membrane steroid-binding protein 2, AtMP2 (Membrane-associated progesterone-binding protein 3, AtMAPR3)		24 kDa	unknown	Endoplasmic reticulum	0.453686
Sbi_jg21879.t1	Cluster of similar to 14-3-3-like protein (G-box-binding factor) [Mesembryanthemum crystallinum (Common ice plant) (Cryophytum crystallinum)] (Sbi_jg21879.t1)	1433_MESCR	14-3-3-like protein (G-box-binding factor)	Sbi_jg21879.t1,Sbi_jg29527.t1	30 kDa	unknown	Chloroplast	0.283815
Sbi_jg24562.t1	Cluster of similar to Probable plastid-lipid-associated protein 3, chloroplastic, AtPap3 (Fibrillin-2) (Plastoglobulin 40, AtPGL40) [Arabidopsis thaliana (Mouse-ear cress)] (Sbi_jg24562.t1)	PAP3_ARATH	Probable plastid-lipid-associated protein 3, chloroplastic, AtPap3 (Fibrillin-2) (Plastoglobulin 40, AtPGL40)	Sbi_jg24562.t1,Sbi_jg8414.t1	41 kDa	unknown	Plasma membrane	0.878017
Sbi_jg50065.t1	Cluster of similar to Calcium-dependent protein kinase 21, EC 2.7.11.1 [Arabidopsis thaliana (Mouse-ear cress)] (Sbi_jg50065.t1)	CDPKL_ARATH	Calcium-dependent protein kinase 21, EC 2.7.11.1	Sbi_jg50065.t1,Sbi_jg40146.t1	64 kDa	unknown	Plasma membrane	0.843291
Sbi_jg52324.t1	Cluster of similar to Protein NRT1/ PTR FAMILY 8.3, AtNPF8.3 (Histidine-transporting protein) (Peptide transporter PTR2) [Arabidopsis thaliana (Mouse-ear cress)] (Sbi_jg52324.t1)	PTR2_ARATH	Protein NRT1/ PTR FAMILY 8.3, AtNPF8.3 (Histidine-transporting protein) (Peptide transporter PTR2)	Sbi_jg52324.t1,Sbi_jg13577.t1	60 kDa	unknown	Tonoplast	0.92005
Sbi_jg43241.t1	Cluster of similar to CSC1-like protein HYP1 (HYPOTHETICAL PROTEIN 1) [Arabidopsis thaliana (Mouse-ear cress)] (Sbi_jg43241.t1)	CSCLC_ARATH	CSC1-like protein HYP1 (HYPOTHETICAL PROTEIN 1)	Sbi_jg43241.t1,Seu_jg18657.t1	78 kDa	unknown	Tonoplast	0.798296
Sbi_jg37790.t1	similar to Probable inorganic phosphate transporter 1-4, OsPT4, OsPht1;4 (H(+)/Pi cotransporter) (OsPT1) [Oryza sativa subsp. japonica (Rice)]	PHT14_ORYSJ	Probable inorganic phosphate transporter 1-4, OsPT4, OsPht1;4 (H(+)/Pi cotransporter) (OsPT1)		59 kDa	unknown	Plasma membrane	0.36266
Sbi_jg43469.t1	Cluster of similar to NADH dehydrogenase [ubiquinone] 1 alpha subcomplex subunit 6 [Arabidopsis thaliana (Mouse-ear cress)] (Sbi_jg43469.t1)	NDUA6_ARATH	NADH dehydrogenase [ubiquinone] 1 alpha subcomplex subunit 6	Sbi_jg43469.t1,Sbi_jg30031.t1	15 kDa	Mitochondrion	Mitochondrion	1
Sbi_jg9032.t1	Cluster of similar to NADPH--cytochrome P450 reductase 1, CPR 1, P450R 1, EC 1.6.2.4 [Artemisia annua (Sweet wormwood)] (Sbi_jg9032.t1)	NCPR1_ARTAN	NADPH--cytochrome P450 reductase 1, CPR 1, P450R 1, EC 1.6.2.4	Sbi_jg9032.t1,Sbi_jg25190.t1	78 kDa	unknown	Endoplasmic reticulum	0.473015
Seu_jg1164.t1	Cluster of similar to Outer envelope protein 80, chloroplastic (Chloroplastic outer envelope protein of 80 kDa, AtOEP80) (Protein TOC75-V, AtToc75-V) [Arabidopsis thaliana (Mouse-ear cress)] (Seu_jg1164.t1)	OEP80_ARATH	Outer envelope protein 80, chloroplastic (Chloroplastic outer envelope protein of 80 kDa, AtOEP80) (Protein TOC75-V, AtToc75-V)	Seu_jg1164.t1,Sbi_jg17959.t1	74 kDa	unknown	Chloroplast	0.380189
Sbi_jg16008.t1	similar to Probable glutathione peroxidase 4, EC 1.11.1.9 [Arabidopsis thaliana (Mouse-ear cress)]	GPX4_ARATH	Probable glutathione peroxidase 4, EC 1.11.1.9		19 kDa	unknown	Endoplasmic reticulum	0.476192
Sbi_jg14920.t1	Cluster of similar to Stomatin-like protein 2, mitochondrial, SLP-2 (EPB72-like protein 2) (Paraprotein target 7, Paratarg-7) [Homo sapiens (Human)] (Sbi_jg14920.t1)	STML2_HUMAN	Stomatin-like protein 2, mitochondrial, SLP-2 (EPB72-like protein 2) (Paraprotein target 7, Paratarg-7)	Sbi_jg14920.t1,Sbi_jg55726.t1	45 kDa	unknown	Mitochondrion	0.682045
Sbi_jg60095.t1	similar to RuBisCO large subunit-binding protein subunit alpha, chloroplastic (60 kDa chaperonin subunit alpha) (CPN-60 alpha) [Pisum sativum (Garden pea)]	RUBA_PEA	RuBisCO large subunit-binding protein subunit alpha, chloroplastic (60 kDa chaperonin subunit alpha) (CPN-60 alpha)		62 kDa	unknown	Mitochondrion	0.753045
Sbi_jg22607.t1	Cluster of similar to Triosephosphate isomerase, cytosolic, TIM, Triose-phosphate isomerase, EC 5.3.1.1 [Oryza sativa subsp. japonica (Rice)] (Sbi_jg22607.t1)	TPIS_ORYSJ	Triosephosphate isomerase, cytosolic, TIM, Triose-phosphate isomerase, EC 5.3.1.1	Sbi_jg22607.t1,Sbi_jg21196.t1,Sbi_jg1756.t1,Sbi_jg12142.t1,Sbi_jg47081.t1	27 kDa	unknown	Tonoplast	0.496104
Sbi_jg63032.t1	similar to Chaperonin CPN60-2, mitochondrial (HSP60-2) [Cucurbita maxima (Pumpkin) (Winter squash)]	CH62_CUCMA	Chaperonin CPN60-2, mitochondrial (HSP60-2)		62 kDa	Mitochondrion	Mitochondrion	1
Sbi_jg6183.t1	Cluster of similar to ATP-citrate synthase beta chain protein 1, ATP-citrate synthase B-1, EC 2.3.3.8 (ATP-citrate lyase B-1) (Citrate cleavage enzyme B-1) [Oryza sativa subsp. japonica (Rice)] (Sbi_jg6183.t1)	ACLB1_ORYSJ	ATP-citrate synthase beta chain protein 1, ATP-citrate synthase B-1, EC 2.3.3.8 (ATP-citrate lyase B-1) (Citrate cleavage enzyme B-1)	Sbi_jg6183.t1,Sbi_jg38046.t1,Sbi_jg33274.t1	66 kDa	unknown	Plasma membrane	0.915645
Seu_jg8018.t1	Cluster of similar to Protein SHOOT GRAVITROPISM 6 [Arabidopsis thaliana (Mouse-ear cress)] (Seu_jg8018.t1)	SHGR6_ARATH	Protein SHOOT GRAVITROPISM 6	Seu_jg8018.t1,Sbi_jg33310.t1	190 kDa	unknown	Tonoplast	0.326903
Sbi_jg42847.t1	Cluster of similar to ABC transporter B family member 26, chloroplastic, ABC transporter ABCB.26, AtABCB26 (Antigen peptide transporter-like 1) (Transporter associated with antigen processing-like protein 1, AtTAP1) [Arabidopsis thaliana (Mouse-ear cress)] (Sbi_jg42847.t1)	AB26B_ARATH	ABC transporter B family member 26, chloroplastic, ABC transporter ABCB.26, AtABCB26 (Antigen peptide transporter-like 1) (Transporter associated with antigen processing-like protein 1, AtTAP1)	Sbi_jg42847.t1,Seu_jg11323.t1	78 kDa	unknown	Chloroplast	0.43783
Sbi_jg22341.t1	Cluster of similar to Sorting and assembly machinery component 50 homolog [Mus musculus (Mouse)] (Sbi_jg22341.t1)	SAM50_MOUSE	Sorting and assembly machinery component 50 homolog	Sbi_jg22341.t1,Sbi_jg21475.t1,Seu_jg756.t1	59 kDa	unknown	Mitochondrion	0.563531
Sbi_jg24973.t1	similar to Ras-related protein Rab7A [Mesembryanthemum crystallinum (Common ice plant) (Cryophytum crystallinum)]	RAB7_MESCR	Ras-related protein Rab7A		23 kDa	unknown	Tonoplast	0.727202
Sbi_jg42764.t1	Cluster of similar to Very-long-chain 3-oxoacyl-CoA reductase 1, EC 1.1.1.330 (Beta-ketoacyl reductase 1, AtKCR1) (Protein GLOSSY 8, gl8At) [Arabidopsis thaliana (Mouse-ear cress)] (Sbi_jg42764.t1)	KCR1_ARATH	Very-long-chain 3-oxoacyl-CoA reductase 1, EC 1.1.1.330 (Beta-ketoacyl reductase 1, AtKCR1) (Protein GLOSSY 8, gl8At)	Sbi_jg42764.t1,Sbi_jg45392.t1	36 kDa	unknown	Endoplasmic reticulum	0.499959
Sbi_jg11624.t1	Cluster of similar to Protein ZINC INDUCED FACILITATOR-LIKE 1 (Protein ZIF-LIKE 1) [Arabidopsis thaliana (Mouse-ear cress)] (Sbi_jg11624.t1)	ZIFL1_ARATH	Protein ZINC INDUCED FACILITATOR-LIKE 1 (Protein ZIF-LIKE 1)	Sbi_jg11624.t1,Seu_jg20873.t1	54 kDa	unknown	Tonoplast	0.814014
Seu_jg25770.t1	Cluster of similar to Geranylgeranyl diphosphate reductase, chloroplastic, EC 1.3.1.83 (Geranylgeranyl reductase) [Nicotiana tabacum (Common tobacco)] (Seu_jg25770.t1)	CHLP_TOBAC	Geranylgeranyl diphosphate reductase, chloroplastic, EC 1.3.1.83 (Geranylgeranyl reductase)	Seu_jg25770.t1,Seu_jg3238.t1,Sbi_jg58157.t1	51 kDa	unknown	Mitochondrion	0.507406
Sbi_jg13314.t1	similar to Malate dehydrogenase, glyoxysomal, EC 1.1.1.37 [Cucumis sativus (Cucumber)]	MDHG_CUCSA	Malate dehydrogenase, glyoxysomal, EC 1.1.1.37		38 kDa	unknown	Tonoplast	0.51385
Sbi_jg2459.t1	Cluster of similar to Tetraspanin-3 [Arabidopsis thaliana (Mouse-ear cress)] (Sbi_jg2459.t1)	TET3_ARATH	Tetraspanin-3	Sbi_jg2459.t1,Sbi_jg59901.t1	32 kDa	unknown	Endoplasmic reticulum	0.848481
Sbi_jg16107.t1	Cluster of similar to Peroxisomal and mitochondrial division factor 2 (Ubiquitin-interacting factor 7) [Arabidopsis thaliana (Mouse-ear cress)] (Sbi_jg16107.t1)	PMD2_ARATH	Peroxisomal and mitochondrial division factor 2 (Ubiquitin-interacting factor 7)	Sbi_jg16107.t1,Seu_jg24737.t1,Sbi_jg56901.t1	37 kDa	unknown	Mitochondrion	0.566017
Sbi_jg46327.t1	Cluster of similar to Protein NRT1/ PTR FAMILY 1.2, AtNPF1.2 (Nitrate transporter 1.11) [Arabidopsis thaliana (Mouse-ear cress)] (Sbi_jg46327.t1)	PTR6_ARATH	Protein NRT1/ PTR FAMILY 1.2, AtNPF1.2 (Nitrate transporter 1.11)	Sbi_jg46327.t1,Sbi_jg11376.t1	69 kDa	unknown	Endoplasmic reticulum	0.5193
Sbi_jg3290.t1	Cluster of similar to SEC12-like protein 2 [Arabidopsis thaliana (Mouse-ear cress)] (Sbi_jg3290.t1)	STLP2_ARATH	SEC12-like protein 2	Sbi_jg3290.t1,Sbi_jg29069.t1	43 kDa	unknown	Plasma membrane	0.852739
Sbi_jg4696.t1	Cluster of similar to Tubulin alpha-1 chain [Oryza sativa subsp. japonica (Rice)] (Sbi_jg4696.t1)	TBA1_ORYSJ	Tubulin alpha-1 chain	Sbi_jg4696.t1,Sbi_jg59160.t1	50 kDa	unknown	Chloroplast	0.615337
Sbi_jg22731.t1	similar to Signal peptidase complex subunit 2 (Microsomal signal peptidase 25 kDa subunit, SPase 25 kDa subunit) [Arabidopsis thaliana (Mouse-ear cress)]	SPCS2_ARATH	Signal peptidase complex subunit 2 (Microsomal signal peptidase 25 kDa subunit, SPase 25 kDa subunit)		22 kDa	Endoplasmic reticulum	Endoplasmic reticulum	1
Sbi_jg37436.t1	Cluster of similar to Probable glutathione S-transferase, EC 2.5.1.18 (Auxin-induced protein PCNT107) [Nicotiana tabacum (Common tobacco)] (Sbi_jg37436.t1)	GSTX4_TOBAC	Probable glutathione S-transferase, EC 2.5.1.18 (Auxin-induced protein PCNT107)	Sbi_jg37436.t1,Sbi_jg37434.t1,Seu_jg5273.t1	26 kDa	unknown	Tonoplast	0.653097
Sbi_jg12671.t1	Cluster of similar to MICOS complex subunit MIC60 (Mitofilin) [Uncinocarpus reesii (strain UAMH 1704)] (Sbi_jg12671.t1)	MIC60_UNCRE	MICOS complex subunit MIC60 (Mitofilin)	Sbi_jg12671.t1,Sbi_jg53253.t1,Seu_jg8654.t1	67 kDa	unknown	Mitochondrion	0.613144
Sbi_jg59764.t1	Cluster of similar to CASP-like protein Ni6 (CASP-like protein 1D1, BvCASPL1D1) [Beta vulgaris subsp. maritima (Sea beet) (Beta maritima)] (Sbi_jg59764.t1)	CSPL1_BETVM	CASP-like protein Ni6 (CASP-like protein 1D1, BvCASPL1D1)	Sbi_jg59764.t1,Sbi_jg62802.t1,Seu_jg24043.t1	21 kDa	unknown	Endoplasmic reticulum	0.679732
Seu_jg11155.t1	Cluster of similar to Protein VACUOLELESS1 (Vacuolar protein sorting-associated protein 16 homolog) [Arabidopsis thaliana (Mouse-ear cress)] (Seu_jg11155.t1)	VCL1_ARATH	Protein VACUOLELESS1 (Vacuolar protein sorting-associated protein 16 homolog)	Seu_jg11155.t1,Sbi_jg54640.t1	95 kDa	Tonoplast	Tonoplast	1
Sbi_jg23897.t1	similar to Beta-adaptin-like protein C, At-bC-Ad, At-betaC-Ad (AP complex subunit beta-C) (Adaptor protein complex AP subunit beta-C) (Beta-adaptin C) (Clathrin assembly protein complex beta large chain C) [Arabidopsis thaliana (Mouse-ear cress)]	APBLC_ARATH	Beta-adaptin-like protein C, At-bC-Ad, At-betaC-Ad (AP complex subunit beta-C) (Adaptor protein complex AP subunit beta-C) (Beta-adaptin C) (Clathrin assembly protein complex beta large chain C)		100 kDa	unknown	Endoplasmic reticulum	0.563238
Sbi_jg42974.t1	similar to Transmembrane emp24 domain-containing protein p24delta9 (p24 family protein delta2c, p24delta2c) (p24 family protein delta9, p24delta9) [Arabidopsis thaliana (Mouse-ear cress)]	P24D9_ARATH	Transmembrane emp24 domain-containing protein p24delta9 (p24 family protein delta2c, p24delta2c) (p24 family protein delta9, p24delta9)		24 kDa	unknown	Endoplasmic reticulum	0.761831
Sbi_jg50486.t1	Cluster of similar to Uncharacterized protein At2g34460, chloroplastic [Arabidopsis thaliana (Mouse-ear cress)] (Sbi_jg50486.t1)	Y2446_ARATH	Uncharacterized protein At2g34460, chloroplastic	Sbi_jg50486.t1,Sbi_jg40476.t1,Seu_jg2066.t1	34 kDa	unknown	Tonoplast	0.663308
Sbi_jg41763.t1	Cluster of similar to Protein THYLAKOID FORMATION 1, chloroplastic [Arabidopsis thaliana (Mouse-ear cress)] (Sbi_jg41763.t1)	THF1_ARATH	Protein THYLAKOID FORMATION 1, chloroplastic	Sbi_jg41763.t1,Sbi_jg48348.t1	33 kDa	unknown	Mitochondrion	0.551355
Sbi_jg59052.t1	Cluster of similar to Probable aldo-keto reductase 4, EC 1.1.1.- [Arabidopsis thaliana (Mouse-ear cress)] (Sbi_jg59052.t1)	ALKR4_ARATH	Probable aldo-keto reductase 4, EC 1.1.1.-	Sbi_jg59052.t1,Seu_jg23310.t1,Sbi_jg59053.t1,Sbi_jg63574.t1,Sbi_jg63572.t1,Seu_jg23306.t1,Sbi_jg59051.t1	38 kDa	unknown	Mitochondrion	0.701073
Sbi_jg3595.t1	Cluster of similar to Thylakoid lumenal 29 kDa protein, chloroplastic, TL29, EC 1.-.-.- (LeAPx09) (P29) [Solanum lycopersicum (Tomato) (Lycopersicon esculentum)] (Sbi_jg3595.t1)	TL29_SOLLC	Thylakoid lumenal 29 kDa protein, chloroplastic, TL29, EC 1.-.-.- (LeAPx09) (P29)	Sbi_jg3595.t1,Seu_jg6358.t1	38 kDa	unknown	Mitochondrion	0.578386
Sbi_jg30259.t1	similar to V-type proton ATPase subunit c''2, V-ATPase subunit c''2 (Vacuolar H(+)-ATPase subunit c'' isoform 2) (Vacuolar proton pump subunit c''2) [Arabidopsis thaliana (Mouse-ear cress)]	VATO2_ARATH	V-type proton ATPase subunit c''2, V-ATPase subunit c''2 (Vacuolar H(+)-ATPase subunit c'' isoform 2) (Vacuolar proton pump subunit c''2)		18 kDa	Tonoplast	Tonoplast	1
Sbi_jg11999.t1	similar to 60S ribosomal protein L11-1 (L16A) [Arabidopsis thaliana (Mouse-ear cress)]	RL111_ARATH	60S ribosomal protein L11-1 (L16A)		21 kDa	unknown	Chloroplast	0.555693
Sbi_jg21696.t1	Cluster of similar to 60S ribosomal protein L32-1 [Arabidopsis thaliana (Mouse-ear cress)] (Sbi_jg21696.t1)	RL321_ARATH	60S ribosomal protein L32-1	Sbi_jg21696.t1,Sbi_jg8632.t1	16 kDa	unknown	Chloroplast	0.535122
Sbi_jg2156.t1	Cluster of similar to Protein FATTY ACID EXPORT 3, chloroplastic, At-FAX3 [Arabidopsis thaliana (Mouse-ear cress)] (Sbi_jg2156.t1)	FAX3_ARATH	Protein FATTY ACID EXPORT 3, chloroplastic, At-FAX3	Sbi_jg2156.t1,Seu_jg2618.t1	36 kDa	unknown	Chloroplast	0.660801
Sbi_jg40274.t1	Cluster of similar to Thioredoxin-like protein CXXS1, AtCXXS1 (Mono-cysteine thioredoxin 1) [Arabidopsis thaliana (Mouse-ear cress)] (Sbi_jg40274.t1)	CXXS1_ARATH	Thioredoxin-like protein CXXS1, AtCXXS1 (Mono-cysteine thioredoxin 1)	Sbi_jg40274.t1,Sbi_jg50270.t1	14 kDa	unknown	Tonoplast	0.719595
Seu_jg20909.t1	similar to Leucine--tRNA ligase, cytoplasmic, EC 6.1.1.4 (Leucyl-tRNA synthetase, LeuRS) [Arabidopsis thaliana (Mouse-ear cress)]	SYLC_ARATH	Leucine--tRNA ligase, cytoplasmic, EC 6.1.1.4 (Leucyl-tRNA synthetase, LeuRS)		123 kDa	unknown	Chloroplast	0.553486
Sbi_jg14923.t1	Cluster of similar to 40S ribosomal protein S5-2 (AtRPS5A) (Protein ARABIDOPSIS MINUTE-LIKE 1) [Arabidopsis thaliana (Mouse-ear cress)] (Sbi_jg14923.t1)	RS52_ARATH	40S ribosomal protein S5-2 (AtRPS5A) (Protein ARABIDOPSIS MINUTE-LIKE 1)	Sbi_jg14923.t1,Sbi_jg26053.t1,Sbi_jg51346.t1	23 kDa	unknown	Endoplasmic reticulum	0.418195
Sbi_jg55302.t1	Cluster of similar to 24-methylenesterol C-methyltransferase 3, 24-sterol C-methyltransferase 3, Sterol-C-methyltransferase 3, EC 2.1.1.143 [Arabidopsis thaliana (Mouse-ear cress)] (Sbi_jg55302.t1)	SMT3B_ARATH	24-methylenesterol C-methyltransferase 3, 24-sterol C-methyltransferase 3, Sterol-C-methyltransferase 3, EC 2.1.1.143	Sbi_jg55302.t1,Seu_jg14362.t1	41 kDa	Endoplasmic reticulum	Endoplasmic reticulum	1
Sbi_jg61922.t1	Cluster of similar to Protein ILITYHIA [Arabidopsis thaliana (Mouse-ear cress)] (Sbi_jg61922.t1)	ILA_ARATH	Protein ILITYHIA	Sbi_jg61922.t1,Sbi_jg17292.t1	281 kDa	unknown	Chloroplast	0.421881
Seu_jg14883.t1	Cluster of similar to Outer envelope pore protein 24A, chloroplastic (Chloroplastic outer envelope pore protein of 24 kDa A) [Arabidopsis thaliana (Mouse-ear cress)] (Seu_jg14883.t1)	OP24A_ARATH	Outer envelope pore protein 24A, chloroplastic (Chloroplastic outer envelope pore protein of 24 kDa A)	Seu_jg14883.t1,Sbi_jg54887.t1	24 kDa	unknown	Chloroplast	0.768851
Sbi_jg12414.t1	Cluster of similar to 40S ribosomal protein S25 [Amaranthus cruentus (Purple amaranth) (Amaranthus paniculatus)] (Sbi_jg12414.t1)	RS25_AMACR	40S ribosomal protein S25	Sbi_jg12414.t1,Sbi_jg12413.t1,Seu_jg20257.t1	12 kDa	unknown	Chloroplast	0.647163
Sbi_jg11886.t1	Cluster of similar to Pentatricopeptide repeat-containing protein At4g13650 [Arabidopsis thaliana (Mouse-ear cress)] (Sbi_jg11886.t1)	PP307_ARATH	Pentatricopeptide repeat-containing protein At4g13650	Sbi_jg11886.t1,Sbi_jg46825.t1,Seu_jg21127.t1	208 kDa	unknown	Chloroplast	0.448847
Sbi_jg59213.t1	similar to Outer envelope pore protein 16-3, chloroplastic/mitochondrial (Chloroplastic outer envelope pore protein of 16 kDa 3, AtOEP16-3, OEP16-3) (Mitochondrial complex I subunit B14.7) [Arabidopsis thaliana (Mouse-ear cress)]	OP163_ARATH	Outer envelope pore protein 16-3, chloroplastic/mitochondrial (Chloroplastic outer envelope pore protein of 16 kDa 3, AtOEP16-3, OEP16-3) (Mitochondrial complex I subunit B14.7)		17 kDa	unknown	Mitochondrion	0.667308
Seu_jg2841.t1	similar to Mitochondrial import receptor subunit TOM40-1 (Translocase of outer membrane 40 kDa subunit homolog 1) [Cleaved into: Mitochondrial import receptor subunit TOM40-1, N-terminally processed ] [Arabidopsis thaliana (Mouse-ear cress)]	TO401_ARATH	Mitochondrial import receptor subunit TOM40-1 (Translocase of outer membrane 40 kDa subunit homolog 1) [Cleaved into: Mitochondrial import receptor subunit TOM40-1, N-terminally processed ]		34 kDa	unknown	Mitochondrion	0.730007
Sbi_jg5501.t1	Cluster of similar to Alkane hydroxylase MAH1, EC 1.14.-.- (Cytochrome P450 96A15) (Protein MID-CHAIN ALKANE HYDROXYLASE 1) [Arabidopsis thaliana (Mouse-ear cress)] (Sbi_jg5501.t1)	C96AF_ARATH	Alkane hydroxylase MAH1, EC 1.14.-.- (Cytochrome P450 96A15) (Protein MID-CHAIN ALKANE HYDROXYLASE 1)	Sbi_jg5501.t1,Sbi_jg5461.t1,Sbi_jg5464.t1	56 kDa	unknown	Endoplasmic reticulum	0.67159
Sbi_jg8625.t1	Cluster of similar to Eukaryotic translation initiation factor isoform 4G-1, eIF(iso)4G-1 [Arabidopsis thaliana (Mouse-ear cress)] (Sbi_jg8625.t1)	IF4G1_ARATH	Eukaryotic translation initiation factor isoform 4G-1, eIF(iso)4G-1	Sbi_jg8625.t1,Sbi_jg24757.t1,Sbi_jg44788.t1,Seu_jg19982.t1	85 kDa	unknown	Mitochondrion	0.674257
Sbi_jg39102.t1	Cluster of similar to Abscisic stress-ripening protein 1 [Solanum lycopersicum (Tomato) (Lycopersicon esculentum)] (Sbi_jg39102.t1)	ASR1_SOLLC	Abscisic stress-ripening protein 1	Sbi_jg39102.t1,Sbi_jg54361.t1,Seu_jg10966.t1,Sbi_jg54362.t1,Seu_jg10965.t1	21 kDa	unknown	Chloroplast	0.649219
Sbi_jg52144.t1	Cluster of similar to Probable L-type lectin-domain containing receptor kinase S.5, LecRK-S.5, EC 2.7.11.1 [Arabidopsis thaliana (Mouse-ear cress)] (Sbi_jg52144.t1)	LRKS5_ARATH	Probable L-type lectin-domain containing receptor kinase S.5, LecRK-S.5, EC 2.7.11.1	Sbi_jg52144.t1,Seu_jg3050.t1,Sbi_jg19512.t1,Sbi_jg37136.t1,Sbi_jg1701.t1,Seu_jg19173.t1,Sbi_jg37135.t1,Sbi_jg36924.t1,Sbi_jg2078.t1,Seu_jg4714.t1,Sbi_jg34856.t1,Sbi_jg18699.t1,Sbi_jg34851.t1,Sbi_jg36786.t1,Seu_jg4962.t1,Sbi_jg1703.t1,Seu_jg23736.t1,Sbi_jg59492.t1,Seu_jg16156.t1,Sbi_jg22231.t1,Seu_jg4964.t1,Seu_jg3041.t1,Sbi_jg33825.t1	77 kDa	unknown	Plasma membrane	0.523573
Sbi_jg16990.t1	similar to UPF0603 protein At1g54780, chloroplastic (Thylakoid lumen 18.3 kDa protein) [Arabidopsis thaliana (Mouse-ear cress)]	U603_ARATH	UPF0603 protein At1g54780, chloroplastic (Thylakoid lumen 18.3 kDa protein)		32 kDa	unknown	Mitochondrion	0.467547
Sbi_jg29249.t1	similar to Vesicle-associated protein 1-2 (Plant VAP homolog 12, AtPVA12) (VAMP-associated protein 1-2) [Cleaved into: Vesicle-associated protein 1-2, N-terminally processed ] [Arabidopsis thaliana (Mouse-ear cress)]	VAP12_ARATH	Vesicle-associated protein 1-2 (Plant VAP homolog 12, AtPVA12) (VAMP-associated protein 1-2) [Cleaved into: Vesicle-associated protein 1-2, N-terminally processed ]		26 kDa	Endoplasmic reticulum	Endoplasmic reticulum	1
Sbi_jg1943.t1	similar to 26S proteasome regulatory subunit 7 (26S proteasome AAA-ATPase subunit RPT1) (26S proteasome subunit 7) (Regulatory particle triple-A ATPase subunit 1) [Spinacia oleracea (Spinach)]	PRS7_SPIOL	26S proteasome regulatory subunit 7 (26S proteasome AAA-ATPase subunit RPT1) (26S proteasome subunit 7) (Regulatory particle triple-A ATPase subunit 1)		48 kDa	unknown	Chloroplast	0.463983
Sbi_jg12451.t1	Cluster of similar to Cyclase-associated protein 1, AtCAP1 (Adenylyl cyclase-associated protein) [Arabidopsis thaliana (Mouse-ear cress)] (Sbi_jg12451.t1)	ACAP1_ARATH	Cyclase-associated protein 1, AtCAP1 (Adenylyl cyclase-associated protein)	Sbi_jg12451.t1,Sbi_jg45865.t1	50 kDa	unknown	Chloroplast	0.647615
Sbi_jg48098.t1	Cluster of similar to Altered inheritance of mitochondria protein 32 [Debaryomyces hansenii (strain ATCC 36239 / CBS 767 / BCRC 21394 / JCM 1990 / NBRC 0083 / IGC 2968) (Yeast) (Torulaspora hansenii)] (Sbi_jg48098.t1)	AIM32_DEBHA	Altered inheritance of mitochondria protein 32	Sbi_jg48098.t1,Sbi_jg42041.t1	38 kDa	unknown	Chloroplast	0.499513
Sbi_jg23958.t1	Cluster of similar to Calcium-dependent protein kinase 1, OsCDPK1, OsCPK1, EC 2.7.11.1 [Oryza sativa subsp. japonica (Rice)] (Sbi_jg23958.t1)	CDPK1_ORYSJ	Calcium-dependent protein kinase 1, OsCDPK1, OsCPK1, EC 2.7.11.1	Sbi_jg23958.t1,Sbi_jg7790.t1	58 kDa	unknown	Plasma membrane	0.599223
Sbi_jg19257.t1	Cluster of similar to Chloroplast outer envelope 24 kD protein (Omp24) [Spinacia oleracea (Spinach)] (Sbi_jg19257.t1)			Sbi_jg19257.t1,Seu_jg5510.t1	16 kDa	unknown	Tonoplast	0.46208
Sbi_jg12231.t1	similar to Heavy metal-associated isoprenylated plant protein 26, AtHIP26, AtHIPP26 (Farnesylated protein 6, AtFP6) [Arabidopsis thaliana (Mouse-ear cress)]	HIP26_ARATH	Heavy metal-associated isoprenylated plant protein 26, AtHIP26, AtHIPP26 (Farnesylated protein 6, AtFP6)		18 kDa	unknown	Endoplasmic reticulum	0.810111
Sbi_jg20475.t1	Cluster of similar to 60S ribosomal protein L10 (QM protein homolog) [Vitis riparia (Frost grape) (Vitis vulpina)] (Sbi_jg20475.t1)	RL10_VITRI	60S ribosomal protein L10 (QM protein homolog)	Sbi_jg20475.t1,Sbi_jg2257.t1	25 kDa	unknown	Endoplasmic reticulum	0.377243
Sbi_jg42023.t1	Cluster of similar to Ras-related protein RABB1b, AtRABB1b (Ras-related protein GB2, AtGB2) (Ras-related protein Rab2C, AtRab2C) [Arabidopsis thaliana (Mouse-ear cress)] (Sbi_jg42023.t1)	RAB1B_ARATH	Ras-related protein RABB1b, AtRABB1b (Ras-related protein GB2, AtGB2) (Ras-related protein Rab2C, AtRab2C)	Sbi_jg42023.t1,Sbi_jg48083.t1	23 kDa	unknown	Tonoplast	0.332519
Sbi_jg2383.t1	similar to Signal recognition particle 54 kDa protein, chloroplastic, 54 chloroplast protein, 54CP, SRP54, cpSRP54 (FFC) [Arabidopsis thaliana (Mouse-ear cress)]	SR54C_ARATH	Signal recognition particle 54 kDa protein, chloroplastic, 54 chloroplast protein, 54CP, SRP54, cpSRP54 (FFC)		61 kDa	unknown	Chloroplast	0.480484
Sbi_jg47218.t1	similar to Aquaporin PIP-type [Atriplex canescens (Fourwing saltbush) (Calligonum canescens)]	PIP1_ATRCA	Aquaporin PIP-type		30 kDa	Plasma membrane	Plasma membrane	1
Sbi_jg25437.t1	Cluster of similar to Transmembrane 9 superfamily member 11 (Endomembrane protein 6) (Transmembrane nine protein 11, AtTMN11) [Arabidopsis thaliana (Mouse-ear cress)] (Sbi_jg25437.t1)	TMN11_ARATH	Transmembrane 9 superfamily member 11 (Endomembrane protein 6) (Transmembrane nine protein 11, AtTMN11)	Sbi_jg25437.t1,Sbi_jg2534.t1	74 kDa	unknown	Chloroplast	0.6403
Sbi_jg47057.t1	Cluster of similar to Translocase of chloroplast 34, EC 3.6.5.- (34 kDa chloroplast outer envelope protein) (GTP-binding protein IAP34) (GTP-binding protein OEP34) [Pisum sativum (Garden pea)] (Sbi_jg47057.t1)	TOC34_PEA	Translocase of chloroplast 34, EC 3.6.5.- (34 kDa chloroplast outer envelope protein) (GTP-binding protein IAP34) (GTP-binding protein OEP34)	Sbi_jg47057.t1,Sbi_jg12121.t1	34 kDa	unknown	Chloroplast	0.476874
Seu_jg20458.t1	Cluster of similar to Polyadenylate-binding protein 2, PABP-2, Poly(A)-binding protein 2 [Arabidopsis thaliana (Mouse-ear cress)] (Seu_jg20458.t1)	PABP2_ARATH	Polyadenylate-binding protein 2, PABP-2, Poly(A)-binding protein 2	Seu_jg20458.t1,Sbi_jg46115.t1,Seu_jg20461.t1,Sbi_jg45410.t1	71 kDa	unknown	Mitochondrion	0.780079
Sbi_jg16895.t1	Cluster of similar to 60S ribosomal protein L36-2 [Arabidopsis thaliana (Mouse-ear cress)] (Sbi_jg16895.t1)	RL362_ARATH	60S ribosomal protein L36-2	Sbi_jg16895.t1,Sbi_jg15634.t1	13 kDa	unknown	Chloroplast	0.450731
Sbi_jg41561.t1	Cluster of similar to Aspartic proteinase A1, EC 3.4.23.- [Arabidopsis thaliana (Mouse-ear cress)] (Sbi_jg41561.t1)	APA1_ARATH	Aspartic proteinase A1, EC 3.4.23.-	Sbi_jg41561.t1,Sbi_jg48497.t1,Sbi_jg50168.t1,Sbi_jg40195.t1	65 kDa	unknown	Mitochondrion	0.755916
Sbi_jg40722.t1	Cluster of similar to DEAD-box ATP-dependent RNA helicase 37, EC 3.6.4.13 (OsPL10a) [Oryza sativa subsp. japonica (Rice)] (Sbi_jg40722.t1)	RH37_ORYSJ	DEAD-box ATP-dependent RNA helicase 37, EC 3.6.4.13 (OsPL10a)	Sbi_jg40722.t1,Sbi_jg59146.t1,Sbi_jg63487.t1,Seu_jg23414.t1	69 kDa	unknown	Chloroplast	0.576377
Sbi_jg17840.t1	similar to Signal peptide peptidase 2, OsSPP2, EC 3.4.23.- (Intramembrane protease 2, IMP, IMPAS) [Oryza sativa subsp. japonica (Rice)]	SIP2_ORYSJ	Signal peptide peptidase 2, OsSPP2, EC 3.4.23.- (Intramembrane protease 2, IMP, IMPAS)		38 kDa	Endoplasmic reticulum	Endoplasmic reticulum	1
Seu_jg18669.t1	Cluster of similar to Probable mitochondrial saccharopine dehydrogenase-like oxidoreductase At5g39410, SDH, EC 1.-.-.- [Arabidopsis thaliana (Mouse-ear cress)] (Seu_jg18669.t1)	SCPDL_ARATH	Probable mitochondrial saccharopine dehydrogenase-like oxidoreductase At5g39410, SDH, EC 1.-.-.-	Seu_jg18669.t1,Sbi_jg29706.t1,Seu_jg18668.t1,Sbi_jg43228.t1	51 kDa	unknown	Tonoplast	0.648748
Sbi_jg55626.t1	Cluster of similar to Probable NADH dehydrogenase [ubiquinone] 1 alpha subcomplex subunit 12 [Arabidopsis thaliana (Mouse-ear cress)] (Sbi_jg55626.t1)	NDUAC_ARATH	Probable NADH dehydrogenase [ubiquinone] 1 alpha subcomplex subunit 12	Sbi_jg55626.t1,Sbi_jg14851.t1	18 kDa	Mitochondrion	Mitochondrion	1
Sbi_jg13447.t1	Cluster of similar to Ras-related protein RABC1, AtRABC1 (Ras-related protein Rab18, AtRab18) [Arabidopsis thaliana (Mouse-ear cress)] (Sbi_jg13447.t1)	RABC1_ARATH	Ras-related protein RABC1, AtRABC1 (Ras-related protein Rab18, AtRab18)	Sbi_jg13447.t1,Sbi_jg52420.t1	23 kDa	unknown	Endoplasmic reticulum	0.644292
Sbi_jg39565.t1	similar to Endoglucanase 24, EC 3.2.1.4 (Endo-1,4-beta glucanase 24) [Oryza sativa subsp. japonica (Rice)]	GUN24_ORYSJ	Endoglucanase 24, EC 3.2.1.4 (Endo-1,4-beta glucanase 24)		57 kDa	unknown	Tonoplast	0.832952
Sbi_jg34074.t1	Cluster of similar to T-complex protein 1 subunit zeta 1, TCP-1-zeta 1 (CCT-zeta 1) (Chaperonin CCT6A) [Arabidopsis thaliana (Mouse-ear cress)] (Sbi_jg34074.t1)	TCPZA_ARATH	T-complex protein 1 subunit zeta 1, TCP-1-zeta 1 (CCT-zeta 1) (Chaperonin CCT6A)	Sbi_jg34074.t1,Sbi_jg26490.t1	59 kDa	unknown	Chloroplast	0.465429
Sbi_jg22813.t1	Cluster of similar to Dehydrogenase/reductase SDR family member 7, EC 1.1.1.- (Retinal short-chain dehydrogenase/reductase 4, retSDR4) (Short chain dehydrogenase/reductase family 34C member 1, Protein SDR34C1) [Homo sapiens (Human)] (Sbi_jg22813.t1)	DHRS7_HUMAN	Dehydrogenase/reductase SDR family member 7, EC 1.1.1.- (Retinal short-chain dehydrogenase/reductase 4, retSDR4) (Short chain dehydrogenase/reductase family 34C member 1, Protein SDR34C1)	Sbi_jg22813.t1,Seu_jg16685.t1	36 kDa	unknown	Plasma membrane	0.542101
Sbi_jg27472.t1	Cluster of similar to Peroxiredoxin-2E, chloroplastic, EC 1.11.1.25 (Glutaredoxin-dependent peroxiredoxin) (Peroxiredoxin IIE) (Thioredoxin peroxidase 2E) [Arabidopsis thaliana (Mouse-ear cress)] (Sbi_jg27472.t1)	PRX2E_ARATH	Peroxiredoxin-2E, chloroplastic, EC 1.11.1.25 (Glutaredoxin-dependent peroxiredoxin) (Peroxiredoxin IIE) (Thioredoxin peroxidase 2E)	Sbi_jg27472.t1,Sbi_jg33209.t1	26 kDa	unknown	Chloroplast	0.599281
Sbi_jg3947.t1	similar to Dynamin-related protein 5A (Soybean dynamin-like protein 5A, SDL5A) [Glycine max (Soybean) (Glycine hispida)]	SDL5A_SOYBN	Dynamin-related protein 5A (Soybean dynamin-like protein 5A, SDL5A)		68 kDa	unknown	Endoplasmic reticulum	0.628593
Sbi_jg34257.t1	Cluster of similar to Magnesium transporter MRS2-1 (Magnesium Transporter 2, AtMGT2) [Arabidopsis thaliana (Mouse-ear cress)] (Sbi_jg34257.t1)	MRS21_ARATH	Magnesium transporter MRS2-1 (Magnesium Transporter 2, AtMGT2)	Sbi_jg34257.t1,Sbi_jg17724.t1,Seu_jg2507.t1,Seu_jg18909.t1,Sbi_jg48560.t1,Sbi_jg41422.t1,Sbi_jg25922.t1	50 kDa	unknown	Tonoplast	0.873061
Sbi_jg13532.t1	Cluster of similar to Mitochondrial import receptor subunit TOM20 (Translocase of outer membrane 20 kDa subunit) [Solanum tuberosum (Potato)] (Sbi_jg13532.t1)	TOM20_SOLTU	Mitochondrial import receptor subunit TOM20 (Translocase of outer membrane 20 kDa subunit)	Sbi_jg13532.t1,Seu_jg9498.t1	23 kDa	Mitochondrion	Mitochondrion	1
Sbi_jg29686.t1	Cluster of similar to Chaperone protein ClpB3, chloroplastic (ATP-dependent Clp protease ATP-binding subunit ClpB homolog 3) (Casein lytic proteinase B3) (Protein ALBINO OR PALE GREEN 6) [Arabidopsis thaliana (Mouse-ear cress)] (Sbi_jg29686.t1)	CLPB3_ARATH	Chaperone protein ClpB3, chloroplastic (ATP-dependent Clp protease ATP-binding subunit ClpB homolog 3) (Casein lytic proteinase B3) (Protein ALBINO OR PALE GREEN 6)	Sbi_jg29686.t1,Sbi_jg43209.t1,Seu_jg18683.t1	109 kDa	unknown	Mitochondrion	0.556667
Seu_jg15356.t1	Cluster of similar to 40S ribosomal protein S10-2 [Oryza sativa subsp. japonica (Rice)] (Seu_jg15356.t1)	RS10B_ORYSJ	40S ribosomal protein S10-2	Seu_jg15356.t1,Sbi_jg6566.t1,Sbi_jg4818.t1,Seu_jg12744.t1	37 kDa	unknown	Chloroplast	0.420051
Sbi_jg21723.t1	Cluster of similar to Protein transport protein SEC31 homolog B (SEC31-like protein B) [Arabidopsis thaliana (Mouse-ear cress)] (Sbi_jg21723.t1)	SC31B_ARATH	Protein transport protein SEC31 homolog B (SEC31-like protein B)	Sbi_jg21723.t1,Sbi_jg22096.t1	123 kDa	unknown	Mitochondrion	0.544774
Sbi_jg19049.t1	Cluster of similar to Cytochrome P450 CYP72A219, EC 1.14.-.- (Cytochrome P450 CYP72A129) [Panax ginseng (Korean ginseng)] (Sbi_jg19049.t1)	C7A29_PANGI	Cytochrome P450 CYP72A219, EC 1.14.-.- (Cytochrome P450 CYP72A129)	Sbi_jg19049.t1,Sbi_jg37479.t1,Seu_jg5323.t1	61 kDa	unknown	Endoplasmic reticulum	0.885515
Sbi_jg11774.t1	similar to Succinate dehydrogenase [ubiquinone] iron-sulfur subunit 2, mitochondrial, EC 1.3.5.1 (Iron-sulfur subunit of complex II, Ip) [Arabidopsis thaliana (Mouse-ear cress)]	SDHB2_ARATH	Succinate dehydrogenase [ubiquinone] iron-sulfur subunit 2, mitochondrial, EC 1.3.5.1 (Iron-sulfur subunit of complex II, Ip)		31 kDa	unknown	Mitochondrion	0.648151
Sbi_jg47496.t1	Cluster of similar to Guanosine nucleotide diphosphate dissociation inhibitor At5g09550, AtGDI [Arabidopsis thaliana (Mouse-ear cress)] (Sbi_jg47496.t1)	GDI_ARATH	Guanosine nucleotide diphosphate dissociation inhibitor At5g09550, AtGDI	Sbi_jg47496.t1,Sbi_jg38379.t1,Sbi_jg6477.t1	50 kDa	unknown	Tonoplast	0.628698
Sbi_jg39511.t1	Cluster of similar to Putative syntaxin-131, AtSYP131 [Arabidopsis thaliana (Mouse-ear cress)] (Sbi_jg39511.t1)	SY131_ARATH	Putative syntaxin-131, AtSYP131	Sbi_jg39511.t1,Seu_jg24332.t1,Sbi_jg54821.t1	39 kDa	unknown	Plasma membrane	0.805068
Sbi_jg19147.t1	Cluster of similar to Monodehydroascorbate reductase 4, peroxisomal, AtMDAR4, EC 1.6.5.4 [Arabidopsis thaliana (Mouse-ear cress)] (Sbi_jg19147.t1)	MDAR4_ARATH	Monodehydroascorbate reductase 4, peroxisomal, AtMDAR4, EC 1.6.5.4	Sbi_jg19147.t1,Sbi_jg37567.t1	53 kDa	unknown	Chloroplast	0.67142
Sbi_jg33860.t1	Cluster of similar to MA3 DOMAIN-CONTAINING TRANSLATION REGULATORY FACTOR 1 (MA3 domain-containing protein 6) [Arabidopsis thaliana (Mouse-ear cress)] (Sbi_jg33860.t1)	MRF1_ARATH	MA3 DOMAIN-CONTAINING TRANSLATION REGULATORY FACTOR 1 (MA3 domain-containing protein 6)	Sbi_jg33860.t1,Sbi_jg26701.t1	79 kDa	unknown	Mitochondrion	0.635539
Seu_jg26356.t1	similar to Importin subunit beta-1 (Karyopherin subunit beta-1, ATKPNB1) [Arabidopsis thaliana (Mouse-ear cress)]	IMB1_ARATH	Importin subunit beta-1 (Karyopherin subunit beta-1, ATKPNB1)		96 kDa	unknown	Chloroplast	0.413151
Seu_jg463.t1	Cluster of similar to Eukaryotic translation initiation factor 3 subunit A, eIF3a (Eukaryotic translation initiation factor 3 large subunit) (Eukaryotic translation initiation factor 3 subunit 10) (PNLA-35) (eIF-3-theta) [Nicotiana tabacum (Common tobacco)] (Seu_jg463.t1)	EIF3A_TOBAC	Eukaryotic translation initiation factor 3 subunit A, eIF3a (Eukaryotic translation initiation factor 3 large subunit) (Eukaryotic translation initiation factor 3 subunit 10) (PNLA-35) (eIF-3-theta)	Seu_jg463.t1,Sbi_jg17204.t1	113 kDa	unknown	Chloroplast	0.465917
Sbi_jg52126.t1	similar to 14-3-3 protein 4 (PBLT4) [Solanum lycopersicum (Tomato) (Lycopersicon esculentum)]	14334_SOLLC	14-3-3 protein 4 (PBLT4)		30 kDa	unknown	Endoplasmic reticulum	0.318685
Seu_jg698.t1	similar to Probable protein phosphatase 2C 33, AtPP2C33, EC 3.1.3.16 (AtPPC6;1) [Arabidopsis thaliana (Mouse-ear cress)]	P2C33_ARATH	Probable protein phosphatase 2C 33, AtPP2C33, EC 3.1.3.16 (AtPPC6;1)		52 kDa	unknown	Tonoplast	0.697072
Sbi_jg42465.t1	similar to T-complex protein 1 subunit alpha, TCP-1-alpha (CCT-alpha) (Chaperonin CCT1) [Arabidopsis thaliana (Mouse-ear cress)]	TCPA_ARATH	T-complex protein 1 subunit alpha, TCP-1-alpha (CCT-alpha) (Chaperonin CCT1)		59 kDa	unknown	Chloroplast	0.53221
Sbi_jg59140.t1	Cluster of similar to 60S ribosomal protein L21-1 [Arabidopsis thaliana (Mouse-ear cress)] (Sbi_jg59140.t1)	RL211_ARATH	60S ribosomal protein L21-1	Sbi_jg59140.t1,Sbi_jg47518.t1	19 kDa	unknown	Chloroplast	0.681635
Sbi_jg10974.t1	Cluster of similar to LysM domain-containing GPI-anchored protein 2 (Chitin elicitor-binding protein LYM2, CEBiP LYM2) [Arabidopsis thaliana (Mouse-ear cress)] (Sbi_jg10974.t1)	LYM2_ARATH	LysM domain-containing GPI-anchored protein 2 (Chitin elicitor-binding protein LYM2, CEBiP LYM2)	Sbi_jg10974.t1,Sbi_jg47369.t1	39 kDa	unknown	Plasma membrane	0.868984
Sbi_jg4783.t1	Cluster of similar to ERBB-3 BINDING PROTEIN 1, StEBP1 [Solanum tuberosum (Potato)] (Sbi_jg4783.t1)	EBP1_SOLTU	ERBB-3 BINDING PROTEIN 1, StEBP1	Sbi_jg4783.t1,Sbi_jg7289.t1,Seu_jg17537.t1	43 kDa	unknown	Mitochondrion	0.75131
Sbi_jg29097.t1	Cluster of similar to Protein TRIGALACTOSYLDIACYLGLYCEROL 4, chloroplastic (Protein PIGMENT DEFECTIVE 320) [Arabidopsis thaliana (Mouse-ear cress)] (Sbi_jg29097.t1)	TGD4_ARATH	Protein TRIGALACTOSYLDIACYLGLYCEROL 4, chloroplastic (Protein PIGMENT DEFECTIVE 320)	Sbi_jg29097.t1,Sbi_jg3316.t1	53 kDa	unknown	Chloroplast	0.527076
Sbi_jg23954.t1	similar to Reticulon-like protein B1, AtRTNLB1 (VirB2-interacting protein 1) [Arabidopsis thaliana (Mouse-ear cress)]	RTNLA_ARATH	Reticulon-like protein B1, AtRTNLB1 (VirB2-interacting protein 1)		28 kDa	unknown	Endoplasmic reticulum	0.815041
Sbi_jg34958.t1	similar to Ammonium transporter 1 member 3 (LeAMT1;3) [Solanum lycopersicum (Tomato) (Lycopersicon esculentum)]	AMT13_SOLLC	Ammonium transporter 1 member 3 (LeAMT1;3)		44 kDa	unknown	Tonoplast	0.930521
Seu_jg14998.t1	Cluster of similar to Nicalin-1 (Nicastrin-like protein 1) [Danio rerio (Zebrafish) (Brachydanio rerio)] (Seu_jg14998.t1)	NCLN_DANRE	Nicalin-1 (Nicastrin-like protein 1)	Seu_jg14998.t1,Sbi_jg26463.t1	62 kDa	unknown	Plasma membrane	0.520622
Sbi_jg4003.t1	Cluster of similar to Vesicle-fusing ATPase, EC 3.6.4.6 (N-ethylmaleimide-sensitive fusion protein) (Vesicular-fusion protein NSF) [Arabidopsis thaliana (Mouse-ear cress)] (Sbi_jg4003.t1)	NSF_ARATH	Vesicle-fusing ATPase, EC 3.6.4.6 (N-ethylmaleimide-sensitive fusion protein) (Vesicular-fusion protein NSF)	Sbi_jg4003.t1,Sbi_jg49212.t1	81 kDa	unknown	Chloroplast	0.476112
Sbi_jg37117.t1	Cluster of similar to 3-deoxy-manno-octulosonate cytidylyltransferase, mitochondrial, EC 2.7.7.38 (CMP-2-keto-3-deoxyoctulosonic acid synthase, AtCKS, CMP-KDO synthase) [Arabidopsis thaliana (Mouse-ear cress)] (Sbi_jg37117.t1)	KDSB_ARATH	3-deoxy-manno-octulosonate cytidylyltransferase, mitochondrial, EC 2.7.7.38 (CMP-2-keto-3-deoxyoctulosonic acid synthase, AtCKS, CMP-KDO synthase)	Sbi_jg37117.t1,Sbi_jg18672.t1	33 kDa	unknown	Chloroplast	0.501669
Sbi_jg13518.t1	Cluster of similar to Tobamovirus multiplication protein 3, AtTOM3 [Arabidopsis thaliana (Mouse-ear cress)] (Sbi_jg13518.t1)	TOM3_ARATH	Tobamovirus multiplication protein 3, AtTOM3	Sbi_jg13518.t1,Seu_jg21312.t1,Sbi_jg18921.t1	34 kDa	unknown	Tonoplast	0.748451
Seu_jg18723.t1	Cluster of similar to NAD(P)H-quinone oxidoreductase subunit K, chloroplastic, EC 7.1.1.- (NAD(P)H dehydrogenase subunit K) (NADH-plastoquinone oxidoreductase subunit K) [Spinacia oleracea (Spinach)] (Seu_jg18723.t1)	NDHK_SPIOL	NAD(P)H-quinone oxidoreductase subunit K, chloroplastic, EC 7.1.1.- (NAD(P)H dehydrogenase subunit K) (NADH-plastoquinone oxidoreductase subunit K)	Seu_jg18723.t1,Seu_jg18751.t1,Seu_jg13369.t1	37 kDa	unknown	Mitochondrion	0.602458
Sbi_jg52522.t1	Cluster of similar to Nodulin-related protein 1, AtNRP1 (RPS2-interacting protein 11) [Arabidopsis thaliana (Mouse-ear cress)] (Sbi_jg52522.t1)	NDRP1_ARATH	Nodulin-related protein 1, AtNRP1 (RPS2-interacting protein 11)	Sbi_jg52522.t1,Sbi_jg13324.t1,Seu_jg9322.t1	13 kDa	unknown	Chloroplast	0.798586
Sbi_jg21174.t1	similar to Uncharacterized protein [Chenopodium quinoa (Quinoa)]				10 kDa	unknown	Mitochondrion	0.650473
Sbi_jg34611.t1	Cluster of similar to Coatomer subunit beta-1 (Beta-coat protein 1, Beta-COP 1) [Arabidopsis thaliana (Mouse-ear cress)] (Sbi_jg34611.t1)	COPB1_ARATH	Coatomer subunit beta-1 (Beta-coat protein 1, Beta-COP 1)	Sbi_jg34611.t1,Sbi_jg1913.t1	106 kDa	unknown	Chloroplast	0.632731
Sbi_jg59139.t1	Cluster of similar to Dirigent protein 23, AtDIR23 [Arabidopsis thaliana (Mouse-ear cress)] (Sbi_jg59139.t1)	DIR23_ARATH	Dirigent protein 23, AtDIR23	Sbi_jg59139.t1,Sbi_jg63496.t1	26 kDa	unknown	Plasma membrane	0.931616
Sbi_jg25122.t1	similar to 60S ribosomal protein L5 [Cucumis sativus (Cucumber)]	RL5_CUCSA	60S ribosomal protein L5		35 kDa	unknown	Mitochondrion	0.463564
Sbi_jg55350.t1	Cluster of similar to Transmembrane protein 205 [Xenopus laevis (African clawed frog)] (Sbi_jg55350.t1)	TM205_XENLA	Transmembrane protein 205	Sbi_jg55350.t1,Sbi_jg57917.t1	24 kDa	unknown	Endoplasmic reticulum	0.655295
Sbi_jg50780.t1	similar to Xylose isomerase, EC 5.3.1.5 [Arabidopsis thaliana (Mouse-ear cress)]	XYLA_ARATH	Xylose isomerase, EC 5.3.1.5		53 kDa	unknown	Plasma membrane	0.961659
Sbi_jg25693.t1	Cluster of similar to BTB/POZ domain-containing protein At1g30440 [Arabidopsis thaliana (Mouse-ear cress)] (Sbi_jg25693.t1)	Y1044_ARATH	BTB/POZ domain-containing protein At1g30440	Sbi_jg25693.t1,Sbi_jg9529.t1	70 kDa	unknown	Plasma membrane	0.604974
Sbi_jg52677.t1	Cluster of similar to Calcium-transporting ATPase 2, plasma membrane-type, EC 7.2.2.10 (Ca(2+)-ATPase isoform 2) [Arabidopsis thaliana (Mouse-ear cress)] (Sbi_jg52677.t1)	ACA2_ARATH	Calcium-transporting ATPase 2, plasma membrane-type, EC 7.2.2.10 (Ca(2+)-ATPase isoform 2)	Sbi_jg52677.t1,Sbi_jg13166.t1	111 kDa	unknown	Plasma membrane	0.784834
Seu_jg7478.t1	Cluster of similar to NADH dehydrogenase [ubiquinone] iron-sulfur protein 2, EC 7.1.1.2 (NADH dehydrogenase subunit 7) [Nicotiana sylvestris (Wood tobacco) (South American tobacco)] (Seu_jg7478.t1)	NDUS2_NICSY	NADH dehydrogenase [ubiquinone] iron-sulfur protein 2, EC 7.1.1.2 (NADH dehydrogenase subunit 7)	Seu_jg7478.t1,Sbi_jg51446.t1,Seu_jg3899.t1,Seu_jg47.t1	41 kDa	Mitochondrion	Mitochondrion	1
Sbi_jg63522.t1	Cluster of similar to Vacuolar sorting protein 39 (Protein EMBRYO DEFECTIVE 2754) [Arabidopsis thaliana (Mouse-ear cress)] (Sbi_jg63522.t1)	VPS39_ARATH	Vacuolar sorting protein 39 (Protein EMBRYO DEFECTIVE 2754)	Sbi_jg63522.t1,Seu_jg23373.t1,Sbi_jg59114.t1	112 kDa	unknown	Tonoplast	0.844361
Sbi_jg42954.t1	Cluster of similar to Putative potassium transporter 12, AtPOT12 [Arabidopsis thaliana (Mouse-ear cress)] (Sbi_jg42954.t1)	POT12_ARATH	Putative potassium transporter 12, AtPOT12	Sbi_jg42954.t1,Seu_jg11412.t1,Sbi_jg45563.t1	92 kDa	unknown	Tonoplast	0.818219
Sbi_jg14805.t1	similar to Uncharacterized protein [Spinacia oleracea (Spinach)]				18 kDa	unknown	Chloroplast	0.646532
Seu_jg2278.t1	Cluster of similar to Coatomer subunit delta-1 (Delta-coat protein 1, Delta-COP 1) [Oryza sativa subsp. japonica (Rice)] (Seu_jg2278.t1)	COPD1_ORYSJ	Coatomer subunit delta-1 (Delta-coat protein 1, Delta-COP 1)	Seu_jg2278.t1,Sbi_jg40714.t1	58 kDa	unknown	Chloroplast	0.609456
Sbi_jg60889.t1	Cluster of similar to UTP--glucose-1-phosphate uridylyltransferase, EC 2.7.7.9 (UDP-glucose pyrophosphorylase, UDPGP, UGPase) [Solanum tuberosum (Potato)] (Sbi_jg60889.t1)	UGPA_SOLTU	UTP--glucose-1-phosphate uridylyltransferase, EC 2.7.7.9 (UDP-glucose pyrophosphorylase, UDPGP, UGPase)	Sbi_jg60889.t1,Sbi_jg16404.t1	52 kDa	unknown	Endoplasmic reticulum	0.629229
Sbi_jg26847.t1	Cluster of similar to Eukaryotic translation initiation factor 2 subunit alpha homolog [Arabidopsis thaliana (Mouse-ear cress)] (Sbi_jg26847.t1)	IF2AH_ARATH	Eukaryotic translation initiation factor 2 subunit alpha homolog	Sbi_jg26847.t1,Sbi_jg33724.t1	39 kDa	unknown	Chloroplast	0.356371
Sbi_jg30555.t1	Cluster of similar to Big_12 domain-containing protein [Spinacia oleracea (Spinach)] (Sbi_jg30555.t1)			Sbi_jg30555.t1,Sbi_jg58692.t1	121 kDa	unknown	Endoplasmic reticulum	0.495298
Sbi_jg39919.t1	Cluster of similar to Glycerol-3-phosphate dehydrogenase SDP6, mitochondrial, EC 1.1.5.3 (Protein SUGAR-DEPENDENT 6) [Arabidopsis thaliana (Mouse-ear cress)] (Sbi_jg39919.t1)	SDP6_ARATH	Glycerol-3-phosphate dehydrogenase SDP6, mitochondrial, EC 1.1.5.3 (Protein SUGAR-DEPENDENT 6)	Sbi_jg39919.t1,Sbi_jg55258.t1,Seu_jg14410.t1	61 kDa	unknown	Mitochondrion	0.571052
Sbi_jg20758.t1	Cluster of similar to 40S ribosomal protein S23 (S12) [Fragaria ananassa (Strawberry) (Fragaria chiloensis x Fragaria virginiana)] (Sbi_jg20758.t1)	RS23_FRAAN	40S ribosomal protein S23 (S12)	Sbi_jg20758.t1,Sbi_jg23002.t1	16 kDa	unknown	Endoplasmic reticulum	0.709481
Sbi_jg10251.t1	similar to Transmembrane protein 184A [Homo sapiens (Human)]	T184A_HUMAN	Transmembrane protein 184A		31 kDa	unknown	Endoplasmic reticulum	0.611959
Seu_jg11262.t1	Cluster of similar to T-complex protein 1 subunit epsilon, TCP-1-epsilon (CCT-epsilon) (Chaperonin CCT5) [Arabidopsis thaliana (Mouse-ear cress)] (Seu_jg11262.t1)	TCPE_ARATH	T-complex protein 1 subunit epsilon, TCP-1-epsilon (CCT-epsilon) (Chaperonin CCT5)	Seu_jg11262.t1,Sbi_jg42773.t1	59 kDa	unknown	Chloroplast	0.677065
Sbi_jg33632.t1	Cluster of similar to Uncharacterized protein At2g27730, mitochondrial [Arabidopsis thaliana (Mouse-ear cress)] (Sbi_jg33632.t1)	UMP2_ARATH	Uncharacterized protein At2g27730, mitochondrial	Sbi_jg33632.t1,Sbi_jg26933.t1	13 kDa	unknown	Chloroplast	0.532092
Sbi_jg47558.t1	Cluster of similar to Heat shock 70 kDa protein, mitochondrial [Phaseolus vulgaris (Kidney bean) (French bean)] (Sbi_jg47558.t1)	HSP7M_PHAVU	Heat shock 70 kDa protein, mitochondrial	Sbi_jg47558.t1,Seu_jg21816.t1,Seu_jg11475.t1,Sbi_jg43030.t1	62 kDa	unknown	Mitochondrion	0.735296
Sbi_jg12471.t1	Cluster of similar to Phosphatidylinositol 4-kinase alpha 1, PI4-kinase alpha 1ao, PtdIns-4-kinase alpha 1, EC 2.7.1.67 (Phosphatidylinositol 4-OH kinase alpha1, AtPI4Kalpha1, PI-4Kalpha1) [Arabidopsis thaliana (Mouse-ear cress)] (Sbi_jg12471.t1)	P4KA1_ARATH	Phosphatidylinositol 4-kinase alpha 1, PI4-kinase alpha 1ao, PtdIns-4-kinase alpha 1, EC 2.7.1.67 (Phosphatidylinositol 4-OH kinase alpha1, AtPI4Kalpha1, PI-4Kalpha1)	Sbi_jg12471.t1,Seu_jg20205.t1	224 kDa	unknown	Plasma membrane	0.644224
Sbi_jg31160.t1	similar to HVA22-like protein a, AtHVA22a [Arabidopsis thaliana (Mouse-ear cress)]	HA22A_ARATH	HVA22-like protein a, AtHVA22a		20 kDa	unknown	Endoplasmic reticulum	0.833209
Sbi_jg49415.t1	Cluster of similar to Glycerol-3-phosphate 2-O-acyltransferase 4, AtGPAT4, EC 2.3.1.198 (Glycerol-3-phosphate acyltransferase 4) [Arabidopsis thaliana (Mouse-ear cress)] (Sbi_jg49415.t1)	GPAT4_ARATH	Glycerol-3-phosphate 2-O-acyltransferase 4, AtGPAT4, EC 2.3.1.198 (Glycerol-3-phosphate acyltransferase 4)	Sbi_jg49415.t1,Sbi_jg4517.t1	55 kDa	unknown	Tonoplast	0.5156
Sbi_jg25579.t1	Cluster of similar to Probable sucrose-phosphate synthase, EC 2.4.1.14 (UDP-glucose-fructose-phosphate glucosyltransferase) [Beta vulgaris (Sugar beet)] (Sbi_jg25579.t1)	SPSA_BETVU	Probable sucrose-phosphate synthase, EC 2.4.1.14 (UDP-glucose-fructose-phosphate glucosyltransferase)	Sbi_jg25579.t1,Sbi_jg21132.t1,Sbi_jg9398.t1,Sbi_jg22663.t1	118 kDa	unknown	Mitochondrion	0.53817
Sbi_jg6600.t1	Cluster of similar to Calcium sensing receptor, chloroplastic (Sulfurtransferase 3, AtStr3) [Arabidopsis thaliana (Mouse-ear cress)] (Sbi_jg6600.t1)	CAS_ARATH	Calcium sensing receptor, chloroplastic (Sulfurtransferase 3, AtStr3)	Sbi_jg6600.t1,Sbi_jg38497.t1	69 kDa	unknown	Mitochondrion	0.704497
Sbi_jg39408.t1	Cluster of similar to Pyruvate, phosphate dikinase, chloroplastic, EC 2.7.9.1 (Pyruvate, orthophosphate dikinase) [Mesembryanthemum crystallinum (Common ice plant) (Cryophytum crystallinum)] (Sbi_jg39408.t1)	PPDK_MESCR	Pyruvate, phosphate dikinase, chloroplastic, EC 2.7.9.1 (Pyruvate, orthophosphate dikinase)	Sbi_jg39408.t1,Sbi_jg54930.t1	104 kDa	unknown	Mitochondrion	0.61747
Sbi_jg52416.t1	similar to Photosystem I reaction center subunit N, chloroplastic, PSI-N [Arabidopsis thaliana (Mouse-ear cress)]	PSAN_ARATH	Photosystem I reaction center subunit N, chloroplastic, PSI-N		18 kDa	unknown	Chloroplast	0.587977
Sbi_jg27073.t1	Cluster of similar to Myosin-17 (Myosin XI K, AtXIK) [Arabidopsis thaliana (Mouse-ear cress)] (Sbi_jg27073.t1)	MYO17_ARATH	Myosin-17 (Myosin XI K, AtXIK)	Sbi_jg27073.t1,Seu_jg22959.t1,Sbi_jg24612.t1,Sbi_jg31492.t1,Sbi_jg16672.t1	173 kDa	unknown	Endoplasmic reticulum	0.436906
Sbi_jg17400.t1	Cluster of similar to Mitochondrial proton/calcium exchanger protein (Leucine zipper-EF-hand-containing transmembrane protein 1) [Gallus gallus (Chicken)] (Sbi_jg17400.t1)	LETM1_CHICK	Mitochondrial proton/calcium exchanger protein (Leucine zipper-EF-hand-containing transmembrane protein 1)	Sbi_jg17400.t1,Sbi_jg6573.t1	85 kDa	unknown	Mitochondrion	0.633675
Sbi_jg13380.t1	similar to Elongation factor 1-delta, EF-1-delta (Elongation factor 1B-beta) (eEF-1B beta) [Spuriopimpinella brachycarpa (Chamnamul) (Pimpinella brachycarpa)]	EF1D_SPUBR	Elongation factor 1-delta, EF-1-delta (Elongation factor 1B-beta) (eEF-1B beta)		25 kDa	unknown	Chloroplast	0.558433
Sbi_jg32191.t1	similar to T-complex protein 1 subunit delta, TCP-1-delta (CCT-delta) (Chaperonin CCT4) [Arabidopsis thaliana (Mouse-ear cress)]	TCPD_ARATH	T-complex protein 1 subunit delta, TCP-1-delta (CCT-delta) (Chaperonin CCT4)		55 kDa	unknown	Chloroplast	0.65709
Sbi_jg44085.t1	Cluster of similar to ATP-dependent zinc metalloprotease FTSH 12, chloroplastic, AtFTSH12, EC 3.4.24.- [Arabidopsis thaliana (Mouse-ear cress)] (Sbi_jg44085.t1)	FTSHC_ARATH	ATP-dependent zinc metalloprotease FTSH 12, chloroplastic, AtFTSH12, EC 3.4.24.-	Sbi_jg44085.t1,Sbi_jg19525.t1,Seu_jg17886.t1	113 kDa	unknown	Chloroplast	0.251331
Sbi_jg4174.t1	Cluster of similar to Universal stress protein A-like protein [Arabidopsis thaliana (Mouse-ear cress)] (Sbi_jg4174.t1)	USPAL_ARATH	Universal stress protein A-like protein	Sbi_jg4174.t1,Sbi_jg49628.t1	19 kDa	unknown	Chloroplast	0.446747
Sbi_jg27653.t1	Cluster of similar to NADH--cytochrome b5 reductase 1, EC 1.6.2.2 [Arabidopsis thaliana (Mouse-ear cress)] (Sbi_jg27653.t1)	NB5R1_ARATH	NADH--cytochrome b5 reductase 1, EC 1.6.2.2	Sbi_jg27653.t1,Sbi_jg32806.t1	31 kDa	unknown	Plasma membrane	0.516009
Sbi_jg38410.t1	Cluster of similar to Short-chain dehydrogenase TIC 32, chloroplastic, EC 1.1.1.- (Translocon at the inner envelope membrane of chloroplasts 32, PsTIC32) [Pisum sativum (Garden pea)] (Sbi_jg38410.t1)	TIC32_PEA	Short-chain dehydrogenase TIC 32, chloroplastic, EC 1.1.1.- (Translocon at the inner envelope membrane of chloroplasts 32, PsTIC32)	Sbi_jg38410.t1,Sbi_jg23873.t1,Sbi_jg6516.t1,Seu_jg15404.t1	34 kDa	unknown	Tonoplast	0.488355
Seu_jg25702.t1	Cluster of similar to ABC transporter B family member 11, ABC transporter ABCB.11, AtABCB11 (Multidrug resistance protein 8) (P-glycoprotein 11) [Arabidopsis thaliana (Mouse-ear cress)] (Seu_jg25702.t1)	AB11B_ARATH	ABC transporter B family member 11, ABC transporter ABCB.11, AtABCB11 (Multidrug resistance protein 8) (P-glycoprotein 11)	Seu_jg25702.t1,Sbi_jg47695.t1,Seu_jg22008.t1,Sbi_jg31194.t1,Sbi_jg50568.t1,Sbi_jg40532.t1	137 kDa	unknown	Plasma membrane	0.853751
Sbi_jg4845.t1	similar to Glutamate decarboxylase, GAD, EC 4.1.1.15 (ERT D1) [Solanum lycopersicum (Tomato) (Lycopersicon esculentum)]	DCE_SOLLC	Glutamate decarboxylase, GAD, EC 4.1.1.15 (ERT D1)		56 kDa	unknown	Tonoplast	0.420937
Sbi_jg3878.t1	Cluster of similar to Uncharacterized protein [Chenopodium quinoa (Quinoa)] (Sbi_jg3878.t1)			Sbi_jg3878.t1,Sbi_jg49107.t1	30 kDa	unknown	Mitochondrion	0.626545
Sbi_jg17716.t1	Cluster of similar to CBS domain-containing protein CBSCBSPB3 [Arabidopsis thaliana (Mouse-ear cress)] (Sbi_jg17716.t1)	Y3295_ARATH	CBS domain-containing protein CBSCBSPB3	Sbi_jg17716.t1,Seu_jg965.t1,Sbi_jg62389.t1	59 kDa	unknown	Mitochondrion	0.71114
Seu_jg689.t1	similar to ER membrane protein complex subunit 10 [Xenopus tropicalis (Western clawed frog) (Silurana tropicalis)]	EMC10_XENTR	ER membrane protein complex subunit 10		33 kDa	unknown	Plasma membrane	0.861143
Sbi_jg15739.t1	Cluster of similar to Chitin elicitor receptor kinase 1, OsCERK1, EC 2.7.11.1 (LysM domain receptor-like kinase 1, LysM RLK1, LysM-containing receptor-like kinase 1) (LysM domain receptor-like kinase 9, OsLysM-RLK9) [Oryza sativa subsp. japonica (Rice)] (Sbi_jg15739.t1)	CERK1_ORYSJ	Chitin elicitor receptor kinase 1, OsCERK1, EC 2.7.11.1 (LysM domain receptor-like kinase 1, LysM RLK1, LysM-containing receptor-like kinase 1) (LysM domain receptor-like kinase 9, OsLysM-RLK9)	Sbi_jg15739.t1,Sbi_jg56530.t1,Sbi_jg15738.t1	43 kDa	unknown	Plasma membrane	0.472402
Sbi_jg13.t1	Cluster of similar to NAD(P)H-quinone oxidoreductase subunit H, chloroplastic, EC 7.1.1.- (NAD(P)H dehydrogenase subunit H) (NADH-plastoquinone oxidoreductase 49 kDa subunit) (NADH-plastoquinone oxidoreductase subunit H) [Spinacia oleracea (Spinach)] (Sbi_jg13.t1)	NDHH_SPIOL	NAD(P)H-quinone oxidoreductase subunit H, chloroplastic, EC 7.1.1.- (NAD(P)H dehydrogenase subunit H) (NADH-plastoquinone oxidoreductase 49 kDa subunit) (NADH-plastoquinone oxidoreductase subunit H)	Sbi_jg13.t1,Sbi_jg1621.t1,Sbi_jg44134.t1	44 kDa	unknown	Mitochondrion	0.664047
Sbi_jg63020.t1	Cluster of similar to 60S ribosomal protein L27-2 [Arabidopsis thaliana (Mouse-ear cress)] (Sbi_jg63020.t1)	RL272_ARATH	60S ribosomal protein L27-2	Sbi_jg63020.t1,Seu_jg23872.t1,Sbi_jg59623.t1	15 kDa	unknown	Mitochondrion	0.373634
Sbi_jg100.t1	Cluster of similar to Cytochrome b (Complex III subunit 3) (Complex III subunit III) (Cytochrome b-c1 complex subunit 3) (Ubiquinol-cytochrome-c reductase complex cytochrome b subunit) [Arabidopsis thaliana (Mouse-ear cress)] (Sbi_jg100.t1)	CYB_ARATH	Cytochrome b (Complex III subunit 3) (Complex III subunit III) (Cytochrome b-c1 complex subunit 3) (Ubiquinol-cytochrome-c reductase complex cytochrome b subunit)	Sbi_jg100.t1,Sbi_jg12585.t1	44 kDa	unknown	Mitochondrion	0.570338
Sbi_jg7357.t1	Cluster of similar to Vacuolar cation/proton exchanger 1 (Ca(2+)/H(+) antiporter CAX1) (Ca(2+)/H(+) exchanger 1) (Protein CATION EXCHANGER 1) (Protein RARE COLD INDUCIBLE 4) [Arabidopsis thaliana (Mouse-ear cress)] (Sbi_jg7357.t1)	CAX1_ARATH	Vacuolar cation/proton exchanger 1 (Ca(2+)/H(+) antiporter CAX1) (Ca(2+)/H(+) exchanger 1) (Protein CATION EXCHANGER 1) (Protein RARE COLD INDUCIBLE 4)	Sbi_jg7357.t1,Seu_jg12664.t1	49 kDa	unknown	Tonoplast	0.84791
Sbi_jg7213.t1	Cluster of similar to Non-specific lipid transfer protein GPI-anchored 7, AtLTPG-7, Protein LTP-GPI-ANCHORED 7 [Arabidopsis thaliana (Mouse-ear cress)] (Sbi_jg7213.t1)	LTPG7_ARATH	Non-specific lipid transfer protein GPI-anchored 7, AtLTPG-7, Protein LTP-GPI-ANCHORED 7	Sbi_jg7213.t1,Sbi_jg4888.t1	16 kDa	unknown	Endoplasmic reticulum	0.803616
Sbi_jg35787.t1	similar to Sugar transporter ERD6-like 7 [Arabidopsis thaliana (Mouse-ear cress)]	ERDL7_ARATH	Sugar transporter ERD6-like 7		50 kDa	unknown	Tonoplast	0.943138
Sbi_jg7014.t1	Cluster of similar to Sugar transport protein 13 (Hexose transporter 13) (Multicopy suppressor of snf4 deficiency protein 1) [Arabidopsis thaliana (Mouse-ear cress)] (Sbi_jg7014.t1)	STP13_ARATH	Sugar transport protein 13 (Hexose transporter 13) (Multicopy suppressor of snf4 deficiency protein 1)	Sbi_jg7014.t1,Sbi_jg5237.t2,Sbi_jg5237.t3	58 kDa	unknown	Plasma membrane	0.801602
Sbi_jg4418.t1	Cluster of similar to Peroxisomal membrane protein 11C (Peroxin-11C, AtPEX11c) [Arabidopsis thaliana (Mouse-ear cress)] (Sbi_jg4418.t1)	PX11C_ARATH	Peroxisomal membrane protein 11C (Peroxin-11C, AtPEX11c)	Sbi_jg4418.t1,Sbi_jg49333.t1	26 kDa	unknown	Chloroplast	0.856339
Seu_jg22130.t1	Cluster of similar to Sugar carrier protein C [Ricinus communis (Castor bean)] (Seu_jg22130.t1)	STC_RICCO	Sugar carrier protein C	Seu_jg22130.t1,Sbi_jg10545.t1	53 kDa	unknown	Plasma membrane	0.744922
Sbi_jg38767.t1	Cluster of similar to Alcohol dehydrogenase, EC 1.1.1.1 [Malus domestica (Apple) (Pyrus malus)] (Sbi_jg38767.t1)	ADH_MALDO	Alcohol dehydrogenase, EC 1.1.1.1	Sbi_jg38767.t1,Sbi_jg33068.t1,Sbi_jg26516.t1	41 kDa	unknown	Tonoplast	0.834927
Sbi_jg25959.t1	similar to Probable NAD(P)H dehydrogenase (quinone) FQR1-like 1, EC 1.6.5.2 [Arabidopsis thaliana (Mouse-ear cress)]	FQRL1_ARATH	Probable NAD(P)H dehydrogenase (quinone) FQR1-like 1, EC 1.6.5.2		22 kDa	unknown	Plasma membrane	0.561041
Sbi_jg21119.t1	Cluster of similar to ER membrane protein complex subunit 7 homolog [Arabidopsis thaliana (Mouse-ear cress)] (Sbi_jg21119.t1)	Y4213_ARATH	ER membrane protein complex subunit 7 homolog	Sbi_jg21119.t1,Sbi_jg26330.t1,Sbi_jg626.t1	23 kDa	unknown	Endoplasmic reticulum	0.774604
Sbi_jg49460.t1-DECOY	Cluster of Sbi_jg49460.t1-DECOY			Sbi_jg49460.t1-DECOY,Sbi_jg4367.t1-DECOY	?	unknown	Chloroplast	0.254308
Sbi_jg10815.t1	similar to Uncharacterized protein [Chenopodium quinoa (Quinoa)]				24 kDa	unknown	Tonoplast	0.585543
Sbi_jg42666.t1	Cluster of similar to REF/SRPP-like protein At1g67360 [Arabidopsis thaliana (Mouse-ear cress)] (Sbi_jg42666.t1)	Y1736_ARATH	REF/SRPP-like protein At1g67360	Sbi_jg42666.t1,Sbi_jg45285.t1	25 kDa	unknown	Plasma membrane	0.50719
Sbi_jg49600.t1	Cluster of similar to L-ascorbate peroxidase T, chloroplastic, EC 1.11.1.11 (Thylakoid-bound ascorbate peroxidase, AtAPx06, tAPX) [Arabidopsis thaliana (Mouse-ear cress)] (Sbi_jg49600.t1)	APXT_ARATH	L-ascorbate peroxidase T, chloroplastic, EC 1.11.1.11 (Thylakoid-bound ascorbate peroxidase, AtAPx06, tAPX)	Sbi_jg49600.t1,Sbi_jg4201.t1	46 kDa	unknown	Mitochondrion	0.644454
Sbi_jg40530.t1	similar to Uncharacterized protein [Beta vulgaris subsp. vulgaris (Beet)]				32 kDa	unknown	Tonoplast	0.929863
Sbi_jg11996.t1	Cluster of similar to Signal peptidase complex subunit 3B (Microsomal signal peptidase 22 kDa subunit, SPC22, SPase 22 kDa subunit) [Arabidopsis thaliana (Mouse-ear cress)] (Sbi_jg11996.t1)	SPC3B_ARATH	Signal peptidase complex subunit 3B (Microsomal signal peptidase 22 kDa subunit, SPC22, SPase 22 kDa subunit)	Sbi_jg11996.t1,Sbi_jg46924.t1	19 kDa	Endoplasmic reticulum	Endoplasmic reticulum	1
Sbi_jg59339.t1	Cluster of similar to Villin-2 [Arabidopsis thaliana (Mouse-ear cress)] (Sbi_jg59339.t1)	VILI2_ARATH	Villin-2	Sbi_jg59339.t1,Sbi_jg63285.t1	108 kDa	unknown	Chloroplast	0.579331
Sbi_jg26918.t1	similar to Cationic peroxidase 2, EC 1.11.1.7 (PNPC2) [Arachis hypogaea (Peanut)]	PER2_ARAHY	Cationic peroxidase 2, EC 1.11.1.7 (PNPC2)		36 kDa	unknown	Chloroplast	0.755359
Sbi_jg11344.t1	Cluster of similar to RuBisCO large subunit-binding protein subunit beta, chloroplastic (60 kDa chaperonin subunit beta) (CPN-60 beta) [Pisum sativum (Garden pea)] (Sbi_jg11344.t1)	RUBB_PEA	RuBisCO large subunit-binding protein subunit beta, chloroplastic (60 kDa chaperonin subunit beta) (CPN-60 beta)	Sbi_jg11344.t1,Sbi_jg46305.t1	65 kDa	unknown	Mitochondrion	0.590554
Sbi_jg8868.t1	Cluster of similar to Polyprotein of EF-Ts, chloroplastic, 150 kDa pro-protein (Protein EMBRYO DEFECTIVE 2726) [Cleaved into: Plastid-specific ribosomal protein-7, chloroplastic; Elongation factor Ts, chloroplastic, EF-Ts ] [Arabidopsis thaliana (Mouse-ear cress)] (Sbi_jg8868.t1)	PETS_ARATH	Polyprotein of EF-Ts, chloroplastic, 150 kDa pro-protein (Protein EMBRYO DEFECTIVE 2726) [Cleaved into: Plastid-specific ribosomal protein-7, chloroplastic; Elongation factor Ts, chloroplastic, EF-Ts ]	Sbi_jg8868.t1,Sbi_jg25014.t1	110 kDa	unknown	Mitochondrion	0.739706
Sbi_jg21870.t1	Cluster of similar to Thylakoid membrane protein slr0575 [Synechocystis sp. (strain PCC 6803 / Kazusa)] (Sbi_jg21870.t1)	Y575_SYNY3	Thylakoid membrane protein slr0575	Sbi_jg21870.t1,Sbi_jg29521.t1	30 kDa	unknown	Mitochondrion	0.597382
Sbi_jg38455.t1	similar to Heat shock protein 83 [Ipomoea nil (Japanese morning glory) (Pharbitis nil)]	HSP83_IPONI	Heat shock protein 83		81 kDa	unknown	Chloroplast	0.725587
Sbi_jg40179.t1	similar to Dihydrolipoyllysine-residue succinyltransferase component of 2-oxoglutarate dehydrogenase complex 1, mitochondrial, EC 2.3.1.61 (2-oxoglutarate dehydrogenase complex component E2-1, OGDC-E2-1) (Dihydrolipoamide succinyltransferase component of 2-oxoglutarate dehydrogenase complex 1) (E2K-1) [Arabidopsis thaliana (Mouse-ear cress)]	ODO2A_ARATH	Dihydrolipoyllysine-residue succinyltransferase component of 2-oxoglutarate dehydrogenase complex 1, mitochondrial, EC 2.3.1.61 (2-oxoglutarate dehydrogenase complex component E2-1, OGDC-E2-1) (Dihydrolipoamide succinyltransferase component of 2-oxoglutarate dehydrogenase complex 1) (E2K-1)		53 kDa	unknown	Chloroplast	0.585977
Sbi_jg39514.t1	Cluster of similar to BRASSINOSTEROID INSENSITIVE 1-associated receptor kinase 1, AtBAK1, BRI1-associated receptor kinase 1, EC 2.7.10.1, EC 2.7.11.1 (Protein ELONGATED) (Somatic embryogenesis receptor kinase 3, AtSERK3) (Somatic embryogenesis receptor-like kinase 3) [Arabidopsis thaliana (Mouse-ear cress)] (Sbi_jg39514.t1)	BAK1_ARATH	BRASSINOSTEROID INSENSITIVE 1-associated receptor kinase 1, AtBAK1, BRI1-associated receptor kinase 1, EC 2.7.10.1, EC 2.7.11.1 (Protein ELONGATED) (Somatic embryogenesis receptor kinase 3, AtSERK3) (Somatic embryogenesis receptor-like kinase 3)	Sbi_jg39514.t1,Sbi_jg39228.t1	68 kDa	unknown	Plasma membrane	0.922649
Sbi_jg52256.t1	similar to Probable metal-nicotianamine transporter YSL6 (Protein YELLOW STRIPE LIKE 6, AtYSL6) [Arabidopsis thaliana (Mouse-ear cress)]	YSL6_ARATH	Probable metal-nicotianamine transporter YSL6 (Protein YELLOW STRIPE LIKE 6, AtYSL6)		73 kDa	unknown	Tonoplast	0.549847
Sbi_jg16286.t1	Cluster of similar to Ras-related protein RHN1 [Nicotiana plumbaginifolia (Leadwort-leaved tobacco) (Tex-Mex tobacco)] (Sbi_jg16286.t1)	RHN1_NICPL	Ras-related protein RHN1	Sbi_jg16286.t1,Seu_jg22647.t1	22 kDa	unknown	Endoplasmic reticulum	0.468402
Sbi_jg63340.t1	Cluster of similar to 1-acyl-sn-glycerol-3-phosphate acyltransferase 2, EC 2.3.1.51 (Lysophosphatidyl acyltransferase 2) [Arabidopsis thaliana (Mouse-ear cress)] (Sbi_jg63340.t1)	LPAT2_ARATH	1-acyl-sn-glycerol-3-phosphate acyltransferase 2, EC 2.3.1.51 (Lysophosphatidyl acyltransferase 2)	Sbi_jg63340.t1,Sbi_jg59282.t1	44 kDa	Endoplasmic reticulum	Endoplasmic reticulum	1
Sbi_jg25363.t1	similar to Transmembrane 9 superfamily member 7 (Endomembrane protein 5) (Transmembrane nine protein 7, AtTMN7) [Arabidopsis thaliana (Mouse-ear cress)]	TMN7_ARATH	Transmembrane 9 superfamily member 7 (Endomembrane protein 5) (Transmembrane nine protein 7, AtTMN7)		73 kDa	unknown	Chloroplast	0.419653
Sbi_jg62019.t1	similar to Elongation factor 1-beta 1, EF-1-beta 1 (Elongation factor 1-beta' 1, EF-1-beta' 1) (Elongation factor 1B-alpha 1) (eEF-1B alpha 1) [Arabidopsis thaliana (Mouse-ear cress)]	EF1B1_ARATH	Elongation factor 1-beta 1, EF-1-beta 1 (Elongation factor 1-beta' 1, EF-1-beta' 1) (Elongation factor 1B-alpha 1) (eEF-1B alpha 1)		25 kDa	unknown	Mitochondrion	0.77439
Sbi_jg37514.t1	similar to T-complex protein 1 subunit eta, TCP-1-eta (CCT-eta) (Chaperonin CCT7) [Arabidopsis thaliana (Mouse-ear cress)]	TCPH_ARATH	T-complex protein 1 subunit eta, TCP-1-eta (CCT-eta) (Chaperonin CCT7)		60 kDa	unknown	Chloroplast	0.60604
Sbi_jg26979.t1	Cluster of similar to 60S acidic ribosomal protein P2B [Zea mays (Maize)] (Sbi_jg26979.t1)	RLA2B_MAIZE	60S acidic ribosomal protein P2B	Sbi_jg26979.t1,Sbi_jg33569.t1	11 kDa	unknown	Chloroplast	0.636482
Sbi_jg59853.t1	Cluster of similar to 6-phosphofructo-2-kinase/fructose-2,6-bisphosphatase, 6PF-2-K/Fru-2,6-P2ase, AtF2KP, PFK/FBPase [Includes: 6-phosphofructo-2-kinase, EC 2.7.1.105; Fructose-2,6-bisphosphatase, EC 3.1.3.46 ] [Arabidopsis thaliana (Mouse-ear cress)] (Sbi_jg59853.t1)	F26_ARATH	6-phosphofructo-2-kinase/fructose-2,6-bisphosphatase, 6PF-2-K/Fru-2,6-P2ase, AtF2KP, PFK/FBPase [Includes: 6-phosphofructo-2-kinase, EC 2.7.1.105; Fructose-2,6-bisphosphatase, EC 3.1.3.46 ]	Sbi_jg59853.t1,Sbi_jg2413.t1	82 kDa	unknown	Mitochondrion	0.703772
Seu_jg19596.t1	Cluster of similar to Villin-4 [Arabidopsis thaliana (Mouse-ear cress)] (Seu_jg19596.t1)	VILI4_ARATH	Villin-4	Seu_jg19596.t1,Sbi_jg8996.t1	110 kDa	unknown	Mitochondrion	0.540621
Sbi_jg46963.t1	Cluster of similar to Phosphoenolpyruvate carboxylase 1, AtPPC1, PEPC 1, PEPCase 1, EC 4.1.1.31 (107-kDa PEPC polypeptide) [Arabidopsis thaliana (Mouse-ear cress)] (Sbi_jg46963.t1)	CAPP1_ARATH	Phosphoenolpyruvate carboxylase 1, AtPPC1, PEPC 1, PEPCase 1, EC 4.1.1.31 (107-kDa PEPC polypeptide)	Sbi_jg46963.t1,Sbi_jg12042.t1	110 kDa	unknown	Endoplasmic reticulum	0.466774
Sbi_jg25954.t1	similar to Ankyrin repeat domain-containing protein 2B [Arabidopsis thaliana (Mouse-ear cress)]	AKR2B_ARATH	Ankyrin repeat domain-containing protein 2B		37 kDa	unknown	Mitochondrion	0.604191
Sbi_jg46303.t1	similar to Probable inactive ATP-dependent zinc metalloprotease FTSHI 2, chloroplastic, AtFTSHI2 (Protein EMBRYO DEFECTIVE 2083) (Protein FTSH INACTIVE PROTEASE 2) [Arabidopsis thaliana (Mouse-ear cress)]	FTSI2_ARATH	Probable inactive ATP-dependent zinc metalloprotease FTSHI 2, chloroplastic, AtFTSHI2 (Protein EMBRYO DEFECTIVE 2083) (Protein FTSH INACTIVE PROTEASE 2)		99 kDa	unknown	Tonoplast	0.249303
Seu_jg20984.t1	Cluster of similar to 26S proteasome non-ATPase regulatory subunit 2 homolog A (26S proteasome regulatory subunit RPN1a, AtRPN1a) (26S proteasome regulatory subunit S2 homolog A) [Arabidopsis thaliana (Mouse-ear cress)] (Seu_jg20984.t1)	PSD2A_ARATH	26S proteasome non-ATPase regulatory subunit 2 homolog A (26S proteasome regulatory subunit RPN1a, AtRPN1a) (26S proteasome regulatory subunit S2 homolog A)	Seu_jg20984.t1,Sbi_jg11748.t1	98 kDa	unknown	Mitochondrion	0.536143
Sbi_jg36708.t1	similar to Glucose-6-phosphate 1-dehydrogenase 6, cytoplasmic, AtG6PD6, G6PDH6, EC 1.1.1.49 [Arabidopsis thaliana (Mouse-ear cress)]	G6PD6_ARATH	Glucose-6-phosphate 1-dehydrogenase 6, cytoplasmic, AtG6PD6, G6PDH6, EC 1.1.1.49		59 kDa	unknown	Endoplasmic reticulum	0.511927
Sbi_jg44014.t1	similar to Probable aldo-keto reductase 2, EC 1.1.1.- [Oryza sativa subsp. japonica (Rice)]	AKR2_ORYSJ	Probable aldo-keto reductase 2, EC 1.1.1.-		38 kDa	unknown	Mitochondrion	0.577401
Sbi_jg54748.t1	Cluster of similar to Cytochrome P450 81Q32, CrCYP81Q32, EC 1.14.-.- [Catharanthus roseus (Madagascar periwinkle) (Vinca rosea)] (Sbi_jg54748.t1)	CYQ32_CATRO	Cytochrome P450 81Q32, CrCYP81Q32, EC 1.14.-.-	Sbi_jg54748.t1,Seu_jg14749.t1	60 kDa	unknown	Endoplasmic reticulum	0.598571
Sbi_jg7661.t1	Cluster of similar to Protein TIC 56, chloroplastic (Translocon at the inner envelope membrane of chloroplasts 56, AtTIC56) [Arabidopsis thaliana (Mouse-ear cress)] (Sbi_jg7661.t1)	TIC56_ARATH	Protein TIC 56, chloroplastic (Translocon at the inner envelope membrane of chloroplasts 56, AtTIC56)	Sbi_jg7661.t1,Sbi_jg23831.t1	60 kDa	unknown	Chloroplast	0.545198
Sbi_jg58975.t1	similar to Magnesium-protoporphyrin IX monomethyl ester [oxidative] cyclase, chloroplastic, Mg-protoporphyrin IX monomethyl ester oxidative cyclase, EC 1.14.13.81 [Euphorbia esula (Leafy spurge)]	CRD1_EUPES	Magnesium-protoporphyrin IX monomethyl ester [oxidative] cyclase, chloroplastic, Mg-protoporphyrin IX monomethyl ester oxidative cyclase, EC 1.14.13.81		47 kDa	unknown	Chloroplast	0.565924
Sbi_jg45466.t1	similar to Inorganic phosphate transporter 2-1, chloroplastic (H(+)/Pi cotransporter, AtPht2;1) [Arabidopsis thaliana (Mouse-ear cress)]	PHT21_ARATH	Inorganic phosphate transporter 2-1, chloroplastic (H(+)/Pi cotransporter, AtPht2;1)		62 kDa	unknown	Chloroplast	0.608075
Sbi_jg11558.t1	Cluster of similar to Signal peptidase complex catalytic subunit SEC11C, EC 3.4.21.89 (Microsomal signal peptidase 21 kDa subunit, SPase 21 kDa subunit) (SEC11 homolog C) (SEC11-like protein 3) (SPC21) [Pongo abelii (Sumatran orangutan) (Pongo pygmaeus abelii)] (Sbi_jg11558.t1)	SC11C_PONAB	Signal peptidase complex catalytic subunit SEC11C, EC 3.4.21.89 (Microsomal signal peptidase 21 kDa subunit, SPase 21 kDa subunit) (SEC11 homolog C) (SEC11-like protein 3) (SPC21)	Sbi_jg11558.t1,Sbi_jg9041.t1	20 kDa	unknown	Endoplasmic reticulum	0.596784
Sbi_jg21811.t1	Cluster of similar to LEAF RUST 10 DISEASE-RESISTANCE LOCUS RECEPTOR-LIKE PROTEIN KINASE-like 2.1, EC 2.7.11.1 (Probable receptor-like serine/threonine-protein kinase LRK10L-2.1) [Arabidopsis thaliana (Mouse-ear cress)] (Sbi_jg21811.t1)	LRL21_ARATH	LEAF RUST 10 DISEASE-RESISTANCE LOCUS RECEPTOR-LIKE PROTEIN KINASE-like 2.1, EC 2.7.11.1 (Probable receptor-like serine/threonine-protein kinase LRK10L-2.1)	Sbi_jg21811.t1,Sbi_jg22003.t1,Seu_jg15936.t1	71 kDa	unknown	Endoplasmic reticulum	0.527468
Sbi_jg8171.t1	Cluster of similar to Hsp70-Hsp90 organizing protein 3, AtHop3 [Arabidopsis thaliana (Mouse-ear cress)] (Sbi_jg8171.t1)	HSOP3_ARATH	Hsp70-Hsp90 organizing protein 3, AtHop3	Sbi_jg8171.t1,Sbi_jg24337.t1	65 kDa	unknown	Chloroplast	0.50172
Seu_jg20187.t1	Cluster of similar to Protein TIC 62, chloroplastic (Translocon at the inner envelope membrane of chloroplasts 62, AtTIC62) [Arabidopsis thaliana (Mouse-ear cress)] (Seu_jg20187.t1)	TIC62_ARATH	Protein TIC 62, chloroplastic (Translocon at the inner envelope membrane of chloroplasts 62, AtTIC62)	Seu_jg20187.t1,Sbi_jg12487.t1	88 kDa	unknown	Mitochondrion	0.726026
Sbi_jg13372.t1	similar to protein starmaker-like [Eurytemora affinis]				74 kDa	unknown	Plasma membrane	0.59869
Sbi_jg31970.t1	Cluster of similar to Fructose-1,6-bisphosphatase, chloroplastic, FBPase, EC 3.1.3.11 (D-fructose-1,6-bisphosphate 1-phosphohydrolase) [Spinacia oleracea (Spinach)] (Sbi_jg31970.t1)	F16P1_SPIOL	Fructose-1,6-bisphosphatase, chloroplastic, FBPase, EC 3.1.3.11 (D-fructose-1,6-bisphosphate 1-phosphohydrolase)	Sbi_jg31970.t1,Seu_jg25078.t1	45 kDa	Chloroplast	Chloroplast	1
Sbi_jg50153.t1	Cluster of similar to Aminomethyltransferase, mitochondrial, EC 2.1.2.10 (Glycine cleavage system T protein, GCVT) [Mesembryanthemum crystallinum (Common ice plant) (Cryophytum crystallinum)] (Sbi_jg50153.t1)	GCST_MESCR	Aminomethyltransferase, mitochondrial, EC 2.1.2.10 (Glycine cleavage system T protein, GCVT)	Sbi_jg50153.t1,Sbi_jg40176.t1	44 kDa	unknown	Chloroplast	0.784709
Sbi_jg34451.t1	Cluster of similar to MLP-like protein 43 [Arabidopsis thaliana (Mouse-ear cress)] (Sbi_jg34451.t1)	MLP43_ARATH	MLP-like protein 43	Sbi_jg34451.t1,Sbi_jg2065.t1,Seu_jg19772.t1	18 kDa	unknown	Tonoplast	0.409006
Seu_jg20841.t1	Cluster of similar to PTI1-like tyrosine-protein kinase At3g15890, EC 2.7.10.2 [Arabidopsis thaliana (Mouse-ear cress)] (Seu_jg20841.t1)	Y3589_ARATH	PTI1-like tyrosine-protein kinase At3g15890, EC 2.7.10.2	Seu_jg20841.t1,Sbi_jg11585.t1	43 kDa	unknown	Plasma membrane	0.934339
Sbi_jg25877.t1	similar to Mitochondrial pyruvate carrier 4 [Arabidopsis thaliana (Mouse-ear cress)]	MPC4_ARATH	Mitochondrial pyruvate carrier 4		12 kDa	unknown	Mitochondrion	0.520253
Seu_jg67.t1	similar to NADH dehydrogenase [ubiquinone] iron-sulfur protein 3, EC 7.1.1.2 (NADH dehydrogenase subunit 9) [Beta trigyna (Caucasian wild beet)]	NDUS3_BETTR	NADH dehydrogenase [ubiquinone] iron-sulfur protein 3, EC 7.1.1.2 (NADH dehydrogenase subunit 9)		23 kDa	unknown	Mitochondrion	0.61415
Sbi_jg34158.t1	similar to Cell division protein FtsZ homolog 2-2, chloroplastic, AtFtsZ2-2 (Plastid division protein FTSZ2-2) [Arabidopsis thaliana (Mouse-ear cress)]	FTZ22_ARATH	Cell division protein FtsZ homolog 2-2, chloroplastic, AtFtsZ2-2 (Plastid division protein FTSZ2-2)		52 kDa	unknown	Chloroplast	0.672451
Sbi_jg54749.t1	Cluster of similar to Cytochrome P450 81Q32, CrCYP81Q32, EC 1.14.-.- [Catharanthus roseus (Madagascar periwinkle) (Vinca rosea)] (Sbi_jg54749.t1)	CYQ32_CATRO	Cytochrome P450 81Q32, CrCYP81Q32, EC 1.14.-.-	Sbi_jg54749.t1,Seu_jg14751.t1,Sbi_jg33146.t1,Sbi_jg39589.t1	58 kDa	unknown	Endoplasmic reticulum	0.730001
Sbi_jg11394.t1	Cluster of similar to Photosystem I reaction center subunit VI, chloroplastic, PSI-H (Light-harvesting complex I 11 kDa protein) [Spinacia oleracea (Spinach)] (Sbi_jg11394.t1)	PSAH_SPIOL	Photosystem I reaction center subunit VI, chloroplastic, PSI-H (Light-harvesting complex I 11 kDa protein)	Sbi_jg11394.t1,Seu_jg20676.t1	15 kDa	unknown	Chloroplast	0.756309
Sbi_jg20895.t1	Cluster of similar to 2-hydroxyacyl-CoA lyase, EC 4.1.-.- (2-hydroxyphytanoyl-CoA lyase, 2-HPCL) (Oxalyl-CoA decarboxylase) [Arabidopsis thaliana (Mouse-ear cress)] (Sbi_jg20895.t1)	HACL_ARATH	2-hydroxyacyl-CoA lyase, EC 4.1.-.- (2-hydroxyphytanoyl-CoA lyase, 2-HPCL) (Oxalyl-CoA decarboxylase)	Sbi_jg20895.t1,Sbi_jg22884.t1	62 kDa	unknown	Endoplasmic reticulum	0.47645
Seu_jg9525.t1	Cluster of similar to Cytochrome P450 89A2, EC 1.14.-.- (ATH 6-1) (CYPLXXXIX) [Arabidopsis thaliana (Mouse-ear cress)] (Seu_jg9525.t1)	C89A2_ARATH	Cytochrome P450 89A2, EC 1.14.-.- (ATH 6-1) (CYPLXXXIX)	Seu_jg9525.t1,Sbi_jg52332.t1	59 kDa	unknown	Endoplasmic reticulum	0.702077
Sbi_jg4717.t1	Cluster of similar to Thylakoid ADP,ATP carrier protein, chloroplastic (Thylakoid ADP/ATP translocase) [Arabidopsis thaliana (Mouse-ear cress)] (Sbi_jg4717.t1)	TAAC_ARATH	Thylakoid ADP,ATP carrier protein, chloroplastic (Thylakoid ADP/ATP translocase)	Sbi_jg4717.t1,Sbi_jg7360.t1	40 kDa	unknown	Tonoplast	0.311782
Sbi_jg17467.t1	Cluster of similar to CBS domain-containing protein CBSX6 [Arabidopsis thaliana (Mouse-ear cress)] (Sbi_jg17467.t1)	CBSX6_ARATH	CBS domain-containing protein CBSX6	Sbi_jg17467.t1,Seu_jg724.t1	45 kDa	unknown	Tonoplast	0.744583
Sbi_jg11405.t1	similar to Sulfite exporter TauE/SafE family protein 3 [Arabidopsis thaliana (Mouse-ear cress)]	TAUE3_ARATH	Sulfite exporter TauE/SafE family protein 3		50 kDa	unknown	Tonoplast	0.554794
Sbi_jg14069.t1	Cluster of similar to Erlin-2 (Endoplasmic reticulum lipid raft-associated protein 2) (Stomatin-prohibitin-flotillin-HflC/K domain-containing protein 2, SPFH domain-containing protein 2) [Bos taurus (Bovine)] (Sbi_jg14069.t1)	ERLN2_BOVIN	Erlin-2 (Endoplasmic reticulum lipid raft-associated protein 2) (Stomatin-prohibitin-flotillin-HflC/K domain-containing protein 2, SPFH domain-containing protein 2)	Sbi_jg14069.t1,Sbi_jg51903.t1	41 kDa	unknown	Endoplasmic reticulum	0.531788
Sbi_jg55605.t1	Cluster of similar to Syntaxin-22, AtSYP22, AtVAM3 (Protein SHOOT GRAVITROPISM 3) [Arabidopsis thaliana (Mouse-ear cress)] (Sbi_jg55605.t1)	SYP22_ARATH	Syntaxin-22, AtSYP22, AtVAM3 (Protein SHOOT GRAVITROPISM 3)	Sbi_jg55605.t1,Sbi_jg14824.t1	31 kDa	unknown	Tonoplast	0.727025
Sbi_jg40623.t1	Cluster of similar to Outer envelope membrane protein 7, AtOEP7 [Arabidopsis thaliana (Mouse-ear cress)] (Sbi_jg40623.t1)	OEP7_ARATH	Outer envelope membrane protein 7, AtOEP7	Sbi_jg40623.t1,Sbi_jg50644.t1	7 kDa	unknown	Tonoplast	0.876227
Sbi_jg35023.t1	similar to 60S ribosomal protein L30 [Lupinus luteus (European yellow lupine)]	RL30_LUPLU	60S ribosomal protein L30		10 kDa	unknown	Endoplasmic reticulum	0.817349
Sbi_jg63088.t1	similar to T-complex protein 1 subunit theta, TCP-1-theta (CCT-theta) (Chaperonin CCT8) (Chaperonin containing TCP1 8) (TCP1-ring complex) [Arabidopsis thaliana (Mouse-ear cress)]	TCPQ_ARATH	T-complex protein 1 subunit theta, TCP-1-theta (CCT-theta) (Chaperonin CCT8) (Chaperonin containing TCP1 8) (TCP1-ring complex)		59 kDa	unknown	Chloroplast	0.722032
Sbi_jg38495.t1	similar to T-complex protein 1 subunit beta, TCP-1-beta (CCT-beta) (Chaperonin CCT2) [Arabidopsis thaliana (Mouse-ear cress)]	TCPB_ARATH	T-complex protein 1 subunit beta, TCP-1-beta (CCT-beta) (Chaperonin CCT2)		57 kDa	unknown	Chloroplast	0.546324
Sbi_jg62520.t1	Cluster of similar to Protein RETICULATA-RELATED 4, chloroplastic [Arabidopsis thaliana (Mouse-ear cress)] (Sbi_jg62520.t1)	RER4_ARATH	Protein RETICULATA-RELATED 4, chloroplastic	Sbi_jg62520.t1,Sbi_jg17891.t1	42 kDa	unknown	Chloroplast	0.615307
Sbi_jg15566.t1	similar to Membrane steroid-binding protein 2, AtMP2 (Membrane-associated progesterone-binding protein 3, AtMAPR3) [Arabidopsis thaliana (Mouse-ear cress)]	MSBP2_ARATH	Membrane steroid-binding protein 2, AtMP2 (Membrane-associated progesterone-binding protein 3, AtMAPR3)		24 kDa	unknown	Endoplasmic reticulum	0.620536
Sbi_jg21066.t1	similar to NADP-dependent glyceraldehyde-3-phosphate dehydrogenase, EC 1.2.1.9 (Glyceraldehyde-3-phosphate dehydrogenase [NADP(+)]) (Non-phosphorylating glyceraldehyde 3-phosphate dehydrogenase) (Triosephosphate dehydrogenase) (nr-G3PDH) [Apium graveolens (Celery)]	GAPN_APIGR	NADP-dependent glyceraldehyde-3-phosphate dehydrogenase, EC 1.2.1.9 (Glyceraldehyde-3-phosphate dehydrogenase [NADP(+)]) (Non-phosphorylating glyceraldehyde 3-phosphate dehydrogenase) (Triosephosphate dehydrogenase) (nr-G3PDH)		53 kDa	unknown	Endoplasmic reticulum	0.530756
Sbi_jg29920.t1	similar to Mitochondrial import receptor subunit TOM9-2 (Mitochondrial import receptor subunit TOM22 homolog 2) (Translocase of outer membrane 22 kDa subunit homolog 2) (Translocase of outer membrane 9 kDa subunit TOM9-2) [Arabidopsis thaliana (Mouse-ear cress)]	TOM92_ARATH	Mitochondrial import receptor subunit TOM9-2 (Mitochondrial import receptor subunit TOM22 homolog 2) (Translocase of outer membrane 22 kDa subunit homolog 2) (Translocase of outer membrane 9 kDa subunit TOM9-2)		11 kDa	unknown	Mitochondrion	0.707596
Sbi_jg56376.t1	similar to 60S ribosomal protein L24 [Prunus avium (Cherry) (Cerasus avium)]	RL24_PRUAV	60S ribosomal protein L24		18 kDa	unknown	Chloroplast	0.490507
Sbi_jg48251.t1	Cluster of similar to Probable inactive receptor kinase At5g10020 [Arabidopsis thaliana (Mouse-ear cress)] (Sbi_jg48251.t1)	Y5020_ARATH	Probable inactive receptor kinase At5g10020	Sbi_jg48251.t1,Sbi_jg52819.t1,Sbi_jg41876.t1	114 kDa	unknown	Endoplasmic reticulum	0.703005
Sbi_jg30432.t1	similar to Defensin-like protein P322 (Probable protease inhibitor P322) [Solanum tuberosum (Potato)]	DF322_SOLTU	Defensin-like protein P322 (Probable protease inhibitor P322)		8 kDa	unknown	Chloroplast	0.5754
Sbi_jg29458.t1	Cluster of similar to Protein disulfide-isomerase 5-2, AtPDIL5-2 (Protein disulfide-isomerase 7-1, AtPDIL7-1) (Protein disulfide-isomerase 8, PDI8) [Arabidopsis thaliana (Mouse-ear cress)] (Sbi_jg29458.t1)	PDI52_ARATH	Protein disulfide-isomerase 5-2, AtPDIL5-2 (Protein disulfide-isomerase 7-1, AtPDIL7-1) (Protein disulfide-isomerase 8, PDI8)	Sbi_jg29458.t1,Sbi_jg3703.t1	111 kDa	unknown	Plasma membrane	0.758668
Sbi_jg46462.t1	similar to Cytochrome c oxidase subunit 5b-2, mitochondrial, AtCOX5b-2 [Arabidopsis thaliana (Mouse-ear cress)]	CX5B2_ARATH	Cytochrome c oxidase subunit 5b-2, mitochondrial, AtCOX5b-2		18 kDa	Mitochondrion	Mitochondrion	1
Sbi_jg30855.t1	Cluster of similar to Glycine--tRNA ligase, mitochondrial 1, EC 6.1.1.14 (Diadenosine tetraphosphate synthetase, Ap4A synthetase, EC 2.7.7.-) (Glycyl-tRNA synthetase 1, GlyRS-1) [Arabidopsis thaliana (Mouse-ear cress)] (Sbi_jg30855.t1)	SYGM1_ARATH	Glycine--tRNA ligase, mitochondrial 1, EC 6.1.1.14 (Diadenosine tetraphosphate synthetase, Ap4A synthetase, EC 2.7.7.-) (Glycyl-tRNA synthetase 1, GlyRS-1)	Sbi_jg30855.t1,Sbi_jg58412.t1	77 kDa	unknown	Endoplasmic reticulum	0.770846
Sbi_jg9236.t1	Cluster of similar to Leucine aminopeptidase 2, chloroplastic, EC 3.4.11.1 (Leucyl aminopeptidase 2, AtLAP2) (Proline aminopeptidase 2, EC 3.4.11.5) (Prolyl aminopeptidase 2) [Arabidopsis thaliana (Mouse-ear cress)] (Sbi_jg9236.t1)	AMPL2_ARATH	Leucine aminopeptidase 2, chloroplastic, EC 3.4.11.1 (Leucyl aminopeptidase 2, AtLAP2) (Proline aminopeptidase 2, EC 3.4.11.5) (Prolyl aminopeptidase 2)	Sbi_jg9236.t1,Seu_jg19356.t1	60 kDa	unknown	Tonoplast	0.834939
Seu_jg27547.t1	Cluster of similar to Protein RETICULATA-RELATED 1, chloroplastic [Arabidopsis thaliana (Mouse-ear cress)] (Seu_jg27547.t1)	RER1_ARATH	Protein RETICULATA-RELATED 1, chloroplastic	Seu_jg27547.t1,Sbi_jg41932.t1	57 kDa	unknown	Chloroplast	0.346746
Sbi_jg7666.t1	Cluster of similar to Probable phospholipid hydroperoxide glutathione peroxidase, PHGPx, EC 1.11.1.12 [Spinacia oleracea (Spinach)] (Sbi_jg7666.t1)	GPX4_SPIOL	Probable phospholipid hydroperoxide glutathione peroxidase, PHGPx, EC 1.11.1.12	Sbi_jg7666.t1,Sbi_jg23838.t1,Seu_jg12352.t1	23 kDa	unknown	Chloroplast	0.649555
Sbi_jg36884.t1	Cluster of similar to Uncharacterized protein [Spinacia oleracea (Spinach)] (Sbi_jg36884.t1)			Sbi_jg36884.t1,Sbi_jg18484.t1	37 kDa	unknown	Mitochondrion	0.69709
Sbi_jg14712.t1	similar to Uncharacterized protein [Spinacia oleracea (Spinach)]				16 kDa	unknown	Chloroplast	0.619665
Sbi_jg45103.t1	similar to Syntaxin-22, AtSYP22, AtVAM3 (Protein SHOOT GRAVITROPISM 3) [Arabidopsis thaliana (Mouse-ear cress)]	SYP22_ARATH	Syntaxin-22, AtSYP22, AtVAM3 (Protein SHOOT GRAVITROPISM 3)		29 kDa	unknown	Tonoplast	0.874304
Sbi_jg11475.t1	Cluster of similar to LRR receptor-like serine/threonine-protein kinase GHR1, EC 2.7.11.1 (Protein GUARD CELL HYDROGEN PEROXIDE-RESISTANT 1, AtGHR1) (Protein RADICAL-INDUCED CELL DEATH 7) [Arabidopsis thaliana (Mouse-ear cress)] (Sbi_jg11475.t1)	GHR1_ARATH	LRR receptor-like serine/threonine-protein kinase GHR1, EC 2.7.11.1 (Protein GUARD CELL HYDROGEN PEROXIDE-RESISTANT 1, AtGHR1) (Protein RADICAL-INDUCED CELL DEATH 7)	Sbi_jg11475.t1,Sbi_jg46404.t1	116 kDa	unknown	Tonoplast	0.318513
Sbi_jg20611.t1	similar to Uncharacterized protein sll1770 [Synechocystis sp. (strain PCC 6803 / Kazusa)]	Y1770_SYNY3	Uncharacterized protein sll1770		109 kDa	unknown	Plasma membrane	0.777245
Sbi_jg59822.t1	similar to Uncharacterized protein [Spinacia oleracea (Spinach)]				12 kDa	unknown	Plasma membrane	0.78622
Seu_jg23598.t1	similar to RNase H type-1 domain-containing protein [Chenopodium quinoa (Quinoa)]	A0A803MID2_CHEQI	RNase H type-1 domain-containing protein		14 kDa	unknown	Mitochondrion	0.614022
Sbi_jg62284.t1	Cluster of similar to Aspartic proteinase, EC 3.4.23.- [Oryza sativa subsp. japonica (Rice)] (Sbi_jg62284.t1)	ASPRX_ORYSJ	Aspartic proteinase, EC 3.4.23.-	Sbi_jg62284.t1,Sbi_jg17615.t1	56 kDa	unknown	Chloroplast	0.727368
Sbi_jg55656.t1	Cluster of similar to Protein MET1, chloroplastic (PDZ domain, K-box domain, and TPR region containing protein) [Arabidopsis thaliana (Mouse-ear cress)] (Sbi_jg55656.t1)	MET1_ARATH	Protein MET1, chloroplastic (PDZ domain, K-box domain, and TPR region containing protein)	Sbi_jg55656.t1,Sbi_jg14878.t1	28 kDa	unknown	Mitochondrion	0.606111
Seu_jg793.t1	Cluster of similar to Protein SUPPRESSOR OF QUENCHING 1, chloroplastic, EC 3.1.3.- [Arabidopsis thaliana (Mouse-ear cress)] (Seu_jg793.t1)	SOQ1_ARATH	Protein SUPPRESSOR OF QUENCHING 1, chloroplastic, EC 3.1.3.-	Seu_jg793.t1,Sbi_jg17544.t1	117 kDa	unknown	Mitochondrion	0.699366
Sbi_jg3164.t1	similar to Uncharacterized protein [Chenopodium quinoa (Quinoa)]				17 kDa	unknown	Tonoplast	0.922602
Sbi_jg33951.t1	similar to Quinone-oxidoreductase homolog, chloroplastic, EC 1.-.-.- (ceQORH) [Spinacia oleracea (Spinach)]	QORH_SPIOL	Quinone-oxidoreductase homolog, chloroplastic, EC 1.-.-.- (ceQORH)		35 kDa	unknown	Tonoplast	0.76801
Sbi_jg39742.t1	similar to Nucleobase-ascorbate transporter 3, AtNAT3 [Arabidopsis thaliana (Mouse-ear cress)]	NAT3_ARATH	Nucleobase-ascorbate transporter 3, AtNAT3		62 kDa	unknown	Plasma membrane	0.793716
Seu_jg9032.t1	Cluster of similar to PI-PLC X domain-containing protein At5g67130 [Arabidopsis thaliana (Mouse-ear cress)] (Seu_jg9032.t1)	Y5713_ARATH	PI-PLC X domain-containing protein At5g67130	Seu_jg9032.t1,Sbi_jg13034.t1	46 kDa	unknown	Plasma membrane	0.733038
Sbi_jg37080.t1	Cluster of similar to Proton pump-interactor 1 [Arabidopsis thaliana (Mouse-ear cress)] (Sbi_jg37080.t1)	PPI1_ARATH	Proton pump-interactor 1	Sbi_jg37080.t1,Seu_jg4903.t1,Sbi_jg18645.t1	69 kDa	unknown	Endoplasmic reticulum	0.522291
Seu_jg1189.t1	Cluster of similar to Aldehyde dehydrogenase family 3 member F1, EC 1.2.1.3 [Arabidopsis thaliana (Mouse-ear cress)] (Seu_jg1189.t1)	AL3F1_ARATH	Aldehyde dehydrogenase family 3 member F1, EC 1.2.1.3	Seu_jg1189.t1,Sbi_jg62606.t1	54 kDa	unknown	Plasma membrane	0.528513
Sbi_jg59125.t1	Cluster of similar to Calcium load-activated calcium channel, CLAC channel (Transmembrane and coiled-coil domain-containing protein 1) [Danio rerio (Zebrafish) (Brachydanio rerio)] (Sbi_jg59125.t1)	TMCO1_DANRE	Calcium load-activated calcium channel, CLAC channel (Transmembrane and coiled-coil domain-containing protein 1)	Sbi_jg59125.t1,Sbi_jg63513.t1	21 kDa	unknown	Endoplasmic reticulum	0.655626
Sbi_jg10373.t1	Cluster of similar to External alternative NAD(P)H-ubiquinone oxidoreductase B3, mitochondrial, EC 1.6.5.9 (External alternative NADH dehydrogenase NDB3) (NADH:ubiquinone reductase (non-electrogenic) NDB3) [Arabidopsis thaliana (Mouse-ear cress)] (Sbi_jg10373.t1)	NDB3_ARATH	External alternative NAD(P)H-ubiquinone oxidoreductase B3, mitochondrial, EC 1.6.5.9 (External alternative NADH dehydrogenase NDB3) (NADH:ubiquinone reductase (non-electrogenic) NDB3)	Sbi_jg10373.t1,Sbi_jg47945.t1	66 kDa	Mitochondrion	Mitochondrion	1
Sbi_jg30932.t1	similar to Serine/threonine-protein kinase 16, EC 2.7.11.1 (Myristoylated and palmitoylated serine/threonine-protein kinase, MPSK) (Protein kinase PKL12) (TGF-beta-stimulated factor 1, TSF-1) (Tyrosine-protein kinase STK16, EC 2.7.10.2) [Rattus norvegicus (Rat)]	STK16_RAT	Serine/threonine-protein kinase 16, EC 2.7.11.1 (Myristoylated and palmitoylated serine/threonine-protein kinase, MPSK) (Protein kinase PKL12) (TGF-beta-stimulated factor 1, TSF-1) (Tyrosine-protein kinase STK16, EC 2.7.10.2)		42 kDa	unknown	Plasma membrane	0.739974
Sbi_jg39483.t1	Cluster of similar to Cysteine proteinase RD21A, EC 3.4.22.- (Protein RESPONSIVE TO DEHYDRATION 21, RD21) [Arabidopsis thaliana (Mouse-ear cress)] (Sbi_jg39483.t1)	RD21A_ARATH	Cysteine proteinase RD21A, EC 3.4.22.- (Protein RESPONSIVE TO DEHYDRATION 21, RD21)	Sbi_jg39483.t1,Sbi_jg54857.t1	50 kDa	unknown	Chloroplast	0.763218
Seu_jg19500.t1	Cluster of similar to ABC transporter B family member 25, mitochondrial, ABC transporter ABCB.25, AtABCB25 (ABC transporter of the mitochondrion 3, AtATM3, Iron-sulfur clusters transporter ATM3) (Protein STARIK 1) [Arabidopsis thaliana (Mouse-ear cress)] (Seu_jg19500.t1)	AB25B_ARATH	ABC transporter B family member 25, mitochondrial, ABC transporter ABCB.25, AtABCB25 (ABC transporter of the mitochondrion 3, AtATM3, Iron-sulfur clusters transporter ATM3) (Protein STARIK 1)	Seu_jg19500.t1,Seu_jg19503.t1,Sbi_jg25246.t1	105 kDa	unknown	Chloroplast	0.6976
Sbi_jg59573.t1	Cluster of similar to Photosynthetic NDH subunit of subcomplex B 2, chloroplastic, Protein PnsB2 (NAD(P)H DEHYDROGENASE SUBUNIT 45) (NDH-DEPENDENT CYCLIC ELECTRON FLOW 2) [Arabidopsis thaliana (Mouse-ear cress)] (Sbi_jg59573.t1)	PNSB2_ARATH	Photosynthetic NDH subunit of subcomplex B 2, chloroplastic, Protein PnsB2 (NAD(P)H DEHYDROGENASE SUBUNIT 45) (NDH-DEPENDENT CYCLIC ELECTRON FLOW 2)	Sbi_jg59573.t1,Sbi_jg63087.t1	41 kDa	unknown	Mitochondrion	0.70765
Sbi_jg24650.t1	similar to Auxin-binding protein ABP19a [Prunus persica (Peach) (Amygdalus persica)]	AB19A_PRUPE	Auxin-binding protein ABP19a		22 kDa	unknown	Mitochondrion	0.658286
Sbi_jg61953.t1	similar to Putative lipid scramblase CLPTM1 (Cleft lip and palate transmembrane protein 1 homolog) [Danio rerio (Zebrafish) (Brachydanio rerio)]	CLPT1_DANRE	Putative lipid scramblase CLPTM1 (Cleft lip and palate transmembrane protein 1 homolog)		69 kDa	unknown	Plasma membrane	0.823467
Sbi_jg29416.t1	Cluster of similar to Protein PSK SIMULATOR 1, AtPSI1 [Arabidopsis thaliana (Mouse-ear cress)] (Sbi_jg29416.t1)	PSI1_ARATH	Protein PSK SIMULATOR 1, AtPSI1	Sbi_jg29416.t1,Seu_jg4071.t1,Seu_jg10878.t1,Sbi_jg60020.t1	73 kDa	unknown	Endoplasmic reticulum	0.694889
Sbi_jg4722.t1	similar to LIMR family protein At5g01460 [Arabidopsis thaliana (Mouse-ear cress)]	LMBD2_ARATH	LIMR family protein At5g01460		56 kDa	unknown	Plasma membrane	0.438091
Sbi_jg51133.t1	Cluster of similar to Calumenin [Xenopus tropicalis (Western clawed frog) (Silurana tropicalis)] (Sbi_jg51133.t1)	CALU_XENTR	Calumenin	Sbi_jg51133.t1,Seu_jg24428.t1	50 kDa	unknown	Endoplasmic reticulum	0.528608
Sbi_jg3462.t1	Cluster of similar to RGS1-HXK1-interacting protein 1 [Arabidopsis thaliana (Mouse-ear cress)] (Sbi_jg3462.t1)	RHIP1_ARATH	RGS1-HXK1-interacting protein 1	Sbi_jg3462.t1,Sbi_jg29225.t1	30 kDa	unknown	Mitochondrion	0.617332
Sbi_jg25743.t1	similar to Dolichyl-diphosphooligosaccharide--protein glycosyltransferase subunit STT3B, Oligosaccharyl transferase subunit STT3B, STT3-B, EC 2.4.99.18 (Protein STAUROSPORIN AND TEMPERATURE SENSITIVE 3-LIKE B) [Arabidopsis thaliana (Mouse-ear cress)]	STT3B_ARATH	Dolichyl-diphosphooligosaccharide--protein glycosyltransferase subunit STT3B, Oligosaccharyl transferase subunit STT3B, STT3-B, EC 2.4.99.18 (Protein STAUROSPORIN AND TEMPERATURE SENSITIVE 3-LIKE B)		84 kDa	unknown	Plasma membrane	0.862178
Sbi_jg60582.t1	similar to Microsomal glutathione S-transferase 3, Microsomal GST-3 (Glutathione peroxidase MGST3, EC 1.11.1.-) (Microsomal glutathione S-transferase III, Microsomal GST-III) [Mus musculus (Mouse)]	MGST3_MOUSE	Microsomal glutathione S-transferase 3, Microsomal GST-3 (Glutathione peroxidase MGST3, EC 1.11.1.-) (Microsomal glutathione S-transferase III, Microsomal GST-III)		16 kDa	unknown	Endoplasmic reticulum	0.53712
Seu_jg17889.t1	similar to BRO1 domain-containing protein BROX (BRO1 domain- and CAAX motif-containing protein) [Pongo abelii (Sumatran orangutan) (Pongo pygmaeus abelii)]	BROX_PONAB	BRO1 domain-containing protein BROX (BRO1 domain- and CAAX motif-containing protein)		51 kDa	unknown	Plasma membrane	0.534212
Sbi_jg30969.t1	Cluster of similar to Probable UDP-arabinopyranose mutase 2, EC 5.4.99.30 (Reversibly glycosylated polypeptide 2, RGP2) (UDP-L-arabinose mutase 2) (UDP-glucose:protein transglucosylase 2, UPTG 2) [Solanum tuberosum (Potato)] (Sbi_jg30969.t1)	RGP2_SOLTU	Probable UDP-arabinopyranose mutase 2, EC 5.4.99.30 (Reversibly glycosylated polypeptide 2, RGP2) (UDP-L-arabinose mutase 2) (UDP-glucose:protein transglucosylase 2, UPTG 2)	Sbi_jg30969.t1,Sbi_jg21657.t1	41 kDa	unknown	Endoplasmic reticulum	0.410118
Sbi_jg35100.t1	Cluster of similar to Succinate dehydrogenase subunit 6, mitochondrial [Arabidopsis thaliana (Mouse-ear cress)] (Sbi_jg35100.t1)	SDH6_ARATH	Succinate dehydrogenase subunit 6, mitochondrial	Sbi_jg35100.t1,Seu_jg3277.t1	17 kDa	Mitochondrion	Mitochondrion	1
Sbi_jg17246.t1	similar to Calreticulin [Beta vulgaris (Sugar beet)]	CALR_BETVU	Calreticulin		48 kDa	unknown	Endoplasmic reticulum	0.616427
Sbi_jg46288.t1	similar to Dephospho-CoA kinase, EC 2.7.1.24 (AtCoaE) (Dephosphocoenzyme A kinase) [Arabidopsis thaliana (Mouse-ear cress)]	COAE_ARATH	Dephospho-CoA kinase, EC 2.7.1.24 (AtCoaE) (Dephosphocoenzyme A kinase)		26 kDa	unknown	Plasma membrane	0.776614
Seu_jg11666.t1	Cluster of similar to ABC transporter B family member 2, ABC transporter ABCB.2, AtABCB2 (Multidrug resistance protein 2) (P-glycoprotein 2) [Arabidopsis thaliana (Mouse-ear cress)] (Seu_jg11666.t1)	AB2B_ARATH	ABC transporter B family member 2, ABC transporter ABCB.2, AtABCB2 (Multidrug resistance protein 2) (P-glycoprotein 2)	Seu_jg11666.t1,Sbi_jg8381.t1	140 kDa	unknown	Plasma membrane	0.398119
Sbi_jg43738.t1	Cluster of similar to Zinc finger FYVE domain-containing protein 26 [Mus musculus (Mouse)] (Sbi_jg43738.t1)	ZFY26_MOUSE	Zinc finger FYVE domain-containing protein 26	Sbi_jg43738.t1,Sbi_jg30319.t1	281 kDa	unknown	Tonoplast	0.5711
Sbi_jg18524.t1	similar to NADH-ubiquinone oxidoreductase 20.9 kDa subunit, EC 7.1.1.2 (Complex I-20.9kD, CI-20.9kD) [Neurospora crassa (strain ATCC 24698 / 74-OR23-1A / CBS 708.71 / DSM 1257 / FGSC 987)]	NUXM_NEUCR	NADH-ubiquinone oxidoreductase 20.9 kDa subunit, EC 7.1.1.2 (Complex I-20.9kD, CI-20.9kD)		11 kDa	Mitochondrion	Mitochondrion	1
Sbi_jg48653.t1	Cluster of similar to 40S ribosomal protein S15a-1 [Arabidopsis thaliana (Mouse-ear cress)] (Sbi_jg48653.t1)	R15A1_ARATH	40S ribosomal protein S15a-1	Sbi_jg48653.t1,Sbi_jg19896.t1,Sbi_jg15370.t1	16 kDa	unknown	Endoplasmic reticulum	0.675758
Sbi_jg35956.t1	Cluster of similar to Uncharacterized protein At5g49945 [Arabidopsis thaliana (Mouse-ear cress)] (Sbi_jg35956.t1)	Y5994_ARATH	Uncharacterized protein At5g49945	Sbi_jg35956.t1,Sbi_jg768.t1,Seu_jg4005.t1,Seu_jg4008.t1	57 kDa	unknown	Plasma membrane	0.514621
Sbi_jg11113.t1	Cluster of similar to Transmembrane 9 superfamily member 3 (Endomembrane protein 9) (Transmembrane nine protein 3, AtTMN3) [Arabidopsis thaliana (Mouse-ear cress)] (Sbi_jg11113.t1)	TMN3_ARATH	Transmembrane 9 superfamily member 3 (Endomembrane protein 9) (Transmembrane nine protein 3, AtTMN3)	Sbi_jg11113.t1,Sbi_jg46086.t1,Sbi_jg46087.t1	68 kDa	unknown	Chloroplast	0.636306
Seu_jg5487.t1	Cluster of similar to Reticulon-4-interacting protein 1, mitochondrial [Bos taurus (Bovine)] (Seu_jg5487.t1)	RT4I1_BOVIN	Reticulon-4-interacting protein 1, mitochondrial	Seu_jg5487.t1,Sbi_jg37641.t1,Sbi_jg19235.t2	42 kDa	unknown	Mitochondrion	0.548268
Sbi_jg34434.t1	similar to AB hydrolase-1 domain-containing protein [Chenopodium quinoa (Quinoa)]				41 kDa	unknown	Plasma membrane	0.905454
Sbi_jg17873.t1	Cluster of similar to Lysine histidine transporter 1 [Arabidopsis thaliana (Mouse-ear cress)] (Sbi_jg17873.t1)	LHT1_ARATH	Lysine histidine transporter 1	Sbi_jg17873.t1,Sbi_jg62495.t1	50 kDa	unknown	Plasma membrane	0.688842
Sbi_jg35065.t1	Cluster of similar to Ubiquinol-cytochrome-c reductase complex assembly factor 1 (Basic FGF-repressed Zic-binding protein, bFGF-repressed Zic-binding protein, bFZb) (Ubiquinol-cytochrome c reductase complex chaperone CBP3 homolog) [Homo sapiens (Human)] (Sbi_jg35065.t1)	UQCC1_HUMAN	Ubiquinol-cytochrome-c reductase complex assembly factor 1 (Basic FGF-repressed Zic-binding protein, bFGF-repressed Zic-binding protein, bFZb) (Ubiquinol-cytochrome c reductase complex chaperone CBP3 homolog)	Sbi_jg35065.t1,Sbi_jg56017.t1	34 kDa	unknown	Mitochondrion	0.625969
Sbi_jg23790.t1	similar to Phosphoribulokinase, chloroplastic, PRK, PRKase, EC 2.7.1.19 (Phosphopentokinase) [Spinacia oleracea (Spinach)]	KPPR_SPIOL	Phosphoribulokinase, chloroplastic, PRK, PRKase, EC 2.7.1.19 (Phosphopentokinase)		44 kDa	Chloroplast	Chloroplast	1
Sbi_jg3802.t1	similar to Protein CURVATURE THYLAKOID 1B, chloroplastic (Photosystem I protein P) (Thylakoid membrane phosphoprotein 14 kDa) [Arabidopsis thaliana (Mouse-ear cress)]	CUT1B_ARATH	Protein CURVATURE THYLAKOID 1B, chloroplastic (Photosystem I protein P) (Thylakoid membrane phosphoprotein 14 kDa)		20 kDa	unknown	Mitochondrion	0.542038
Sbi_jg55597.t1	similar to NERD domain-containing protein [Spinacia oleracea (Spinach)]				37 kDa	unknown	Plasma membrane	0.602679
Sbi_jg16884.t1	Cluster of similar to Probable serine/threonine-protein kinase At1g54610, EC 2.7.11.1 [Arabidopsis thaliana (Mouse-ear cress)] (Sbi_jg16884.t1)	Y1461_ARATH	Probable serine/threonine-protein kinase At1g54610, EC 2.7.11.1	Sbi_jg16884.t1,Sbi_jg11780.t2,Sbi_jg11780.t1,Sbi_jg37091.t1,Seu_jg4911.t1,Sbi_jg58463.t1,Seu_jg28334.t1,Seu_jg18662.t1,Sbi_jg58235.t1	66 kDa	unknown	Plasma membrane	0.698832
Sbi_jg30152.t1	Cluster of similar to L-galactono-1,4-lactone dehydrogenase, mitochondrial, EC 1.3.2.3 [Arabidopsis thaliana (Mouse-ear cress)] (Sbi_jg30152.t1)	GLDH_ARATH	L-galactono-1,4-lactone dehydrogenase, mitochondrial, EC 1.3.2.3	Sbi_jg30152.t1,Sbi_jg43598.t1	67 kDa	Mitochondrion	Mitochondrion	1
Sbi_jg60015.t1	Cluster of similar to Protein disulfide isomerase-like 1-4, AtPDIL1-4, EC 5.3.4.1 (Protein disulfide isomerase 2, AtPDI2) (Protein disulfide isomerase-like 2-2, AtPDIL2-2) [Arabidopsis thaliana (Mouse-ear cress)] (Sbi_jg60015.t1)	PDI14_ARATH	Protein disulfide isomerase-like 1-4, AtPDIL1-4, EC 5.3.4.1 (Protein disulfide isomerase 2, AtPDI2) (Protein disulfide isomerase-like 2-2, AtPDIL2-2)	Sbi_jg60015.t1,Sbi_jg19590.t1	65 kDa	unknown	Plasma membrane	0.582922
Sbi_jg19210.t1	Cluster of similar to Cold-responsive protein kinase 1, EC 2.7.11.1 [Arabidopsis thaliana (Mouse-ear cress)] (Sbi_jg19210.t1)	CRPK1_ARATH	Cold-responsive protein kinase 1, EC 2.7.11.1	Sbi_jg19210.t1,Sbi_jg37621.t1,Sbi_jg45651.t1	42 kDa	unknown	Plasma membrane	0.857485
Seu_jg16327.t1	Cluster of similar to Probable zinc metalloprotease EGY2, chloroplastic, EC 3.4.24.- (Protein ETHYLENE-DEPENDENT GRAVITROPISM-DEFICIENT AND YELLOW-GREEN 2) [Arabidopsis thaliana (Mouse-ear cress)] (Seu_jg16327.t1)	EGY2_ARATH	Probable zinc metalloprotease EGY2, chloroplastic, EC 3.4.24.- (Protein ETHYLENE-DEPENDENT GRAVITROPISM-DEFICIENT AND YELLOW-GREEN 2)	Seu_jg16327.t1,Sbi_jg22450.t1	59 kDa	unknown	Mitochondrion	0.615531
Sbi_jg42475.t1	similar to Ribonuclease TUDOR 1, AtTudor1, TUDOR-SN protein 1, EC 3.1.-.- [Arabidopsis thaliana (Mouse-ear cress)]	TSN1_ARATH	Ribonuclease TUDOR 1, AtTudor1, TUDOR-SN protein 1, EC 3.1.-.-		114 kDa	unknown	Mitochondrion	0.645983
Sbi_jg10979.t1	similar to Protein HIGH CHLOROPHYLL FLUORESCENCE PHENOTYPE 244, chloroplastic [Arabidopsis thaliana (Mouse-ear cress)]	HC244_ARATH	Protein HIGH CHLOROPHYLL FLUORESCENCE PHENOTYPE 244, chloroplastic		44 kDa	unknown	Mitochondrion	0.648822
Sbi_jg19409.t1	similar to Probable voltage-gated potassium channel subunit beta (K(+) channel subunit beta) (Potassium voltage beta 1, KV-beta1) [Arabidopsis thaliana (Mouse-ear cress)]	KCAB_ARATH	Probable voltage-gated potassium channel subunit beta (K(+) channel subunit beta) (Potassium voltage beta 1, KV-beta1)		37 kDa	unknown	Tonoplast	0.625535
Seu_jg20853.t1	similar to Cis-3-alkyl-4-alkyloxetan-2-one decarboxylase, EC 4.1.1.114 [Xanthomonas campestris pv. campestris (strain ATCC 33913 / DSM 3586 / NCPPB 528 / LMG 568 / P 25)]	OLEB_XANCP	Cis-3-alkyl-4-alkyloxetan-2-one decarboxylase, EC 4.1.1.114		42 kDa	unknown	Mitochondrion	0.678241
Sbi_jg30418.t1	similar to Transmembrane protein DDB_G0269096 [Dictyostelium discoideum (Slime mold)]	Y9096_DICDI	Transmembrane protein DDB_G0269096		32 kDa	unknown	Tonoplast	0.455362
Sbi_jg33763.t1	Cluster of similar to 7-dehydrocholesterol reductase, 7-DHC reductase, EC 1.3.1.21 (Protein DWARF 5) (Sterol Delta(7)-reductase) [Arabidopsis thaliana (Mouse-ear cress)] (Sbi_jg33763.t1)	ST7R_ARATH	7-dehydrocholesterol reductase, 7-DHC reductase, EC 1.3.1.21 (Protein DWARF 5) (Sterol Delta(7)-reductase)	Sbi_jg33763.t1,Sbi_jg26807.t1	50 kDa	unknown	Endoplasmic reticulum	0.431533
Sbi_jg12472.t1	Cluster of similar to Polyol transporter 5 (Protein POLYOL TRANSPORTER 5, AtPLT5) (Sugar-proton symporter PLT5) [Arabidopsis thaliana (Mouse-ear cress)] (Sbi_jg12472.t1)	PLT5_ARATH	Polyol transporter 5 (Protein POLYOL TRANSPORTER 5, AtPLT5) (Sugar-proton symporter PLT5)	Sbi_jg12472.t1,Seu_jg20204.t1	61 kDa	unknown	Endoplasmic reticulum	0.7962
Sbi_jg17635.t1	Cluster of similar to Deduced protein with a coiled-coil domain [Salicornia europaea (Common glasswort) (Salicornia herbacea)] (Sbi_jg17635.t1)			Sbi_jg17635.t1,Sbi_jg62303.t1	90 kDa	unknown	Tonoplast	0.848044
Sbi_jg42702.t1	similar to NADH dehydrogenase [ubiquinone] flavoprotein 1, mitochondrial, EC 7.1.1.2 [Arabidopsis thaliana (Mouse-ear cress)]	NDUV1_ARATH	NADH dehydrogenase [ubiquinone] flavoprotein 1, mitochondrial, EC 7.1.1.2		54 kDa	unknown	Mitochondrion	0.56557
Sbi_jg25323.t1	similar to PRA1 family protein F2, AtPRA1.F2 (Prenylated Rab acceptor 7) [Arabidopsis thaliana (Mouse-ear cress)]	PR1F2_ARATH	PRA1 family protein F2, AtPRA1.F2 (Prenylated Rab acceptor 7)		23 kDa	unknown	Tonoplast	0.637822
Sbi_jg19554.t1	Cluster of similar to ALA-interacting subunit 3, AtALIS3 [Arabidopsis thaliana (Mouse-ear cress)] (Sbi_jg19554.t1)	ALIS3_ARATH	ALA-interacting subunit 3, AtALIS3	Sbi_jg19554.t1,Sbi_jg16277.t1	39 kDa	unknown	Endoplasmic reticulum	0.687678
Sbi_jg43884.t1	Cluster of similar to Aspartyl protease family protein At5g10770, EC 3.4.23.- [Arabidopsis thaliana (Mouse-ear cress)] (Sbi_jg43884.t1)	ASPA_ARATH	Aspartyl protease family protein At5g10770, EC 3.4.23.-	Sbi_jg43884.t1,Sbi_jg19319.t1,Seu_jg18038.t1	53 kDa	unknown	Chloroplast	0.540784
Sbi_jg24062.t1	Cluster of similar to Probable inactive ATP-dependent zinc metalloprotease FTSHI 1, chloroplastic, AtFTSHI1 (Protein ACCUMULATION AND REPLICATION OF CHLOROPLASTS 1, Protein ARC1) (Protein FTSH INACTIVE PROTEASE 1) [Arabidopsis thaliana (Mouse-ear cress)] (Sbi_jg24062.t1)	FTSI1_ARATH	Probable inactive ATP-dependent zinc metalloprotease FTSHI 1, chloroplastic, AtFTSHI1 (Protein ACCUMULATION AND REPLICATION OF CHLOROPLASTS 1, Protein ARC1) (Protein FTSH INACTIVE PROTEASE 1)	Sbi_jg24062.t1,Sbi_jg7905.t1	106 kDa	unknown	Chloroplast	0.297935
Sbi_jg3244.t1	Cluster of similar to EF-hand domain-containing protein [Spinacia oleracea (Spinach)] (Sbi_jg3244.t1)			Sbi_jg3244.t1,Sbi_jg29014.t1	23 kDa	unknown	Chloroplast	0.574564
Seu_jg13410.t1	Cluster of similar to Syntaxin-71, AtSYP71 [Arabidopsis thaliana (Mouse-ear cress)] (Seu_jg13410.t1)	SYP71_ARATH	Syntaxin-71, AtSYP71	Seu_jg13410.t1,Sbi_jg34444.t1,Sbi_jg2074.t1	22 kDa	unknown	Plasma membrane	0.642468
Sbi_jg23654.t1	Cluster of similar to PGR5-like protein 1A, chloroplastic (Ferredoxin-plastoquinone reductase 1) [Arabidopsis thaliana (Mouse-ear cress)] (Sbi_jg23654.t1)	PGL1A_ARATH	PGR5-like protein 1A, chloroplastic (Ferredoxin-plastoquinone reductase 1)	Sbi_jg23654.t1,Sbi_jg7501.t1	36 kDa	unknown	Mitochondrion	0.599753
Sbi_jg32278.t1	similar to NADH dehydrogenase [ubiquinone] 1 beta subcomplex subunit 10-B [Arabidopsis thaliana (Mouse-ear cress)]	NDBAB_ARATH	NADH dehydrogenase [ubiquinone] 1 beta subcomplex subunit 10-B		13 kDa	unknown	Mitochondrion	0.592427
Sbi_jg51621.t1	similar to Transmembrane emp24 domain-containing protein p24beta3 (p24 family protein beta2, p24beta2) (p24 family protein beta3, p24beta3) [Arabidopsis thaliana (Mouse-ear cress)]	P24B3_ARATH	Transmembrane emp24 domain-containing protein p24beta3 (p24 family protein beta2, p24beta2) (p24 family protein beta3, p24beta3)		25 kDa	unknown	Endoplasmic reticulum	0.708037
Seu_jg7952.t1	similar to Sulfite exporter TauE/SafE family protein 4 [Arabidopsis thaliana (Mouse-ear cress)]	TAUE4_ARATH	Sulfite exporter TauE/SafE family protein 4		51 kDa	unknown	Tonoplast	0.725918
Sbi_jg39995.t1	Cluster of similar to Probable 26S proteasome non-ATPase regulatory subunit 3, 26S proteasome subunit S3 (26S proteasome regulatory subunit RPN3) (Nuclear antigen 21D7) [Daucus carota (Wild carrot)] (Sbi_jg39995.t1)	PSMD3_DAUCA	Probable 26S proteasome non-ATPase regulatory subunit 3, 26S proteasome subunit S3 (26S proteasome regulatory subunit RPN3) (Nuclear antigen 21D7)	Sbi_jg39995.t1,Sbi_jg55322.t1	55 kDa	unknown	Chloroplast	0.476179
Sbi_jg43560.t1	Cluster of similar to Protein NETWORKED 4B [Arabidopsis thaliana (Mouse-ear cress)] (Sbi_jg43560.t1)	NET4B_ARATH	Protein NETWORKED 4B	Sbi_jg43560.t1,Seu_jg18341.t1	50 kDa	unknown	Tonoplast	0.88417
Sbi_jg8895.t1	Cluster of similar to Dolichyl-diphosphooligosaccharide--protein glycosyltransferase subunit STT3A, Oligosaccharyl transferase subunit STT3A, STT3-A, EC 2.4.99.18 (Integral membrane protein 1) (Protein STAUROSPORIN AND TEMPERATURE SENSITIVE 3-LIKE A) [Arabidopsis thaliana (Mouse-ear cress)] (Sbi_jg8895.t1)	STT3A_ARATH	Dolichyl-diphosphooligosaccharide--protein glycosyltransferase subunit STT3A, Oligosaccharyl transferase subunit STT3A, STT3-A, EC 2.4.99.18 (Integral membrane protein 1) (Protein STAUROSPORIN AND TEMPERATURE SENSITIVE 3-LIKE A)	Sbi_jg8895.t1,Seu_jg19705.t1	87 kDa	Endoplasmic reticulum	Endoplasmic reticulum	1
Sbi_jg6121.t1	similar to Importin subunit alpha-1, IMPa-1 (Karyopherin subunit alpha-1, KAP-alpha-1) [Arabidopsis thaliana (Mouse-ear cress)]	IMPA1_ARATH	Importin subunit alpha-1, IMPa-1 (Karyopherin subunit alpha-1, KAP-alpha-1)		58 kDa	unknown	Chloroplast	0.487424
Sbi_jg62716.t1	similar to Uncharacterized protein [Chenopodium quinoa (Quinoa)]				26 kDa	unknown	Tonoplast	0.30188
Sbi_jg13748.t1	Cluster of similar to Rac-like GTP-binding protein RHO1 (RHO1Bv) [Beta vulgaris (Sugar beet)] (Sbi_jg13748.t1)	RAC1_BETVU	Rac-like GTP-binding protein RHO1 (RHO1Bv)	Sbi_jg13748.t1,Sbi_jg30487.t1,Seu_jg14312.t1,Sbi_jg12224.t1,Seu_jg14312.t2	22 kDa	unknown	Plasma membrane	0.800238
Sbi_jg43548.t1	Cluster of similar to Uncharacterized protein [Spinacia oleracea (Spinach)] (Sbi_jg43548.t1)			Sbi_jg43548.t1,Seu_jg18355.t1,Sbi_jg30098.t1	45 kDa	unknown	Mitochondrion	0.643623
Sbi_jg26621.t1	similar to Peptidyl-prolyl cis-trans isomerase FKBP62, PPIase FKBP62, EC 5.2.1.8 (70 kDa peptidyl-prolyl isomerase) (FK506-binding protein 62, AtFKBP62) (Immunophilin FKBP62) (Peptidylprolyl isomerase ROF1) (Protein ROTAMASE FKBP 1) (Rotamase) [Arabidopsis thaliana (Mouse-ear cress)]	FKB62_ARATH	Peptidyl-prolyl cis-trans isomerase FKBP62, PPIase FKBP62, EC 5.2.1.8 (70 kDa peptidyl-prolyl isomerase) (FK506-binding protein 62, AtFKBP62) (Immunophilin FKBP62) (Peptidylprolyl isomerase ROF1) (Protein ROTAMASE FKBP 1) (Rotamase)		61 kDa	unknown	Mitochondrion	0.573053
Sbi_jg42176.t1	similar to Cullin-associated NEDD8-dissociated protein 1 (Cullin-associated and neddylation-dissociated protein 1, AtCAND1) (Protein ENHANCER OF TIR1-1 AUXIN RESISTANCE 2) (Protein HEMIVENATA) [Arabidopsis thaliana (Mouse-ear cress)]	CAND1_ARATH	Cullin-associated NEDD8-dissociated protein 1 (Cullin-associated and neddylation-dissociated protein 1, AtCAND1) (Protein ENHANCER OF TIR1-1 AUXIN RESISTANCE 2) (Protein HEMIVENATA)		134 kDa	unknown	Mitochondrion	0.563496
Sbi_jg41650.t1	Cluster of similar to 6.7 kDa chloroplast outer envelope membrane protein (E 6.7) [Spinacia oleracea (Spinach)] (Sbi_jg41650.t1)	OEC6_SPIOL	6.7 kDa chloroplast outer envelope membrane protein (E 6.7)	Sbi_jg41650.t1,Sbi_jg48488.t1	9 kDa	unknown	Tonoplast	0.72638
Sbi_jg18069.t1	Cluster of similar to Protochlorophyllide-dependent translocon component 52, chloroplastic (ACD1-like protein) (Protein TIC 55-IV) (Translocon at the inner envelope membrane of chloroplasts 55-IV) [Arabidopsis thaliana (Mouse-ear cress)] (Sbi_jg18069.t1)	PTC52_ARATH	Protochlorophyllide-dependent translocon component 52, chloroplastic (ACD1-like protein) (Protein TIC 55-IV) (Translocon at the inner envelope membrane of chloroplasts 55-IV)	Sbi_jg18069.t1,Seu_jg1299.t1	63 kDa	unknown	Tonoplast	0.270264
Sbi_jg18150.t1	similar to Aconitate hydratase 3, mitochondrial, Aconitase 3, mACO1, EC 4.2.1.3 (Citrate hydro-lyase 3) [Arabidopsis thaliana (Mouse-ear cress)]	ACO3M_ARATH	Aconitate hydratase 3, mitochondrial, Aconitase 3, mACO1, EC 4.2.1.3 (Citrate hydro-lyase 3)		109 kDa	unknown	Plasma membrane	0.466593
Sbi_jg18806.t1	similar to NAD(P)H dehydrogenase (quinone) FQR1, EC 1.6.5.2 (Flavodoxin-like quinone reductase 1) [Arabidopsis thaliana (Mouse-ear cress)]	FQR1_ARATH	NAD(P)H dehydrogenase (quinone) FQR1, EC 1.6.5.2 (Flavodoxin-like quinone reductase 1)		22 kDa	unknown	Plasma membrane	0.810811
Sbi_jg27060.t1	similar to Probable phospholipid-transporting ATPase 4, AtALA4, EC 7.6.2.1 (Aminophospholipid flippase 4) [Arabidopsis thaliana (Mouse-ear cress)]	ALA4_ARATH	Probable phospholipid-transporting ATPase 4, AtALA4, EC 7.6.2.1 (Aminophospholipid flippase 4)		137 kDa	unknown	Tonoplast	0.370851
Sbi_jg26521.t1	Cluster of similar to 26S proteasome regulatory subunit 4 homolog B (26S proteasome AAA-ATPase subunit RPT2b) (26S proteasome subunit 4 homolog B) (Regulatory particle triple-A ATPase subunit 2b) [Arabidopsis thaliana (Mouse-ear cress)] (Sbi_jg26521.t1)	PRS4B_ARATH	26S proteasome regulatory subunit 4 homolog B (26S proteasome AAA-ATPase subunit RPT2b) (26S proteasome subunit 4 homolog B) (Regulatory particle triple-A ATPase subunit 2b)	Sbi_jg26521.t1,Seu_jg21528.t1	50 kDa	unknown	Chloroplast	0.539941
Sbi_jg14486.t1	Cluster of similar to Protein disulfide-isomerase like 2-2, AtPDIL2-2, EC 5.3.4.1 (Protein disulfide-isomerase 10, PDI10) (Protein disulfide-isomerase like 5-1, AtPDIL5-1) [Arabidopsis thaliana (Mouse-ear cress)] (Sbi_jg14486.t1)	PDI22_ARATH	Protein disulfide-isomerase like 2-2, AtPDIL2-2, EC 5.3.4.1 (Protein disulfide-isomerase 10, PDI10) (Protein disulfide-isomerase like 5-1, AtPDIL5-1)	Sbi_jg14486.t1,Sbi_jg53817.t1	47 kDa	unknown	Endoplasmic reticulum	0.618793
Sbi_jg39449.t1	Cluster of similar to Sugar transporter ERD6-like 6 [Arabidopsis thaliana (Mouse-ear cress)] (Sbi_jg39449.t1)	ERDL6_ARATH	Sugar transporter ERD6-like 6	Sbi_jg39449.t1,Sbi_jg13248.t1	52 kDa	unknown	Tonoplast	0.356615
Sbi_jg33023.t1	Cluster of similar to Purple acid phosphatase 22, EC 3.1.3.2 [Arabidopsis thaliana (Mouse-ear cress)] (Sbi_jg33023.t1)	PPA22_ARATH	Purple acid phosphatase 22, EC 3.1.3.2	Sbi_jg33023.t1,Sbi_jg27504.t1	48 kDa	unknown	Mitochondrion	0.402129
Sbi_jg41194.t1	similar to Magnesium-chelatase subunit ChlI, chloroplastic, Mg-chelatase subunit I-1, EC 6.6.1.1 (Mg-protoporphyrin IX chelatase subunit ChlI) [Glycine max (Soybean) (Glycine hispida)]	CHLI_SOYBN	Magnesium-chelatase subunit ChlI, chloroplastic, Mg-chelatase subunit I-1, EC 6.6.1.1 (Mg-protoporphyrin IX chelatase subunit ChlI)		46 kDa	unknown	Mitochondrion	0.59345
Sbi_jg59930.t1	similar to 60S ribosomal protein L22-2 [Arabidopsis thaliana (Mouse-ear cress)]	RL222_ARATH	60S ribosomal protein L22-2		14 kDa	unknown	Tonoplast	0.434404
Sbi_jg12425.t1	Cluster of similar to Protein RER1B, AtRER1B [Arabidopsis thaliana (Mouse-ear cress)] (Sbi_jg12425.t1)	RER1B_ARATH	Protein RER1B, AtRER1B	Sbi_jg12425.t1,Sbi_jg45914.t1	22 kDa	unknown	Plasma membrane	0.935903
Sbi_jg1362.t1	similar to Universal stress protein A-like protein [Arabidopsis thaliana (Mouse-ear cress)]	USPAL_ARATH	Universal stress protein A-like protein		17 kDa	unknown	Chloroplast	0.656669
Sbi_jg50566.t1	similar to Uncharacterized protein [Beta vulgaris subsp. vulgaris (Beet)]				32 kDa	unknown	Tonoplast	0.822963
Seu_jg18741.t1	similar to Protein Ycf2 [Spinacia oleracea (Spinach)]	YCF2_SPIOL	Protein Ycf2		101 kDa	unknown	Chloroplast	0.259547
Sbi_jg27095.t1	similar to Serine/threonine-protein kinase GRIK2, EC 2.7.11.1 (Protein GEMINIVIRUS REP INTERACTING KINASE 2, Protein GRIK2) (SnRK1-activating protein kinase 1, AtSnAK1) [Arabidopsis thaliana (Mouse-ear cress)]	GRIK2_ARATH	Serine/threonine-protein kinase GRIK2, EC 2.7.11.1 (Protein GEMINIVIRUS REP INTERACTING KINASE 2, Protein GRIK2) (SnRK1-activating protein kinase 1, AtSnAK1)		48 kDa	unknown	Tonoplast	0.318972
Sbi_jg46328.t1	Cluster of similar to Peroxiredoxin-2B, EC 1.11.1.25 (Glutaredoxin-dependent peroxiredoxin) (Peroxiredoxin IIB) (Peroxiredoxin TPx1) (Thioredoxin peroxidase 2B) (Thioredoxin-dependent peroxidase 1) [Arabidopsis thaliana (Mouse-ear cress)] (Sbi_jg46328.t1)	PRX2B_ARATH	Peroxiredoxin-2B, EC 1.11.1.25 (Glutaredoxin-dependent peroxiredoxin) (Peroxiredoxin IIB) (Peroxiredoxin TPx1) (Thioredoxin peroxidase 2B) (Thioredoxin-dependent peroxidase 1)	Sbi_jg46328.t1,Sbi_jg11377.t1	18 kDa	unknown	Chloroplast	0.721819
Sbi_jg13339.t1	Cluster of similar to UDP-glucose 6-dehydrogenase 5, UDP-Glc dehydrogenase 5, UDP-GlcDH 5, UDPGDH 5, EC 1.1.1.22 (Os-UGD5) [Oryza sativa subsp. japonica (Rice)] (Sbi_jg13339.t1)	UGDH5_ORYSJ	UDP-glucose 6-dehydrogenase 5, UDP-Glc dehydrogenase 5, UDP-GlcDH 5, UDPGDH 5, EC 1.1.1.22 (Os-UGD5)	Sbi_jg13339.t1,Sbi_jg29681.t1,Sbi_jg31024.t1,Sbi_jg58257.t1	53 kDa	unknown	Plasma membrane	0.652415
Seu_jg4639.t1	Cluster of similar to Peptidyl-prolyl cis-trans isomerase PASTICCINO1, EC 5.2.1.8 (70 kDa peptidyl-prolyl isomerase) (FK506-binding protein 72, AtFKBP72) (Immunophilin FKBP72) (Peptidyl-prolyl cis-trans isomerase FKBP72, PPIase FKBP72) (Rotamase) [Arabidopsis thaliana (Mouse-ear cress)] (Seu_jg4639.t1)	PAS1_ARATH	Peptidyl-prolyl cis-trans isomerase PASTICCINO1, EC 5.2.1.8 (70 kDa peptidyl-prolyl isomerase) (FK506-binding protein 72, AtFKBP72) (Immunophilin FKBP72) (Peptidyl-prolyl cis-trans isomerase FKBP72, PPIase FKBP72) (Rotamase)	Seu_jg4639.t1,Sbi_jg18301.t1	72 kDa	unknown	Endoplasmic reticulum	0.736848
Sbi_jg46701.t1	similar to Photosynthetic NDH subunit of subcomplex B 1, chloroplastic, Protein PnsB1 (NAD(P)H DEHYDROGENASE SUBUNIT 48) (NDH-DEPENDENT CYCLIC ELECTRON FLOW 1) [Arabidopsis thaliana (Mouse-ear cress)]	PNSB1_ARATH	Photosynthetic NDH subunit of subcomplex B 1, chloroplastic, Protein PnsB1 (NAD(P)H DEHYDROGENASE SUBUNIT 48) (NDH-DEPENDENT CYCLIC ELECTRON FLOW 1)		52 kDa	unknown	Mitochondrion	0.688396
Sbi_jg61511.t1	Cluster of similar to Sugar transporter ERD6-like 5 [Arabidopsis thaliana (Mouse-ear cress)] (Sbi_jg61511.t1)	ERDL5_ARATH	Sugar transporter ERD6-like 5	Sbi_jg61511.t1,Seu_jg245.t1	48 kDa	unknown	Tonoplast	0.854322
Sbi_jg53376.t1	Cluster of similar to Kinesin-like protein KIN-14A (Geminivirus Rep-interacting motor protein) (Geminivirus replication protein-interacting protein) (Kinesin CDKA-1-associated protein 1) (Kinesin-like protein KCA1) (Kinesin-like protein for actin-based chloroplast movement 1) [Arabidopsis thaliana (Mouse-ear cress)] (Sbi_jg53376.t1)	KN14A_ARATH	Kinesin-like protein KIN-14A (Geminivirus Rep-interacting motor protein) (Geminivirus replication protein-interacting protein) (Kinesin CDKA-1-associated protein 1) (Kinesin-like protein KCA1) (Kinesin-like protein for actin-based chloroplast movement 1)	Sbi_jg53376.t1,Seu_jg8552.t1	142 kDa	unknown	Mitochondrion	0.37012
Sbi_jg24471.t1	similar to Serine/threonine-protein kinase BSK2, EC 2.7.11.1 (Brassinosteroid-signaling kinase 2) [Arabidopsis thaliana (Mouse-ear cress)]	BSK2_ARATH	Serine/threonine-protein kinase BSK2, EC 2.7.11.1 (Brassinosteroid-signaling kinase 2)		56 kDa	unknown	Plasma membrane	0.937541
Sbi_jg45017.t1	Cluster of similar to Protein STRICTOSIDINE SYNTHASE-LIKE 6, AtSSL6 [Arabidopsis thaliana (Mouse-ear cress)] (Sbi_jg45017.t1)	SSL6_ARATH	Protein STRICTOSIDINE SYNTHASE-LIKE 6, AtSSL6	Sbi_jg45017.t1,Seu_jg27133.t1	41 kDa	unknown	Endoplasmic reticulum	0.586063
Sbi_jg43879.t1	Cluster of similar to 3-ketoacyl-CoA synthase 10, KCS-10, EC 2.3.1.199 (Protein FIDDLEHEAD) (Very long-chain fatty acid condensing enzyme 10, VLCFA condensing enzyme 10) [Arabidopsis thaliana (Mouse-ear cress)] (Sbi_jg43879.t1)	KCS10_ARATH	3-ketoacyl-CoA synthase 10, KCS-10, EC 2.3.1.199 (Protein FIDDLEHEAD) (Very long-chain fatty acid condensing enzyme 10, VLCFA condensing enzyme 10)	Sbi_jg43879.t1,Sbi_jg19311.t1	57 kDa	unknown	Plasma membrane	0.432876
Sbi_jg30544.t1	Cluster of similar to Phosphoenolpyruvate/phosphate translocator 1, chloroplastic, AtPPT1 (Protein CAB UNDEREXPRESSED 1) [Arabidopsis thaliana (Mouse-ear cress)] (Sbi_jg30544.t1)	PPT1_ARATH	Phosphoenolpyruvate/phosphate translocator 1, chloroplastic, AtPPT1 (Protein CAB UNDEREXPRESSED 1)	Sbi_jg30544.t1,Sbi_jg58702.t1	45 kDa	unknown	Chloroplast	0.53422
Sbi_jg24550.t1	Cluster of similar to Phosphoethanolamine N-methyltransferase, EC 2.1.1.103 [Spinacia oleracea (Spinach)] (Sbi_jg24550.t1)	PEAMT_SPIOL	Phosphoethanolamine N-methyltransferase, EC 2.1.1.103	Sbi_jg24550.t1,Sbi_jg8397.t1	50 kDa	unknown	Mitochondrion	0.651141
Sbi_jg52207.t1	Cluster of similar to Calcium-dependent protein kinase 16, EC 2.7.11.1 [Arabidopsis thaliana (Mouse-ear cress)] (Sbi_jg52207.t1)	CDPKG_ARATH	Calcium-dependent protein kinase 16, EC 2.7.11.1	Sbi_jg52207.t1,Seu_jg9638.t1	64 kDa	unknown	Plasma membrane	0.708066
Sbi_jg14981.t1	Cluster of similar to Uncharacterized protein [Beta vulgaris subsp. vulgaris (Beet)] (Sbi_jg14981.t1)			Sbi_jg14981.t1,Sbi_jg55792.t1	8 kDa	unknown	Mitochondrion	0.62774
Sbi_jg51135.t1	Cluster of similar to Probable plastid-lipid-associated protein 4, chloroplastic (Fibrillin-3a) (Plastoglobulin 25, AtPGL25) [Arabidopsis thaliana (Mouse-ear cress)] (Sbi_jg51135.t1)	PAP4_ARATH	Probable plastid-lipid-associated protein 4, chloroplastic (Fibrillin-3a) (Plastoglobulin 25, AtPGL25)	Sbi_jg51135.t1,Sbi_jg60254.t1,Seu_jg24426.t1	27 kDa	unknown	Mitochondrion	0.483677
Seu_jg19523.t1	Cluster of similar to Vacuolar-sorting receptor 3, AtVSR3 (BP80-like protein a', AtBP80a') (Epidermal growth factor receptor-like protein 2a, AtELP2a) [Arabidopsis thaliana (Mouse-ear cress)] (Seu_jg19523.t1)	VSR3_ARATH	Vacuolar-sorting receptor 3, AtVSR3 (BP80-like protein a', AtBP80a') (Epidermal growth factor receptor-like protein 2a, AtELP2a)	Seu_jg19523.t1,Sbi_jg25221.t2	71 kDa	unknown	Endoplasmic reticulum	0.610969
Sbi_jg21996.t2	Cluster of similar to Histone deacetylase 2, EC 3.5.1.98 [Arabidopsis thaliana (Mouse-ear cress)] (Sbi_jg21996.t2)	HDA2_ARATH	Histone deacetylase 2, EC 3.5.1.98	Sbi_jg21996.t2,Seu_jg15754.t1,Sbi_jg21993.t1	32 kDa	unknown	Endoplasmic reticulum	0.459313
Sbi_jg2190.t1	similar to DEAD-box ATP-dependent RNA helicase 38, EC 3.6.4.13 (Low expression of osmotically-responsive genes 4 protein) (Protein CRYOPHYTE) [Arabidopsis thaliana (Mouse-ear cress)]	RH38_ARATH	DEAD-box ATP-dependent RNA helicase 38, EC 3.6.4.13 (Low expression of osmotically-responsive genes 4 protein) (Protein CRYOPHYTE)		54 kDa	unknown	Mitochondrion	0.728738
Sbi_jg1449.t1	Cluster of similar to DnaJ protein homolog ANJ1 [Atriplex nummularia (Old man saltbush) (Atriplex johnstonii)] (Sbi_jg1449.t1)	DNJH_ATRNU	DnaJ protein homolog ANJ1	Sbi_jg1449.t1,Sbi_jg35110.t1,Seu_jg23355.t1	46 kDa	unknown	Chloroplast	0.476607
Seu_jg2685.t1	Cluster of similar to Putative 2-succinyl-6-hydroxy-2,4-cyclohexadiene-1-carboxylate synthase, SHCHC synthase, EC 4.2.99.20 [Bacillus subtilis (strain 168)] (Seu_jg2685.t1)	MENH_BACSU	Putative 2-succinyl-6-hydroxy-2,4-cyclohexadiene-1-carboxylate synthase, SHCHC synthase, EC 4.2.99.20	Seu_jg2685.t1,Sbi_jg2087.t1,Sbi_jg34429.t1	42 kDa	unknown	Endoplasmic reticulum	0.862237
Sbi_jg55038.t1	Cluster of similar to uncharacterized protein LOC111312551 [Durio zibethinus (Durian)] (Sbi_jg55038.t1)			Sbi_jg55038.t1,Sbi_jg39672.t1	9 kDa	unknown	Endoplasmic reticulum	0.353727
Sbi_jg44917.t1	similar to NLR family CARD domain-containing protein 3 (CARD15-like protein) (Caterpiller protein 16.2, CLR16.2) (NACHT, LRR and CARD domains-containing protein 3) (Nucleotide-binding oligomerization domain protein 3) [Homo sapiens (Human)]	NLRC3_HUMAN	NLR family CARD domain-containing protein 3 (CARD15-like protein) (Caterpiller protein 16.2, CLR16.2) (NACHT, LRR and CARD domains-containing protein 3) (Nucleotide-binding oligomerization domain protein 3)		64 kDa	unknown	Tonoplast	0.437896
Seu_jg18725.t1	similar to 30S ribosomal protein S4, chloroplastic (Chloroplastic small ribosomal subunit protein uS4c) [Spinacia oleracea (Spinach)]	RR4_SPIOL	30S ribosomal protein S4, chloroplastic (Chloroplastic small ribosomal subunit protein uS4c)		24 kDa	unknown	Chloroplast	0.402772
Sbi_jg43914.t1	Cluster of similar to Uncharacterized protein At1g32220, chloroplastic [Arabidopsis thaliana (Mouse-ear cress)] (Sbi_jg43914.t1)	Y1222_ARATH	Uncharacterized protein At1g32220, chloroplastic	Sbi_jg43914.t1,Seu_jg18014.t1	30 kDa	unknown	Chloroplast	0.638455
Sbi_jg15373.t1	Cluster of similar to 40S ribosomal protein S20-2 [Arabidopsis thaliana (Mouse-ear cress)] (Sbi_jg15373.t1)	RS202_ARATH	40S ribosomal protein S20-2	Sbi_jg15373.t1,Sbi_jg14020.t1	14 kDa	unknown	Tonoplast	0.847197
Sbi_jg53130.t1	Cluster of similar to Vacuolar sorting protein 18 [Arabidopsis thaliana (Mouse-ear cress)] (Sbi_jg53130.t1)	VPS18_ARATH	Vacuolar sorting protein 18	Sbi_jg53130.t1,Seu_jg8751.t1,Sbi_jg12767.t1	113 kDa	unknown	Tonoplast	0.263949
Seu_jg12868.t1	Cluster of similar to Ubiquinol oxidase 1a, mitochondrial, EC 1.10.3.11 (Alternative oxidase 1a) [Arabidopsis thaliana (Mouse-ear cress)] (Seu_jg12868.t1)	AOX1A_ARATH	Ubiquinol oxidase 1a, mitochondrial, EC 1.10.3.11 (Alternative oxidase 1a)	Seu_jg12868.t1,Sbi_jg7177.t1	40 kDa	unknown	Mitochondrion	0.670625
Sbi_jg23394.t1	Cluster of similar to NAD(P)H-quinone oxidoreductase subunit U, chloroplastic, EC 7.1.1.- (NAD(P)H dehydrogenase subunit U, NDH subunit U) (NADH-plastoquinone oxidoreductase subunit U) (Protein CHLORORESPIRATORY REDUCTION L) [Arabidopsis thaliana (Mouse-ear cress)] (Sbi_jg23394.t1)	NDHU_ARATH	NAD(P)H-quinone oxidoreductase subunit U, chloroplastic, EC 7.1.1.- (NAD(P)H dehydrogenase subunit U, NDH subunit U) (NADH-plastoquinone oxidoreductase subunit U) (Protein CHLORORESPIRATORY REDUCTION L)	Sbi_jg23394.t1,Seu_jg17170.t1	30 kDa	unknown	Mitochondrion	0.701081
Sbi_jg25067.t1	Cluster of similar to Succinate dehydrogenase subunit 5, mitochondrial [Arabidopsis thaliana (Mouse-ear cress)] (Sbi_jg25067.t1)	SDH5_ARATH	Succinate dehydrogenase subunit 5, mitochondrial	Sbi_jg25067.t1,Sbi_jg8912.t1,Seu_jg19682.t1	27 kDa	Mitochondrion	Mitochondrion	1
Sbi_jg12110.t1	similar to 3-hydroxyacyl-[acyl-carrier-protein] dehydratase FabZ, EC 4.2.1.59 ((3R)-hydroxymyristoyl-[acyl-carrier-protein] dehydratase, (3R)-hydroxymyristoyl-ACP dehydrase) (Beta-hydroxyacyl-ACP dehydratase) [Thermosynechococcus vestitus (strain NIES-2133 / IAM M-273 / BP-1)]	FABZ_THEVB	3-hydroxyacyl-[acyl-carrier-protein] dehydratase FabZ, EC 4.2.1.59 ((3R)-hydroxymyristoyl-[acyl-carrier-protein] dehydratase, (3R)-hydroxymyristoyl-ACP dehydrase) (Beta-hydroxyacyl-ACP dehydratase)		25 kDa	unknown	Mitochondrion	0.742004
Sbi_jg42900.t1	Cluster of similar to ATP-citrate synthase alpha chain protein 2, ATP-citrate synthase A-2, EC 2.3.3.8 (ATP-citrate lyase A-2) (Citrate cleavage enzyme A-2) [Arabidopsis thaliana (Mouse-ear cress)] (Sbi_jg42900.t1)	ACLA2_ARATH	ATP-citrate synthase alpha chain protein 2, ATP-citrate synthase A-2, EC 2.3.3.8 (ATP-citrate lyase A-2) (Citrate cleavage enzyme A-2)	Sbi_jg42900.t1,Sbi_jg42902.t1,Seu_jg11358.t1	47 kDa	unknown	Endoplasmic reticulum	0.484561
Sbi_jg29499.t1	Cluster of similar to uncharacterized protein LOC109001330 [Juglans regia (English walnut)] (Sbi_jg29499.t1)			Sbi_jg29499.t1,Sbi_jg21847.t1	40 kDa	unknown	Plasma membrane	0.833113
Sbi_jg35918.t1	Cluster of similar to Pyruvate kinase 1, cytosolic, OsPK1, EC 2.7.1.40 [Oryza sativa subsp. japonica (Rice)] (Sbi_jg35918.t1)	KPYC1_ORYSJ	Pyruvate kinase 1, cytosolic, OsPK1, EC 2.7.1.40	Sbi_jg35918.t1,Seu_jg4039.t1	58 kDa	unknown	Plasma membrane	0.758291
Sbi_jg24000.t1	Cluster of similar to Mitochondrial adenine nucleotide transporter ADNT1 (Adenine nucleotide transporter 1) [Arabidopsis thaliana (Mouse-ear cress)] (Sbi_jg24000.t1)	ADNT1_ARATH	Mitochondrial adenine nucleotide transporter ADNT1 (Adenine nucleotide transporter 1)	Sbi_jg24000.t1,Sbi_jg49207.t1,Sbi_jg33498.t1,Sbi_jg27058.t1,Sbi_jg3998.t1	38 kDa	Mitochondrion	Mitochondrion	1
Sbi_jg28293.t1	Cluster of similar to NAD(P)H-quinone oxidoreductase subunit M, chloroplastic, EC 7.1.1.- (NAD(P)H dehydrogenase subunit M, NDH subunit M, NDH-M) (NADH-plastoquinone oxidoreductase subunit M) [Vitis vinifera (Grape)] (Sbi_jg28293.t1)	NDHM_VITVI	NAD(P)H-quinone oxidoreductase subunit M, chloroplastic, EC 7.1.1.- (NAD(P)H dehydrogenase subunit M, NDH subunit M, NDH-M) (NADH-plastoquinone oxidoreductase subunit M)	Sbi_jg28293.t1,Sbi_jg2663.t1	25 kDa	unknown	Mitochondrion	0.597544
Sbi_jg14101.t1	similar to Protein FMP32, mitochondrial (Found in mitochondrial proteome protein 32) [Saccharomyces cerevisiae (strain ATCC 204508 / S288c) (Baker's yeast)]	FMP32_YEAST	Protein FMP32, mitochondrial (Found in mitochondrial proteome protein 32)		29 kDa	unknown	Mitochondrion	0.615045
Sbi_jg42010.t1	similar to Uncharacterized membrane protein At3g27390 [Arabidopsis thaliana (Mouse-ear cress)]	Y3739_ARATH	Uncharacterized membrane protein At3g27390		66 kDa	unknown	Endoplasmic reticulum	0.553183
Sbi_jg40315.t1	Cluster of similar to GDSL esterase/lipase At1g29670, EC 3.1.1.- (Extracellular lipase At1g29670) [Arabidopsis thaliana (Mouse-ear cress)] (Sbi_jg40315.t1)	GDL15_ARATH	GDSL esterase/lipase At1g29670, EC 3.1.1.- (Extracellular lipase At1g29670)	Sbi_jg40315.t1,Sbi_jg50308.t1,Seu_jg1894.t1	41 kDa	unknown	Mitochondrion	0.822253
Seu_jg16985.t1	Cluster of similar to Glucan endo-1,3-beta-glucosidase 5, EC 3.2.1.39 ((1->3)-beta-glucan endohydrolase 5, (1->3)-beta-glucanase 5) (Beta-1,3-endoglucanase 5, Beta-1,3-glucanase 5) [Arabidopsis thaliana (Mouse-ear cress)] (Seu_jg16985.t1)	E135_ARATH	Glucan endo-1,3-beta-glucosidase 5, EC 3.2.1.39 ((1->3)-beta-glucan endohydrolase 5, (1->3)-beta-glucanase 5) (Beta-1,3-endoglucanase 5, Beta-1,3-glucanase 5)	Seu_jg16985.t1,Sbi_jg59794.t1,Sbi_jg23130.t1,Sbi_jg24746.t1,Sbi_jg63072.t1	52 kDa	unknown	Plasma membrane	0.544238
Sbi_jg22710.t1	Cluster of similar to Glutamate--tRNA ligase, cytoplasmic, EC 6.1.1.17 (GluRSAt) (Glutamyl-tRNA synthetase, GluRS) [Arabidopsis thaliana (Mouse-ear cress)] (Sbi_jg22710.t1)	SYEC_ARATH	Glutamate--tRNA ligase, cytoplasmic, EC 6.1.1.17 (GluRSAt) (Glutamyl-tRNA synthetase, GluRS)	Sbi_jg22710.t1,Sbi_jg21093.t1,Seu_jg4739.t1,Sbi_jg36833.t1,Sbi_jg18427.t1	82 kDa	unknown	Chloroplast	0.714795
Sbi_jg42226.t1	similar to 40S ribosomal protein S27-2 [Arabidopsis thaliana (Mouse-ear cress)]	RS272_ARATH	40S ribosomal protein S27-2		10 kDa	unknown	Plasma membrane	0.395041
Sbi_jg30226.t1	Cluster of similar to GTP-binding nuclear protein Ran-3 (Ras-related nuclear protein 3) [Arabidopsis thaliana (Mouse-ear cress)] (Sbi_jg30226.t1)	RAN3_ARATH	GTP-binding nuclear protein Ran-3 (Ras-related nuclear protein 3)	Sbi_jg30226.t1,Sbi_jg43651.t1	25 kDa	unknown	Endoplasmic reticulum	0.526053
Sbi_jg62638.t1	Cluster of similar to Uncharacterized protein [Chenopodium quinoa (Quinoa)] (Sbi_jg62638.t1)			Sbi_jg62638.t1,Sbi_jg31321.t1	12 kDa	unknown	Mitochondrion	0.793131
Sbi_jg1423.t1	Cluster of similar to Photosystem I reaction center subunit IV, chloroplastic, PSI-E [Spinacia oleracea (Spinach)] (Sbi_jg1423.t1)	PSAE_SPIOL	Photosystem I reaction center subunit IV, chloroplastic, PSI-E	Sbi_jg1423.t1,Sbi_jg35147.t1	19 kDa	unknown	Chloroplast	0.610874
Sbi_jg60283.t1	Cluster of similar to Heat shock protein 90-6, mitochondrial, AtHSP90.6, AtHsp90-6 (Heat shock protein 89-1, Hsp89-1) [Arabidopsis thaliana (Mouse-ear cress)] (Sbi_jg60283.t1)	HS906_ARATH	Heat shock protein 90-6, mitochondrial, AtHSP90.6, AtHsp90-6 (Heat shock protein 89-1, Hsp89-1)	Sbi_jg60283.t1,Sbi_jg51158.t1	89 kDa	unknown	Mitochondrion	0.547778
Sbi_jg17297.t1	Cluster of similar to Uncharacterized protein [Spinacia oleracea (Spinach)] (Sbi_jg17297.t1)			Sbi_jg17297.t1,Seu_jg550.t1	34 kDa	unknown	Mitochondrion	0.683207
Sbi_jg50714.t1	similar to Embryo-specific protein ATS3A (Protein ARABIDOPSIS THALIANA SEED 3A) [Arabidopsis thaliana (Mouse-ear cress)]	ATS3A_ARATH	Embryo-specific protein ATS3A (Protein ARABIDOPSIS THALIANA SEED 3A)		42 kDa	unknown	Chloroplast	0.522474
Sbi_jg13310.t1	similar to Cytochrome c oxidase subunit 6a, mitochondrial, AtCOX6a [Arabidopsis thaliana (Mouse-ear cress)]	COX6A_ARATH	Cytochrome c oxidase subunit 6a, mitochondrial, AtCOX6a		12 kDa	unknown	Mitochondrion	0.748262
Sbi_jg51892.t1	Cluster of similar to 14-3-3-like protein GF14 iota (General regulatory factor 12) [Arabidopsis thaliana (Mouse-ear cress)] (Sbi_jg51892.t1)	14312_ARATH	14-3-3-like protein GF14 iota (General regulatory factor 12)	Sbi_jg51892.t1,Sbi_jg14092.t1	29 kDa	unknown	Tonoplast	0.551197
Sbi_jg49091.t1	Cluster of similar to CDPK-related kinase 3, AtCRK3, EC 2.7.11.1 (Calcium/calmodulin-dependent protein kinase 4, AtCK) [Arabidopsis thaliana (Mouse-ear cress)] (Sbi_jg49091.t1)	CAMK3_ARATH	CDPK-related kinase 3, AtCRK3, EC 2.7.11.1 (Calcium/calmodulin-dependent protein kinase 4, AtCK)	Sbi_jg49091.t1,Sbi_jg3858.t1	66 kDa	unknown	Plasma membrane	0.914666
Sbi_jg45812.t1	Cluster of similar to Probable CoA ligase CCL6, HlCCL6, EC 6.2.1.- [Humulus lupulus (European hop)] (Sbi_jg45812.t1)	CCL6_HUMLU	Probable CoA ligase CCL6, HlCCL6, EC 6.2.1.-	Sbi_jg45812.t1,Sbi_jg12504.t1,Seu_jg20172.t1	72 kDa	unknown	Tonoplast	0.828345
Sbi_jg26736.t1	Cluster of similar to Protein ACTIVITY OF BC1 COMPLEX KINASE 8, chloroplastic, ABC1-LIKE KINASE 8, EC 2.7.11.1 (ABC2 homolog protein 13, AtATH13) (Oxidative stress-related ABC1-like protein 1, chloroplastic, AtOSA1) [Arabidopsis thaliana (Mouse-ear cress)] (Sbi_jg26736.t1)	AB1K8_ARATH	Protein ACTIVITY OF BC1 COMPLEX KINASE 8, chloroplastic, ABC1-LIKE KINASE 8, EC 2.7.11.1 (ABC2 homolog protein 13, AtATH13) (Oxidative stress-related ABC1-like protein 1, chloroplastic, AtOSA1)	Sbi_jg26736.t1,Sbi_jg33822.t1	55 kDa	unknown	Chloroplast	0.26539
Sbi_jg59939.t1	Cluster of similar to Glyoxysomal fatty acid beta-oxidation multifunctional protein MFP-a [Includes: Enoyl-CoA hydratase/3-2-trans-enoyl-CoA isomerase/3-hydroxybutyryl-CoA epimerase, EC 4.2.1.17, EC 5.1.2.3, EC 5.3.3.8; 3-hydroxyacyl-CoA dehydrogenase, EC 1.1.1.35 ] [Cucumis sativus (Cucumber)] (Sbi_jg59939.t1)	MFPA_CUCSA	Glyoxysomal fatty acid beta-oxidation multifunctional protein MFP-a [Includes: Enoyl-CoA hydratase/3-2-trans-enoyl-CoA isomerase/3-hydroxybutyryl-CoA epimerase, EC 4.2.1.17, EC 5.1.2.3, EC 5.3.3.8; 3-hydroxyacyl-CoA dehydrogenase, EC 1.1.1.35 ]	Sbi_jg59939.t1,Sbi_jg62881.t1,Sbi_jg24999.t1	79 kDa	unknown	Mitochondrion	0.509392
Sbi_jg37455.t1	similar to Heme-binding protein 2 (Placental protein 23, PP23) (Protein SOUL) [Homo sapiens (Human)]	HEBP2_HUMAN	Heme-binding protein 2 (Placental protein 23, PP23) (Protein SOUL)		25 kDa	unknown	Mitochondrion	0.51744
Sbi_jg20655.t1	similar to Uncharacterized protein [Spinacia oleracea (Spinach)]				8 kDa	unknown	Mitochondrion	0.697963
Sbi_jg19286.t1	Cluster of similar to ER membrane protein complex subunit 4 (Transmembrane protein 85) [Xenopus laevis (African clawed frog)] (Sbi_jg19286.t1)	EMC4_XENLA	ER membrane protein complex subunit 4 (Transmembrane protein 85)	Sbi_jg19286.t1,Sbi_jg43848.t1	20 kDa	unknown	Plasma membrane	0.713342
Sbi_jg34469.t1	Cluster of similar to Trimethyltridecatetraene synthase, EC 1.14.14.58 (Cytochrome P-450 20) (Cytochrome P450 92C6) [Zea mays (Maize)] (Sbi_jg34469.t1)	C92C6_MAIZE	Trimethyltridecatetraene synthase, EC 1.14.14.58 (Cytochrome P-450 20) (Cytochrome P450 92C6)	Sbi_jg34469.t1,Seu_jg2730.t1,Seu_jg2733.t1	59 kDa	unknown	Plasma membrane	0.569084
Sbi_jg63633.t1	Cluster of similar to Putative disease resistance protein RGA1 (RGA3-blb) [Solanum bulbocastanum (Wild potato)] (Sbi_jg63633.t1)	RGA1_SOLBU	Putative disease resistance protein RGA1 (RGA3-blb)	Sbi_jg63633.t1,Seu_jg23256.t1,Seu_jg23260.t1,Sbi_jg63632.t1,Sbi_jg63630.t1	139 kDa	unknown	Plasma membrane	0.519098
Sbi_jg17752.t1	similar to T-complex protein 1 subunit gamma, TCP-1-gamma (CCT-gamma) (Chaperonin CCT3) [Arabidopsis thaliana (Mouse-ear cress)]	TCPG_ARATH	T-complex protein 1 subunit gamma, TCP-1-gamma (CCT-gamma) (Chaperonin CCT3)		60 kDa	unknown	Tonoplast	0.670771
Sbi_jg24257.t1	Cluster of similar to 50S ribosomal protein L19, chloroplastic (CL19) (Chloroplastic large ribosomal subunit protein bL19c) [Spinacia oleracea (Spinach)] (Sbi_jg24257.t1)	RK19_SPIOL	50S ribosomal protein L19, chloroplastic (CL19) (Chloroplastic large ribosomal subunit protein bL19c)	Sbi_jg24257.t1,Sbi_jg8089.t1,Sbi_jg24258.t1	27 kDa	unknown	Chloroplast	0.32935
Sbi_jg44733.t1	Cluster of similar to Probable receptor-like protein kinase At1g30570, EC 2.7.11.- [Arabidopsis thaliana (Mouse-ear cress)] (Sbi_jg44733.t1)	Y1357_ARATH	Probable receptor-like protein kinase At1g30570, EC 2.7.11.-	Sbi_jg44733.t1,Seu_jg27361.t1	42 kDa	unknown	Plasma membrane	0.623114
Seu_jg20669.t1	Cluster of similar to Protein CURVATURE THYLAKOID 1C, chloroplastic [Arabidopsis thaliana (Mouse-ear cress)] (Seu_jg20669.t1)	CUT1C_ARATH	Protein CURVATURE THYLAKOID 1C, chloroplastic	Seu_jg20669.t1,Sbi_jg11389.t1,Sbi_jg46342.t1	71 kDa	unknown	Mitochondrion	0.589798
Sbi_jg49510.t1	similar to Transducin beta-like protein 2 (WS beta-transducin repeats protein, WS-betaTRP) (Williams-Beuren syndrome chromosomal region 13 protein) [Homo sapiens (Human)]	TBL2_HUMAN	Transducin beta-like protein 2 (WS beta-transducin repeats protein, WS-betaTRP) (Williams-Beuren syndrome chromosomal region 13 protein)		48 kDa	unknown	Endoplasmic reticulum	0.834524
Sbi_jg62659.t1	similar to Formate--tetrahydrofolate ligase, EC 6.3.4.3 (10-formyletrahydrofolate synthetase, FHS, FTHFS) (Formyltetrahydrofolate synthetase) [Spinacia oleracea (Spinach)]	FTHS_SPIOL	Formate--tetrahydrofolate ligase, EC 6.3.4.3 (10-formyletrahydrofolate synthetase, FHS, FTHFS) (Formyltetrahydrofolate synthetase)		68 kDa	unknown	Endoplasmic reticulum	0.420061
Seu_jg23148.t1	similar to Ferredoxin-dependent glutamate synthase, chloroplastic, EC 1.4.7.1 (Fd-GOGAT, SoFdGOGAT) [Spinacia oleracea (Spinach)]	GLTB_SPIOL	Ferredoxin-dependent glutamate synthase, chloroplastic, EC 1.4.7.1 (Fd-GOGAT, SoFdGOGAT)		177 kDa	unknown	Chloroplast	0.27529
Sbi_jg34642.t1	Cluster of similar to Phototropin-1, EC 2.7.11.1 (Non-phototropic hypocotyl protein 1) (Root phototropism protein 1) [Arabidopsis thaliana (Mouse-ear cress)] (Sbi_jg34642.t1)	PHOT1_ARATH	Phototropin-1, EC 2.7.11.1 (Non-phototropic hypocotyl protein 1) (Root phototropism protein 1)	Sbi_jg34642.t1,Sbi_jg50817.t1,Sbi_jg1878.t1,Sbi_jg15606.t1,Sbi_jg16620.t1,Sbi_jg6395.t1,Sbi_jg6412.t1,Sbi_jg6376.t1,Sbi_jg35227.t1,Sbi_jg41245.t1	111 kDa	unknown	Plasma membrane	0.535043
Sbi_jg12363.t1	similar to Squalene synthase 2, PgSS2, SQS 2, EC 2.5.1.21 (FPP:FPP farnesyltransferase SS2) (Farnesyl-diphosphate farnesyltransferase SS2) [Panax ginseng (Korean ginseng)]	SQS2_PANGI	Squalene synthase 2, PgSS2, SQS 2, EC 2.5.1.21 (FPP:FPP farnesyltransferase SS2) (Farnesyl-diphosphate farnesyltransferase SS2)		47 kDa	unknown	Plasma membrane	0.903222
Sbi_jg15678.t1	Cluster of similar to 26S proteasome non-ATPase regulatory subunit 13 homolog B (26S proteasome regulatory subunit RPN9b, AtRNP9b) (26S proteasome regulatory subunit S11 homolog B) [Arabidopsis thaliana (Mouse-ear cress)] (Sbi_jg15678.t1)	PS13B_ARATH	26S proteasome non-ATPase regulatory subunit 13 homolog B (26S proteasome regulatory subunit RPN9b, AtRNP9b) (26S proteasome regulatory subunit S11 homolog B)	Sbi_jg15678.t1,Sbi_jg15672.t1	44 kDa	unknown	Chloroplast	0.53366
Sbi_jg38103.t1	Cluster of similar to 2-alkenal reductase (NADP(+)-dependent), EC 1.3.1.102 (Alkenal double bound reductase) (Allylic alcohol dehydrogenase 1, allyl-ADH1) (Flavin-free double bond reductase, NtDBR) (Pulegone reductase, NtRed-1) [Nicotiana tabacum (Common tobacco)] (Sbi_jg38103.t1)	DBR_TOBAC	2-alkenal reductase (NADP(+)-dependent), EC 1.3.1.102 (Alkenal double bound reductase) (Allylic alcohol dehydrogenase 1, allyl-ADH1) (Flavin-free double bond reductase, NtDBR) (Pulegone reductase, NtRed-1)	Sbi_jg38103.t1,Sbi_jg6229.t1,Seu_jg15609.t1,Sbi_jg38101.t1	38 kDa	unknown	Tonoplast	0.442995
Sbi_jg59131.t1	Cluster of similar to Regulator of MON1-CCZ1 complex (Colon cancer-associated protein Mic1, Mic-1) (WD repeat-containing protein 98) [Homo sapiens (Human)] (Sbi_jg59131.t1)	RMC1_HUMAN	Regulator of MON1-CCZ1 complex (Colon cancer-associated protein Mic1, Mic-1) (WD repeat-containing protein 98)	Sbi_jg59131.t1,Sbi_jg63507.t1	83 kDa	unknown	Tonoplast	0.861376
Sbi_jg59079.t1	Cluster of similar to C2H2-type domain-containing protein [Spinacia oleracea (Spinach)] (Sbi_jg59079.t1)			Sbi_jg59079.t1,Sbi_jg63532.t1	105 kDa	unknown	Plasma membrane	0.75793
Sbi_jg61940.t1	Cluster of similar to Probable inactive ATP-dependent zinc metalloprotease FTSHI 5, chloroplastic, AtFTSHI5 (Protein EMBRYO DEFECTIVE 2458) (Protein FTSH INACTIVE PROTEASE 5) [Arabidopsis thaliana (Mouse-ear cress)] (Sbi_jg61940.t1)	FTSI5_ARATH	Probable inactive ATP-dependent zinc metalloprotease FTSHI 5, chloroplastic, AtFTSHI5 (Protein EMBRYO DEFECTIVE 2458) (Protein FTSH INACTIVE PROTEASE 5)	Sbi_jg61940.t1,Sbi_jg17303.t1	152 kDa	unknown	Tonoplast	0.247069
Sbi_jg25338.t1	similar to MLP-like protein 31 [Arabidopsis thaliana (Mouse-ear cress)]	MLP31_ARATH	MLP-like protein 31		17 kDa	unknown	Chloroplast	0.778818
Sbi_jg29259.t1	similar to Vesicle-associated protein 1-3 (Plant VAP homolog 13, AtPVA13) (VAMP-associated protein 1-3) [Cleaved into: Vesicle-associated protein 1-3, N-terminally processed ] [Arabidopsis thaliana (Mouse-ear cress)]	VAP13_ARATH	Vesicle-associated protein 1-3 (Plant VAP homolog 13, AtPVA13) (VAMP-associated protein 1-3) [Cleaved into: Vesicle-associated protein 1-3, N-terminally processed ]		26 kDa	unknown	Endoplasmic reticulum	0.568975
Sbi_jg10235.t1	similar to Protein YIF1B-B (YIP1-interacting factor homolog B-B) [Xenopus laevis (African clawed frog)]	YF1BB_XENLA	Protein YIF1B-B (YIP1-interacting factor homolog B-B)		30 kDa	unknown	Plasma membrane	0.705746
Sbi_jg62526.t1	Cluster of similar to Phenylacetaldehyde reductase, EC 1.1.1.- (2-phenylethanol synthase) [Rosa hybrid cultivar] (Sbi_jg62526.t1)	PAR1_ROSHC	Phenylacetaldehyde reductase, EC 1.1.1.- (2-phenylethanol synthase)	Sbi_jg62526.t1,Sbi_jg62639.t1,Seu_jg1101.t1,Seu_jg1100.t1	36 kDa	unknown	Tonoplast	0.792662
Seu_jg28300.t1	Cluster of similar to Magnesium protoporphyrin IX methyltransferase, chloroplastic, EC 2.1.1.11 [Arabidopsis thaliana (Mouse-ear cress)] (Seu_jg28300.t1)	CHLM_ARATH	Magnesium protoporphyrin IX methyltransferase, chloroplastic, EC 2.1.1.11	Seu_jg28300.t1,Sbi_jg58424.t1	36 kDa	unknown	Mitochondrion	0.588138
Sbi_jg16331.t1	Cluster of similar to Probable metal-nicotianamine transporter YSL7 (Protein YELLOW STRIPE LIKE 7, AtYSL7) [Arabidopsis thaliana (Mouse-ear cress)] (Sbi_jg16331.t1)	YSL7_ARATH	Probable metal-nicotianamine transporter YSL7 (Protein YELLOW STRIPE LIKE 7, AtYSL7)	Sbi_jg16331.t1,Sbi_jg60647.t1,Seu_jg19398.t1	81 kDa	unknown	Plasma membrane	0.613163
Sbi_jg52396.t1	Cluster of similar to DEAD-box ATP-dependent RNA helicase 3A, chloroplastic, ZmRH3A, EC 3.6.4.13 [Zea mays (Maize)] (Sbi_jg52396.t1)	RH3A_MAIZE	DEAD-box ATP-dependent RNA helicase 3A, chloroplastic, ZmRH3A, EC 3.6.4.13	Sbi_jg52396.t1,Seu_jg9455.t1	83 kDa	unknown	Mitochondrion	0.715282
Sbi_jg63013.t1	Cluster of similar to Apoptosis-inducing factor homolog A, EC 1.-.-.- [Dictyostelium discoideum (Slime mold)] (Sbi_jg63013.t1)	AIFA_DICDI	Apoptosis-inducing factor homolog A, EC 1.-.-.-	Sbi_jg63013.t1,Sbi_jg59627.t1	38 kDa	unknown	Tonoplast	0.313597
Seu_jg3022.t1	Cluster of similar to ATP-dependent zinc metalloprotease FTSH 10, mitochondrial, AtFTSH10, EC 3.4.24.- [Arabidopsis thaliana (Mouse-ear cress)] (Seu_jg3022.t1)	FTSHA_ARATH	ATP-dependent zinc metalloprotease FTSH 10, mitochondrial, AtFTSH10, EC 3.4.24.-	Seu_jg3022.t1,Sbi_jg1724.t1,Sbi_jg34816.t1	90 kDa	Mitochondrion	Mitochondrion	1
Sbi_jg20497.t1	similar to Elongation factor Tu, mitochondrial [Arabidopsis thaliana (Mouse-ear cress)]	EFTM_ARATH	Elongation factor Tu, mitochondrial		50 kDa	unknown	Mitochondrion	0.537514
Sbi_jg2128.t1	similar to Serine/threonine-protein kinase STN8, chloroplastic, EC 2.7.11.1 (Protein STATE TRANSITION 8) [Arabidopsis thaliana (Mouse-ear cress)]	STN8_ARATH	Serine/threonine-protein kinase STN8, chloroplastic, EC 2.7.11.1 (Protein STATE TRANSITION 8)		55 kDa	unknown	Mitochondrion	0.683697
Sbi_jg39019.t1	similar to Fructose-1,6-bisphosphatase, cytosolic, FBPase, EC 3.1.3.11 (D-fructose-1,6-bisphosphate 1-phosphohydrolase) [Beta vulgaris (Sugar beet)]	F16P2_BETVU	Fructose-1,6-bisphosphatase, cytosolic, FBPase, EC 3.1.3.11 (D-fructose-1,6-bisphosphate 1-phosphohydrolase)		37 kDa	unknown	Tonoplast	0.447582
Sbi_jg50382.t1	similar to Receptor-like protein 51, AtRLP51 (Protein PUTATIVE DEVELOPMENTAL ORTHOLOG 1, AtPDO1) (Protein SUPPRESSOR OF NPR1-1, CONSTITUTIVE 2) [Arabidopsis thaliana (Mouse-ear cress)]	RLP51_ARATH	Receptor-like protein 51, AtRLP51 (Protein PUTATIVE DEVELOPMENTAL ORTHOLOG 1, AtPDO1) (Protein SUPPRESSOR OF NPR1-1, CONSTITUTIVE 2)		48 kDa	unknown	Plasma membrane	0.903911
Sbi_jg53100.t1	similar to Hippocampus abundant transcript-like protein 1 (Major facilitator superfamily domain-containing 14B) [Mus musculus (Mouse)]	MF14B_MOUSE	Hippocampus abundant transcript-like protein 1 (Major facilitator superfamily domain-containing 14B)		49 kDa	unknown	Tonoplast	0.770805
Sbi_jg9576.t1	similar to D-3-phosphoglycerate dehydrogenase 2, chloroplastic, PGDH, EC 1.1.1.95 [Arabidopsis thaliana (Mouse-ear cress)]	SERA2_ARATH	D-3-phosphoglycerate dehydrogenase 2, chloroplastic, PGDH, EC 1.1.1.95		69 kDa	unknown	Mitochondrion	0.607003
Sbi_jg52060.t1	Cluster of similar to 50S ribosomal protein L15, chloroplastic (CL15) (Chloroplastic large ribosomal subunit protein uL15c) [Spinacia oleracea (Spinach)] (Sbi_jg52060.t1)	RK15_SPIOL	50S ribosomal protein L15, chloroplastic (CL15) (Chloroplastic large ribosomal subunit protein uL15c)	Sbi_jg52060.t1,Sbi_jg13861.t1,Seu_jg9785.t1	30 kDa	unknown	Chloroplast	0.326768
Sbi_jg52849.t1	Cluster of similar to Zeaxanthin epoxidase, chloroplastic, EC 1.14.15.21 [Spinacia oleracea (Spinach)] (Sbi_jg52849.t1)	ABA2_SPIOL	Zeaxanthin epoxidase, chloroplastic, EC 1.14.15.21	Sbi_jg52849.t1,Sbi_jg13023.t1	73 kDa	unknown	Mitochondrion	0.701625
Sbi_jg17633.t1	similar to Choline/ethanolaminephosphotransferase 1, EC 2.7.8.1, EC 2.7.8.2 (Aminoalcohol phosphotransferase 1, AtAAPT1) [Arabidopsis thaliana (Mouse-ear cress)]	AAPT1_ARATH	Choline/ethanolaminephosphotransferase 1, EC 2.7.8.1, EC 2.7.8.2 (Aminoalcohol phosphotransferase 1, AtAAPT1)		44 kDa	unknown	Plasma membrane	0.53151
Sbi_jg24549.t1	similar to Phosphoethanolamine N-methyltransferase, EC 2.1.1.103 [Spinacia oleracea (Spinach)]	PEAMT_SPIOL	Phosphoethanolamine N-methyltransferase, EC 2.1.1.103		50 kDa	unknown	Mitochondrion	0.632476
Sbi_jg40147.t1	similar to F-box/FBD/LRR-repeat protein At1g16930 [Arabidopsis thaliana (Mouse-ear cress)]	FDL3_ARATH	F-box/FBD/LRR-repeat protein At1g16930		57 kDa	unknown	Mitochondrion	0.605891
Sbi_jg31025.t1	Cluster of similar to Plant intracellular Ras-group-related LRR protein 7 (Intracellular Ras-group-related LRR protein 7, OsIRL7) [Oryza sativa subsp. japonica (Rice)] (Sbi_jg31025.t1)	PIRL7_ORYSJ	Plant intracellular Ras-group-related LRR protein 7 (Intracellular Ras-group-related LRR protein 7, OsIRL7)	Sbi_jg31025.t1,Sbi_jg58255.t1	29 kDa	unknown	Plasma membrane	0.47818
Sbi_jg33087.t1	Cluster of similar to Alanine--tRNA ligase, EC 6.1.1.7 (Alanyl-tRNA synthetase, AlaRS) [Arabidopsis thaliana (Mouse-ear cress)] (Sbi_jg33087.t1)	SYA_ARATH	Alanine--tRNA ligase, EC 6.1.1.7 (Alanyl-tRNA synthetase, AlaRS)	Sbi_jg33087.t1,Sbi_jg27342.t1,Sbi_jg12192.t1,Seu_jg21423.t1,Seu_jg21425.t1	106 kDa	unknown	Mitochondrion	0.595753
Sbi_jg27174.t1	Cluster of similar to Protein TRIGALACTOSYLDIACYLGLYCEROL 2, chloroplastic (ABC transporter I family member 15, ABC transporter ABCI.15, AtABCI15) [Arabidopsis thaliana (Mouse-ear cress)] (Sbi_jg27174.t1)	TGD2_ARATH	Protein TRIGALACTOSYLDIACYLGLYCEROL 2, chloroplastic (ABC transporter I family member 15, ABC transporter ABCI.15, AtABCI15)	Sbi_jg27174.t1,Sbi_jg33371.t1	42 kDa	unknown	Tonoplast	0.344102
Sbi_jg13150.t1	similar to Casein kinase II subunit alpha-4, chloroplastic, CK2-alpha4, EC 2.7.11.1 (Plastid-targeted casein kinase 2 alpha, cpCK2alpha) [Arabidopsis thaliana (Mouse-ear cress)]	CSK2P_ARATH	Casein kinase II subunit alpha-4, chloroplastic, CK2-alpha4, EC 2.7.11.1 (Plastid-targeted casein kinase 2 alpha, cpCK2alpha)		49 kDa	unknown	Endoplasmic reticulum	0.799611
Sbi_jg21992.t1	similar to NADH dehydrogenase [ubiquinone] iron-sulfur protein 7, mitochondrial, EC 7.1.1.2 [Brassica oleracea (Wild cabbage)]	NDUS7_BRAOL	NADH dehydrogenase [ubiquinone] iron-sulfur protein 7, mitochondrial, EC 7.1.1.2		23 kDa	unknown	Mitochondrion	0.578625
Sbi_jg23061.t1	similar to Uncharacterized protein [Spinacia oleracea (Spinach)]				109 kDa	unknown	Endoplasmic reticulum	0.825433
Sbi_jg25859.t1	similar to ER membrane protein complex subunit 3 (Protein pob) (Transmembrane protein 111) [Danio rerio (Zebrafish) (Brachydanio rerio)]	EMC3_DANRE	ER membrane protein complex subunit 3 (Protein pob) (Transmembrane protein 111)		28 kDa	unknown	Endoplasmic reticulum	0.821107
Sbi_jg37458.t1	similar to Cationic amino acid transporter 8, vacuolar [Arabidopsis thaliana (Mouse-ear cress)]	CAAT8_ARATH	Cationic amino acid transporter 8, vacuolar		67 kDa	unknown	Tonoplast	0.751761
Seu_jg1255.t1	similar to Probable plastid-lipid-associated protein 12, chloroplastic (Fibrillin-10) [Arabidopsis thaliana (Mouse-ear cress)]	PAP12_ARATH	Probable plastid-lipid-associated protein 12, chloroplastic (Fibrillin-10)		45 kDa	unknown	Mitochondrion	0.728217
Sbi_jg29926.t1	similar to Purine-uracil permease NCS1 (Nucleobase cation symporter 1, AtNCS1) (Plastidic nucleobase transporter) (Uracil/purine transport protein NCS1) [Arabidopsis thaliana (Mouse-ear cress)]	NCS1_ARATH	Purine-uracil permease NCS1 (Nucleobase cation symporter 1, AtNCS1) (Plastidic nucleobase transporter) (Uracil/purine transport protein NCS1)		60 kDa	unknown	Chloroplast	0.702462
Sbi_jg55150.t1	Cluster of similar to Outer envelope pore protein 21B, chloroplastic (Chloroplastic outer envelope pore protein of 21 kDa B) [Arabidopsis thaliana (Mouse-ear cress)] (Sbi_jg55150.t1)	OP21B_ARATH	Outer envelope pore protein 21B, chloroplastic (Chloroplastic outer envelope pore protein of 21 kDa B)	Sbi_jg55150.t1,Sbi_jg39806.t1	21 kDa	unknown	Chloroplast	0.330738
Seu_jg25704.t1	Cluster of similar to Protein translocase subunit SecA, chloroplastic, EC 7.4.2.4 [Spinacia oleracea (Spinach)] (Seu_jg25704.t1)	SECA_SPIOL	Protein translocase subunit SecA, chloroplastic, EC 7.4.2.4	Seu_jg25704.t1,Sbi_jg58084.t1,Sbi_jg31191.t1	115 kDa	unknown	Mitochondrion	0.721639
Sbi_jg12919.t1	similar to Blue copper protein [Pisum sativum (Garden pea)]	BCP_PEA	Blue copper protein		16 kDa	unknown	Plasma membrane	0.677341
Sbi_jg24451.t1	Cluster of similar to Tobamovirus multiplication protein 2A, AtTOM2A [Arabidopsis thaliana (Mouse-ear cress)] (Sbi_jg24451.t1)	TOM2A_ARATH	Tobamovirus multiplication protein 2A, AtTOM2A	Sbi_jg24451.t1,Sbi_jg8296.t1	31 kDa	unknown	Tonoplast	0.855311
Sbi_jg38483.t1	Cluster of similar to Eukaryotic translation initiation factor 2 subunit 3, Y-linked, EC 3.6.5.3 (Eukaryotic translation initiation factor 2 subunit gamma, Y-linked, eIF-2-gamma Y) [Rattus norvegicus (Rat)] (Sbi_jg38483.t1)	IF2H_RAT	Eukaryotic translation initiation factor 2 subunit 3, Y-linked, EC 3.6.5.3 (Eukaryotic translation initiation factor 2 subunit gamma, Y-linked, eIF-2-gamma Y)	Sbi_jg38483.t1,Seu_jg10658.t1	51 kDa	unknown	Mitochondrion	0.782179
Sbi_jg20922.t1	Cluster of similar to Receptor protein kinase TMK1, EC 2.7.11.1 (BARK1-like kinase 1) (Transmembrane kinase 1) [Arabidopsis thaliana (Mouse-ear cress)] (Sbi_jg20922.t1)	TMK1_ARATH	Receptor protein kinase TMK1, EC 2.7.11.1 (BARK1-like kinase 1) (Transmembrane kinase 1)	Sbi_jg20922.t1,Seu_jg15131.t1,Sbi_jg47051.t1,Sbi_jg12114.t1,Sbi_jg2426.t1,Sbi_jg55801.t1	95 kDa	unknown	Plasma membrane	0.728313
Sbi_jg24413.t1	similar to ATP synthase subunit epsilon, mitochondrial, ATPase subunit epsilon [Arabidopsis thaliana (Mouse-ear cress)]	ATP5E_ARATH	ATP synthase subunit epsilon, mitochondrial, ATPase subunit epsilon		12 kDa	unknown	Mitochondrion	0.601984
Sbi_jg40709.t1	similar to Uncharacterized protein [Spinacia oleracea (Spinach)]				24 kDa	unknown	Mitochondrion	0.610433
Sbi_jg11283.t1	Cluster of similar to Acid phosphatase 1, EC 3.1.3.2 (Apase-1(1)) [Solanum lycopersicum (Tomato) (Lycopersicon esculentum)] (Sbi_jg11283.t1)	PPA1_SOLLC	Acid phosphatase 1, EC 3.1.3.2 (Apase-1(1))	Sbi_jg11283.t1,Seu_jg20582.t1,Sbi_jg46250.t1	31 kDa	unknown	Chloroplast	0.61345
Sbi_jg21950.t1	Cluster of similar to Profilin Sal k 4.0101 (Allergen Sal k 4) (allergen Sal k 4.0101) [Kali turgidum (Prickly saltwort) (Salsola kali)] (Sbi_jg21950.t1)	PRF01_KALTU	Profilin Sal k 4.0101 (Allergen Sal k 4) (allergen Sal k 4.0101)	Sbi_jg21950.t1,Sbi_jg21949.t1	14 kDa	unknown	Tonoplast	0.765721
Sbi_jg40021.t1	Cluster of similar to Vacuolar protein sorting-associated protein 35B (Vesicle protein sorting 35B) [Arabidopsis thaliana (Mouse-ear cress)] (Sbi_jg40021.t1)	VP35B_ARATH	Vacuolar protein sorting-associated protein 35B (Vesicle protein sorting 35B)	Sbi_jg40021.t1,Sbi_jg55351.t2	90 kDa	unknown	Tonoplast	0.887314
Sbi_jg2120.t1	Cluster of similar to Thioredoxin H9, AtTrxh9 (Thioredoxin 9, AtTRX9) [Arabidopsis thaliana (Mouse-ear cress)] (Sbi_jg2120.t1)	TRXH9_ARATH	Thioredoxin H9, AtTrxh9 (Thioredoxin 9, AtTRX9)	Sbi_jg2120.t1,Seu_jg2647.t1	15 kDa	unknown	Plasma membrane	0.869525
Sbi_jg61428.t1	Cluster of similar to Vesicle-associated protein 2-2 (Plant VAP homolog 22, AtPVA22) (VAMP-associated protein 2-2) (Vesicle-associated protein 27-2) [Arabidopsis thaliana (Mouse-ear cress)] (Sbi_jg61428.t1)	VAP22_ARATH	Vesicle-associated protein 2-2 (Plant VAP homolog 22, AtPVA22) (VAMP-associated protein 2-2) (Vesicle-associated protein 27-2)	Sbi_jg61428.t1,Sbi_jg16898.t1	36 kDa	unknown	Endoplasmic reticulum	0.645539
Seu_jg2737.t1	Cluster of similar to Aldehyde dehydrogenase family 7 member B4, EC 1.2.1.3 (Antiquitin-1) (Turgor-responsive ALDH) [Arabidopsis thaliana (Mouse-ear cress)] (Seu_jg2737.t1)	AL7B4_ARATH	Aldehyde dehydrogenase family 7 member B4, EC 1.2.1.3 (Antiquitin-1) (Turgor-responsive ALDH)	Seu_jg2737.t1,Sbi_jg34474.t1	61 kDa	unknown	Plasma membrane	0.41956
Sbi_jg34641.t1	Cluster of similar to DnaJ protein ERDJ2A (Chaperone protein dnaJ 21, AtDjC21, AtJ21) (Endoplasmic reticulum dnaJ domain-containing protein 2A, AtERdj2A) (Translocation protein SEC63 homolog ERDJ2A) [Arabidopsis thaliana (Mouse-ear cress)] (Sbi_jg34641.t1)	DNJ21_ARATH	DnaJ protein ERDJ2A (Chaperone protein dnaJ 21, AtDjC21, AtJ21) (Endoplasmic reticulum dnaJ domain-containing protein 2A, AtERdj2A) (Translocation protein SEC63 homolog ERDJ2A)	Sbi_jg34641.t1,Sbi_jg1881.t1	76 kDa	unknown	Endoplasmic reticulum	0.376564
Sbi_jg55619.t1	Cluster of similar to ATPase family AAA domain-containing protein 3 [Xenopus tropicalis (Western clawed frog) (Silurana tropicalis)] (Sbi_jg55619.t1)	ATAD3_XENTR	ATPase family AAA domain-containing protein 3	Sbi_jg55619.t1,Sbi_jg14847.t1	71 kDa	unknown	Mitochondrion	0.595724
Sbi_jg10983.t1	similar to Serine/threonine-protein kinase BSK1, EC 2.7.11.1 (Brassinosteroid-signaling kinase 1) [Arabidopsis thaliana (Mouse-ear cress)]	BSK1_ARATH	Serine/threonine-protein kinase BSK1, EC 2.7.11.1 (Brassinosteroid-signaling kinase 1)		57 kDa	unknown	Plasma membrane	0.715996
Sbi_jg8210.t1	similar to NADH dehydrogenase [ubiquinone] 1 beta subcomplex subunit 8, mitochondrial [Arabidopsis thaliana (Mouse-ear cress)]	NDUB8_ARATH	NADH dehydrogenase [ubiquinone] 1 beta subcomplex subunit 8, mitochondrial		13 kDa	unknown	Mitochondrion	0.550414
Sbi_jg59403.t1	similar to Probable calcium-binding protein CML49 (Calmodulin-like protein 49) [Arabidopsis thaliana (Mouse-ear cress)]	CML49_ARATH	Probable calcium-binding protein CML49 (Calmodulin-like protein 49)		34 kDa	unknown	Tonoplast	0.406733
Sbi_jg12453.t1	Cluster of similar to Guanine nucleotide-binding protein subunit beta-2 [Nicotiana tabacum (Common tobacco)] (Sbi_jg12453.t1)	GBB2_TOBAC	Guanine nucleotide-binding protein subunit beta-2	Sbi_jg12453.t1,Sbi_jg45863.t1	42 kDa	unknown	Endoplasmic reticulum	0.895641
Sbi_jg53578.t1	Cluster of similar to Succinate dehydrogenase subunit 3-2, mitochondrial [Arabidopsis thaliana (Mouse-ear cress)] (Sbi_jg53578.t1)	SDH32_ARATH	Succinate dehydrogenase subunit 3-2, mitochondrial	Sbi_jg53578.t1,Seu_jg10195.t1	28 kDa	unknown	Chloroplast	0.642003
Sbi_jg1072.t1	Cluster of similar to Mitochondrial pyruvate carrier 1, AtMPC1 [Arabidopsis thaliana (Mouse-ear cress)] (Sbi_jg1072.t1)	MPC1_ARATH	Mitochondrial pyruvate carrier 1, AtMPC1	Sbi_jg1072.t1,Seu_jg3623.t1	12 kDa	unknown	Mitochondrion	0.736386
Sbi_jg58593.t1	similar to Adrenodoxin-like protein 1, mitochondrial (Ferredoxin-1) [Drosophila melanogaster (Fruit fly)]	ADXH1_DROME	Adrenodoxin-like protein 1, mitochondrial (Ferredoxin-1)		18 kDa	Mitochondrion	Mitochondrion	1
Sbi_jg61393.t1	Cluster of similar to 26S proteasome non-ATPase regulatory subunit 11 homolog (19S proteosome subunit 9, AtS9) (26S proteasome regulatory subunit RPN6, AtRPN6) (26S proteasome regulatory subunit S9 homolog) [Arabidopsis thaliana (Mouse-ear cress)] (Sbi_jg61393.t1)	PSD11_ARATH	26S proteasome non-ATPase regulatory subunit 11 homolog (19S proteosome subunit 9, AtS9) (26S proteasome regulatory subunit RPN6, AtRPN6) (26S proteasome regulatory subunit S9 homolog)	Sbi_jg61393.t1,Sbi_jg53912.t1,Seu_jg10466.t1	47 kDa	unknown	Chloroplast	0.701411
Sbi_jg52492.t1	Cluster of similar to Protein CHAPERONE-LIKE PROTEIN OF POR1, chloroplastic, AtCPP1 (Protein CELL GROWTH DEFECT FACTOR 1, AtCDF1) [Arabidopsis thaliana (Mouse-ear cress)] (Sbi_jg52492.t1)	CPP1_ARATH	Protein CHAPERONE-LIKE PROTEIN OF POR1, chloroplastic, AtCPP1 (Protein CELL GROWTH DEFECT FACTOR 1, AtCDF1)	Sbi_jg52492.t1,Sbi_jg13345.t1	31 kDa	unknown	Tonoplast	0.617409
Sbi_jg38139.t1	Cluster of similar to Serine incorporator 3 [Pongo abelii (Sumatran orangutan) (Pongo pygmaeus abelii)] (Sbi_jg38139.t1)	SERC3_PONAB	Serine incorporator 3	Sbi_jg38139.t1,Sbi_jg6268.t1	45 kDa	unknown	Tonoplast	0.601133
Sbi_jg3241.t1	Cluster of similar to Cytosolic sulfotransferase 5, AtSOT5, EC 2.8.2.- (Flavonoid 7-sulfotransferase 3a, AtST3a) [Arabidopsis thaliana (Mouse-ear cress)] (Sbi_jg3241.t1)	SOT5_ARATH	Cytosolic sulfotransferase 5, AtSOT5, EC 2.8.2.- (Flavonoid 7-sulfotransferase 3a, AtST3a)	Sbi_jg3241.t1,Seu_jg6696.t1,Sbi_jg3230.t1,Sbi_jg3227.t1,Sbi_jg3235.t1	42 kDa	unknown	Mitochondrion	0.728938
Sbi_jg19390.t1	Cluster of similar to Guanine nucleotide-binding protein alpha-2 subunit, GP-alpha-2 [Glycine max (Soybean) (Glycine hispida)] (Sbi_jg19390.t1)	GPA2_SOYBN	Guanine nucleotide-binding protein alpha-2 subunit, GP-alpha-2	Sbi_jg19390.t1,Sbi_jg43964.t1	45 kDa	Plasma membrane	Plasma membrane	1
Sbi_jg8232.t1	Cluster of similar to Chaperone protein dnaJ 13, AtDjB13, AtJ13 [Arabidopsis thaliana (Mouse-ear cress)] (Sbi_jg8232.t1)	DNJ13_ARATH	Chaperone protein dnaJ 13, AtDjB13, AtJ13	Sbi_jg8232.t1,Seu_jg11789.t1	60 kDa	unknown	Chloroplast	0.488439
Sbi_jg19513.t1	Cluster of similar to Probable NADH dehydrogenase [ubiquinone] 1 alpha subcomplex subunit 5, mitochondrial [Arabidopsis thaliana (Mouse-ear cress)] (Sbi_jg19513.t1)	NDUA5_ARATH	Probable NADH dehydrogenase [ubiquinone] 1 alpha subcomplex subunit 5, mitochondrial	Sbi_jg19513.t1,Sbi_jg44073.t1	19 kDa	Mitochondrion	Mitochondrion	1
Sbi_jg51609.t1	Cluster of similar to Ras-related protein RABF1, AtRABF1 (Ras-related protein Ara-6) (Ras-related protein Rab5C, AtRab5C) [Arabidopsis thaliana (Mouse-ear cress)] (Sbi_jg51609.t1)	RABF1_ARATH	Ras-related protein RABF1, AtRABF1 (Ras-related protein Ara-6) (Ras-related protein Rab5C, AtRab5C)	Sbi_jg51609.t1,Sbi_jg5486.t1	22 kDa	unknown	Tonoplast	0.796043
Sbi_jg21307.t1	similar to Delta-1-pyrroline-5-carboxylate synthase, P5CS [Includes: Glutamate 5-kinase, GK, EC 2.7.2.11 (Gamma-glutamyl kinase); Gamma-glutamyl phosphate reductase, GPR, EC 1.2.1.41 (Glutamate-5-semialdehyde dehydrogenase) (Glutamyl-gamma-semialdehyde dehydrogenase) ] [Mesembryanthemum crystallinum (Common ice plant) (Cryophytum crystallinum)]	P5CS_MESCR	Delta-1-pyrroline-5-carboxylate synthase, P5CS [Includes: Glutamate 5-kinase, GK, EC 2.7.2.11 (Gamma-glutamyl kinase); Gamma-glutamyl phosphate reductase, GPR, EC 1.2.1.41 (Glutamate-5-semialdehyde dehydrogenase) (Glutamyl-gamma-semialdehyde dehydrogenase) ]		77 kDa	unknown	Mitochondrion	0.400219
Sbi_jg7786.t1	similar to Reticulon-like protein B1, AtRTNLB1 (VirB2-interacting protein 1) [Arabidopsis thaliana (Mouse-ear cress)]	RTNLA_ARATH	Reticulon-like protein B1, AtRTNLB1 (VirB2-interacting protein 1)		28 kDa	unknown	Plasma membrane	0.503735
Sbi_jg39816.t1	similar to Uncharacterized protein [Spinacia oleracea (Spinach)]				18 kDa	unknown	Chloroplast	0.690558
Seu_jg5707.t1	Cluster of similar to Eukaryotic translation initiation factor 3 subunit M, eIF3m [Dictyostelium discoideum (Slime mold)] (Seu_jg5707.t1)	EIF3M_DICDI	Eukaryotic translation initiation factor 3 subunit M, eIF3m	Seu_jg5707.t1,Sbi_jg35093.t1,Sbi_jg49536.t1	46 kDa	unknown	Chloroplast	0.574805
Sbi_jg40670.t1	Cluster of similar to Eukaryotic peptide chain release factor GTP-binding subunit ERF3A, Eukaryotic peptide chain release factor subunit 3a, eRF3a (G1 to S phase transition protein 1 homolog) [Homo sapiens (Human)] (Sbi_jg40670.t1)	ERF3A_HUMAN	Eukaryotic peptide chain release factor GTP-binding subunit ERF3A, Eukaryotic peptide chain release factor subunit 3a, eRF3a (G1 to S phase transition protein 1 homolog)	Sbi_jg40670.t1,Sbi_jg44198.t1,Seu_jg2232.t1,Sbi_jg19595.t1	53 kDa	unknown	Mitochondrion	0.530866
Sbi_jg42877.t1	similar to High affinity nitrate transporter 2.5, AtNRT2:5 [Arabidopsis thaliana (Mouse-ear cress)]	NRT25_ARATH	High affinity nitrate transporter 2.5, AtNRT2:5		55 kDa	unknown	Plasma membrane	0.395649
Sbi_jg28832.t1	similar to Cysteine protease RD19A, EC 3.4.22.- (Protein RESPONSIVE TO DEHYDRATION 19, RD19) [Arabidopsis thaliana (Mouse-ear cress)]	RD19A_ARATH	Cysteine protease RD19A, EC 3.4.22.- (Protein RESPONSIVE TO DEHYDRATION 19, RD19)		42 kDa	unknown	Chloroplast	0.638208
Sbi_jg55625.t1	similar to D-xylose-proton symporter-like 2 [Arabidopsis thaliana (Mouse-ear cress)]	XYLL2_ARATH	D-xylose-proton symporter-like 2		54 kDa	unknown	Tonoplast	0.786449
Sbi_jg6786.t1	Cluster of similar to Stem-specific protein TSJT1 [Nicotiana tabacum (Common tobacco)] (Sbi_jg6786.t1)	TSJT1_TOBAC	Stem-specific protein TSJT1	Sbi_jg6786.t1,Sbi_jg5019.t1	25 kDa	unknown	Mitochondrion	0.632168
Sbi_jg53883.t1	Cluster of similar to Petal death protein, EC 3.7.1.1 ((R)-2-methylmalate lyase, D-citramalate lyase, EC 4.1.3.-) (Oxalacetic hydrolase) (PSR132) [Dianthus caryophyllus (Carnation) (Clove pink)] (Sbi_jg53883.t1)	PDP_DIACA	Petal death protein, EC 3.7.1.1 ((R)-2-methylmalate lyase, D-citramalate lyase, EC 4.1.3.-) (Oxalacetic hydrolase) (PSR132)	Sbi_jg53883.t1,Sbi_jg38667.t1,Sbi_jg53873.t1	33 kDa	unknown	Plasma membrane	0.33146
Sbi_jg21287.t1	Cluster of similar to L-type lectin-domain containing receptor kinase S.4, LecRK-S.4, EC 2.7.11.1 [Arabidopsis thaliana (Mouse-ear cress)] (Sbi_jg21287.t1)	LRKS4_ARATH	L-type lectin-domain containing receptor kinase S.4, LecRK-S.4, EC 2.7.11.1	Sbi_jg21287.t1,Sbi_jg26477.t1,Sbi_jg30768.t1,Sbi_jg16730.t1,Sbi_jg34086.t1	75 kDa	unknown	Plasma membrane	0.84863
Sbi_jg9279.t1	Cluster of similar to Adenylate kinase 5, chloroplastic, EC 2.7.4.3 (ATP-AMP transphosphorylase 5) (ATP:AMP phosphotransferase) (Adenylate monophosphate kinase 5, AMK5) [Arabidopsis thaliana (Mouse-ear cress)] (Sbi_jg9279.t1)	KAD5_ARATH	Adenylate kinase 5, chloroplastic, EC 2.7.4.3 (ATP-AMP transphosphorylase 5) (ATP:AMP phosphotransferase) (Adenylate monophosphate kinase 5, AMK5)	Sbi_jg9279.t1,Sbi_jg3771.t1	66 kDa	unknown	Mitochondrion	0.620501
Sbi_jg68.t1	similar to 50S ribosomal protein L2, chloroplastic [Silene latifolia (White campion) (Bladder campion)]	RK2_SILLA	50S ribosomal protein L2, chloroplastic		30 kDa	unknown	Chloroplast	0.310466
Sbi_jg14896.t1	similar to YlmG homolog protein 1-2, chloroplastic, AtYLMG1-2 (YGGT family protein YLMG1-2) [Arabidopsis thaliana (Mouse-ear cress)]	YMG12_ARATH	YlmG homolog protein 1-2, chloroplastic, AtYLMG1-2 (YGGT family protein YLMG1-2)		25 kDa	unknown	Tonoplast	0.653652
Sbi_jg18831.t1	Cluster of similar to Probable histone H2A.1 (HTA10) [Arabidopsis thaliana (Mouse-ear cress)] (Sbi_jg18831.t1)	H2A1_ARATH	Probable histone H2A.1 (HTA10)	Sbi_jg18831.t1,Sbi_jg16938.t1	14 kDa	unknown	Chloroplast	0.705487
Seu_jg26680.t1	Cluster of similar to Probable aminotransferase ACS12, EC 2.6.1.- [Arabidopsis thaliana (Mouse-ear cress)] (Seu_jg26680.t1)	1A112_ARATH	Probable aminotransferase ACS12, EC 2.6.1.-	Seu_jg26680.t1,Sbi_jg15403.t1	50 kDa	unknown	Tonoplast	0.275425
Sbi_jg20683.t1	similar to Serine/threonine-protein kinase STY13, EC 2.7.11.1 (AtSTYPK) (Serine/threonine/tyrosine-protein kinase 13) [Arabidopsis thaliana (Mouse-ear cress)]	STY13_ARATH	Serine/threonine-protein kinase STY13, EC 2.7.11.1 (AtSTYPK) (Serine/threonine/tyrosine-protein kinase 13)		46 kDa	unknown	Plasma membrane	0.661622
Sbi_jg20740.t2	similar to Transmembrane protein 70 homolog, mitochondrial [Drosophila melanogaster (Fruit fly)]	TMM70_DROME	Transmembrane protein 70 homolog, mitochondrial		27 kDa	unknown	Mitochondrion	0.748944
Sbi_jg1404.t1	Cluster of similar to Glutathione S-transferase, EC 2.5.1.18 (GST class-phi) [Silene vulgaris (Bladder campion) (Silene cucubalus)] (Sbi_jg1404.t1)	GSTF_SILVU	Glutathione S-transferase, EC 2.5.1.18 (GST class-phi)	Sbi_jg1404.t1,Sbi_jg35172.t1	24 kDa	unknown	Chloroplast	0.496001
Sbi_jg20651.t1	Cluster of similar to Phospholipase SGR2, EC 3.1.1.- (Protein SHOOT GRAVITROPISM 2) [Arabidopsis thaliana (Mouse-ear cress)] (Sbi_jg20651.t1)	SHGR2_ARATH	Phospholipase SGR2, EC 3.1.1.- (Protein SHOOT GRAVITROPISM 2)	Sbi_jg20651.t1,Sbi_jg23108.t1	109 kDa	unknown	Tonoplast	0.900016
Sbi_jg18075.t1	Cluster of similar to Importin-5, Imp5 (Importin subunit beta-3) (Karyopherin beta-3) (Ran-binding protein 5, RanBP5) [Mus musculus (Mouse)] (Sbi_jg18075.t1)	IPO5_MOUSE	Importin-5, Imp5 (Importin subunit beta-3) (Karyopherin beta-3) (Ran-binding protein 5, RanBP5)	Sbi_jg18075.t1,Sbi_jg62704.t1	121 kDa	unknown	Mitochondrion	0.636122
Sbi_jg59398.t1	Cluster of similar to Eukaryotic translation initiation factor 3 subunit E, AtEIF3E-1, eIF3e, p48 (Eukaryotic translation initiation factor 3 subunit 6, AtINT6, INT-6) [Arabidopsis thaliana (Mouse-ear cress)] (Sbi_jg59398.t1)	EIF3E_ARATH	Eukaryotic translation initiation factor 3 subunit E, AtEIF3E-1, eIF3e, p48 (Eukaryotic translation initiation factor 3 subunit 6, AtINT6, INT-6)	Sbi_jg59398.t1,Sbi_jg63246.t1	51 kDa	unknown	Mitochondrion	0.793812
Sbi_jg25059.t1	Cluster of similar to 25.3 kDa vesicle transport protein, AtSEC22 [Arabidopsis thaliana (Mouse-ear cress)] (Sbi_jg25059.t1)	SEC22_ARATH	25.3 kDa vesicle transport protein, AtSEC22	Sbi_jg25059.t1,Sbi_jg8907.t1	25 kDa	unknown	Endoplasmic reticulum	0.715785
Sbi_jg1221.t1	Cluster of similar to Importin subunit alpha-1, IMPa-1 (Karyopherin subunit alpha-1, KAP-alpha-1) [Arabidopsis thaliana (Mouse-ear cress)] (Sbi_jg1221.t1)	IMPA1_ARATH	Importin subunit alpha-1, IMPa-1 (Karyopherin subunit alpha-1, KAP-alpha-1)	Sbi_jg1221.t1,Sbi_jg35383.t1	58 kDa	unknown	Chloroplast	0.729665
Sbi_jg14342.t1	similar to Uncharacterized oxidoreductase At1g06690, chloroplastic, EC 1.-.-.- [Arabidopsis thaliana (Mouse-ear cress)]	Y1669_ARATH	Uncharacterized oxidoreductase At1g06690, chloroplastic, EC 1.-.-.-		41 kDa	unknown	Mitochondrion	0.581872
Sbi_jg34421.t1	similar to 2,3-bisphosphoglycerate-independent phosphoglycerate mutase, BPG-independent PGAM, Phosphoglyceromutase, EC 5.4.2.12 (PGAM-I) [Mesembryanthemum crystallinum (Common ice plant) (Cryophytum crystallinum)]	PMGI_MESCR	2,3-bisphosphoglycerate-independent phosphoglycerate mutase, BPG-independent PGAM, Phosphoglyceromutase, EC 5.4.2.12 (PGAM-I)		61 kDa	unknown	Tonoplast	0.515672
Sbi_jg59158.t1	similar to Importin-5, Imp5 (Importin subunit beta-3) (Karyopherin beta-3) (Ran-binding protein 5, RanBP5) [Mus musculus (Mouse)]	IPO5_MOUSE	Importin-5, Imp5 (Importin subunit beta-3) (Karyopherin beta-3) (Ran-binding protein 5, RanBP5)		124 kDa	unknown	Chloroplast	0.605888
Sbi_jg62714.t1	similar to RGS1-HXK1-interacting protein 1 [Arabidopsis thaliana (Mouse-ear cress)]	RHIP1_ARATH	RGS1-HXK1-interacting protein 1		27 kDa	unknown	Mitochondrion	0.618565
Sbi_jg37508.t1	Cluster of similar to Trifunctional UDP-glucose 4,6-dehydratase/UDP-4-keto-6-deoxy-D-glucose 3,5-epimerase/UDP-4-keto-L-rhamnose-reductase RHM1 (Protein REPRESSOR OF LRX1 1) (Rhamnose biosynthetic enzyme 1, AtRHM1) [Includes: UDP-glucose 4,6-dehydratase, EC 4.2.1.76; UDP-4-keto-6-deoxy-D-glucose 3,5-epimerase/UDP-4-keto-L-rhamnose 4-keto-reductase, EC 1.1.1.-, EC 5.1.3.- ] [Arabidopsis thaliana (…	RHM1_ARATH	Trifunctional UDP-glucose 4,6-dehydratase/UDP-4-keto-6-deoxy-D-glucose 3,5-epimerase/UDP-4-keto-L-rhamnose-reductase RHM1 (Protein REPRESSOR OF LRX1 1) (Rhamnose biosynthetic enzyme 1, AtRHM1) [Includes: UDP-glucose 4,6-dehydratase, EC 4.2.1.76; UDP-4-keto-6-deoxy-D-glucose 3,5-epimerase/UDP-4-keto-L-rhamnose 4-keto-reductase, EC 1.1.1.-, EC 5.1.3.- ]	Sbi_jg37508.t1,Sbi_jg19083.t1	76 kDa	unknown	Chloroplast	0.293945
Sbi_jg18865.t1	Cluster of similar to Protein disulfide isomerase-like 5-4, OsPDIL5-4 (Protein disulfide isomerase-like 8-1, OsPDIL8-1) [Oryza sativa subsp. japonica (Rice)] (Sbi_jg18865.t1)	PDI54_ORYSJ	Protein disulfide isomerase-like 5-4, OsPDIL5-4 (Protein disulfide isomerase-like 8-1, OsPDIL8-1)	Sbi_jg18865.t1,Sbi_jg37307.t1	54 kDa	unknown	Endoplasmic reticulum	0.637508
Sbi_jg59662.t1	Cluster of similar to Phosphatidylinositol-3-phosphatase myotubularin-1, AtMTM1 (Phosphatidylinositol-3,5-bisphosphate 3-phosphatase, EC 3.1.3.95) (Phosphatidylinositol-3-phosphate phosphatase, EC 3.1.3.64) [Arabidopsis thaliana (Mouse-ear cress)] (Sbi_jg59662.t1)	MYTM1_ARATH	Phosphatidylinositol-3-phosphatase myotubularin-1, AtMTM1 (Phosphatidylinositol-3,5-bisphosphate 3-phosphatase, EC 3.1.3.95) (Phosphatidylinositol-3-phosphate phosphatase, EC 3.1.3.64)	Sbi_jg59662.t1,Sbi_jg62970.t1	95 kDa	unknown	Tonoplast	0.402589
Seu_jg27248.t1	Cluster of similar to MLP-like protein 423 [Arabidopsis thaliana (Mouse-ear cress)] (Seu_jg27248.t1)	ML423_ARATH	MLP-like protein 423	Seu_jg27248.t1,Sbi_jg44881.t1,Sbi_jg42293.t1	17 kDa	unknown	Chloroplast	0.257633
Sbi_jg7529.t1	Cluster of similar to SPX domain-containing membrane protein At4g22990 [Arabidopsis thaliana (Mouse-ear cress)] (Sbi_jg7529.t1)	SPXM3_ARATH	SPX domain-containing membrane protein At4g22990	Sbi_jg7529.t1,Sbi_jg23688.t1,Sbi_jg49324.t1	79 kDa	Tonoplast	Tonoplast	1
Sbi_jg38179.t1	similar to 30S ribosomal protein S1, chloroplastic (CS1) (Chloroplastic small ribosomal subunit protein bS1c) [Spinacia oleracea (Spinach)]	RR1_SPIOL	30S ribosomal protein S1, chloroplastic (CS1) (Chloroplastic small ribosomal subunit protein bS1c)		45 kDa	unknown	Chloroplast	0.600647
Sbi_jg11759.t1	Cluster of similar to Pathogenesis-related protein R major form (Thaumatin-like protein E22) [Nicotiana tabacum (Common tobacco)] (Sbi_jg11759.t1)	PRR1_TOBAC	Pathogenesis-related protein R major form (Thaumatin-like protein E22)	Sbi_jg11759.t1,Sbi_jg7578.t1	24 kDa	unknown	Tonoplast	0.4076
Sbi_jg13917.t1	Cluster of similar to Phosphoinositide phosphatase SAC7, AtSAC7, EC 3.1.3.- (Protein ROOT HAIR DEFECTIVE 4) (Protein SUPPRESSOR OF ACTIN 1C, AtSAC1c) (Protein SUPPRESSOR OF ACTIN 7) (SAC domain protein 7) (SAC1-like protein AtSAC1c) [Arabidopsis thaliana (Mouse-ear cress)] (Sbi_jg13917.t1)	SAC7_ARATH	Phosphoinositide phosphatase SAC7, AtSAC7, EC 3.1.3.- (Protein ROOT HAIR DEFECTIVE 4) (Protein SUPPRESSOR OF ACTIN 1C, AtSAC1c) (Protein SUPPRESSOR OF ACTIN 7) (SAC domain protein 7) (SAC1-like protein AtSAC1c)	Sbi_jg13917.t1,Seu_jg9829.t1	68 kDa	unknown	Endoplasmic reticulum	0.678273
Sbi_jg52763.t1	Cluster of similar to Probable cadmium/zinc-transporting ATPase HMA1, chloroplastic, EC 7.2.2.12, EC 7.2.2.21 (Protein HEAVY METAL ATPASE 1) [Arabidopsis thaliana (Mouse-ear cress)] (Sbi_jg52763.t1)	HMA1_ARATH	Probable cadmium/zinc-transporting ATPase HMA1, chloroplastic, EC 7.2.2.12, EC 7.2.2.21 (Protein HEAVY METAL ATPASE 1)	Sbi_jg52763.t1,Seu_jg9084.t1	88 kDa	unknown	Chloroplast	0.321962
Sbi_jg61732.t1	similar to ATP-dependent Clp protease proteolytic subunit-related protein 3, chloroplastic, ClpR3 (nClpP8) [Arabidopsis thaliana (Mouse-ear cress)]	CLPR3_ARATH	ATP-dependent Clp protease proteolytic subunit-related protein 3, chloroplastic, ClpR3 (nClpP8)		36 kDa	unknown	Chloroplast	0.529046
Sbi_jg1568.t1	similar to Peptidyl-prolyl cis-trans isomerase CYP19-4, PPIase CYP19-4, EC 5.2.1.8 (Cyclophilin of 19 kDa 4) (Cyclophilin-5) (Rotamase CYP19-4) [Arabidopsis thaliana (Mouse-ear cress)]	CP19D_ARATH	Peptidyl-prolyl cis-trans isomerase CYP19-4, PPIase CYP19-4, EC 5.2.1.8 (Cyclophilin of 19 kDa 4) (Cyclophilin-5) (Rotamase CYP19-4)		23 kDa	unknown	Endoplasmic reticulum	0.728389
Sbi_jg42944.t1	similar to Equilibrative nucleotide transporter 1, AtENT1 (Nucleoside transporter ENT1) [Arabidopsis thaliana (Mouse-ear cress)]	ENT1_ARATH	Equilibrative nucleotide transporter 1, AtENT1 (Nucleoside transporter ENT1)		45 kDa	unknown	Tonoplast	0.569404
Sbi_jg43164.t1	similar to Sphinganine C4-monooxygenase 2, EC 1.14.18.5 (Sphingoid C4-hydroxylase 2) (Sphingoid base hydroxylase 2) [Arabidopsis thaliana (Mouse-ear cress)]	SBH2_ARATH	Sphinganine C4-monooxygenase 2, EC 1.14.18.5 (Sphingoid C4-hydroxylase 2) (Sphingoid base hydroxylase 2)		26 kDa	unknown	Endoplasmic reticulum	0.574275
Sbi_jg7697.t1	Cluster of similar to Probable aquaporin PIP1-4 (Plasma membrane intrinsic protein 1-4, AtPIP1;4) (Transmembrane protein C, TMP-C) [Arabidopsis thaliana (Mouse-ear cress)] (Sbi_jg7697.t1)	PIP14_ARATH	Probable aquaporin PIP1-4 (Plasma membrane intrinsic protein 1-4, AtPIP1;4) (Transmembrane protein C, TMP-C)	Sbi_jg7697.t1,Sbi_jg23870.t1	32 kDa	unknown	Plasma membrane	0.530254
Sbi_jg18411.t1	similar to Glycerophosphodiester phosphodiesterase GDPDL3, EC 3.1.4.46 (Glycerophosphodiester phosphodiesterase-like 3, ATGDPDL3) (Glycerophosphodiesterase-like 2) (Protein MUTANT ROOT HAIR 5) (Protein SHAVEN 3) [Arabidopsis thaliana (Mouse-ear cress)]	GPDL3_ARATH	Glycerophosphodiester phosphodiesterase GDPDL3, EC 3.1.4.46 (Glycerophosphodiester phosphodiesterase-like 3, ATGDPDL3) (Glycerophosphodiesterase-like 2) (Protein MUTANT ROOT HAIR 5) (Protein SHAVEN 3)		82 kDa	unknown	Plasma membrane	0.507803
Sbi_jg59318.t1	similar to Uncharacterized protein [Spinacia oleracea (Spinach)]				14 kDa	unknown	Mitochondrion	0.660595
Sbi_jg59405.t1	Cluster of similar to Transmembrane protein 120 homolog [Dictyostelium discoideum (Slime mold)] (Sbi_jg59405.t1)	TM120_DICDI	Transmembrane protein 120 homolog	Sbi_jg59405.t1,Sbi_jg63243.t1	41 kDa	unknown	Endoplasmic reticulum	0.84298
Sbi_jg12443.t1	Cluster of similar to Glycine-rich RNA-binding protein blt801 (Low temperature-responsive RNA-binding protein) [Hordeum vulgare (Barley)] (Sbi_jg12443.t1)	GRP_HORVU	Glycine-rich RNA-binding protein blt801 (Low temperature-responsive RNA-binding protein)	Sbi_jg12443.t1,Sbi_jg12442.t1,Seu_jg20232.t1	15 kDa	unknown	Tonoplast	0.708554
Sbi_jg49378.t1	Cluster of similar to FT-interacting protein 3 (Multiple C2 domain and transmembrane region protein 3) [Arabidopsis thaliana (Mouse-ear cress)] (Sbi_jg49378.t1)	FTIP3_ARATH	FT-interacting protein 3 (Multiple C2 domain and transmembrane region protein 3)	Sbi_jg49378.t1,Sbi_jg23836.t2,Sbi_jg4472.t1	112 kDa	unknown	Endoplasmic reticulum	0.494034
Sbi_jg44217.t1	Cluster of similar to Isocitrate dehydrogenase [NADP], IDH, EC 1.1.1.42 (IDP) (NADP(+)-specific ICDH) (Oxalosuccinate decarboxylase) [Nicotiana tabacum (Common tobacco)] (Sbi_jg44217.t1)	IDHC_TOBAC	Isocitrate dehydrogenase [NADP], IDH, EC 1.1.1.42 (IDP) (NADP(+)-specific ICDH) (Oxalosuccinate decarboxylase)	Sbi_jg44217.t1,Sbi_jg56117.t1	71 kDa	unknown	Plasma membrane	0.622427
Sbi_jg8489.t1	Cluster of similar to Mechanosensitive ion channel protein 10 (Mechanosensitive channel of small conductance-like 10) (MscS-Like protein 10, AtMSL10) [Arabidopsis thaliana (Mouse-ear cress)] (Sbi_jg8489.t1)	MSL10_ARATH	Mechanosensitive ion channel protein 10 (Mechanosensitive channel of small conductance-like 10) (MscS-Like protein 10, AtMSL10)	Sbi_jg8489.t1,Sbi_jg24627.t1,Seu_jg20104.t1	85 kDa	unknown	Plasma membrane	0.872216
Seu_jg9605.t1	Cluster of similar to Probable protein S-acyltransferase 7, EC 2.3.1.225 (Probable palmitoyltransferase At3g26935) (Zinc finger DHHC domain-containing protein At3g26935) [Arabidopsis thaliana (Mouse-ear cress)] (Seu_jg9605.t1)	ZDHC9_ARATH	Probable protein S-acyltransferase 7, EC 2.3.1.225 (Probable palmitoyltransferase At3g26935) (Zinc finger DHHC domain-containing protein At3g26935)	Seu_jg9605.t1,Sbi_jg52240.t1,Sbi_jg13661.t1	49 kDa	unknown	Endoplasmic reticulum	0.501427
Sbi_jg46915.t1	similar to Protein SYM1 [Ustilago maydis (strain 521 / FGSC 9021) (Corn smut fungus)]	SYM1_USTMA	Protein SYM1		26 kDa	unknown	Chloroplast	0.530109
Sbi_jg50615.t1	similar to SEC12-like protein 1 (Protein PHOSPHATE TRANSPORTER TRAFFIC FACILITATOR 1, PHF-1) [Arabidopsis thaliana (Mouse-ear cress)]	PHF1_ARATH	SEC12-like protein 1 (Protein PHOSPHATE TRANSPORTER TRAFFIC FACILITATOR 1, PHF-1)		43 kDa	unknown	Plasma membrane	0.688306
Seu_jg21719.t1	similar to Protein MET1, chloroplastic (PDZ domain, K-box domain, and TPR region containing protein) [Arabidopsis thaliana (Mouse-ear cress)]	MET1_ARATH	Protein MET1, chloroplastic (PDZ domain, K-box domain, and TPR region containing protein)		41 kDa	unknown	Mitochondrion	0.706098
Sbi_jg7589.t1	Cluster of similar to DEAD-box ATP-dependent RNA helicase 8, EC 3.6.4.13 [Arabidopsis thaliana (Mouse-ear cress)] (Sbi_jg7589.t1)	RH8_ARATH	DEAD-box ATP-dependent RNA helicase 8, EC 3.6.4.13	Sbi_jg7589.t1,Sbi_jg4457.t1,Sbi_jg23748.t1	59 kDa	unknown	Chloroplast	0.697667
Sbi_jg59303.t1	Cluster of similar to Calcium-dependent protein kinase 32, EC 2.7.11.1 [Arabidopsis thaliana (Mouse-ear cress)] (Sbi_jg59303.t1)	CDPKW_ARATH	Calcium-dependent protein kinase 32, EC 2.7.11.1	Sbi_jg59303.t1,Seu_jg23557.t1	60 kDa	unknown	Plasma membrane	0.567855
Sbi_jg56796.t1	Cluster of similar to Protein TIC 22, chloroplastic (Translocon at the inner envelope membrane of chloroplasts 22, PsTIC22) [Pisum sativum (Garden pea)] (Sbi_jg56796.t1)	TIC22_PEA	Protein TIC 22, chloroplastic (Translocon at the inner envelope membrane of chloroplasts 22, PsTIC22)	Sbi_jg56796.t1,Sbi_jg16152.t1	32 kDa	unknown	Tonoplast	0.379654
Sbi_jg46419.t1	Cluster of similar to D-glycerate 3-kinase, chloroplastic, AtGLYK, EC 2.7.1.31 [Arabidopsis thaliana (Mouse-ear cress)] (Sbi_jg46419.t1)	GLYK_ARATH	D-glycerate 3-kinase, chloroplastic, AtGLYK, EC 2.7.1.31	Sbi_jg46419.t1,Sbi_jg11489.t1	47 kDa	Chloroplast	Chloroplast	1
Sbi_jg22739.t1	Cluster of similar to Sister chromatid cohesion protein PDS5 homolog C (Precocious dissociation of sisters protein 5-C, AtPDS5C) [Arabidopsis thaliana (Mouse-ear cress)] (Sbi_jg22739.t1)	PDS5C_ARATH	Sister chromatid cohesion protein PDS5 homolog C (Precocious dissociation of sisters protein 5-C, AtPDS5C)	Sbi_jg22739.t1,Sbi_jg21058.t1,Seu_jg16614.t1	101 kDa	unknown	Mitochondrion	0.673449
Sbi_jg11843.t1	similar to Protochlorophyllide reductase, chloroplastic, PCR, EC 1.3.1.33 (NADPH-protochlorophyllide oxidoreductase, POR) [Cucumis sativus (Cucumber)]	PORA_CUCSA	Protochlorophyllide reductase, chloroplastic, PCR, EC 1.3.1.33 (NADPH-protochlorophyllide oxidoreductase, POR)		43 kDa	unknown	Chloroplast	0.576721
Sbi_jg16061.t1	similar to Nascent polypeptide-associated complex subunit alpha-like protein, NAC-alpha-like protein (Alpha-NAC-like protein) [Pinus taeda (Loblolly pine)]	NACA_PINTA	Nascent polypeptide-associated complex subunit alpha-like protein, NAC-alpha-like protein (Alpha-NAC-like protein)		22 kDa	unknown	Tonoplast	0.779187
Sbi_jg42456.t1	similar to Choline monooxygenase, chloroplastic, EC 1.14.15.7 [Spinacia oleracea (Spinach)]	CHMO_SPIOL	Choline monooxygenase, chloroplastic, EC 1.14.15.7		49 kDa	unknown	Mitochondrion	0.699078
Sbi_jg8225.t1	similar to Vesicle-associated protein 1-1 (Plant VAP homolog 11, AtPVA11) (VAMP-associated protein 1-1) (Vesicle-associated protein 27-1) [Cleaved into: Vesicle-associated protein 1-1, N-terminally processed ] [Arabidopsis thaliana (Mouse-ear cress)]	VAP11_ARATH	Vesicle-associated protein 1-1 (Plant VAP homolog 11, AtPVA11) (VAMP-associated protein 1-1) (Vesicle-associated protein 27-1) [Cleaved into: Vesicle-associated protein 1-1, N-terminally processed ]		26 kDa	unknown	Endoplasmic reticulum	0.336809
Sbi_jg8145.t1	Cluster of similar to Cycloartenol synthase 2, EC 5.4.99.8 [Betula platyphylla (Asian white birch)] (Sbi_jg8145.t1)	CAS2_BETPL	Cycloartenol synthase 2, EC 5.4.99.8	Sbi_jg8145.t1,Sbi_jg24313.t1	83 kDa	unknown	Endoplasmic reticulum	0.355531
Sbi_jg13317.t1	Cluster of similar to Protein GDAP2 homolog [Nematostella vectensis (Starlet sea anemone)] (Sbi_jg13317.t1)	GDAP2_NEMVE	Protein GDAP2 homolog	Sbi_jg13317.t1,Seu_jg9313.t1	63 kDa	unknown	Tonoplast	0.913215
Sbi_jg7460.t1	Cluster of similar to Putative cyclic nucleotide-gated ion channel 8 (Cyclic nucleotide- and calmodulin-regulated ion channel 8) [Arabidopsis thaliana (Mouse-ear cress)] (Sbi_jg7460.t1)	CNGC8_ARATH	Putative cyclic nucleotide-gated ion channel 8 (Cyclic nucleotide- and calmodulin-regulated ion channel 8)	Sbi_jg7460.t1,Sbi_jg15868.t1,Sbi_jg56692.t1,Seu_jg13885.t1	86 kDa	unknown	Plasma membrane	0.578984
Sbi_jg1566.t1	similar to Probable pyridoxal 5'-phosphate synthase subunit PDX1, PLP synthase subunit PDX1, EC 4.3.3.6 (Ethylene-inducible protein HEVER) [Hevea brasiliensis (Para rubber tree) (Siphonia brasiliensis)]	PDX1_HEVBR	Probable pyridoxal 5'-phosphate synthase subunit PDX1, PLP synthase subunit PDX1, EC 4.3.3.6 (Ethylene-inducible protein HEVER)		33 kDa	unknown	Chloroplast	0.707836
Sbi_jg4564.t1	similar to 50S ribosomal protein L5, chloroplastic (Chloroplastic large ribosomal subunit protein uL5c) [Spinacia oleracea (Spinach)]	RK5_SPIOL	50S ribosomal protein L5, chloroplastic (Chloroplastic large ribosomal subunit protein uL5c)		28 kDa	unknown	Chloroplast	0.297157
Sbi_jg49056.t1	similar to Metal tolerance protein 1, AtMTP1 (ZAT1p) (Zinc transporter ZAT-1) [Cleaved into: Metal tolerance protein 1 short form ] [Arabidopsis thaliana (Mouse-ear cress)]	MTP1_ARATH	Metal tolerance protein 1, AtMTP1 (ZAT1p) (Zinc transporter ZAT-1) [Cleaved into: Metal tolerance protein 1 short form ]		45 kDa	unknown	Tonoplast	0.855779
Seu_jg26263.t1	similar to Bifunctional aspartokinase/homoserine dehydrogenase 2, chloroplastic, AK-HD 2, AK-HSDH 2 (Beta-aspartyl phosphate homoserine 2) [Includes: Aspartokinase, EC 2.7.2.4 (Aspartate kinase); Homoserine dehydrogenase, EC 1.1.1.3 ] [Arabidopsis thaliana (Mouse-ear cress)]	AKH2_ARATH	Bifunctional aspartokinase/homoserine dehydrogenase 2, chloroplastic, AK-HD 2, AK-HSDH 2 (Beta-aspartyl phosphate homoserine 2) [Includes: Aspartokinase, EC 2.7.2.4 (Aspartate kinase); Homoserine dehydrogenase, EC 1.1.1.3 ]		100 kDa	unknown	Mitochondrion	0.596051
Sbi_jg19277.t1	similar to Phospholipid hydroperoxide glutathione peroxidase 1, chloroplastic, PHGPx, EC 1.11.1.12 [Arabidopsis thaliana (Mouse-ear cress)]	GPX1_ARATH	Phospholipid hydroperoxide glutathione peroxidase 1, chloroplastic, PHGPx, EC 1.11.1.12		27 kDa	unknown	Chloroplast	0.502933
Sbi_jg29110.t1	similar to Cytochrome b-c1 complex subunit 8 (Complex III subunit 8) (Complex III subunit VII) (Ubiquinol-cytochrome c reductase complex 8.2 kDa protein) (Ubiquinol-cytochrome c reductase complex ubiquinone-binding protein QP-C) [Solanum tuberosum (Potato)]	QCR8_SOLTU	Cytochrome b-c1 complex subunit 8 (Complex III subunit 8) (Complex III subunit VII) (Ubiquinol-cytochrome c reductase complex 8.2 kDa protein) (Ubiquinol-cytochrome c reductase complex ubiquinone-binding protein QP-C)		8 kDa	unknown	Mitochondrion	0.545449
Sbi_jg24285.t1	similar to Calcineurin B-like protein 1 (SOS3-like calcium-binding protein 5) [Arabidopsis thaliana (Mouse-ear cress)]	CNBL1_ARATH	Calcineurin B-like protein 1 (SOS3-like calcium-binding protein 5)		24 kDa	unknown	Endoplasmic reticulum	0.633599
Sbi_jg57280.t1	Cluster of similar to Factor Xa inhibitor BuXI [Bauhinia ungulata (Orchid tree)] (Sbi_jg57280.t1)	IFXA_BAUUN	Factor Xa inhibitor BuXI	Sbi_jg57280.t1,Seu_jg25020.t1	26 kDa	unknown	Mitochondrion	0.569959
Sbi_jg41968.t1	Cluster of similar to Protein VAC14 homolog [Arabidopsis thaliana (Mouse-ear cress)] (Sbi_jg41968.t1)	VAC14_ARATH	Protein VAC14 homolog	Sbi_jg41968.t1,Seu_jg27514.t1	81 kDa	unknown	Tonoplast	0.735577
Seu_jg16798.t1	Cluster of similar to Probable sulfate transporter 4.2 [Arabidopsis thaliana (Mouse-ear cress)] (Seu_jg16798.t1)	SUT42_ARATH	Probable sulfate transporter 4.2	Seu_jg16798.t1,Sbi_jg20840.t1	77 kDa	unknown	Tonoplast	0.838896
Sbi_jg31905.t1	Cluster of similar to Acetyl-coenzyme A carboxylase carboxyl transferase subunit alpha, chloroplastic, ACCase subunit alpha, Acetyl-CoA carboxylase carboxyltransferase subunit alpha, EC 2.1.3.15 [Arabidopsis thaliana (Mouse-ear cress)] (Sbi_jg31905.t1)	ACCA_ARATH	Acetyl-coenzyme A carboxylase carboxyl transferase subunit alpha, chloroplastic, ACCase subunit alpha, Acetyl-CoA carboxylase carboxyltransferase subunit alpha, EC 2.1.3.15	Sbi_jg31905.t1,Sbi_jg57434.t1	85 kDa	unknown	Mitochondrion	0.499036
Sbi_jg11261.t1	Cluster of similar to Patellin-4 [Arabidopsis thaliana (Mouse-ear cress)] (Sbi_jg11261.t1)	PATL4_ARATH	Patellin-4	Sbi_jg11261.t1,Seu_jg20561.t1	54 kDa	unknown	Tonoplast	0.686799
Seu_jg18720.t1	Cluster of similar to Acetyl-coenzyme A carboxylase carboxyl transferase subunit beta, chloroplastic, ACCase subunit beta, Acetyl-CoA carboxylase carboxyltransferase subunit beta, EC 2.1.3.15 [Spinacia oleracea (Spinach)] (Seu_jg18720.t1)	ACCD_SPIOL	Acetyl-coenzyme A carboxylase carboxyl transferase subunit beta, chloroplastic, ACCase subunit beta, Acetyl-CoA carboxylase carboxyltransferase subunit beta, EC 2.1.3.15	Seu_jg18720.t1,Seu_jg18748.t1,Seu_jg27653.t1	57 kDa	unknown	Mitochondrion	0.693278
Sbi_jg53548.t1	Cluster of similar to AP-5 complex subunit beta-1 (Adaptor-related protein complex 5 beta subunit, Beta5) [Xenopus tropicalis (Western clawed frog) (Silurana tropicalis)] (Sbi_jg53548.t1)	AP5B1_XENTR	AP-5 complex subunit beta-1 (Adaptor-related protein complex 5 beta subunit, Beta5)	Sbi_jg53548.t1,Sbi_jg14270.t1	128 kDa	unknown	Tonoplast	0.399024
Sbi_jg33573.t1	Cluster of similar to Uncharacterized oxidoreductase At1g06690, chloroplastic, EC 1.-.-.- [Arabidopsis thaliana (Mouse-ear cress)] (Sbi_jg33573.t1)	Y1669_ARATH	Uncharacterized oxidoreductase At1g06690, chloroplastic, EC 1.-.-.-	Sbi_jg33573.t1,Seu_jg8281.t1	43 kDa	unknown	Mitochondrion	0.668635
Sbi_jg56233.t1	Cluster of similar to Mitochondrial metalloendopeptidase OMA1, EC 3.4.24.- [Saccharomyces cerevisiae (strain ATCC 204508 / S288c) (Baker's yeast)] (Sbi_jg56233.t1)	OMA1_YEAST	Mitochondrial metalloendopeptidase OMA1, EC 3.4.24.-	Sbi_jg56233.t1,Seu_jg26702.t1	43 kDa	unknown	Mitochondrion	0.700531
Sbi_jg18003.t1	similar to Translocation protein SEC62 [Yarrowia lipolytica (strain CLIB 122 / E 150) (Yeast) (Candida lipolytica)]	SEC62_YARLI	Translocation protein SEC62		40 kDa	unknown	Plasma membrane	0.884026
Sbi_jg29070.t1	similar to 50S ribosomal protein L3, chloroplastic (Chloroplastic large ribosomal subunit protein uL3c) [Spinacia oleracea (Spinach)]	RK3_SPIOL	50S ribosomal protein L3, chloroplastic (Chloroplastic large ribosomal subunit protein uL3c)		38 kDa	unknown	Chloroplast	0.270721
Sbi_jg59217.t1	similar to Rhodanese-like domain-containing protein 9, chloroplastic (Sulfurtransferase 9, AtStr9) [Arabidopsis thaliana (Mouse-ear cress)]	STR9_ARATH	Rhodanese-like domain-containing protein 9, chloroplastic (Sulfurtransferase 9, AtStr9)		26 kDa	unknown	Mitochondrion	0.620597
Sbi_jg60772.t1	similar to Pheophorbide a oxygenase, chloroplastic, AtPaO, Pheide a oxygenase, EC 1.14.15.17 (Accelerated cell death 1) (Lethal leaf-spot 1 homolog, Lls1) [Arabidopsis thaliana (Mouse-ear cress)]	PAO_ARATH	Pheophorbide a oxygenase, chloroplastic, AtPaO, Pheide a oxygenase, EC 1.14.15.17 (Accelerated cell death 1) (Lethal leaf-spot 1 homolog, Lls1)		60 kDa	unknown	Chloroplast	0.54335
Sbi_jg11505.t1	similar to Plastidic ATP/ADP-transporter [Solanum tuberosum (Potato)]	TLC1_SOLTU	Plastidic ATP/ADP-transporter		69 kDa	unknown	Tonoplast	0.533248
Sbi_jg62206.t1	similar to Chloroplast stem-loop binding protein of 41 kDa b, chloroplastic, CSP41-b (Heteroglycan-interacting protein 1.3) (Protein CHLOROPLAST RNA BINDING) (Protein Gb5f) [Arabidopsis thaliana (Mouse-ear cress)]	CP41B_ARATH	Chloroplast stem-loop binding protein of 41 kDa b, chloroplastic, CSP41-b (Heteroglycan-interacting protein 1.3) (Protein CHLOROPLAST RNA BINDING) (Protein Gb5f)		42 kDa	unknown	Chloroplast	0.370607
Sbi_jg11763.t1	Cluster of similar to Probable protein phosphatase 2C 58, AtPP2C58, EC 3.1.3.16 [Arabidopsis thaliana (Mouse-ear cress)] (Sbi_jg11763.t1)	P2C58_ARATH	Probable protein phosphatase 2C 58, AtPP2C58, EC 3.1.3.16	Sbi_jg11763.t1,Sbi_jg19263.t1	31 kDa	unknown	Mitochondrion	0.709919
Sbi_jg14922.t1	Cluster of similar to Defensin-like protein (Gamma-thionin homolog) [Nelumbo nucifera (Sacred lotus)] (Sbi_jg14922.t1)	DEF_NELNU	Defensin-like protein (Gamma-thionin homolog)	Sbi_jg14922.t1,Sbi_jg55727.t1	9 kDa	unknown	Chloroplast	0.375992
Sbi_jg25849.t1	similar to Putative MO25-like protein At5g47540 [Arabidopsis thaliana (Mouse-ear cress)]	MO25N_ARATH	Putative MO25-like protein At5g47540		39 kDa	unknown	Mitochondrion	0.435042
Sbi_jg39279.t1	similar to Putative methylesterase 12, chloroplastic, AtMES12, EC 3.1.1.- [Arabidopsis thaliana (Mouse-ear cress)]	MES12_ARATH	Putative methylesterase 12, chloroplastic, AtMES12, EC 3.1.1.-		39 kDa	unknown	Plasma membrane	0.903859
Sbi_jg52474.t1	Cluster of similar to Uncharacterized protein [Spinacia oleracea (Spinach)] (Sbi_jg52474.t1)			Sbi_jg52474.t1,Seu_jg9366.t1	67 kDa	unknown	Plasma membrane	0.822308
Sbi_jg62043.t1	Cluster of similar to Probably inactive leucine-rich repeat receptor-like protein kinase At5g48380 [Arabidopsis thaliana (Mouse-ear cress)] (Sbi_jg62043.t1)	Y5838_ARATH	Probably inactive leucine-rich repeat receptor-like protein kinase At5g48380	Sbi_jg62043.t1,Sbi_jg3325.t1,Sbi_jg27107.t1,Seu_jg2998.t1,Sbi_jg39856.t1,Sbi_jg32461.t1,Sbi_jg50015.t1,Sbi_jg40107.t1,Sbi_jg29111.t1	68 kDa	unknown	Plasma membrane	0.689826
Sbi_jg14722.t1	similar to Photosystem II stability/assembly factor HCF136, chloroplastic [Arabidopsis thaliana (Mouse-ear cress)]	P2SAF_ARATH	Photosystem II stability/assembly factor HCF136, chloroplastic		44 kDa	unknown	Mitochondrion	0.695133
Sbi_jg30118.t1	similar to Protein RETICULATA-RELATED 1, chloroplastic [Arabidopsis thaliana (Mouse-ear cress)]	RER1_ARATH	Protein RETICULATA-RELATED 1, chloroplastic		44 kDa	unknown	Chloroplast	0.364757
Sbi_jg4442.t1	similar to Uncharacterized protein [Chenopodium quinoa (Quinoa)]				30 kDa	unknown	Tonoplast	0.552292
Sbi_jg51932.t1	similar to Cytochrome b5 isoform A, AtCb5-A (Cytochrome b5 isoform D, AtCb5-D) [Arabidopsis thaliana (Mouse-ear cress)]	CYB5A_ARATH	Cytochrome b5 isoform A, AtCb5-A (Cytochrome b5 isoform D, AtCb5-D)		15 kDa	unknown	Mitochondrion	0.475587
Sbi_jg57380.t1	similar to Sulfoquinovosyl transferase SQD2, EC 2.4.1.- (Protein SULFOQUINOVOSYLDIACYLGLYCEROL 2) (Sulfolipid synthase SQD2) (UDP-sulfoquinovose: diacylglycerol alpha-sulfoquinovosyltransferase SQD2) [Arabidopsis thaliana (Mouse-ear cress)]	SQD2_ARATH	Sulfoquinovosyl transferase SQD2, EC 2.4.1.- (Protein SULFOQUINOVOSYLDIACYLGLYCEROL 2) (Sulfolipid synthase SQD2) (UDP-sulfoquinovose: diacylglycerol alpha-sulfoquinovosyltransferase SQD2)		58 kDa	unknown	Tonoplast	0.348068
Seu_jg18487.t1	similar to Annexin-like protein RJ4 [Fragaria ananassa (Strawberry) (Fragaria chiloensis x Fragaria virginiana)]	ANX4_FRAAN	Annexin-like protein RJ4		36 kDa	unknown	Endoplasmic reticulum	0.470977
Seu_jg18646.t1	similar to KH domain-containing protein At4g18375 [Arabidopsis thaliana (Mouse-ear cress)]	Y4837_ARATH	KH domain-containing protein At4g18375		55 kDa	unknown	Mitochondrion	0.690414
Sbi_jg62680.t1	similar to Uncharacterized protein At5g01610 [Arabidopsis thaliana (Mouse-ear cress)]	Y5161_ARATH	Uncharacterized protein At5g01610		21 kDa	unknown	Endoplasmic reticulum	0.663493
Sbi_jg19449.t1	similar to Uncharacterized protein [Spinacia oleracea (Spinach)]				15 kDa	unknown	Chloroplast	0.497881
Sbi_jg45595.t1	similar to CSC1-like protein At1g69450 [Arabidopsis thaliana (Mouse-ear cress)]	CSCLB_ARATH	CSC1-like protein At1g69450		81 kDa	unknown	Tonoplast	0.285283
Seu_jg2059.t1	similar to Exocyst complex component SEC6, AtSec6 [Arabidopsis thaliana (Mouse-ear cress)]	SEC6_ARATH	Exocyst complex component SEC6, AtSec6		86 kDa	unknown	Tonoplast	0.4641
Sbi_jg22664.t1	Cluster of similar to RAN GTPase-activating protein 2, AtRanGAP2, RanGAP2 [Arabidopsis thaliana (Mouse-ear cress)] (Sbi_jg22664.t1)	RAGP2_ARATH	RAN GTPase-activating protein 2, AtRanGAP2, RanGAP2	Sbi_jg22664.t1,Sbi_jg26559.t1	58 kDa	unknown	Mitochondrion	0.596552
Sbi_jg1624.t1	similar to 50S ribosomal protein L4, chloroplastic, R-protein L4 (Chloroplastic large ribosomal subunit protein uL4c) [Spinacia oleracea (Spinach)]	RK4_SPIOL	50S ribosomal protein L4, chloroplastic, R-protein L4 (Chloroplastic large ribosomal subunit protein uL4c)		32 kDa	unknown	Chloroplast	0.291585
Sbi_jg1795.t1	similar to Osmotin-like protein [Solanum lycopersicum (Tomato) (Lycopersicon esculentum)]	OLP1_SOLLC	Osmotin-like protein		28 kDa	unknown	Plasma membrane	0.438266
Sbi_jg24708.t1	similar to Photosystem I chlorophyll a/b-binding protein 6, chloroplastic (LHCI type III LHCA6) [Arabidopsis thaliana (Mouse-ear cress)]	LHCA6_ARATH	Photosystem I chlorophyll a/b-binding protein 6, chloroplastic (LHCI type III LHCA6)		30 kDa	unknown	Mitochondrion	0.621707
Sbi_jg41870.t1	similar to Protein ACTIVITY OF BC1 COMPLEX KINASE 8, chloroplastic, ABC1-LIKE KINASE 8, EC 2.7.11.1 (ABC2 homolog protein 13, AtATH13) (Oxidative stress-related ABC1-like protein 1, chloroplastic, AtOSA1) [Arabidopsis thaliana (Mouse-ear cress)]	AB1K8_ARATH	Protein ACTIVITY OF BC1 COMPLEX KINASE 8, chloroplastic, ABC1-LIKE KINASE 8, EC 2.7.11.1 (ABC2 homolog protein 13, AtATH13) (Oxidative stress-related ABC1-like protein 1, chloroplastic, AtOSA1)		86 kDa	unknown	Chloroplast	0.565639
Sbi_jg13526.t1	similar to 50S ribosomal protein L27, chloroplastic (CL27) (Chloroplastic large ribosomal subunit protein bL27c) [Spinacia oleracea (Spinach)]	RK27_SPIOL	50S ribosomal protein L27, chloroplastic (CL27) (Chloroplastic large ribosomal subunit protein bL27c)		21 kDa	unknown	Chloroplast	0.393118
Sbi_jg27.t1	similar to ATP synthase subunit a, chloroplastic (ATP synthase F0 sector subunit a) (F-ATPase subunit IV) [Spinacia oleracea (Spinach)]	ATPI_SPIOL	ATP synthase subunit a, chloroplastic (ATP synthase F0 sector subunit a) (F-ATPase subunit IV)		42 kDa	unknown	Chloroplast	0.248923
Sbi_jg24187.t1	Cluster of similar to 14-3-3-like protein D (SGF14D) [Glycine max (Soybean) (Glycine hispida)] (Sbi_jg24187.t1)	1433D_SOYBN	14-3-3-like protein D (SGF14D)	Sbi_jg24187.t1,Sbi_jg50438.t1,Sbi_jg40432.t1,Sbi_jg24595.t1	30 kDa	unknown	Tonoplast	0.405718
Sbi_jg28370.t1	Cluster of similar to Vacuolar protein sorting-associated protein 20 homolog 2, AtVPS20-2 (Charged multivesicular body protein 6 homolog 2) (ESCRT-III complex subunit VPS20 homolog 2) [Arabidopsis thaliana (Mouse-ear cress)] (Sbi_jg28370.t1)	VP202_ARATH	Vacuolar protein sorting-associated protein 20 homolog 2, AtVPS20-2 (Charged multivesicular body protein 6 homolog 2) (ESCRT-III complex subunit VPS20 homolog 2)	Sbi_jg28370.t1,Sbi_jg2779.t1	25 kDa	unknown	Tonoplast	0.862846
Sbi_jg56458.t1	Cluster of similar to Probable feruloyl esterase A, EC 3.1.1.73 (Ferulic acid esterase A) [Aspergillus flavus (strain ATCC 200026 / FGSC A1120 / IAM 13836 / NRRL 3357 / JCM 12722 / SRRC 167)] (Sbi_jg56458.t1)	FAEA_ASPFN	Probable feruloyl esterase A, EC 3.1.1.73 (Ferulic acid esterase A)	Sbi_jg56458.t1,Sbi_jg15635.t1	51 kDa	unknown	Tonoplast	0.530419
Seu_jg21179.t1	Cluster of similar to Valine--tRNA ligase, mitochondrial 1, EC 6.1.1.9 (AtSYV1) (Protein TWIN 2) (Valyl-tRNA synthetase, ValRS) [Arabidopsis thaliana (Mouse-ear cress)] (Seu_jg21179.t1)	SYVM1_ARATH	Valine--tRNA ligase, mitochondrial 1, EC 6.1.1.9 (AtSYV1) (Protein TWIN 2) (Valyl-tRNA synthetase, ValRS)	Seu_jg21179.t1,Seu_jg25820.t1	119 kDa	unknown	Mitochondrion	0.475546
Sbi_jg22192.t1	similar to Cytochrome b-c1 complex subunit 9, mitochondrial (Complex III subunit 9) (Complex III subunit X) (Ubiquinol-cytochrome c oxidoreductase subunit 9) [Arabidopsis thaliana (Mouse-ear cress)]	QCR9_ARATH	Cytochrome b-c1 complex subunit 9, mitochondrial (Complex III subunit 9) (Complex III subunit X) (Ubiquinol-cytochrome c oxidoreductase subunit 9)		8 kDa	unknown	Mitochondrion	0.708173
Sbi_jg51271.t1	similar to Uncharacterized protein [Beta vulgaris subsp. vulgaris (Beet)]				14 kDa	unknown	Mitochondrion	0.557163
Sbi_jg62358.t1	Cluster of similar to Amino-acid permease BAT1 homolog [Oryza sativa subsp. japonica (Rice)] (Sbi_jg62358.t1)	BAT1_ORYSJ	Amino-acid permease BAT1 homolog	Sbi_jg62358.t1,Sbi_jg17683.t1,Sbi_jg17686.t1	57 kDa	unknown	Chloroplast	0.256508
Sbi_jg12106.t1	Cluster of similar to Copper-transporting ATPase PAA1, chloroplastic, EC 7.2.2.8 (Protein HEAVY METAL ATPASE 6) (Protein glucose insensitive root 1) [Arabidopsis thaliana (Mouse-ear cress)] (Sbi_jg12106.t1)	HMA6_ARATH	Copper-transporting ATPase PAA1, chloroplastic, EC 7.2.2.8 (Protein HEAVY METAL ATPASE 6) (Protein glucose insensitive root 1)	Sbi_jg12106.t1,Sbi_jg47040.t1	100 kDa	unknown	Chloroplast	0.267729
Seu_jg1298.t1	Cluster of similar to Protochlorophyllide-dependent translocon component 52, chloroplastic (ACD1-like protein) (Protein TIC 55-IV) (Translocon at the inner envelope membrane of chloroplasts 55-IV) [Arabidopsis thaliana (Mouse-ear cress)] (Seu_jg1298.t1)	PTC52_ARATH	Protochlorophyllide-dependent translocon component 52, chloroplastic (ACD1-like protein) (Protein TIC 55-IV) (Translocon at the inner envelope membrane of chloroplasts 55-IV)	Seu_jg1298.t1,Sbi_jg62697.t1	62 kDa	unknown	Tonoplast	0.403304
Sbi_jg20939.t1	Cluster of similar to Argininosuccinate synthase, chloroplastic, EC 6.3.4.5 (Citrulline--aspartate ligase) [Arabidopsis thaliana (Mouse-ear cress)] (Sbi_jg20939.t1)	ASSY_ARATH	Argininosuccinate synthase, chloroplastic, EC 6.3.4.5 (Citrulline--aspartate ligase)	Sbi_jg20939.t1,Sbi_jg22844.t1	56 kDa	Chloroplast	Chloroplast	1
Sbi_jg24606.t1	similar to Mitogen-activated protein kinase kinase 2, AtMAP2Kbeta, AtMKK2, MAP kinase kinase 2, EC 2.7.12.2 [Arabidopsis thaliana (Mouse-ear cress)]	M2K2_ARATH	Mitogen-activated protein kinase kinase 2, AtMAP2Kbeta, AtMKK2, MAP kinase kinase 2, EC 2.7.12.2		39 kDa	unknown	Chloroplast	0.507478
Sbi_jg52992.t1	similar to Photosynthetic NDH subunit of subcomplex B 5, chloroplastic, Protein PnsB5 (NAD(P)H dehydrogenase 18) [Arabidopsis thaliana (Mouse-ear cress)]	PNSB5_ARATH	Photosynthetic NDH subunit of subcomplex B 5, chloroplastic, Protein PnsB5 (NAD(P)H dehydrogenase 18)		24 kDa	unknown	Mitochondrion	0.73924
Sbi_jg8597.t1	similar to Phosphoinositide phosphatase SAC4, AtSAC4, EC 3.1.3.- (Phosphatidylinositol 3,5-bisphosphate 5-phosphatase SAC4) (Protein SUPPRESSOR OF ACTIN 4) (SAC domain protein 4) [Arabidopsis thaliana (Mouse-ear cress)]	SAC4_ARATH	Phosphoinositide phosphatase SAC4, AtSAC4, EC 3.1.3.- (Phosphatidylinositol 3,5-bisphosphate 5-phosphatase SAC4) (Protein SUPPRESSOR OF ACTIN 4) (SAC domain protein 4)		95 kDa	unknown	Tonoplast	0.562668
Seu_jg12697.t1	similar to Protein SCO1 homolog 1, mitochondrial (Homolog of the copper chaperone SCO1 member 1, HCC1) [Arabidopsis thaliana (Mouse-ear cress)]	SCO11_ARATH	Protein SCO1 homolog 1, mitochondrial (Homolog of the copper chaperone SCO1 member 1, HCC1)		36 kDa	unknown	Mitochondrion	0.603276
Sbi_jg21150.t1	similar to Protein transport protein Sec24-like At3g07100 [Arabidopsis thaliana (Mouse-ear cress)]	SC24A_ARATH	Protein transport protein Sec24-like At3g07100		114 kDa	unknown	Chloroplast	0.49125
Sbi_jg29015.t1	Uncharacterized protein				129 kDa	unknown	Chloroplast	0.639782
Sbi_jg2978.t1	similar to Probable calcium-binding protein CML27 (Calmodulin-like protein 27) [Arabidopsis thaliana (Mouse-ear cress)]	CML27_ARATH	Probable calcium-binding protein CML27 (Calmodulin-like protein 27)		19 kDa	unknown	Tonoplast	0.323422
Sbi_jg15130.t1	Cluster of similar to Protein CHAPERONE-LIKE PROTEIN OF POR1, chloroplastic, NbCPP1 [Nicotiana benthamiana] (Sbi_jg15130.t1)	CPP1_NICBE	Protein CHAPERONE-LIKE PROTEIN OF POR1, chloroplastic, NbCPP1	Sbi_jg15130.t1,Sbi_jg55962.t1,Sbi_jg58349.t1,Seu_jg26441.t1,Seu_jg25950.t1	26 kDa	unknown	Tonoplast	0.306734
Sbi_jg6368.t1	Cluster of similar to Cytosolic purine 5'-nucleotidase, EC 3.1.3.5 (Cytosolic nucleoside phosphotransferase 5'N, EC 2.7.1.77) [Dictyostelium discoideum (Slime mold)] (Sbi_jg6368.t1)	5NTC_DICDI	Cytosolic purine 5'-nucleotidase, EC 3.1.3.5 (Cytosolic nucleoside phosphotransferase 5'N, EC 2.7.1.77)	Sbi_jg6368.t1,Sbi_jg38233.t1	70 kDa	unknown	Mitochondrion	0.712045
Sbi_jg24333.t1	similar to Organic cation/carnitine transporter 3, AtOCT3 [Arabidopsis thaliana (Mouse-ear cress)]	OCT3_ARATH	Organic cation/carnitine transporter 3, AtOCT3		57 kDa	unknown	Tonoplast	0.513632
Seu_jg18715.t1	similar to 50S ribosomal protein L16, chloroplastic (Chloroplastic large ribosomal subunit protein uL16c) (Ribosomal protein CS-L24) [Spinacia oleracea (Spinach)]	RK16_SPIOL	50S ribosomal protein L16, chloroplastic (Chloroplastic large ribosomal subunit protein uL16c) (Ribosomal protein CS-L24)		13 kDa	unknown	Chloroplast	0.255539
Seu_jg2455.t1	similar to 2-Cys peroxiredoxin BAS1-like, chloroplastic, 2-Cys Prx B, 2-Cys peroxiredoxin B, EC 1.11.1.24 (Thiol-specific antioxidant protein B) (Thioredoxin-dependent peroxiredoxin BAS1-like) [Arabidopsis thaliana (Mouse-ear cress)]	BAS1B_ARATH	2-Cys peroxiredoxin BAS1-like, chloroplastic, 2-Cys Prx B, 2-Cys peroxiredoxin B, EC 1.11.1.24 (Thiol-specific antioxidant protein B) (Thioredoxin-dependent peroxiredoxin BAS1-like)		30 kDa	unknown	Chloroplast	0.608204
Sbi_jg59469.t1	similar to Alkaline ceramidase, AlkCDase, Alkaline CDase, AtACER, EC 3.5.1.- (Acyl-CoA independent ceramide synthase 1, AtCES1) (Alkaline ceramidase YPC1, AtYPC1) (Alkaline dihydroceramidase ACER) (Alkaline phytoceramidase, aPHC) [Arabidopsis thaliana (Mouse-ear cress)]	ACER_ARATH	Alkaline ceramidase, AlkCDase, Alkaline CDase, AtACER, EC 3.5.1.- (Acyl-CoA independent ceramide synthase 1, AtCES1) (Alkaline ceramidase YPC1, AtYPC1) (Alkaline dihydroceramidase ACER) (Alkaline phytoceramidase, aPHC)		30 kDa	unknown	Plasma membrane	0.801909
Sbi_jg59300.t1	Cluster of similar to Cytochrome P450 81Q32, CrCYP81Q32, EC 1.14.-.- [Catharanthus roseus (Madagascar periwinkle) (Vinca rosea)] (Sbi_jg59300.t1)	CYQ32_CATRO	Cytochrome P450 81Q32, CrCYP81Q32, EC 1.14.-.-	Sbi_jg59300.t1,Seu_jg23554.t1,Sbi_jg63325.t1	57 kDa	unknown	Plasma membrane	0.341236
Sbi_jg52437.t1	Cluster of similar to Probable inactive ATP-dependent zinc metalloprotease FTSHI 4, chloroplastic, AtFTSHI4 (Protein EMBRYO DEFECTIVE 3144) (Protein FTSH INACTIVE PROTEASE 4) [Arabidopsis thaliana (Mouse-ear cress)] (Sbi_jg52437.t1)	FTSI4_ARATH	Probable inactive ATP-dependent zinc metalloprotease FTSHI 4, chloroplastic, AtFTSHI4 (Protein EMBRYO DEFECTIVE 3144) (Protein FTSH INACTIVE PROTEASE 4)	Sbi_jg52437.t1,Seu_jg23191.t1,Seu_jg9408.t1,Sbi_jg63703.t1	98 kDa	unknown	Chloroplast	0.253433
Seu_jg3402.t1	Cluster of similar to UDP-glucuronic acid decarboxylase 2, EC 4.1.1.35 (UDP-XYL synthase 2) (UDP-glucuronate decarboxylase 2, UGD, UXS-2) (dTDP-glucose 4-6-dehydratase homolog D18) [Arabidopsis thaliana (Mouse-ear cress)] (Seu_jg3402.t1)	UXS2_ARATH	UDP-glucuronic acid decarboxylase 2, EC 4.1.1.35 (UDP-XYL synthase 2) (UDP-glucuronate decarboxylase 2, UGD, UXS-2) (dTDP-glucose 4-6-dehydratase homolog D18)	Seu_jg3402.t1,Sbi_jg35250.t1,Sbi_jg56721.t1,Sbi_jg38796.t1	49 kDa	unknown	Chloroplast	0.645302
Sbi_jg27211.t1	Cluster of similar to Vacuolar protein-sorting-associated protein 33 homolog, AtVPS33 [Arabidopsis thaliana (Mouse-ear cress)] (Sbi_jg27211.t1)	VPS33_ARATH	Vacuolar protein-sorting-associated protein 33 homolog, AtVPS33	Sbi_jg27211.t1,Sbi_jg33315.t1	67 kDa	unknown	Tonoplast	0.280908
Sbi_jg59350.t1	Cluster of similar to Thioredoxin reductase NTRC, EC 1.8.1.9 (NADPH-dependent thioredoxin reductase C, OsNTRC) [Oryza sativa subsp. japonica (Rice)] (Sbi_jg59350.t1)	NTRC_ORYSJ	Thioredoxin reductase NTRC, EC 1.8.1.9 (NADPH-dependent thioredoxin reductase C, OsNTRC)	Sbi_jg59350.t1,Sbi_jg63275.t1	55 kDa	unknown	Mitochondrion	0.682983
Sbi_jg19209.t1	similar to Protein DJ-1 homolog B, AtDJ1B [Arabidopsis thaliana (Mouse-ear cress)]	DJ1B_ARATH	Protein DJ-1 homolog B, AtDJ1B		48 kDa	unknown	Chloroplast	0.464018
Sbi_jg62678.t1	similar to Non-specific lipid transfer protein GPI-anchored 14, AtLTPG-14, Protein LTP-GPI-ANCHORED 14 (Protein SENESCENCE ASSOCIATED GENES 27) (Xylogen like protein 7, AtXYLP7, AtXYP10) [Arabidopsis thaliana (Mouse-ear cress)]	LTG14_ARATH	Non-specific lipid transfer protein GPI-anchored 14, AtLTPG-14, Protein LTP-GPI-ANCHORED 14 (Protein SENESCENCE ASSOCIATED GENES 27) (Xylogen like protein 7, AtXYLP7, AtXYP10)		19 kDa	unknown	Endoplasmic reticulum	0.553717
Sbi_jg12148.t1	similar to Translocon-associated protein subunit alpha, TRAP-alpha (Signal sequence receptor subunit alpha, SSR-alpha) [Arabidopsis thaliana (Mouse-ear cress)]	SSRA_ARATH	Translocon-associated protein subunit alpha, TRAP-alpha (Signal sequence receptor subunit alpha, SSR-alpha)		28 kDa	unknown	Endoplasmic reticulum	0.727638
Sbi_jg22803.t1	Cluster of similar to Tocopherol cyclase, chloroplastic, EC 5.5.1.24 (Sucrose export defective 1) (Vitamin E pathway gene 1 protein) [Arabidopsis thaliana (Mouse-ear cress)] (Sbi_jg22803.t1)	TOCC_ARATH	Tocopherol cyclase, chloroplastic, EC 5.5.1.24 (Sucrose export defective 1) (Vitamin E pathway gene 1 protein)	Sbi_jg22803.t1,Sbi_jg20977.t1	110 kDa	unknown	Chloroplast	0.423478
Sbi_jg56992.t1	Cluster of similar to CSC1-like protein At4g02900 [Arabidopsis thaliana (Mouse-ear cress)] (Sbi_jg56992.t1)	CSCL2_ARATH	CSC1-like protein At4g02900	Sbi_jg56992.t1,Seu_jg24678.t1,Sbi_jg16028.t1	87 kDa	unknown	Endoplasmic reticulum	0.597565
Seu_jg13099.t1	Cluster of similar to Linoleate 9S-lipoxygenase 5, EC 1.13.11.58 (Lipoxygenase 5, AtLOX5) [Arabidopsis thaliana (Mouse-ear cress)] (Seu_jg13099.t1)	LOX5_ARATH	Linoleate 9S-lipoxygenase 5, EC 1.13.11.58 (Lipoxygenase 5, AtLOX5)	Seu_jg13099.t1,Sbi_jg5206.t1	68 kDa	unknown	Endoplasmic reticulum	0.300259
Sbi_jg15709.t1	similar to Exocyst complex component SEC10a, AtSec10a (Exocyst complex component 5) [Arabidopsis thaliana (Mouse-ear cress)]	SECAA_ARATH	Exocyst complex component SEC10a, AtSec10a (Exocyst complex component 5)		90 kDa	unknown	Chloroplast	0.485782
Sbi_jg24921.t1	similar to Fe-S cluster assembly factor HCF101, chloroplastic (Protein HIGH CHLOROPHYLL FLUORESCENCE 101) [Arabidopsis thaliana (Mouse-ear cress)]	HF101_ARATH	Fe-S cluster assembly factor HCF101, chloroplastic (Protein HIGH CHLOROPHYLL FLUORESCENCE 101)		57 kDa	unknown	Mitochondrion	0.741303
Sbi_jg25091.t1	similar to Glucan endo-1,3-beta-glucosidase 13, EC 3.2.1.39 ((1->3)-beta-glucan endohydrolase 13, (1->3)-beta-glucanase 13) (Beta-1,3-endoglucanase 13, Beta-1,3-glucanase 13) [Arabidopsis thaliana (Mouse-ear cress)]	E1313_ARATH	Glucan endo-1,3-beta-glucosidase 13, EC 3.2.1.39 ((1->3)-beta-glucan endohydrolase 13, (1->3)-beta-glucanase 13) (Beta-1,3-endoglucanase 13, Beta-1,3-glucanase 13)		54 kDa	unknown	Plasma membrane	0.656715
Sbi_jg28784.t1	similar to Probable cysteine protease RD21C, EC 3.4.22.- [Arabidopsis thaliana (Mouse-ear cress)]	RD21C_ARATH	Probable cysteine protease RD21C, EC 3.4.22.-		47 kDa	unknown	Chloroplast	0.759338
Sbi_jg3128.t1	similar to Putative germin-like protein 2-1 [Oryza sativa subsp. japonica (Rice)]	GL21_ORYSJ	Putative germin-like protein 2-1		27 kDa	unknown	Mitochondrion	0.624373
Sbi_jg12696.t1	similar to PLAT domain-containing protein 1, AtPLAT1, PLAT domain protein 1 [Arabidopsis thaliana (Mouse-ear cress)]	PLAT1_ARATH	PLAT domain-containing protein 1, AtPLAT1, PLAT domain protein 1		21 kDa	unknown	Endoplasmic reticulum	0.393415
Seu_jg10569.t1	similar to Thioredoxin M-type, chloroplastic, Trx-M [Cleaved into: Thioredoxin M-type Mc; Thioredoxin M-type Md ] [Spinacia oleracea (Spinach)]	TRXM_SPIOL	Thioredoxin M-type, chloroplastic, Trx-M [Cleaved into: Thioredoxin M-type Mc; Thioredoxin M-type Md ]		20 kDa	unknown	Mitochondrion	0.765581
Sbi_jg59120.t1	similar to 60S ribosomal protein L35a-1 [Arabidopsis thaliana (Mouse-ear cress)]	R35A1_ARATH	60S ribosomal protein L35a-1		13 kDa	unknown	Mitochondrion	0.43971
Sbi_jg19939.t1	similar to Photosynthetic NDH subunit of lumenal location 1, chloroplastic (PsbP-like protein 2) [Arabidopsis thaliana (Mouse-ear cress)]	PNSL1_ARATH	Photosynthetic NDH subunit of lumenal location 1, chloroplastic (PsbP-like protein 2)		27 kDa	unknown	Mitochondrion	0.769482
Sbi_jg14414.t1	similar to Protein FATTY ACID EXPORT 2, chloroplastic, At-FAX2 [Arabidopsis thaliana (Mouse-ear cress)]	FAX2_ARATH	Protein FATTY ACID EXPORT 2, chloroplastic, At-FAX2		26 kDa	unknown	Chloroplast	0.359484
Sbi_jg25758.t1	similar to ACT domain-containing protein ACR11 (Protein ACT DOMAIN REPEATS 11) [Arabidopsis thaliana (Mouse-ear cress)]	ACR11_ARATH	ACT domain-containing protein ACR11 (Protein ACT DOMAIN REPEATS 11)		31 kDa	unknown	Mitochondrion	0.495993
Sbi_jg310.t1	similar to DnaJ protein homolog (DNAJ-1) [Cucumis sativus (Cucumber)]	DNJH_CUCSA	DnaJ protein homolog (DNAJ-1)		46 kDa	unknown	Chloroplast	0.53888
Sbi_jg41318.t1	similar to Chaperone protein dnaJ A6, chloroplastic, atDjA6 (Chaperone protein dnaJ A26, AtDjA26) [Arabidopsis thaliana (Mouse-ear cress)]	DNJA6_ARATH	Chaperone protein dnaJ A6, chloroplastic, atDjA6 (Chaperone protein dnaJ A26, AtDjA26)		47 kDa	unknown	Mitochondrion	0.46449
Sbi_jg54649.t1	similar to Potassium transporter 11, AtPOT11 [Arabidopsis thaliana (Mouse-ear cress)]	POT11_ARATH	Potassium transporter 11, AtPOT11		88 kDa	unknown	Plasma membrane	0.887071
Sbi_jg4875.t1	Cluster of similar to Flavonoid 3'-monooxygenase, EC 1.14.14.82 (Cytochrome P450 75B1) (Flavonoid 3'-hydroxylase, AtF3'H) (Protein TRANSPARENT TESTA 7) [Arabidopsis thaliana (Mouse-ear cress)] (Sbi_jg4875.t1)	F3PH_ARATH	Flavonoid 3'-monooxygenase, EC 1.14.14.82 (Cytochrome P450 75B1) (Flavonoid 3'-hydroxylase, AtF3'H) (Protein TRANSPARENT TESTA 7)	Sbi_jg4875.t1,Seu_jg12781.t1	60 kDa	unknown	Endoplasmic reticulum	0.510575
Sbi_jg11434.t1	Cluster of similar to MAR-binding filament-like protein 1-1 [Nicotiana tabacum (Common tobacco)] (Sbi_jg11434.t1)	MFP1_TOBAC	MAR-binding filament-like protein 1-1	Sbi_jg11434.t1,Sbi_jg46392.t1	84 kDa	unknown	Mitochondrion	0.629121
Sbi_jg12791.t1	similar to Hippocampus abundant transcript-like protein 1 (Major facilitator superfamily domain-containing 14B) [Mus musculus (Mouse)]	MF14B_MOUSE	Hippocampus abundant transcript-like protein 1 (Major facilitator superfamily domain-containing 14B)		49 kDa	unknown	Tonoplast	0.486764
Sbi_jg24289.t1	similar to Peptide methionine sulfoxide reductase, EC 1.8.4.11 (Peptide-methionine (S)-S-oxide reductase, Peptide Met(O) reductase) (Protein-methionine-S-oxide reductase) [Lactuca sativa (Garden lettuce)]	MSRA_LACSA	Peptide methionine sulfoxide reductase, EC 1.8.4.11 (Peptide-methionine (S)-S-oxide reductase, Peptide Met(O) reductase) (Protein-methionine-S-oxide reductase)		30 kDa	unknown	Tonoplast	0.755438
Sbi_jg17159.t1	Cluster of similar to Translationally-controlled tumor protein homolog, TCTP [Elaeis guineensis var. tenera (Oil palm)] (Sbi_jg17159.t1)	TCTP_ELAGV	Translationally-controlled tumor protein homolog, TCTP	Sbi_jg17159.t1,Sbi_jg25152.t1	19 kDa	unknown	Chloroplast	0.477664
Seu_jg16257.t1	Cluster of similar to Peroxisomal membrane protein 11-4 (OsPEX11-4) (Peroxin-11-4) [Oryza sativa subsp. japonica (Rice)] (Seu_jg16257.t1)	PX114_ORYSJ	Peroxisomal membrane protein 11-4 (OsPEX11-4) (Peroxin-11-4)	Seu_jg16257.t1,Sbi_jg21489.t1	26 kDa	unknown	Chloroplast	0.550925
Sbi_jg3071.t1	Cluster of similar to Protein ACCUMULATION AND REPLICATION OF CHLOROPLASTS 6, chloroplastic, AtARC6 [Arabidopsis thaliana (Mouse-ear cress)] (Sbi_jg3071.t1)	ARC6_ARATH	Protein ACCUMULATION AND REPLICATION OF CHLOROPLASTS 6, chloroplastic, AtARC6	Sbi_jg3071.t1,Sbi_jg28863.t1,Seu_jg6823.t1	89 kDa	unknown	Chloroplast	0.328033
Sbi_jg24409.t1	Cluster of similar to ATP synthase subunit delta', mitochondrial (F-ATPase delta' subunit) [Ipomoea batatas (Sweet potato) (Convolvulus batatas)] (Sbi_jg24409.t1)	ATP4_IPOBA	ATP synthase subunit delta', mitochondrial (F-ATPase delta' subunit)	Sbi_jg24409.t1,Sbi_jg8247.t1	21 kDa	unknown	Mitochondrion	0.630736
Sbi_jg16601.t1	similar to Uncharacterized protein [Beta vulgaris subsp. vulgaris (Beet)]				33 kDa	unknown	Tonoplast	0.343915
Sbi_jg42564.t1	similar to ATP synthase delta chain, chloroplastic (F-ATPase delta chain) [Spinacia oleracea (Spinach)]	ATPD_SPIOL	ATP synthase delta chain, chloroplastic (F-ATPase delta chain)		28 kDa	unknown	Mitochondrion	0.48366
Sbi_jg59830.t1	similar to Uncharacterized protein [Chenopodium quinoa (Quinoa)]				37 kDa	unknown	Mitochondrion	0.625385
Sbi_jg42680.t1	Cluster of similar to uncharacterized protein LOC107415849 [Ziziphus jujuba (Chinese jujube) (Ziziphus sativa)] (Sbi_jg42680.t1)			Sbi_jg42680.t1,Sbi_jg45303.t1	22 kDa	unknown	Mitochondrion	0.721996
Sbi_jg55191.t1	Cluster of similar to NPC intracellular cholesterol transporter 1 (Niemann-Pick C1 protein) [Sus scrofa (Pig)] (Sbi_jg55191.t1)	NPC1_PIG	NPC intracellular cholesterol transporter 1 (Niemann-Pick C1 protein)	Sbi_jg55191.t1,Sbi_jg39857.t1	141 kDa	unknown	Tonoplast	0.584991
Sbi_jg18030.t1	Cluster of similar to Metal tolerance protein 4, OsMTP4 [Oryza sativa subsp. japonica (Rice)] (Sbi_jg18030.t1)	MTP4_ORYSJ	Metal tolerance protein 4, OsMTP4	Sbi_jg18030.t1,Sbi_jg62660.t1	46 kDa	unknown	Tonoplast	0.256604
Sbi_jg48636.t1	Cluster of similar to Protein LPA3 (Protein LOW PSII ACCUMULATION 3, chloroplastic) [Arabidopsis thaliana (Mouse-ear cress)] (Sbi_jg48636.t1)	LPA3_ARATH	Protein LPA3 (Protein LOW PSII ACCUMULATION 3, chloroplastic)	Sbi_jg48636.t1,Sbi_jg41384.t1	43 kDa	unknown	Mitochondrion	0.419941
Sbi_jg57064.t3	Cluster of similar to Histone-lysine N-methyltransferase, H3 lysine-9 specific SUVH3, EC 2.1.1.367 (Histone H3-K9 methyltransferase 3, H3-K9-HMTase 3) (Protein SET DOMAIN GROUP 19) (Suppressor of variegation 3-9 homolog protein 3, Su(var)3-9 homolog protein 3) [Arabidopsis thaliana (Mouse-ear cress)] (Sbi_jg57064.t3)	SUVH3_ARATH	Histone-lysine N-methyltransferase, H3 lysine-9 specific SUVH3, EC 2.1.1.367 (Histone H3-K9 methyltransferase 3, H3-K9-HMTase 3) (Protein SET DOMAIN GROUP 19) (Suppressor of variegation 3-9 homolog protein 3, Su(var)3-9 homolog protein 3)	Sbi_jg57064.t3,Sbi_jg16376.t1	76 kDa	unknown	Mitochondrion	0.570165
Sbi_jg28913.t1	similar to CBL-interacting serine/threonine-protein kinase 8, EC 2.7.11.1 (SNF1-related kinase 3.13) (SOS2-like protein kinase PKS11) [Arabidopsis thaliana (Mouse-ear cress)]	CIPK8_ARATH	CBL-interacting serine/threonine-protein kinase 8, EC 2.7.11.1 (SNF1-related kinase 3.13) (SOS2-like protein kinase PKS11)		51 kDa	unknown	Plasma membrane	0.724575
Sbi_jg43487.t1	similar to Protein MAINTENANCE OF PSII UNDER HIGH LIGHT 1 [Arabidopsis thaliana (Mouse-ear cress)]	MPH1_ARATH	Protein MAINTENANCE OF PSII UNDER HIGH LIGHT 1		25 kDa	unknown	Mitochondrion	0.727348
Seu_jg18717.t1	similar to 30S ribosomal protein S11, chloroplastic (Chloroplastic small ribosomal subunit protein uS11c) [Spinacia oleracea (Spinach)]	RR11_SPIOL	30S ribosomal protein S11, chloroplastic (Chloroplastic small ribosomal subunit protein uS11c)		15 kDa	unknown	Chloroplast	0.434604
Sbi_jg58405.t1	similar to Rubredoxin, Rd [Pyrococcus furiosus (strain ATCC 43587 / DSM 3638 / JCM 8422 / Vc1)]	RUBR_PYRFU	Rubredoxin, Rd		18 kDa	unknown	Mitochondrion	0.511043
Sbi_jg59651.t1	similar to Ammonium transporter 1 member 1 (LeAMT1;1) [Solanum lycopersicum (Tomato) (Lycopersicon esculentum)]	AMT11_SOLLC	Ammonium transporter 1 member 1 (LeAMT1;1)		55 kDa	unknown	Plasma membrane	0.722501
Sbi_jg31206.t1	similar to S-adenosylmethionine synthase 2, AdoMet synthase 2, EC 2.5.1.6 (Methionine adenosyltransferase 2, MAT 2) [Suaeda salsa (Seepweed) (Chenopodium salsum)]	METK2_SUASA	S-adenosylmethionine synthase 2, AdoMet synthase 2, EC 2.5.1.6 (Methionine adenosyltransferase 2, MAT 2)		43 kDa	unknown	Endoplasmic reticulum	0.389455
Sbi_jg4745.t1	similar to SelT-like protein [Arabidopsis thaliana (Mouse-ear cress)]	SELT_ARATH	SelT-like protein		25 kDa	unknown	Endoplasmic reticulum	0.841999
Sbi_jg3750.t1	Cluster of similar to Protein NRT1/ PTR FAMILY 5.10, AtNPF5.10 [Arabidopsis thaliana (Mouse-ear cress)] (Sbi_jg3750.t1)	PTR9_ARATH	Protein NRT1/ PTR FAMILY 5.10, AtNPF5.10	Sbi_jg3750.t1,Sbi_jg49006.t1	63 kDa	unknown	Tonoplast	0.466197
Seu_jg935.t1	Cluster of similar to Probable glucan 1,3-alpha-glucosidase, EC 3.2.1.84 (Glucosidase II subunit alpha) (Protein PRIORITY IN SWEET LIFE 5) (Protein RADIAL SWELLING 3) [Arabidopsis thaliana (Mouse-ear cress)] (Seu_jg935.t1)	PSL5_ARATH	Probable glucan 1,3-alpha-glucosidase, EC 3.2.1.84 (Glucosidase II subunit alpha) (Protein PRIORITY IN SWEET LIFE 5) (Protein RADIAL SWELLING 3)	Seu_jg935.t1,Sbi_jg17693.t1	108 kDa	unknown	Plasma membrane	0.56623
Sbi_jg41577.t1	Cluster of similar to ABC transporter A family member 8, ABC transporter ABCA.8, AtABCA8 (ABC2 homolog 7) [Arabidopsis thaliana (Mouse-ear cress)] (Sbi_jg41577.t1)	AB8A_ARATH	ABC transporter A family member 8, ABC transporter ABCA.8, AtABCA8 (ABC2 homolog 7)	Sbi_jg41577.t1,Sbi_jg48508.t1	105 kDa	unknown	Plasma membrane	0.443715
Sbi_jg17070.t1	Cluster of similar to Protein AUXIN RESPONSE 4 [Arabidopsis thaliana (Mouse-ear cress)] (Sbi_jg17070.t1)	AXR4_ARATH	Protein AUXIN RESPONSE 4	Sbi_jg17070.t1,Sbi_jg61620.t1	53 kDa	unknown	Chloroplast	0.245062
Sbi_jg12461.t1	similar to 2-oxoglutarate dehydrogenase, mitochondrial, EC 1.2.4.2 (2-oxoglutarate dehydrogenase complex component E1, OGDC-E1) (Alpha-ketoglutarate dehydrogenase) [Dictyostelium discoideum (Slime mold)]	ODO1_DICDI	2-oxoglutarate dehydrogenase, mitochondrial, EC 1.2.4.2 (2-oxoglutarate dehydrogenase complex component E1, OGDC-E1) (Alpha-ketoglutarate dehydrogenase)		117 kDa	unknown	Chloroplast	0.440182
Sbi_jg19146.t1	similar to 50S ribosomal protein L12, chloroplastic (CL12) (Chloroplastic large ribosomal subunit protein bL12c) [Spinacia oleracea (Spinach)]	RK12_SPIOL	50S ribosomal protein L12, chloroplastic (CL12) (Chloroplastic large ribosomal subunit protein bL12c)		20 kDa	unknown	Mitochondrion	0.696632
Sbi_jg17116.t1	similar to Histone H2A.1 (LeH2A-1) [Solanum lycopersicum (Tomato) (Lycopersicon esculentum)]	H2A1_SOLLC	Histone H2A.1 (LeH2A-1)		16 kDa	unknown	Mitochondrion	0.504665
Sbi_jg13755.t1	Cluster of similar to Vacuolar protein sorting-associated protein 35A (Protein ZIG SUPPRESSOR 3) (Vesicle protein sorting 35A) [Arabidopsis thaliana (Mouse-ear cress)] (Sbi_jg13755.t1)	VP35A_ARATH	Vacuolar protein sorting-associated protein 35A (Protein ZIG SUPPRESSOR 3) (Vesicle protein sorting 35A)	Sbi_jg13755.t1,Sbi_jg52166.t1	90 kDa	unknown	Tonoplast	0.798211
Sbi_jg11404.t1	Cluster of similar to Protein disulfide isomerase-like 1-6, AtPDIL1-6, EC 5.3.4.1 (Protein disulfide isomerase 4, AtPDI4) (Protein disulfide isomerase-like 3-2, AtPDIL3-2) [Arabidopsis thaliana (Mouse-ear cress)] (Sbi_jg11404.t1)	PDI16_ARATH	Protein disulfide isomerase-like 1-6, AtPDIL1-6, EC 5.3.4.1 (Protein disulfide isomerase 4, AtPDI4) (Protein disulfide isomerase-like 3-2, AtPDIL3-2)	Sbi_jg11404.t1,Seu_jg20685.t1	60 kDa	unknown	Chloroplast	0.378951
Sbi_jg42975.t1	Cluster of similar to Integrin-linked protein kinase 1, EC 2.7.11.1 (Ankyrin protein kinase 1) [Arabidopsis thaliana (Mouse-ear cress)] (Sbi_jg42975.t1)	ILK1_ARATH	Integrin-linked protein kinase 1, EC 2.7.11.1 (Ankyrin protein kinase 1)	Sbi_jg42975.t1,Sbi_jg45582.t1	51 kDa	unknown	Mitochondrion	0.776513
Sbi_jg56065.t1	Cluster of similar to Isoleucine--tRNA ligase, cytoplasmic, EC 6.1.1.5 (Isoleucyl-tRNA synthetase, IleRS) [Arabidopsis thaliana (Mouse-ear cress)] (Sbi_jg56065.t1)	SYIC_ARATH	Isoleucine--tRNA ligase, cytoplasmic, EC 6.1.1.5 (Isoleucyl-tRNA synthetase, IleRS)	Sbi_jg56065.t1,Sbi_jg15256.t1	135 kDa	unknown	Chloroplast	0.360019
Sbi_jg20815.t1	similar to Uncharacterized protein [Spinacia oleracea (Spinach)]				21 kDa	unknown	Chloroplast	0.476285
Sbi_jg22622.t1	similar to Very-long-chain enoyl-CoA reductase, EC 1.3.1.93 (Enoyl-CoA reductase, AtECR) (Protein ECERIFERUM 10) (Synaptic glycoprotein SC2-like protein) [Arabidopsis thaliana (Mouse-ear cress)]	TECR_ARATH	Very-long-chain enoyl-CoA reductase, EC 1.3.1.93 (Enoyl-CoA reductase, AtECR) (Protein ECERIFERUM 10) (Synaptic glycoprotein SC2-like protein)		36 kDa	unknown	Tonoplast	0.363846
Sbi_jg1361.t1	similar to Universal stress protein A-like protein [Arabidopsis thaliana (Mouse-ear cress)]	USPAL_ARATH	Universal stress protein A-like protein		18 kDa	unknown	Endoplasmic reticulum	0.517471
Sbi_jg3795.t1	Cluster of similar to Caffeic acid 3-O-methyltransferase, CAOMT, COMT, EC 2.1.1.68 (S-adenosysl-L-methionine:caffeic acid 3-O-methyltransferase) [Capsicum annuum (Capsicum pepper)] (Sbi_jg3795.t1)	COMT1_CAPAN	Caffeic acid 3-O-methyltransferase, CAOMT, COMT, EC 2.1.1.68 (S-adenosysl-L-methionine:caffeic acid 3-O-methyltransferase)	Sbi_jg3795.t1,Sbi_jg49049.t1	41 kDa	unknown	Tonoplast	0.614886
Sbi_jg7214.t1	Cluster of similar to FAM10 family protein At4g22670 [Arabidopsis thaliana (Mouse-ear cress)] (Sbi_jg7214.t1)	F10AL_ARATH	FAM10 family protein At4g22670	Sbi_jg7214.t1,Sbi_jg4886.t1	44 kDa	unknown	Chloroplast	0.530775
Sbi_jg2012.t1	Cluster of similar to Oligouridylate-binding protein 1B, AtUBP1b (Polyuridylate-binding protein UBP1B, Poly(U)-binding protein UBP1B) [Arabidopsis thaliana (Mouse-ear cress)] (Sbi_jg2012.t1)	UBP1B_ARATH	Oligouridylate-binding protein 1B, AtUBP1b (Polyuridylate-binding protein UBP1B, Poly(U)-binding protein UBP1B)	Sbi_jg2012.t1,Sbi_jg24705.t1	46 kDa	unknown	Chloroplast	0.651752
Sbi_jg55450.t1	Cluster of similar to Myosin-1 (AtATM1) [Arabidopsis thaliana (Mouse-ear cress)] (Sbi_jg55450.t1)	MYO1_ARATH	Myosin-1 (AtATM1)	Sbi_jg55450.t1,Sbi_jg14687.t1,Sbi_jg389.t1	131 kDa	unknown	Plasma membrane	0.281463
Sbi_jg6430.t1	Cluster of similar to Glutamine--tRNA ligase, EC 6.1.1.18 (Glutaminyl-tRNA synthetase, GlnRS) [Lupinus luteus (European yellow lupine)] (Sbi_jg6430.t1)	SYQ_LUPLU	Glutamine--tRNA ligase, EC 6.1.1.18 (Glutaminyl-tRNA synthetase, GlnRS)	Sbi_jg6430.t1,Sbi_jg38315.t1	90 kDa	unknown	Mitochondrion	0.770552
Sbi_jg43502.t1	Cluster of similar to Cytosolic sulfotransferase 15, AtSOT15, EC 2.8.2.39 (Sulfotransferase 2a, AtST2a) [Arabidopsis thaliana (Mouse-ear cress)] (Sbi_jg43502.t1)	SOT15_ARATH	Cytosolic sulfotransferase 15, AtSOT15, EC 2.8.2.39 (Sulfotransferase 2a, AtST2a)	Sbi_jg43502.t1,Seu_jg18404.t1,Seu_jg18403.t1	40 kDa	unknown	Chloroplast	0.522389
Sbi_jg14860.t1	similar to Protein EXPORTIN 1A, AtCRM1, AtXPO1 (Protein HEAT-INTOLERANT 2) [Arabidopsis thaliana (Mouse-ear cress)]	XPO1A_ARATH	Protein EXPORTIN 1A, AtCRM1, AtXPO1 (Protein HEAT-INTOLERANT 2)		123 kDa	unknown	Mitochondrion	0.6665
Sbi_jg39497.t1	similar to 30S ribosomal protein S9, chloroplastic (Chloroplastic small ribosomal subunit protein uS9c) [Spinacia oleracea (Spinach)]	RR9_SPIOL	30S ribosomal protein S9, chloroplastic (Chloroplastic small ribosomal subunit protein uS9c)		23 kDa	unknown	Chloroplast	0.30215
Sbi_jg40614.t1	similar to Calcyclin-binding protein, CacyBP [Bos taurus (Bovine)]	CYBP_BOVIN	Calcyclin-binding protein, CacyBP		25 kDa	unknown	Mitochondrion	0.552297
Sbi_jg36107.t1	similar to Vesicle-associated membrane protein 727, AtVAMP727 [Arabidopsis thaliana (Mouse-ear cress)]	VA727_ARATH	Vesicle-associated membrane protein 727, AtVAMP727		27 kDa	unknown	Chloroplast	0.41525
Sbi_jg3246.t1	similar to EF-hand domain-containing protein [Spinacia oleracea (Spinach)]				23 kDa	unknown	Chloroplast	0.262024
Seu_jg9373.t1	Cluster of similar to Protein YIPF7 (YIP1 family member 7) [Mus musculus (Mouse)] (Seu_jg9373.t1)	YIPF7_MOUSE	Protein YIPF7 (YIP1 family member 7)	Seu_jg9373.t1,Sbi_jg52467.t1	29 kDa	unknown	Endoplasmic reticulum	0.913262
Sbi_jg59222.t2	Cluster of similar to FT-interacting protein 3 (Multiple C2 domain and transmembrane region protein 3) [Arabidopsis thaliana (Mouse-ear cress)] (Sbi_jg59222.t2)	FTIP3_ARATH	FT-interacting protein 3 (Multiple C2 domain and transmembrane region protein 3)	Sbi_jg59222.t2,Sbi_jg17923.t1,Sbi_jg62557.t1	89 kDa	unknown	Endoplasmic reticulum	0.830106
Sbi_jg22812.t1	Cluster of similar to Protein NRT1/ PTR FAMILY 1.2, AtNPF1.2 (Nitrate transporter 1.11) [Arabidopsis thaliana (Mouse-ear cress)] (Sbi_jg22812.t1)	PTR6_ARATH	Protein NRT1/ PTR FAMILY 1.2, AtNPF1.2 (Nitrate transporter 1.11)	Sbi_jg22812.t1,Seu_jg16681.t1	63 kDa	unknown	Tonoplast	0.930277
Seu_jg11523.t1	Cluster of similar to Phospholipid-transporting ATPase 3, AtALA3, EC 7.6.2.1 (Aminophospholipid ATPase 3) (Aminophospholipid flippase 3) (Protein ABERRANT LOCALIZATION OF PEN3 3) (Protein IRREGULAR TRICHOME BRANCH 2) [Arabidopsis thaliana (Mouse-ear cress)] (Seu_jg11523.t1)	ALA3_ARATH	Phospholipid-transporting ATPase 3, AtALA3, EC 7.6.2.1 (Aminophospholipid ATPase 3) (Aminophospholipid flippase 3) (Protein ABERRANT LOCALIZATION OF PEN3 3) (Protein IRREGULAR TRICHOME BRANCH 2)	Seu_jg11523.t1,Sbi_jg45678.t1	138 kDa	unknown	Plasma membrane	0.683636
Seu_jg17953.t1	Cluster of similar to Protoporphyrinogen oxidase 1, chloroplastic, EC 1.3.3.4 (SO-POX1) [Spinacia oleracea (Spinach)] (Seu_jg17953.t1)	PPOC_SPIOL	Protoporphyrinogen oxidase 1, chloroplastic, EC 1.3.3.4 (SO-POX1)	Seu_jg17953.t1,Sbi_jg43983.t1	61 kDa	unknown	Mitochondrion	0.592209
Sbi_jg36080.t1	similar to ACT domain-containing protein ACR12 (Protein ACT DOMAIN REPEATS 12) [Arabidopsis thaliana (Mouse-ear cress)]	ACR12_ARATH	ACT domain-containing protein ACR12 (Protein ACT DOMAIN REPEATS 12)		31 kDa	Chloroplast	Chloroplast	1
Sbi_jg40103.t1	similar to Protein NRT1/ PTR FAMILY 1.2, AtNPF1.2 (Nitrate transporter 1.11) [Arabidopsis thaliana (Mouse-ear cress)]	PTR6_ARATH	Protein NRT1/ PTR FAMILY 1.2, AtNPF1.2 (Nitrate transporter 1.11)		52 kDa	unknown	Tonoplast	0.428421
Sbi_jg45265.t1	similar to Non-specific lipid transfer protein GPI-anchored 1, AtLTPG-1, Protein LTP-GPI-ANCHORED 1 [Arabidopsis thaliana (Mouse-ear cress)]	LTPG1_ARATH	Non-specific lipid transfer protein GPI-anchored 1, AtLTPG-1, Protein LTP-GPI-ANCHORED 1		20 kDa	Plasma membrane	Plasma membrane	1
Sbi_jg52041.t1	similar to Universal stress protein A-like protein [Arabidopsis thaliana (Mouse-ear cress)]	USPAL_ARATH	Universal stress protein A-like protein		18 kDa	unknown	Tonoplast	0.304781
Seu_jg14980.t1	similar to Putative dihydroflavonol 4-reductase, DFR, EC 1.1.1.219 (Dihydrokaempferol 4-reductase) [Synechocystis sp. (strain PCC 6803 / Kazusa)]	DFRA_SYNY3	Putative dihydroflavonol 4-reductase, DFR, EC 1.1.1.219 (Dihydrokaempferol 4-reductase)		38 kDa	unknown	Tonoplast	0.599477
Sbi_jg13256.t1	similar to ATPase family AAA domain-containing protein 3 [Caenorhabditis elegans]	ATAD3_CAEEL	ATPase family AAA domain-containing protein 3		71 kDa	unknown	Mitochondrion	0.709526
Sbi_jg7274.t1	similar to Importin subunit beta-1 (Karyopherin subunit beta-1, ATKPNB1) [Arabidopsis thaliana (Mouse-ear cress)]	IMB1_ARATH	Importin subunit beta-1 (Karyopherin subunit beta-1, ATKPNB1)		96 kDa	unknown	Tonoplast	0.441621
Sbi_jg36284.t1	similar to TSET complex member tstB (Protein TSAUCER) [Dictyostelium discoideum (Slime mold)]	TSTB_DICDI	TSET complex member tstB (Protein TSAUCER)		132 kDa	unknown	Plasma membrane	0.370267
Sbi_jg62166.t1	similar to Uncharacterized protein [Chenopodium quinoa (Quinoa)]				22 kDa	unknown	Tonoplast	0.454434
Sbi_jg55405.t1	similar to Uncharacterized protein [Chenopodium quinoa (Quinoa)]				17 kDa	unknown	Plasma membrane	0.719235
Sbi_jg12404.t1	Cluster of similar to Chaperone protein dnaJ 10, AtDjC10, AtJ10 [Arabidopsis thaliana (Mouse-ear cress)] (Sbi_jg12404.t1)	DNJ10_ARATH	Chaperone protein dnaJ 10, AtDjC10, AtJ10	Sbi_jg12404.t1,Sbi_jg45933.t1	39 kDa	unknown	Chloroplast	0.368518
Sbi_jg20739.t1	Cluster of similar to Probable S-adenosylmethionine carrier 2, chloroplastic [Arabidopsis thaliana (Mouse-ear cress)] (Sbi_jg20739.t1)	SAMC2_ARATH	Probable S-adenosylmethionine carrier 2, chloroplastic	Sbi_jg20739.t1,Seu_jg16886.t1	92 kDa	unknown	Tonoplast	0.306505
Sbi_jg23517.t1	Cluster of similar to Aminopeptidase M1, EC 3.4.11.2 (Alpha-aminoacylpeptide hydrolase) [Arabidopsis thaliana (Mouse-ear cress)] (Sbi_jg23517.t1)	APM1_ARATH	Aminopeptidase M1, EC 3.4.11.2 (Alpha-aminoacylpeptide hydrolase)	Sbi_jg23517.t1,Sbi_jg20272.t1	98 kDa	unknown	Tonoplast	0.359422
Sbi_jg15734.t1	Cluster of similar to Syntaxin-121, AtSYP121 (Protein SYNTAXIN OF PLANTS 121) (Syntaxin-related protein At-Syr1) [Arabidopsis thaliana (Mouse-ear cress)] (Sbi_jg15734.t1)	SY121_ARATH	Syntaxin-121, AtSYP121 (Protein SYNTAXIN OF PLANTS 121) (Syntaxin-related protein At-Syr1)	Sbi_jg15734.t1,Sbi_jg11476.t1,Sbi_jg59658.t1	34 kDa	unknown	Endoplasmic reticulum	0.405695
Sbi_jg3951.t1	Cluster of similar to Wax ester synthase/diacylglycerol acyltransferase 11, WS/DGAT 11 (Diacylglycerol O-acyltransferase WSD11, EC 2.3.1.20) (Long-chain-alcohol O-fatty-acyltransferase WSD11, EC 2.3.1.75) (Protein FOLDED PETALS 1) [Arabidopsis thaliana (Mouse-ear cress)] (Sbi_jg3951.t1)	WSD11_ARATH	Wax ester synthase/diacylglycerol acyltransferase 11, WS/DGAT 11 (Diacylglycerol O-acyltransferase WSD11, EC 2.3.1.20) (Long-chain-alcohol O-fatty-acyltransferase WSD11, EC 2.3.1.75) (Protein FOLDED PETALS 1)	Sbi_jg3951.t1,Seu_jg6079.t1	74 kDa	unknown	Chloroplast	0.242325
Sbi_jg22646.t1	Cluster of similar to E3 ubiquitin-protein ligase KEG, EC 2.3.2.27, EC 2.7.11.1 (Protein KEEP ON GOING) (RING finger protein KEG) (RING-type E3 ubiquitin transferase KEG) [Arabidopsis thaliana (Mouse-ear cress)] (Sbi_jg22646.t1)	KEG_ARATH	E3 ubiquitin-protein ligase KEG, EC 2.3.2.27, EC 2.7.11.1 (Protein KEEP ON GOING) (RING finger protein KEG) (RING-type E3 ubiquitin transferase KEG)	Sbi_jg22646.t1,Sbi_jg21157.t1	70 kDa	unknown	Chloroplast	0.246601
Sbi_jg46833.t1	Cluster of similar to Wax ester synthase/diacylglycerol acyltransferase 6, WS/DGAT 6 (Diacylglycerol O-acyltransferase WSD6, EC 2.3.1.20) (Long-chain-alcohol O-fatty-acyltransferase WSD6, EC 2.3.1.75) [Arabidopsis thaliana (Mouse-ear cress)] (Sbi_jg46833.t1)	WSD6_ARATH	Wax ester synthase/diacylglycerol acyltransferase 6, WS/DGAT 6 (Diacylglycerol O-acyltransferase WSD6, EC 2.3.1.20) (Long-chain-alcohol O-fatty-acyltransferase WSD6, EC 2.3.1.75)	Sbi_jg46833.t1,Seu_jg21133.t1	55 kDa	unknown	Tonoplast	0.610734
Seu_jg27663.t1	similar to Peroxisome biogenesis protein 22 (Peroxin-22, AtPEX22) [Arabidopsis thaliana (Mouse-ear cress)]	PEX22_ARATH	Peroxisome biogenesis protein 22 (Peroxin-22, AtPEX22)		30 kDa	unknown	Plasma membrane	0.612647
Sbi_jg40692.t1	similar to CBL-interacting serine/threonine-protein kinase 24, EC 2.7.11.1 (Protein SALT OVERLY SENSITIVE 2) (SNF1-related kinase 3.11) [Arabidopsis thaliana (Mouse-ear cress)]	CIPKO_ARATH	CBL-interacting serine/threonine-protein kinase 24, EC 2.7.11.1 (Protein SALT OVERLY SENSITIVE 2) (SNF1-related kinase 3.11)		52 kDa	unknown	Chloroplast	0.508715
Sbi_jg24884.t1	Cluster of similar to Sodium/pyruvate cotransporter BASS2, chloroplastic (Bile acid transporter 1) (Bile acid-sodium symporter family protein 2) [Arabidopsis thaliana (Mouse-ear cress)] (Sbi_jg24884.t1)	BASS2_ARATH	Sodium/pyruvate cotransporter BASS2, chloroplastic (Bile acid transporter 1) (Bile acid-sodium symporter family protein 2)	Sbi_jg24884.t1,Sbi_jg8744.t1	45 kDa	unknown	Tonoplast	0.386092
Sbi_jg24076.t1	Cluster of similar to Cellulose synthase-like protein G3, AtCslG3, EC 2.4.1.- [Arabidopsis thaliana (Mouse-ear cress)] (Sbi_jg24076.t1)	CSLG3_ARATH	Cellulose synthase-like protein G3, AtCslG3, EC 2.4.1.-	Sbi_jg24076.t1,Seu_jg12120.t1	84 kDa	unknown	Plasma membrane	0.547851
Sbi_jg63343.t1	Cluster of similar to Auxin efflux carrier component 3, AtPIN3 [Arabidopsis thaliana (Mouse-ear cress)] (Sbi_jg63343.t1)	PIN3_ARATH	Auxin efflux carrier component 3, AtPIN3	Sbi_jg63343.t1,Sbi_jg59280.t2,Seu_jg23534.t2	70 kDa	unknown	Endoplasmic reticulum	0.526236
Sbi_jg22806.t1	Cluster of similar to Protein NRT1/ PTR FAMILY 1.1, AtNPF1.1 (Nitrate transporter 1.12) [Arabidopsis thaliana (Mouse-ear cress)] (Sbi_jg22806.t1)	PTR32_ARATH	Protein NRT1/ PTR FAMILY 1.1, AtNPF1.1 (Nitrate transporter 1.12)	Sbi_jg22806.t1,Seu_jg16678.t1	66 kDa	unknown	Endoplasmic reticulum	0.404714
Sbi_jg11730.t1	similar to Fasciclin-like arabinogalactan protein 6 [Arabidopsis thaliana (Mouse-ear cress)]	FLA6_ARATH	Fasciclin-like arabinogalactan protein 6		26 kDa	unknown	Plasma membrane	0.616163
Sbi_jg21524.t1	similar to Staphylococcal-like nuclease CAN2, EC 3.1.31.- (Calcium-dependent nuclease 2, AtCAN2, Ca(2+)-dependent nuclease 2) [Arabidopsis thaliana (Mouse-ear cress)]	CAN2_ARATH	Staphylococcal-like nuclease CAN2, EC 3.1.31.- (Calcium-dependent nuclease 2, AtCAN2, Ca(2+)-dependent nuclease 2)		38 kDa	unknown	Plasma membrane	0.695395
Sbi_jg23666.t1	similar to Ubiquitin carboxyl-terminal hydrolase MINDY-1, EC 3.4.19.12 (Deubiquitinating enzyme MINDY-1) (NF-E2 inducible protein) (Protein FAM63A) [Mus musculus (Mouse)]	MINY1_MOUSE	Ubiquitin carboxyl-terminal hydrolase MINDY-1, EC 3.4.19.12 (Deubiquitinating enzyme MINDY-1) (NF-E2 inducible protein) (Protein FAM63A)		75 kDa	unknown	Tonoplast	0.391346
Sbi_jg40804.t1	similar to ADP-ribosylation factor 1 [Brassica rapa subsp. pekinensis (Chinese cabbage) (Brassica pekinensis)]	ARF1_BRARP	ADP-ribosylation factor 1		20 kDa	unknown	Tonoplast	0.326484
Seu_jg18724.t1	similar to NAD(P)H-quinone oxidoreductase subunit J, chloroplastic, EC 7.1.1.- (NAD(P)H dehydrogenase subunit J) (NADH-plastoquinone oxidoreductase subunit J) [Spinacia oleracea (Spinach)]	NDHJ_SPIOL	NAD(P)H-quinone oxidoreductase subunit J, chloroplastic, EC 7.1.1.- (NAD(P)H dehydrogenase subunit J) (NADH-plastoquinone oxidoreductase subunit J)		19 kDa	unknown	Mitochondrion	0.639591
Seu_jg21479.t1	similar to Glycerate dehydrogenase HPR, peroxisomal, GDH, EC 1.1.1.29 (NADH-dependent hydroxypyruvate reductase 1, AtHPR1, HPR 1) [Arabidopsis thaliana (Mouse-ear cress)]	HPR1_ARATH	Glycerate dehydrogenase HPR, peroxisomal, GDH, EC 1.1.1.29 (NADH-dependent hydroxypyruvate reductase 1, AtHPR1, HPR 1)		42 kDa	unknown	Chloroplast	0.249069
Sbi_jg18798.t1	similar to Universal stress protein PHOS34 (Phosphorylated protein of 34 kDa, AtPHOS34) [Arabidopsis thaliana (Mouse-ear cress)]	PHO34_ARATH	Universal stress protein PHOS34 (Phosphorylated protein of 34 kDa, AtPHOS34)		29 kDa	unknown	Chloroplast	0.533722
Sbi_jg55611.t1	Cluster of similar to Peptidyl-tRNA hydrolase 2, mitochondrial, PTH 2, EC 3.1.1.29 (Bcl-2 inhibitor of transcription 1) [Homo sapiens (Human)] (Sbi_jg55611.t1)	PTH2_HUMAN	Peptidyl-tRNA hydrolase 2, mitochondrial, PTH 2, EC 3.1.1.29 (Bcl-2 inhibitor of transcription 1)	Sbi_jg55611.t1,Sbi_jg14835.t1	20 kDa	unknown	Plasma membrane	0.521122
Sbi_jg15106.t1	Cluster of similar to Vesicle transport protein SFT2B (SFT2 domain-containing protein 2) [Homo sapiens (Human)] (Sbi_jg15106.t1)	SFT2B_HUMAN	Vesicle transport protein SFT2B (SFT2 domain-containing protein 2)	Sbi_jg15106.t1,Seu_jg26419.t1	18 kDa	unknown	Tonoplast	0.391663
Sbi_jg38562.t1	Cluster of similar to 3beta-hydroxysteroid-dehydrogenase/decarboxylase isoform 3, At3BETAHSD/D3, EC 1.1.1.170 (4alpha-carboxysterol-C3-dehydrogenase/C4-decarboxylase isoform 1-3) (Reticulon-like protein B20, AtRTNLB20) (Sterol-4-alpha-carboxylate 3-dehydrogenase 3, decarboxylating) [Arabidopsis thaliana (Mouse-ear cress)] (Sbi_jg38562.t1)	HSDD3_ARATH	3beta-hydroxysteroid-dehydrogenase/decarboxylase isoform 3, At3BETAHSD/D3, EC 1.1.1.170 (4alpha-carboxysterol-C3-dehydrogenase/C4-decarboxylase isoform 1-3) (Reticulon-like protein B20, AtRTNLB20) (Sterol-4-alpha-carboxylate 3-dehydrogenase 3, decarboxylating)	Sbi_jg38562.t1,Sbi_jg6671.t1	64 kDa	unknown	Plasma membrane	0.410974
Sbi_jg34750.t1	Cluster of similar to H/ACA ribonucleoprotein complex subunit 4, EC 5.4.99.- (CBF5 homolog) (Dyskerin) (Nopp-140-associated protein of 57 kDa homolog, AtNAP57) (Nucleolar protein NAP57 homolog) [Arabidopsis thaliana (Mouse-ear cress)] (Sbi_jg34750.t1)	CBF5_ARATH	H/ACA ribonucleoprotein complex subunit 4, EC 5.4.99.- (CBF5 homolog) (Dyskerin) (Nopp-140-associated protein of 57 kDa homolog, AtNAP57) (Nucleolar protein NAP57 homolog)	Sbi_jg34750.t1,Sbi_jg1778.t1	69 kDa	unknown	Chloroplast	0.48367
Seu_jg11536.t1	Cluster of similar to HIPL1 protein [Arabidopsis thaliana (Mouse-ear cress)] (Seu_jg11536.t1)	HIPL1_ARATH	HIPL1 protein	Seu_jg11536.t1,Sbi_jg43096.t1	75 kDa	unknown	Plasma membrane	0.38735
Sbi_jg13356.t1	similar to Histone H1 [Solanum pennellii (Tomato) (Lycopersicon pennellii)]	H1_SOLPN	Histone H1		21 kDa	unknown	Mitochondrion	0.644977
Sbi_jg18599.t1	similar to Enhancer of mRNA-decapping protein 4 (Protein VARICOSE) [Arabidopsis thaliana (Mouse-ear cress)]	VCS_ARATH	Enhancer of mRNA-decapping protein 4 (Protein VARICOSE)		150 kDa	unknown	Mitochondrion	0.418814
Seu_jg25988.t1	similar to Uncharacterized protein [Spinacia oleracea (Spinach)]	A0A0K9RFS0_SPIOL	Uncharacterized protein		80 kDa	unknown	Plasma membrane	0.690766
Seu_jg28205.t1	similar to Sterol 14-demethylase, EC 1.14.14.154 (Cytochrome P450 51A2) (Cytochrome P450 51G1, AtCYP51) (Obtusifoliol 14-demethylase) (Protein EMBRYO DEFECTIVE 1738) [Arabidopsis thaliana (Mouse-ear cress)]	CP511_ARATH	Sterol 14-demethylase, EC 1.14.14.154 (Cytochrome P450 51A2) (Cytochrome P450 51G1, AtCYP51) (Obtusifoliol 14-demethylase) (Protein EMBRYO DEFECTIVE 1738)		56 kDa	unknown	Plasma membrane	0.599248
Seu_jg4315.t1	similar to Calcium-dependent protein kinase 1, AtCDPK 1, CDPK 1, EC 2.7.11.1 (Calcium-dependent protein kinase isoform AK1) [Arabidopsis thaliana (Mouse-ear cress)]	CDPK1_ARATH	Calcium-dependent protein kinase 1, AtCDPK 1, CDPK 1, EC 2.7.11.1 (Calcium-dependent protein kinase isoform AK1)		67 kDa	unknown	Endoplasmic reticulum	0.528247
Sbi_jg8881.t1	similar to Protein phosphatase 2C and cyclic nucleotide-binding/kinase domain-containing protein [Includes: Probable protein phosphatase 2C 19, AtPP2C19, EC 3.1.3.16; Probable inactive cyclic nucleotide-dependent protein kinase At2g20050 ] [Arabidopsis thaliana (Mouse-ear cress)]	P2C19_ARATH	Protein phosphatase 2C and cyclic nucleotide-binding/kinase domain-containing protein [Includes: Probable protein phosphatase 2C 19, AtPP2C19, EC 3.1.3.16; Probable inactive cyclic nucleotide-dependent protein kinase At2g20050 ]		119 kDa	unknown	Chloroplast	0.251667
Sbi_jg37282.t1	Cluster of similar to Protein NDR1 (Non-race specific disease resistance protein 1, AtNDR1) [Arabidopsis thaliana (Mouse-ear cress)] (Sbi_jg37282.t1)	NDR1_ARATH	Protein NDR1 (Non-race specific disease resistance protein 1, AtNDR1)	Sbi_jg37282.t1,Sbi_jg18845.t1	23 kDa	unknown	Plasma membrane	0.443961
Sbi_jg55054.t1	Cluster of similar to Calcium-transporting ATPase 1, EC 7.2.2.10 (Ca(2+)-ATPase isoform 1) (Plastid envelope ATPase 1) [Arabidopsis thaliana (Mouse-ear cress)] (Sbi_jg55054.t1)	ACA1_ARATH	Calcium-transporting ATPase 1, EC 7.2.2.10 (Ca(2+)-ATPase isoform 1) (Plastid envelope ATPase 1)	Sbi_jg55054.t1,Seu_jg14634.t1	110 kDa	unknown	Endoplasmic reticulum	0.528287
Sbi_jg59581.t1	Cluster of similar to Glucan endo-1,3-beta-glucosidase 8, EC 3.2.1.39 ((1->3)-beta-glucan endohydrolase 8, (1->3)-beta-glucanase 8) (Beta-1,3-endoglucanase 8, Beta-1,3-glucanase 8) [Arabidopsis thaliana (Mouse-ear cress)] (Sbi_jg59581.t1)	E138_ARATH	Glucan endo-1,3-beta-glucosidase 8, EC 3.2.1.39 ((1->3)-beta-glucan endohydrolase 8, (1->3)-beta-glucanase 8) (Beta-1,3-endoglucanase 8, Beta-1,3-glucanase 8)	Sbi_jg59581.t1,Sbi_jg63073.t1	53 kDa	unknown	Plasma membrane	0.421296
Sbi_jg47118.t1	Cluster of similar to Translocase of chloroplast 132, chloroplastic, AtToc132, EC 3.6.5.- (132 kDa chloroplast outer envelope protein) [Arabidopsis thaliana (Mouse-ear cress)] (Sbi_jg47118.t1)	TC132_ARATH	Translocase of chloroplast 132, chloroplastic, AtToc132, EC 3.6.5.- (132 kDa chloroplast outer envelope protein)	Sbi_jg47118.t1,Sbi_jg12172.t1	150 kDa	unknown	Chloroplast	0.393482
Sbi_jg59346.t1	Cluster of similar to ABC transporter A family member 1, ABC transporter ABCA.1, AtABCA1 (ABC one homolog protein 1, AtAOH1) [Arabidopsis thaliana (Mouse-ear cress)] (Sbi_jg59346.t1)	AB1A_ARATH	ABC transporter A family member 1, ABC transporter ABCA.1, AtABCA1 (ABC one homolog protein 1, AtAOH1)	Sbi_jg59346.t1,Seu_jg23606.t1	208 kDa	unknown	Tonoplast	0.24123
Sbi_jg21151.t1	similar to 14 kDa proline-rich protein DC2.15 [Daucus carota (Wild carrot)]	14KD_DAUCA	14 kDa proline-rich protein DC2.15		13 kDa	unknown	Mitochondrion	0.62128
Sbi_jg24484.t1	similar to AP-2 complex subunit mu (Adaptor protein complex AP-2 subunit mu) (Adaptor protein-2 mu-adaptin) (Adaptor-related protein complex 2 subunit mu) (At-muA-Ad) (Clathrin assembly protein complex 2 mu medium chain) (Mu2-adaptin) (Protein AP47/50, AtAP47/50) [Arabidopsis thaliana (Mouse-ear cress)]	AP2M_ARATH	AP-2 complex subunit mu (Adaptor protein complex AP-2 subunit mu) (Adaptor protein-2 mu-adaptin) (Adaptor-related protein complex 2 subunit mu) (At-muA-Ad) (Clathrin assembly protein complex 2 mu medium chain) (Mu2-adaptin) (Protein AP47/50, AtAP47/50)		49 kDa	unknown	Tonoplast	0.414007
Sbi_jg27632.t1	similar to Dihydroorotate dehydrogenase (quinone), mitochondrial, DHOdehase, EC 1.3.5.2 (Dihydroorotate oxidase) [Arabidopsis thaliana (Mouse-ear cress)]	PYRD_ARATH	Dihydroorotate dehydrogenase (quinone), mitochondrial, DHOdehase, EC 1.3.5.2 (Dihydroorotate oxidase)		49 kDa	unknown	Chloroplast	0.477074
Sbi_jg41574.t1	similar to ABC transporter A family member 2, ABC transporter ABCA.2, AtABCA2 (ABC2 homolog 1) [Arabidopsis thaliana (Mouse-ear cress)]	AB2A_ARATH	ABC transporter A family member 2, ABC transporter ABCA.2, AtABCA2 (ABC2 homolog 1)		108 kDa	unknown	Plasma membrane	0.633385
Sbi_jg45369.t1	similar to Protein HHL1, chloroplastic (Hypersensitive to high light 1) [Arabidopsis thaliana (Mouse-ear cress)]	HHL1_ARATH	Protein HHL1, chloroplastic (Hypersensitive to high light 1)		26 kDa	unknown	Chloroplast	0.304188
Sbi_jg7310.t1	similar to AMP deaminase, AtAMPD, EC 3.5.4.6 (Protein EMBRYONIC FACTOR 1) [Arabidopsis thaliana (Mouse-ear cress)]	AMPD_ARATH	AMP deaminase, AtAMPD, EC 3.5.4.6 (Protein EMBRYONIC FACTOR 1)		97 kDa	unknown	Chloroplast	0.47091
Seu_jg23090.t1	similar to NADH-ubiquinone oxidoreductase chain 5, EC 7.1.1.2 (NADH dehydrogenase subunit 5) [Zea mays (Maize)]	NU5M_MAIZE	NADH-ubiquinone oxidoreductase chain 5, EC 7.1.1.2 (NADH dehydrogenase subunit 5)		40 kDa	unknown	Mitochondrion	0.470039
Seu_jg6319.t1	similar to Sucrose transport protein (Sucrose permease) (Sucrose-proton symporter) [Spinacia oleracea (Spinach)]	SUT_SPIOL	Sucrose transport protein (Sucrose permease) (Sucrose-proton symporter)		55 kDa	unknown	Mitochondrion	0.514155
Sbi_jg14054.t1	similar to Magnesium transporter MRS2-5 (Magnesium Transporter 3, AtMGT3) [Arabidopsis thaliana (Mouse-ear cress)]	MRS25_ARATH	Magnesium transporter MRS2-5 (Magnesium Transporter 3, AtMGT3)		47 kDa	unknown	Tonoplast	0.503856
Sbi_jg24481.t1	similar to RuvB-like protein 1, EC 3.6.4.12 (49 kDa TATA box-binding protein-interacting protein homolog, AtTIP49a) (Ruv DNA-helicase-like protein) [Arabidopsis thaliana (Mouse-ear cress)]	RIN1_ARATH	RuvB-like protein 1, EC 3.6.4.12 (49 kDa TATA box-binding protein-interacting protein homolog, AtTIP49a) (Ruv DNA-helicase-like protein)		50 kDa	unknown	Chloroplast	0.267916
Seu_jg5680.t1	Cluster of similar to NADPH--cytochrome P450 reductase, CPR, P450R, EC 1.6.2.4 [Vigna radiata var. radiata (Mung bean) (Phaseolus aureus)] (Seu_jg5680.t1)	NCPR_VIGRR	NADPH--cytochrome P450 reductase, CPR, P450R, EC 1.6.2.4	Seu_jg5680.t1,Sbi_jg4241.t1	76 kDa	unknown	Plasma membrane	0.782262
Seu_jg4892.t1	Cluster of similar to Protein DETOXIFICATION 19, AtDTX19 (Multidrug and toxic compound extrusion protein 19, MATE protein 19) (Protein ABERRANT LATERAL ROOT FORMATION 5) [Arabidopsis thaliana (Mouse-ear cress)] (Seu_jg4892.t1)	DTX19_ARATH	Protein DETOXIFICATION 19, AtDTX19 (Multidrug and toxic compound extrusion protein 19, MATE protein 19) (Protein ABERRANT LATERAL ROOT FORMATION 5)	Seu_jg4892.t1,Sbi_jg18633.t1,Seu_jg4890.t1	53 kDa	unknown	Tonoplast	0.599877
Sbi_jg35047.t1	Cluster of similar to NADH--cytochrome b5 reductase 1, EC 1.6.2.2 [Arabidopsis thaliana (Mouse-ear cress)] (Sbi_jg35047.t1)	NB5R1_ARATH	NADH--cytochrome b5 reductase 1, EC 1.6.2.2	Sbi_jg35047.t1,Sbi_jg32615.t1	32 kDa	unknown	Mitochondrion	0.539179
Sbi_jg46505.t1	Cluster of similar to Phospholipase D alpha 1, PLD alpha 1, EC 3.1.4.4 (Choline phosphatase 1) (Phosphatidylcholine-hydrolyzing phospholipase D 1) [Vigna unguiculata (Cowpea)] (Sbi_jg46505.t1)	PLDA1_VIGUN	Phospholipase D alpha 1, PLD alpha 1, EC 3.1.4.4 (Choline phosphatase 1) (Phosphatidylcholine-hydrolyzing phospholipase D 1)	Sbi_jg46505.t1,Seu_jg20815.t1	92 kDa	unknown	Tonoplast	0.791238
Sbi_jg26747.t1	Cluster of similar to 3-ketoacyl-CoA thiolase 2, peroxisomal, EC 2.3.1.16 (Acetyl-CoA acyltransferase 2) (Beta-ketothiolase 2) (Peroxisomal 3-oxoacyl-CoA thiolase 2) (Peroxisome defective protein 1) [Arabidopsis thaliana (Mouse-ear cress)] (Sbi_jg26747.t1)	THIK2_ARATH	3-ketoacyl-CoA thiolase 2, peroxisomal, EC 2.3.1.16 (Acetyl-CoA acyltransferase 2) (Beta-ketothiolase 2) (Peroxisomal 3-oxoacyl-CoA thiolase 2) (Peroxisome defective protein 1)	Sbi_jg26747.t1,Sbi_jg34055.t1,Sbi_jg26509.t1	49 kDa	unknown	Chloroplast	0.414406
Sbi_jg61523.t1	Cluster of similar to Sodium/hydrogen exchanger 2 (Na(+)/H(+) exchanger 2, NHE-2) [Arabidopsis thaliana (Mouse-ear cress)] (Sbi_jg61523.t1)	NHX2_ARATH	Sodium/hydrogen exchanger 2 (Na(+)/H(+) exchanger 2, NHE-2)	Sbi_jg61523.t1,Sbi_jg16988.t1	59 kDa	unknown	Tonoplast	0.373391
Sbi_jg1105.t1	Cluster of similar to ABC transporter C family member 5, ABC transporter ABCC.5, AtABCC5, EC 7.6.2.2 (ATP-energized glutathione S-conjugate pump 5) (Glutathione S-conjugate-transporting ATPase 5) (Multidrug resistance-associated protein 5) [Arabidopsis thaliana (Mouse-ear cress)] (Sbi_jg1105.t1)	AB5C_ARATH	ABC transporter C family member 5, ABC transporter ABCC.5, AtABCC5, EC 7.6.2.2 (ATP-energized glutathione S-conjugate pump 5) (Glutathione S-conjugate-transporting ATPase 5) (Multidrug resistance-associated protein 5)	Sbi_jg1105.t1,Sbi_jg35483.t1	169 kDa	unknown	Tonoplast	0.787275
Sbi_jg8557.t1	Cluster of similar to Uncharacterized protein [Chenopodium quinoa (Quinoa)] (Sbi_jg8557.t1)			Sbi_jg8557.t1,Sbi_jg8543.t1	26 kDa	unknown	Tonoplast	0.302973
Sbi_jg25144.t1	Cluster of similar to Mitochondrial outer membrane import complex protein METAXIN [Arabidopsis thaliana (Mouse-ear cress)] (Sbi_jg25144.t1)	MTX_ARATH	Mitochondrial outer membrane import complex protein METAXIN	Sbi_jg25144.t1,Sbi_jg8987.t1	37 kDa	Mitochondrion	Mitochondrion	1
Sbi_jg34562.t1	Cluster of similar to Uncharacterized protein C23H3.12c [Schizosaccharomyces pombe (strain 972 / ATCC 24843) (Fission yeast)] (Sbi_jg34562.t1)	YEPC_SCHPO	Uncharacterized protein C23H3.12c	Sbi_jg34562.t1,Sbi_jg1946.t1	31 kDa	unknown	Mitochondrion	0.465651
Sbi_jg28744.t1	similar to Abscisic stress-ripening protein 2 [Solanum lycopersicum (Tomato) (Lycopersicon esculentum)]	ASR2_SOLLC	Abscisic stress-ripening protein 2		12 kDa	unknown	Mitochondrion	0.256971
Sbi_jg30703.t1	similar to 60S ribosomal protein L5 [Cucumis sativus (Cucumber)]	RL5_CUCSA	60S ribosomal protein L5		34 kDa	unknown	Mitochondrion	0.501126
Sbi_jg31561.t1	similar to NADH dehydrogenase [ubiquinone] flavoprotein 2, mitochondrial, EC 7.1.1.2 [Arabidopsis thaliana (Mouse-ear cress)]	NDUV2_ARATH	NADH dehydrogenase [ubiquinone] flavoprotein 2, mitochondrial, EC 7.1.1.2		29 kDa	unknown	Mitochondrion	0.544024
Sbi_jg51030.t1	similar to 50S ribosomal protein L9, chloroplastic (CL9) (Chloroplastic large ribosomal subunit protein bL9c) [Spinacia oleracea (Spinach)]	RK9_SPIOL	50S ribosomal protein L9, chloroplastic (CL9) (Chloroplastic large ribosomal subunit protein bL9c)		22 kDa	unknown	Mitochondrion	0.773193
Seu_jg27567.t1	similar to Exocyst complex component SEC5A, AtSec5a (Exocyst complex component 2) [Arabidopsis thaliana (Mouse-ear cress)]	SEC5A_ARATH	Exocyst complex component SEC5A, AtSec5a (Exocyst complex component 2)		122 kDa	unknown	Chloroplast	0.253637
Sbi_jg11509.t1	similar to Probable histone H2A variant 3 (H2A.F/Z 3) (HTA9) [Arabidopsis thaliana (Mouse-ear cress)]	H2AV3_ARATH	Probable histone H2A variant 3 (H2A.F/Z 3) (HTA9)		14 kDa	unknown	Chloroplast	0.632013
Sbi_jg43120.t2	similar to Uncharacterized protein [Spinacia oleracea (Spinach)]				36 kDa	unknown	Chloroplast	0.530846
Sbi_jg19488.t1	Cluster of similar to Diacylglycerol lipase-alpha, DAGL-alpha, DGL-alpha, EC 3.1.1.116 (Neural stem cell-derived dendrite regulator) (Sn1-specific diacylglycerol lipase alpha) [Mus musculus (Mouse)] (Sbi_jg19488.t1)	DGLA_MOUSE	Diacylglycerol lipase-alpha, DAGL-alpha, DGL-alpha, EC 3.1.1.116 (Neural stem cell-derived dendrite regulator) (Sn1-specific diacylglycerol lipase alpha)	Sbi_jg19488.t1,Sbi_jg44039.t1	51 kDa	unknown	Plasma membrane	0.546658
Sbi_jg17433.t1	similar to Membrane-associated protein VIPP1, chloroplastic (Protein VESICLE-INDUCING PROTEIN IN PLASTIDS 1) [Arabidopsis thaliana (Mouse-ear cress)]	VIPP1_ARATH	Membrane-associated protein VIPP1, chloroplastic (Protein VESICLE-INDUCING PROTEIN IN PLASTIDS 1)		36 kDa	unknown	Chloroplast	0.385833
Sbi_jg2367.t1	similar to Uncharacterized protein [Spinacia oleracea (Spinach)]				23 kDa	unknown	Mitochondrion	0.678026
Sbi_jg55413.t1	similar to Mitochondrial fission 1 protein A (FIS1 homolog A, AtFIS1a) (Protein BIGYIN 1) [Arabidopsis thaliana (Mouse-ear cress)]	FIS1A_ARATH	Mitochondrial fission 1 protein A (FIS1 homolog A, AtFIS1a) (Protein BIGYIN 1)		18 kDa	unknown	Chloroplast	0.468202
Sbi_jg17697.t1	similar to SNF1-related protein kinase catalytic subunit alpha KIN10, AKIN10, EC 2.7.11.1 (AKIN alpha-2, AKINalpha2) (SNF1-related kinase 1.1, SnRK1.1) [Arabidopsis thaliana (Mouse-ear cress)]	KIN10_ARATH	SNF1-related protein kinase catalytic subunit alpha KIN10, AKIN10, EC 2.7.11.1 (AKIN alpha-2, AKINalpha2) (SNF1-related kinase 1.1, SnRK1.1)		59 kDa	unknown	Chloroplast	0.320862
Sbi_jg39426.t1	similar to Lysophospholipid acyltransferase LPEAT1, EC 2.3.1.23, EC 2.3.1.51, EC 2.3.1.n6, EC 2.3.1.n7 (Lysophosphatidylethanolamine acyltransferase 1, AtLPEAT1) [Arabidopsis thaliana (Mouse-ear cress)]	LPCT1_ARATH	Lysophospholipid acyltransferase LPEAT1, EC 2.3.1.23, EC 2.3.1.51, EC 2.3.1.n6, EC 2.3.1.n7 (Lysophosphatidylethanolamine acyltransferase 1, AtLPEAT1)		66 kDa	unknown	Endoplasmic reticulum	0.792997
Sbi_jg1068.t1	similar to Alcohol dehydrogenase class-3, EC 1.1.1.1 (Alcohol dehydrogenase class-III) (Glutathione-dependent formaldehyde dehydrogenase, FALDH, FDH, GSH-FDH, EC 1.1.1.-) (S-(hydroxymethyl)glutathione dehydrogenase, EC 1.1.1.284) [Oryza sativa subsp. indica (Rice)]	ADHX_ORYSI	Alcohol dehydrogenase class-3, EC 1.1.1.1 (Alcohol dehydrogenase class-III) (Glutathione-dependent formaldehyde dehydrogenase, FALDH, FDH, GSH-FDH, EC 1.1.1.-) (S-(hydroxymethyl)glutathione dehydrogenase, EC 1.1.1.284)		41 kDa	unknown	Tonoplast	0.373366
Sbi_jg8837.t1	Cluster of similar to MLP-like protein 28 [Arabidopsis thaliana (Mouse-ear cress)] (Sbi_jg8837.t1)	MLP28_ARATH	MLP-like protein 28	Sbi_jg8837.t1,Seu_jg19771.t1	14 kDa	unknown	Chloroplast	0.465795
Sbi_jg15411.t1	Cluster of similar to Protein transport protein Sec24-like At4g32640 [Arabidopsis thaliana (Mouse-ear cress)] (Sbi_jg15411.t1)	SC24B_ARATH	Protein transport protein Sec24-like At4g32640	Sbi_jg15411.t1,Sbi_jg50093.t1	117 kDa	unknown	Mitochondrion	0.680825
Sbi_jg45316.t1	Cluster of similar to Uncharacterized protein At3g27210 [Arabidopsis thaliana (Mouse-ear cress)] (Sbi_jg45316.t1)	Y3721_ARATH	Uncharacterized protein At3g27210	Sbi_jg45316.t1,Sbi_jg42692.t1	19 kDa	unknown	Plasma membrane	0.764788
Sbi_jg46220.t1	Cluster of similar to Phospho-2-dehydro-3-deoxyheptonate aldolase 2, chloroplastic, EC 2.5.1.54 (3-deoxy-D-arabino-heptulosonate 7-phosphate synthase 2, DAHP synthase 2, PhDAHP2) (Phospho-2-keto-3-deoxyheptonate aldolase 2) [Petunia hybrida (Petunia)] (Sbi_jg46220.t1)	AROG2_PETHY	Phospho-2-dehydro-3-deoxyheptonate aldolase 2, chloroplastic, EC 2.5.1.54 (3-deoxy-D-arabino-heptulosonate 7-phosphate synthase 2, DAHP synthase 2, PhDAHP2) (Phospho-2-keto-3-deoxyheptonate aldolase 2)	Sbi_jg46220.t1,Seu_jg6372.t1,Sbi_jg11250.t1	57 kDa	unknown	Mitochondrion	0.751216
Sbi_jg14222.t1	Cluster of similar to Protein argonaute 4B, OsAGO4b [Oryza sativa subsp. japonica (Rice)] (Sbi_jg14222.t1)	AGO4B_ORYSJ	Protein argonaute 4B, OsAGO4b	Sbi_jg14222.t1,Sbi_jg23015.t1,Sbi_jg9833.t1,Sbi_jg38781.t1,Sbi_jg40090.t1,Sbi_jg53429.t1,Sbi_jg10299.t1	101 kDa	unknown	Chloroplast	0.437941
[truncated: 433 more rows]

## Sheet: 0mM allocation min 10 counts
Protein predicted subcellular localization of proteins with at least 10 counts in any fraction (0mM NaCl treatment)
[truncated: 522 more rows]

## Sheet: 50mM allocation
Protein predicted subcellular localization (50mM NaCl treatment)
[truncated: 1,577 more rows]

[truncated: 10 more sheets: 50mM allocation min 10 counts, 200mM allocation, 200mM allocation min 10 counts, 600mM allocation, 600mM allocation min 10 counts, 0mM abundance per fraction, 50mM abundance per fraction, 200mM abundance per fraction, 600mM abundance per fraction, Abundance across treatments]
