# Supplementary material for: SOS1 tonoplast neo-localization and the RGG protein SALTY are important in the extreme salinity tolerance of Salicornia bigelovii
Source: Nat Commun. 2024 May 20;15:4279. doi: 10.1038/s41467-024-48595-5 (PMC11106269; doi:10.1038/s41467-024-48595-5)
Supplement: Supplementary file 12 — Source data file [file 41467_2024_48595_MOESM12_ESM.xlsx]

## Sheet: Figure 1
Treatment	Tray	Time point	Tissue	Na molality (mM)	K molality (mM)	Water content	Cl molality (mM)		Statistical test: two-sided independent t-test with Benjamini-Hochberg as p-value correction for multiple testing
200mM	A	6w	Shoots	445.071	37.3991	93.2368	496.601		Na molality (mM) roots						Na molality (mM) shoots
200mM	A	6w	Shoots	565.179	28.8241	93.2538	531.388			0 mM	50 mM	200 mM	600 mM			0 mM	50 mM	200 mM	600 mM
200mM	A	6w	Shoots	515.269	82.3752	92.858	513.147		0 mM	-					0 mM	-
200mM	B	6w	Shoots	564.779	54.4608	92.4957	553.137		50 mM	0.031	-				50 mM	0.00081	-
200mM	B	6w	Shoots	404.919	66.0403	92.8395	478.606		200 mM	2.5e-09	5.2e-07	-			200 mM	1.8e-05	0.16324	-
200mM	B	6w	Shoots	574.199	111.594	92.7278	729.296		600 mM	5.8e-14	1.6e-12	1.7e-07	-		600 mM	7e-09	7.3e-05	0.00079	-
200mM	C	6w	Shoots	608.008	69.9612	92.1294	630.337
200mM	C	6w	Shoots	543.259	85.5668	91.3847	452.293		K molality (mM) roots						K molality (mM) shoots
200mM	C	6w	Shoots	625.946	76.9143	92.1923	660.939			0 mM	50 mM	200 mM	600 mM			0 mM	50 mM	200 mM	600 mM
600mM	A	6w	Shoots	764.896	25.6632	93.3231	770.869		0 mM	-					0 mM	-
600mM	A	6w	Shoots	533.568	30.1902	95.355	477.702		50 mM	0.0732	-				50 mM	0.0298	-
600mM	A	6w	Shoots	584.422	22.58	93.7724	534.495		200 mM	0.0093	0.4136	-			200 mM	0.00064	0.12568	-
600mM	B	6w	Shoots	603.742	33.8026	93.6472	535.7		600 mM	1.5e-05	0.0021	0.0048	-		600 mM	2.5e-05	0.00989	0.12568	-
600mM	B	6w	Shoots	829.895	21.2989	93.6282	758.736
600mM	B	6w	Shoots	694.712	50.8351	93.4469	674.592		Cl molality (mM) roots						Cl molality (mM) shoots
600mM	C	6w	Shoots	841.63	45.31	93.2198	800.731			0 mM	50 mM	200 mM	600 mM			0 mM	50 mM	200 mM	600 mM
600mM	C	6w	Shoots	784.314	28.8305	92.8607	670.383		0 mM	-					0 mM	-
600mM	C	6w	Shoots	757.766	26.4573	93.5924	657.856		50 mM	0.047	-				50 mM	0.00025	-
200mM	A	6w	Roots	289.807	354.659	74.0779	357.272		200 mM	1.7e-07	4.2e-05	-			200 mM	6.2e-06	0.26905	-
200mM	A	6w	Roots	258.14	319.767	73.2955	311.582		600 mM	2.9e-10	2e-08	0.001	-		600 mM	1.2e-07	0.00876	0.05525	-
200mM	A	6w	Roots	278.289	307.895	74.5098	311.754
200mM	B	6w	Roots	280.589	301.12	77.2756	322.893		Water content (% FM) roots						Water content (% FM) shoots
200mM	B	6w	Roots	166.323	298.021	76.2893	233.697			0 mM	50 mM	200 mM	600 mM			0 mM	50 mM	200 mM	600 mM
200mM	B	6w	Roots	190.664	405.793	75.339	304.591		0 mM	-					0 mM	-
200mM	C	6w	Roots	238.861	425.743	68.4746	387.488		50 mM	0.7044	-				50 mM	5e-05	-
200mM	C	6w	Roots	189.811	560.805	65.7838	274.647		200 mM	0.4799	0.6693	-			200 mM	2.3e-10	3.8e-05	-
200mM	C	6w	Roots	222.792	331.178	74.7333	266.086		600 mM	0.0016	0.0024	0.0028	-		600 mM	1.2e-11	3.9e-07	0.044	-
600mM	A	6w	Roots	338.839	194.193	77.2428	347.132
600mM	A	6w	Roots	402	196	82.4176	411.813		Shoot cross-sectional area
600mM	A	6w	Roots	323.687	208.556	79.8744	391.287			0 mM	50 mM	200 mM	600 mM
600mM	B	6w	Roots	327.297	223.404	77.7817	337.097		0 mM	-
600mM	B	6w	Roots	460.168	175.052	78.6264	443.496		50 mM	0.4961	-
600mM	B	6w	Roots	363.905	297.83	73.4783	417.254		200 mM	0.0255	0.0457	-
600mM	C	6w	Roots	479.995	221.074	80.5738	508.344		600 mM	0.0018	0.002	0.0306	-
600mM	C	6w	Roots	363.062	230.419	79.16	397.654
600mM	C	6w	Roots	393.981	194.938	79.4565	376.213
0mM	A	6w	Shoots	305.904	97.7067	86.0749	241.467
0mM	A	6w	Shoots	256.872	104.966	89.3941	270.009
0mM	A	6w	Shoots	265.283	97.9836	87.1262	216.635
0mM	B	6w	Shoots	251.347	251.591	85.4935	317.31
0mM	B	6w	Shoots	216.949	166.819	84.6135	196.057
0mM	B	6w	Shoots	281.01	321.476	86.8304	319.588
50mM	A	6w	Shoots	407.48	82.6565	90.4373	498.295
50mM	A	6w	Shoots	570.94	102.096	91.2899	582.858
50mM	A	6w	Shoots	268.799	156.739	87.5079	404.707
50mM	B	6w	Shoots	576.601	142.296	90.1966	613.46
50mM	B	6w	Shoots	552.783	80.4902	90.1466	534.457
50mM	B	6w	Shoots	435.517	76.9148	88.3714	394.452
0mM	A	6w	Roots	24.7346	479.893	68.4856	62.6116
0mM	A	6w	Roots	44.419	422.96	75.3183	115.156
0mM	A	6w	Roots	27.6425	355.645	76.1647	57.0509
0mM	B	6w	Roots	21.1645	535.102	71.2257	76.0295
0mM	B	6w	Roots	10.8432	572.931	71.5021	123.992
0mM	B	6w	Roots	16.2531	735.903	66.8172	159.181
50mM	A	6w	Roots	97.5283	548.236	70.6462	284.858
50mM	A	6w	Roots	82.605	284.011	72.9439	141.518
50mM	A	6w	Roots	26.2163	276.91	76.1639	50.8384
50mM	B	6w	Roots	117.952	355.138	74.191	151.885
50mM	B	6w	Roots	118.255	421.979	71.8568	167.49
50mM	B	6w	Roots	46.2557	568.053	67.9961	186.932
Shoot cross-sectional area
Treatment	Tray	Time point	Tissue
0mM	A	6w	Shoots	0.29
0mM	B	6w	Shoots	0.19
0mM	C	6w	Shoots	0.26
50mM	A	6w	Shoots	0.29
50mM	B	6w	Shoots	0.33
50mM	C	6w	Shoots	0.35
200mM	A	6w	Shoots	0.51
200mM	B	6w	Shoots	0.6
200mM	C	6w	Shoots	0.66
600mM	A	6w	Shoots	1.15
600mM	B	6w	Shoots	0.66
600mM	C	6w	Shoots	0.89

## Sheet: Figure 3
Normalized counts					Significant differences for sbiSOS1 (DESeq2)
Treatment	SOS1	HKT1	NHX2		Treatment contrast	DE gene	baseMean	log2FoldChange	lfcSE	stat	pvalue	padj
1wk0mM	1178.42	1168.35	197.682		Downregulated_in_0mM_1wk_relative_to_600mM_1wk	Sbi_jg13570	1237.31	-0.674722	0.178285	-3.78451	0.000154009	0.00162453
1wk0mM	1039.41	581.168	177.946		Downregulated_in_0mM_6wk_relative_to_200mM_6wk	Sbi_jg13570	1237.31	-0.643482	0.178663	-3.60165	0.000316207	0.0124962
1wk0mM	1061.13	567.595	180.141		Downregulated_in_0mM_6wk_relative_to_50mM_6wk	Sbi_jg13570	1237.31	-0.797397	0.178652	-4.46339	8.06712e-06	0.00060896
1wk50mM	1014.77	296.828	206.411		Downregulated_in_0mM_6wk_relative_to_600mM_6wk	Sbi_jg13570	1237.31	-0.728122	0.178459	-4.08004	4.50274e-05	0.00183291
1wk50mM	1146	281.208	173.308		Downregulated_in_200mM_1wk_relative_to_600mM_1wk	Sbi_jg13570	1237.31	-0.537636	0.178255	-3.01611	0.00256043	0.0262373
1wk50mM	1379.16	317.754	182.64		Downregulated_in_50mM_1wk_relative_to_600mM_1wk	Sbi_jg13570	1237.31	-0.564255	0.178129	-3.16767	0.00153665	0.0189775
1wk200mM	1156.98	276.225	201.103		Upregulated_in_200mM_1wk_relative_to_0mM_6wk	Sbi_jg13570	1237.31	0.613941	0.178961	3.43058	0.000602298	0.0107551
1wk200mM	1324.54	467.984	164.044		Upregulated_in_50mM_1wk_relative_to_0mM_6wk	Sbi_jg13570	1237.31	0.587322	0.178836	3.28414	0.00102295	0.013943
1wk200mM	1126.35	204.295	175.035		Upregulated_in_600mM_1wk_relative_to_0mM_6wk	Sbi_jg13570	1237.31	1.15158	0.178596	6.44795	1.13372e-10	6.00429e-09
1wk600mM	2285.3	109.674	197.512		Upregulated_in_600mM_1wk_relative_to_200mM_6wk	Sbi_jg13570	1237.31	0.508095	0.177956	2.85518	0.00430127	0.0263835
1wk600mM	1439.76	162.464	206.256
1wk600mM	1512.83	76.9077	213.824
6wk0mM	820.259	965.388	176.106		Significant differences for sbiHKT1 (DESeq2)
6wk0mM	789.803	662.93	177.194		Treatment contrast	DE gene	baseMean	log2FoldChange	lfcSE	stat	pvalue	padj
6wk0mM	745.754	862.599	147.588		Downregulated_in_200mM_1wk_relative_to_0mM_6wk	Sbi_jg10964	401.467	-1.39524	0.339597	-4.10852	3.982e-05	0.00142587
6wk50mM	1316.63	249.394	172.553		Downregulated_in_50mM_1wk_relative_to_0mM_6wk	Sbi_jg10964	401.467	-1.47595	0.33965	-4.34549	1.38965e-05	0.000553664
6wk50mM	1552.28	322.108	149.741		Downregulated_in_600mM_1wk_relative_to_0mM_6wk	Sbi_jg10964	401.467	-2.83206	0.347331	-8.15379	3.527e-16	6.12898e-14
6wk50mM	1225.31	166.578	158.785		Downregulated_in_600mM_1wk_relative_to_200mM_6wk	Sbi_jg10964	401.467	-1.51589	0.349091	-4.34238	1.40947e-05	0.000329455
6wk200mM	1083.28	388.531	176.078		Downregulated_in_600mM_1wk_relative_to_50mM_6wk	Sbi_jg10964	401.467	-1.07959	0.350455	-3.08053	0.00206634	0.0200843
6wk200mM	1381.46	249.24	165.646		Downregulated_in_600mM_1wk_relative_to_600mM_6wk	Sbi_jg10964	401.467	-1.35341	0.349091	-3.87697	0.000105767	0.00139341
6wk200mM	1212.94	364.514	132.644		Upregulated_in_0mM_1wk_relative_to_200mM_1wk	Sbi_jg10964	401.467	1.29206	0.3399	3.80129	0.000143947	0.00762248
6wk600mM	1075.57	307.362	153.017		Upregulated_in_0mM_1wk_relative_to_200mM_6wk	Sbi_jg10964	401.467	1.21299	0.339102	3.57706	0.000347483	0.00942287
6wk600mM	1327.39	352.921	164.526		Upregulated_in_0mM_1wk_relative_to_50mM_1wk	Sbi_jg10964	401.467	1.37276	0.339952	4.03809	5.38876e-05	0.00358312
6wk600mM	1500.09	233.203	178.182		Upregulated_in_0mM_1wk_relative_to_50mM_6wk	Sbi_jg10964	401.467	1.64929	0.340505	4.84365	1.27477e-06	0.000199329
					Upregulated_in_0mM_1wk_relative_to_600mM_1wk	Sbi_jg10964	401.467	2.72887	0.347626	7.85002	4.1597e-15	9.22299e-13
					Upregulated_in_0mM_1wk_relative_to_600mM_6wk	Sbi_jg10964	401.467	1.37546	0.339101	4.0562	4.98786e-05	0.00178976
					Upregulated_in_0mM_6wk_relative_to_200mM_6wk	Sbi_jg10964	401.467	1.31617	0.338799	3.88482	0.000102404	0.00549723
					Upregulated_in_0mM_6wk_relative_to_50mM_6wk	Sbi_jg10964	401.467	1.75247	0.340203	5.15125	2.5875e-07	4.21314e-05
					Upregulated_in_0mM_6wk_relative_to_600mM_6wk	Sbi_jg10964	401.467	1.47865	0.338798	4.36439	1.27477e-05	0.00069189
					Upregulated_in_200mM_1wk_relative_to_600mM_1wk	Sbi_jg10964	401.467	1.43682	0.349866	4.10676	4.01249e-05	0.00118792
					Upregulated_in_50mM_1wk_relative_to_600mM_1wk	Sbi_jg10964	401.467	1.35611	0.349917	3.87552	0.000106396	0.00274927
					Significant differences for sbiNHX2 (DESeq2)
					Upregulated_in_600mM_1wk_relative_to_200mM_6wk	Sbi_jg61427	176.165	0.374655	0.144822	2.587	0.0096815	0.0472567

## Sheet: Western blots
PsbA-D1	Arabidopsis	Salicornia
Expected | apparent MW:	38 | 28-30 kDa	39 kDa
H+-ATPase	Arabidopsis	Salicornia
Expected | apparent MW:	90- 95 kDa (depending on isoform)	105 kDa
V-ATPase epsilon subunit	Arabidopsis	Salicornia
Expected | apparent MW:	26 | 31 kDa	26 kDa

## Sheet: Supplementary Figure 1
Treatment	Tray	Time point	Tissue	Na/K ratio	(mg Na+Cl * D-1 (g))/10 (Na + Cl content as percentage of dry mass)		Statistical test: two-sided independent t-test with Benjamini-Hochberg as p-value correction for multiple testing
200mM	A	6w	Shoots	11.9006	38.3767		Na/K roots						Na/K shoots
200mM	A	6w	Shoots	19.6078	44.0018			0 mM	50 mM	200 mM	600 mM			0 mM	50 mM	200 mM	600 mM
200mM	A	6w	Shoots	6.25514	39.0543		0 mM	-					0 mM	-
200mM	B	6w	Shoots	10.3704	40.1747		50 mM	0.32262	-				50 mM	0.339	-
200mM	B	6w	Shoots	6.13139	34.0692		200 mM	0.00027	0.00371	-			200 mM	0.019	0.142	-
200mM	B	6w	Shoots	5.14544	49.8002		600 mM	1.1e-11	4.2e-11	3.2e-09	-		600 mM	6e-08	3.8e-07	2.8e-06	-
200mM	C	6w	Shoots	8.69065	42.5201
200mM	C	6w	Shoots	6.34895	30.2561		(mg Na+Cl * D-1 (g))/10 (Na + Cl content as percentage of dry mass) roots						(mg Na+Cl * D-1 (g))/10 (Na + Cl content as percentage of dry mass) shoots
200mM	C	6w	Shoots	8.13822	44.6601			0 mM	50 mM	200 mM	600 mM			0 mM	50 mM	200 mM	600 mM
600mM	A	6w	Shoots	29.8052	62.7763		0 mM	-					0 mM	-
600mM	A	6w	Shoots	17.6735	59.9484		50 mM	0.21315	-				50 mM	0.00016	-
600mM	A	6w	Shoots	25.8824	48.7637		200 mM	2.3e-05	0.00072	-			200 mM	2e-09	0.00016	-
600mM	B	6w	Shoots	17.8608	48.4564		600 mM	5.9e-11	4.7e-10	4.1e-07	-		600 mM	2.3e-13	7.4e-10	2.7e-06	-
600mM	B	6w	Shoots	38.9641	67.5602
600mM	B	6w	Shoots	13.666	56.8784		Shoot osmolality
600mM	C	6w	Shoots	18.5749	65.6322			0 mM	50 mM	200 mM	600 mM
600mM	C	6w	Shoots	27.2043	54.3665		0 mM	-
600mM	C	6w	Shoots	28.6411	59.5112		50 mM	0.046	-
200mM	A	6w	Roots	0.817143	5.52361		200 mM	2.9e-07	4.6e-05	-
200mM	A	6w	Roots	0.807273	4.66071		600 mM	1.3e-08	8.2e-07	0.095	-
200mM	A	6w	Roots	0.903846	5.10084
200mM	B	6w	Roots	0.931818	6.08633
200mM	B	6w	Roots	0.558091	3.89603
200mM	B	6w	Roots	0.469854	4.63802
200mM	C	6w	Roots	0.561047	4.17658
200mM	C	6w	Roots	0.338462	2.71097
200mM	C	6w	Roots	0.672727	4.30515
600mM	A	6w	Roots	1.74486	6.82116
600mM	A	6w	Roots	2.05102	11.1757
600mM	A	6w	Roots	1.55204	8.45889
600mM	B	6w	Roots	1.46505	6.81792
600mM	B	6w	Roots	2.62874	9.67564
600mM	B	6w	Roots	1.22185	6.4161
600mM	C	6w	Roots	2.1712	12.0519
600mM	C	6w	Roots	1.57566	8.52545
600mM	C	6w	Roots	2.02105	8.66182
0mM	A	6w	Shoots	3.13084	9.63856
0mM	A	6w	Shoots	2.44718	13.0459
0mM	A	6w	Shoots	2.70742	9.32525
0mM	B	6w	Shoots	0.99903	10.0353
0mM	B	6w	Shoots	1.30051	6.5651
0mM	B	6w	Shoots	0.874126	11.7297
50mM	A	6w	Shoots	4.9298	25.5665
50mM	A	6w	Shoots	5.5922	35.4143
50mM	A	6w	Shoots	1.71495	14.3796
50mM	B	6w	Shoots	4.05213	32.2062
50mM	B	6w	Shoots	6.8677	28.9615
50mM	B	6w	Shoots	5.66234	18.2362
0mM	A	6w	Roots	0.0515419	0.605959
0mM	A	6w	Roots	0.105019	1.55746
0mM	A	6w	Roots	0.0777251	0.849382
0mM	B	6w	Roots	0.0395522	0.787652
0mM	B	6w	Roots	0.0189258	1.16548
0mM	B	6w	Roots	0.0220859	1.2116
50mM	A	6w	Roots	0.177895	2.97016
50mM	A	6w	Roots	0.290852	1.86463
50mM	A	6w	Roots	0.0946746	0.768494
50mM	B	6w	Roots	0.33213	2.32739
50mM	B	6w	Roots	0.28024	2.21025
50mM	B	6w	Roots	0.0814286	1.63397
Treatment	Tray	Time point	Osmolality
0mM	A	6w	834
0mM	A	6w	781
0mM	A	6w	694
0mM	B	6w	850
0mM	B	6w	824
0mM	B	6w	846
5mM	A	6w	891
5mM	A	6w	933
5mM	A	6w	795
5mM	B	6w	921
5mM	B	6w	1047
5mM	B	6w	938
5mM	B	6w	881
200mM	A	6w	1040
200mM	A	6w	1201
200mM	A	6w	1065
200mM	B	6w	1248
200mM	B	6w	1120
200mM	B	6w	1085
200mM	B	6w	1131
200mM	C	6w	1111
200mM	C	6w	1234
200mM	C	6w	1139
600mM	A	6w	1194
600mM	A	6w	1303
600mM	A	6w	994
600mM	B	6w	1347
600mM	B	6w	1345
600mM	B	6w	1114
600mM	C	6w	1207
600mM	C	6w	1160
600mM	C	6w	1063
600mM	C	6w	1352

## Sheet: Supplementary Figure 2
Correlation p-values between ion accumulation and water content in S. bigelovii plants treated with 0, 50, 200, or 600 mM NaCl.
	Na molality -Shoots	Cl molality -Shoots	K molality -Shoots	Water content -Shoots	Na/K -Shoots	Na molality -Roots	Cl molality -Roots	K molality -Roots	Water content -Roots	Na/K -Roots
Na molality -Shoots	0	4.41023e-13	7.3646e-05	3.84699e-07	3.84699e-07	2.02831e-09	5.35389e-08	8.30846e-05	0.00763233	1.30518e-07
Cl molality -Shoots	4.41023e-13	0	0.00191454	8.61127e-07	0.000101406	1.04926e-06	1.31751e-06	0.000315816	0.0132019	3.13552e-05
K molality -Shoots	7.3646e-05	0.00191454	0	1.10606e-06	4.8875e-05	8.531e-06	6.01853e-05	6.60484e-06	0.00211622	8.96221e-05
Water content -Shoots	3.84699e-07	8.61127e-07	1.10606e-06	0	3.83166e-05	1.0412e-09	3.09043e-09	8.3703e-06	0.000701456	1.55278e-06
Na/K -Shoots	3.84699e-07	0.000101406	4.8875e-05	3.83166e-05	0	1.283e-08	2.55742e-06	1.29404e-05	0.000256213	6.04046e-12
Na molality -Roots	2.02831e-09	1.04926e-06	8.531e-06	1.0412e-09	1.283e-08	0	2.87812e-14	3.57907e-06	8.63471e-05	1.372e-14
Cl molality -Roots	5.35389e-08	1.31751e-06	6.01853e-05	3.09043e-09	2.55742e-06	2.87812e-14	0	0.00151626	0.00579357	1.20505e-08
K molality -Roots	8.30846e-05	0.000315816	6.60484e-06	8.3703e-06	1.29404e-05	3.57907e-06	0.00151626	0	1.14436e-09	8.61127e-07
Water content -Roots	0.00763233	0.0132019	0.00211622	0.000701456	0.000256213	8.63471e-05	0.00579357	1.14436e-09	0	3.4438e-06
Na/K -Roots	1.30518e-07	3.13552e-05	8.96221e-05	1.55278e-06	6.04046e-12	1.372e-14	1.20505e-08	8.61127e-07	3.4438e-06	0

## Sheet: Supplementary Fig. 11 SbiSALTY
sbiSALTY spectrum cuonts
Statistical test Benjamini-Hochberg p-value correction
	0 mM	50 mM	200mM	600 mM
0 mM	-
50 mM	0.249	-
200 mM	0.189	0.037	-
600 mM	0.037	0.018	0.249	-

## Sheet: SCAFFOLD Params Report 0mM
Publication report created on 09/05/2022
Experiment: 0mM
	Peak List Generator: unknown
		Version: unknown
		Charge States Calculated: unknown
		Deisotoped: unknown
		Textual Annotation: unknown
	Database Set: 1 Database
		Database Name: the Salicornia_2022_Octavio_01 database
			Version: unknown
			Taxonomy: All Entries
			Number of Proteins: 97706
		Does database contain common contaminants?: No
	Search Engine Set: 1 Search Engine
		Search Engine: Mascot
			Version: 2.8.0.1
			Samples: All Samples
			Fragment Tolerance: 0.50 Da (Monoisotopic)
			Parent Tolerance: 10.0 PPM (Monoisotopic)
			Fixed Modifications: +57 on C (Carbamidomethyl)
			Variable Modifications: +16 on M (Oxidation)
			Database: the Salicornia_2022_Octavio_01 database (unknown version, 97706 entries)
			Digestion Enzyme: Trypsin
			Max Missed Cleavages: 2
			Probability Model:
				20160315OS1-0A1 (SABI_0A1): LFDR Model, Classifier data: Bayes, Good (69%) m:18.1/s:20.1 m:47.6/s:20.3 m:NA m:NA m:NA, Bad (31%) m:-19.5/s:5.32 m:8.99/s:5.48 m:NA m:NA m:NA [all charge states]
				20160315OS1-0B1 (SABI_0B1): LFDR Model, Classifier data: Bayes, Good (72%) m:19.9/s:21.1 m:49.4/s:21.2 m:NA m:NA m:NA, Bad (28%) m:-19.4/s:5.39 m:9.04/s:5.52 m:NA m:NA m:NA [all charge states]
				20160315OS1-0C1 (SABI_0C1): LFDR Model, Classifier data: Bayes, Good (72%) m:20.3/s:21.5 m:49.8/s:21.6 m:NA m:NA m:NA, Bad (28%) m:-19.4/s:5.54 m:9.19/s:5.64 m:NA m:NA m:NA [all charge states]
				20160315OS2-0A2 (SABI_0A2): LFDR Model, Classifier data: Bayes, Good (73%) m:21.1/s:22.6 m:50.7/s:22.7 m:NA m:NA m:NA, Bad (27%) m:-19.8/s:5.52 m:8.68/s:5.63 m:NA m:NA m:NA [all charge states]
				20160315OS2-0B2 (SABI_0B2): LFDR Model, Classifier data: Bayes, Good (70%) m:19.2/s:20.6 m:48.7/s:20.8 m:NA m:NA m:NA, Bad (30%) m:-19.4/s:5.25 m:9.12/s:5.41 m:NA m:NA m:NA [all charge states]
				20160315OS2-0C2 (SABI_0C2): LFDR Model, Classifier data: Bayes, Good (71%) m:18.8/s:20.9 m:48.4/s:21.0 m:NA m:NA m:NA, Bad (29%) m:-19.5/s:5.32 m:9.16/s:5.46 m:NA m:NA m:NA [all charge states]
				20160316OS3-0A3 (SABI_0A3): LFDR Model, Classifier data: Bayes, Good (70%) m:20.1/s:21.2 m:49.6/s:21.3 m:NA m:NA m:NA, Bad (30%) m:-19.5/s:5.58 m:9.08/s:5.68 m:NA m:NA m:NA [all charge states]
				20160316OS3-0B3 (SABI_0B3): LFDR Model, Classifier data: Bayes, Good (72%) m:20.9/s:22.1 m:50.5/s:22.2 m:NA m:NA m:NA, Bad (28%) m:-19.6/s:5.37 m:9.08/s:5.49 m:NA m:NA m:NA [all charge states]
				20160316OS3-0C3 (SABI_0C3): LFDR Model, Classifier data: Bayes, Good (73%) m:19.7/s:21.5 m:49.2/s:21.6 m:NA m:NA m:NA, Bad (27%) m:-19.2/s:5.50 m:9.49/s:5.59 m:NA m:NA m:NA [all charge states]
				20160316OS4-0A4 (SABI_0A4): LFDR Model, Classifier data: Bayes, Good (70%) m:20.8/s:21.6 m:50.3/s:21.7 m:NA m:NA m:NA, Bad (30%) m:-19.2/s:5.45 m:9.53/s:5.63 m:NA m:NA m:NA [all charge states]
				20160316OS4-0B4 (SABI_0B4): LFDR Model, Classifier data: Bayes, Good (70%) m:18.5/s:20.9 m:48.1/s:21.0 m:NA m:NA m:NA, Bad (30%) m:-18.9/s:5.36 m:9.83/s:5.53 m:NA m:NA m:NA [all charge states]
				20160316OS4-0C4 (SABI_0C4): LFDR Model, Classifier data: Bayes, Good (71%) m:21.0/s:22.2 m:50.5/s:22.3 m:NA m:NA m:NA, Bad (29%) m:-19.3/s:5.56 m:9.43/s:5.69 m:NA m:NA m:NA [all charge states]
				20160317OS5-0A5 (SABI_0A5): LFDR Model, Classifier data: Bayes, Good (71%) m:22.0/s:22.6 m:51.6/s:22.7 m:NA m:NA m:NA, Bad (29%) m:-19.6/s:5.50 m:9.14/s:5.70 m:NA m:NA m:NA [all charge states]
				20160317OS5-0B5 (SABI_0B5): LFDR Model, Classifier data: Bayes, Good (70%) m:18.0/s:20.1 m:47.5/s:20.3 m:NA m:NA m:NA, Bad (30%) m:-18.5/s:5.64 m:10.1/s:5.75 m:NA m:NA m:NA [all charge states]
				20160317OS5-0C5 (SABI_0C5): LFDR Model, Classifier data: Bayes, Good (70%) m:18.8/s:20.9 m:48.3/s:21.0 m:NA m:NA m:NA, Bad (30%) m:-19.6/s:5.44 m:9.22/s:5.57 m:NA m:NA m:NA [all charge states]
				20160317OS6-0A6 (SABI_0A6): LFDR Model, Classifier data: Bayes, Good (72%) m:21.9/s:23.0 m:51.4/s:23.1 m:NA m:NA m:NA, Bad (28%) m:-19.4/s:5.54 m:9.35/s:5.72 m:NA m:NA m:NA [all charge states]
				20160317OS6-0B6 (SABI_0B6): LFDR Model, Classifier data: Bayes, Good (72%) m:19.3/s:21.3 m:48.8/s:21.4 m:NA m:NA m:NA, Bad (28%) m:-18.6/s:5.48 m:10.1/s:5.62 m:NA m:NA m:NA [all charge states]
				20160317OS6-0C6 (SABI_0C6): LFDR Model, Classifier data: Bayes, Good (71%) m:20.5/s:22.1 m:50.0/s:22.3 m:NA m:NA m:NA, Bad (29%) m:-19.0/s:5.57 m:9.76/s:5.74 m:NA m:NA m:NA [all charge states]
				20160322OS7-0A7 (SABI_0A7): LFDR Model, Classifier data: Bayes, Good (66%) m:19.2/s:20.7 m:48.6/s:20.9 m:NA m:NA m:NA, Bad (34%) m:-18.8/s:5.28 m:9.90/s:5.54 m:NA m:NA m:NA [all charge states]
				20160322OS7-0B7 (SABI_0B7): LFDR Model, Classifier data: Bayes, Good (69%) m:19.1/s:20.7 m:48.6/s:20.9 m:NA m:NA m:NA, Bad (31%) m:-18.4/s:5.58 m:10.3/s:5.73 m:NA m:NA m:NA [all charge states]
				20160322OS7-0C7 (SABI_0C7): LFDR Model, Classifier data: Bayes, Good (68%) m:18.8/s:20.6 m:48.4/s:20.7 m:NA m:NA m:NA, Bad (32%) m:-18.4/s:5.51 m:10.3/s:5.76 m:NA m:NA m:NA [all charge states]
				20160322OS8-0A8 (SABI_0A8): LFDR Model, Classifier data: Bayes, Good (71%) m:19.8/s:21.4 m:49.3/s:21.5 m:NA m:NA m:NA, Bad (29%) m:-18.8/s:5.54 m:9.89/s:5.65 m:NA m:NA m:NA [all charge states]
				20160322OS8-0B8 (SABI_0B8): LFDR Model, Classifier data: Bayes, Good (70%) m:19.6/s:21.4 m:49.2/s:21.5 m:NA m:NA m:NA, Bad (30%) m:-18.8/s:5.46 m:9.91/s:5.62 m:NA m:NA m:NA [all charge states]
				20160322OS8-0C8 (SABI_0C8): LFDR Model, Classifier data: Bayes, Good (68%) m:18.5/s:20.7 m:48.1/s:20.8 m:NA m:NA m:NA, Bad (32%) m:-18.6/s:5.29 m:10.3/s:5.45 m:NA m:NA m:NA [all charge states]
				20160323OS9-0A9 (SABI_0A9): LFDR Model, Classifier data: Bayes, Good (67%) m:17.8/s:19.9 m:47.3/s:20.1 m:NA m:NA m:NA, Bad (33%) m:-18.2/s:5.39 m:10.6/s:5.56 m:NA m:NA m:NA [all charge states]
				20160323OS9-0B9 (SABI_0B9): LFDR Model, Classifier data: Bayes, Good (66%) m:17.5/s:19.5 m:46.9/s:19.7 m:NA m:NA m:NA, Bad (34%) m:-18.3/s:5.37 m:10.4/s:5.51 m:NA m:NA m:NA [all charge states]
				20160323OS9-0C9 (SABI_0C9): LFDR Model, Classifier data: Bayes, Good (69%) m:20.9/s:22.5 m:50.5/s:22.6 m:NA m:NA m:NA, Bad (31%) m:-19.4/s:5.43 m:9.26/s:5.58 m:NA m:NA m:NA [all charge states]
				20160323OS10-0A10 (SABI_0A10): LFDR Model, Classifier data: Bayes, Good (68%) m:18.6/s:21.1 m:48.1/s:21.3 m:NA m:NA m:NA, Bad (32%) m:-18.9/s:5.54 m:9.90/s:5.61 m:NA m:NA m:NA [all charge states]
				20160323OS10-0B10 (SABI_0B10): LFDR Model, Classifier data: Bayes, Good (70%) m:21.3/s:22.8 m:50.9/s:22.9 m:NA m:NA m:NA, Bad (30%) m:-19.4/s:5.54 m:9.42/s:5.64 m:NA m:NA m:NA [all charge states]
				20160323OS10-0C10 (SABI_0C10): LFDR Model, Classifier data: Bayes, Good (69%) m:21.6/s:23.0 m:51.1/s:23.1 m:NA m:NA m:NA, Bad (31%) m:-19.5/s:5.44 m:9.25/s:5.52 m:NA m:NA m:NA [all charge states]
				20160325OS11-0A11 (SABI_0A11): LFDR Model, Classifier data: Bayes, Good (65%) m:19.4/s:21.0 m:48.9/s:21.1 m:NA m:NA m:NA, Bad (35%) m:-19.0/s:5.49 m:9.75/s:5.60 m:NA m:NA m:NA [all charge states]
				20160325OS11-0B11 (SABI_0B11): LFDR Model, Classifier data: Bayes, Good (67%) m:19.8/s:21.7 m:49.4/s:21.9 m:NA m:NA m:NA, Bad (33%) m:-19.0/s:5.42 m:9.82/s:5.50 m:NA m:NA m:NA [all charge states]
				20160325OS11-0C11 (SABI_0C11): LFDR Model, Classifier data: Bayes, Good (64%) m:20.4/s:21.5 m:49.9/s:21.6 m:NA m:NA m:NA, Bad (36%) m:-19.1/s:5.50 m:9.51/s:5.67 m:NA m:NA m:NA [all charge states]
				20160325OS12-0A12 (SABI_0A12): LFDR Model, Classifier data: Bayes, Good (69%) m:20.2/s:21.9 m:49.6/s:22.0 m:NA m:NA m:NA, Bad (31%) m:-19.0/s:5.73 m:9.58/s:5.80 m:NA m:NA m:NA [all charge states]
				20160325OS12-0B12 (SABI_0B12): LFDR Model, Classifier data: Bayes, Good (70%) m:19.8/s:22.1 m:49.3/s:22.3 m:NA m:NA m:NA, Bad (30%) m:-18.9/s:5.72 m:9.75/s:5.76 m:NA m:NA m:NA [all charge states]
				20160325OS12-0C12 (SABI_0C12): LFDR Model, Classifier data: Bayes, Good (68%) m:19.8/s:21.9 m:49.3/s:22.1 m:NA m:NA m:NA, Bad (32%) m:-18.9/s:5.67 m:9.74/s:5.74 m:NA m:NA m:NA [all charge states]
	Scaffold: Version: Scaffold_4.8.8
		Modification Metadata Set: 2334 modifications
			Source: C:\Program Files\Scaffold 4\parameters\unimod.xml
			Comment:
		Protein Grouping Strategy: Experiment-wide grouping with protein cluster analysis
		Peptide Thresholds: 95.0% minimum
		Protein Thresholds: 99.0% minimum and 2 peptides minimum
		Peptide FDR: 0.0% (Decoy)
		Protein FDR: 0.1% (Decoy)
		GO Annotation Source(s):
		Alternate ID Source(s):
DATABASE SEARCHING-- Tandem mass spectra were extracted by [unknown] version
[unknown]. Charge state deconvolution and deisotoping were not performed. All
MS/MS samples were analyzed using Mascot (Matrix Science, London, UK; version
2.8.0.1). Mascot was set up to search the Salicornia_2022_Octavio_01 database
(unknown version, 97706 entries) assuming the digestion enzyme trypsin. Mascot
was searched with a fragment ion mass tolerance of 0.50 Da and a parent ion
tolerance of 10.0 PPM. Carbamidomethyl of cysteine was specified in Mascot as a
fixed modification. Oxidation of methionine was specified in Mascot as a
variable modification.
CRITERIA FOR PROTEIN IDENTIFICATION-- Scaffold (version Scaffold_4.8.8, Proteome
Software Inc., Portland, OR) was used to validate MS/MS based peptide and
protein identifications. Peptide identifications were accepted if they could be
established at greater than 95.0% probability by the Scaffold Local FDR
algorithm. Protein identifications were accepted if they could be established at
greater than 99.0% probability and contained at least 2 identified peptides.
Protein probabilities were assigned by the Protein Prophet algorithm
(Nesvizhskii, Al et al Anal. Chem. 2003;75(17):4646-58). Proteins that contained
similar peptides and could not be differentiated based on MS/MS analysis alone
were grouped to satisfy the principles of parsimony. Proteins sharing
significant peptide evidence were grouped into clusters.

## Sheet: SCAFFOLD Params Report 50mM
Publication report created on 09/05/2022
Experiment: 50mM
	Peak List Generator: unknown
		Version: unknown
		Charge States Calculated: unknown
		Deisotoped: unknown
		Textual Annotation: unknown
	Database Set: 1 Database
		Database Name: the Salicornia_2022_Octavio_01 database
			Version: unknown
			Taxonomy: All Entries
			Number of Proteins: 97706
		Does database contain common contaminants?: unknown
	Search Engine Set: 1 Search Engine
		Search Engine: Mascot
			Version: 2.8.0.1
			Samples: All Samples
			Fragment Tolerance: 0.50 Da (Monoisotopic)
			Parent Tolerance: 10.0 PPM (Monoisotopic)
			Fixed Modifications: +57 on C (Carbamidomethyl)
			Variable Modifications: +16 on M (Oxidation)
			Database: the Salicornia_2022_Octavio_01 database (unknown version, 97706 entries)
			Digestion Enzyme: Trypsin
			Max Missed Cleavages: 2
			Probability Model:
				20160315OS1-50A1 (SABI_50A1): LFDR Model, Classifier data: Bayes, Good (75%) m:19.2/s:21.8 m:48.7/s:21.9 m:NA m:NA m:NA, Bad (25%) m:-19.7/s:5.43 m:8.97/s:5.55 m:NA m:NA m:NA [all charge states]
				20160315OS1-50B1 (SABI_50B1): LFDR Model, Classifier data: Bayes, Good (67%) m:17.5/s:20.1 m:46.9/s:20.2 m:NA m:NA m:NA, Bad (33%) m:-19.0/s:5.18 m:9.54/s:5.39 m:NA m:NA m:NA [all charge states]
				20160315OS1-50C1 (SABI_50C1): LFDR Model, Classifier data: Bayes, Good (75%) m:19.2/s:22.1 m:48.7/s:22.2 m:NA m:NA m:NA, Bad (25%) m:-19.5/s:5.56 m:9.11/s:5.60 m:NA m:NA m:NA [all charge states]
				20160315OS2-50A2 (SABI_50A2): LFDR Model, Classifier data: Bayes, Good (71%) m:17.9/s:20.4 m:47.5/s:20.5 m:NA m:NA m:NA, Bad (29%) m:-20.0/s:5.30 m:8.79/s:5.38 m:NA m:NA m:NA [all charge states]
				20160315OS2-50B2 (SABI_50B2): LFDR Model, Classifier data: Bayes, Good (69%) m:17.9/s:20.6 m:47.4/s:20.8 m:NA m:NA m:NA, Bad (31%) m:-19.2/s:5.22 m:9.40/s:5.40 m:NA m:NA m:NA [all charge states]
				20160315OS2-50C2 (SABI_50C2): LFDR Model, Classifier data: Bayes, Good (75%) m:21.1/s:22.5 m:50.6/s:22.7 m:NA m:NA m:NA, Bad (25%) m:-19.8/s:5.45 m:8.68/s:5.57 m:NA m:NA m:NA [all charge states]
				20160316OS3-50A3 (SABI_50A3): LFDR Model, Classifier data: Bayes, Good (70%) m:17.0/s:19.8 m:46.6/s:20.0 m:NA m:NA m:NA, Bad (30%) m:-20.0/s:5.24 m:8.72/s:5.41 m:NA m:NA m:NA [all charge states]
				20160316OS3-50B3 (SABI_50B3): LFDR Model, Classifier data: Bayes, Good (67%) m:17.5/s:20.1 m:47.1/s:20.2 m:NA m:NA m:NA, Bad (33%) m:-19.0/s:5.18 m:9.66/s:5.50 m:NA m:NA m:NA [all charge states]
				20160316OS3-50C3 (SABI_50C3): LFDR Model, Classifier data: Bayes, Good (72%) m:19.5/s:21.6 m:49.1/s:21.7 m:NA m:NA m:NA, Bad (28%) m:-19.5/s:5.35 m:9.19/s:5.47 m:NA m:NA m:NA [all charge states]
				20160316OS4-50A4 (SABI_50A4): LFDR Model, Classifier data: Bayes, Good (70%) m:19.3/s:21.4 m:48.9/s:21.5 m:NA m:NA m:NA, Bad (30%) m:-19.5/s:5.36 m:9.32/s:5.59 m:NA m:NA m:NA [all charge states]
				20160316OS4-50B4 (SABI_50B4): LFDR Model, Classifier data: Bayes, Good (68%) m:19.5/s:21.7 m:49.1/s:21.9 m:NA m:NA m:NA, Bad (32%) m:-19.2/s:5.34 m:9.60/s:5.54 m:NA m:NA m:NA [all charge states]
				20160316OS4-50C4 (SABI_50C4): LFDR Model, Classifier data: Bayes, Good (70%) m:19.9/s:21.6 m:49.4/s:21.7 m:NA m:NA m:NA, Bad (30%) m:-19.4/s:5.39 m:9.41/s:5.54 m:NA m:NA m:NA [all charge states]
				20160317OS5-50A5 (SABI_50A5): LFDR Model, Classifier data: Bayes, Good (71%) m:20.1/s:22.1 m:49.6/s:22.2 m:NA m:NA m:NA, Bad (29%) m:-19.3/s:5.39 m:9.48/s:5.55 m:NA m:NA m:NA [all charge states]
				20160317OS5-50B5 (SABI_50B5): LFDR Model, Classifier data: Bayes, Good (71%) m:20.6/s:22.3 m:50.2/s:22.4 m:NA m:NA m:NA, Bad (29%) m:-19.3/s:5.42 m:9.47/s:5.56 m:NA m:NA m:NA [all charge states]
				20160317OS5-50C5 (SABI_50C5): LFDR Model, Classifier data: Bayes, Good (71%) m:19.7/s:21.8 m:49.3/s:22.0 m:NA m:NA m:NA, Bad (29%) m:-19.3/s:5.37 m:9.52/s:5.53 m:NA m:NA m:NA [all charge states]
				20160317OS6-50A6 (SABI_50A6): LFDR Model, Classifier data: Bayes, Good (70%) m:20.9/s:21.8 m:50.4/s:22.0 m:NA m:NA m:NA, Bad (30%) m:-19.2/s:5.55 m:9.50/s:5.73 m:NA m:NA m:NA [all charge states]
				20160317OS6-50B6 (SABI_50B6): LFDR Model, Classifier data: Bayes, Good (70%) m:18.7/s:21.3 m:48.3/s:21.4 m:NA m:NA m:NA, Bad (30%) m:-18.8/s:5.34 m:9.96/s:5.51 m:NA m:NA m:NA [all charge states]
				20160317OS6-50C6 (SABI_50C6): LFDR Model, Classifier data: Bayes, Good (70%) m:20.9/s:22.2 m:50.5/s:22.3 m:NA m:NA m:NA, Bad (30%) m:-19.2/s:5.38 m:9.61/s:5.53 m:NA m:NA m:NA [all charge states]
				20160322OS7-50A7 (SABI_50A7): LFDR Model, Classifier data: Bayes, Good (71%) m:20.9/s:22.2 m:50.5/s:22.3 m:NA m:NA m:NA, Bad (29%) m:-19.0/s:5.47 m:9.66/s:5.67 m:NA m:NA m:NA [all charge states]
				20160322OS7-50B7 (SABI_50B7): LFDR Model, Classifier data: Bayes, Good (67%) m:18.1/s:20.5 m:47.7/s:20.6 m:NA m:NA m:NA, Bad (33%) m:-18.8/s:5.26 m:9.83/s:5.50 m:NA m:NA m:NA [all charge states]
				20160322OS7-50C7 (SABI_50C7): LFDR Model, Classifier data: Bayes, Good (72%) m:20.7/s:22.3 m:50.3/s:22.4 m:NA m:NA m:NA, Bad (28%) m:-19.2/s:5.32 m:9.58/s:5.50 m:NA m:NA m:NA [all charge states]
				20160322OS8-50A8 (SABI_50A8): LFDR Model, Classifier data: Bayes, Good (70%) m:19.1/s:21.2 m:48.6/s:21.4 m:NA m:NA m:NA, Bad (30%) m:-18.8/s:5.43 m:10.0/s:5.66 m:NA m:NA m:NA [all charge states]
				20160322OS8-50B8 (SABI_50B8): LFDR Model, Classifier data: Bayes, Good (70%) m:19.4/s:21.1 m:48.9/s:21.3 m:NA m:NA m:NA, Bad (30%) m:-18.8/s:5.37 m:10.1/s:5.52 m:NA m:NA m:NA [all charge states]
				20160322OS8-50C8 (SABI_50C8): LFDR Model, Classifier data: Bayes, Good (72%) m:20.2/s:22.0 m:49.7/s:22.2 m:NA m:NA m:NA, Bad (28%) m:-19.0/s:5.29 m:9.85/s:5.43 m:NA m:NA m:NA [all charge states]
				20160323OS9-50A9 (SABI_50A9): LFDR Model, Classifier data: Bayes, Good (70%) m:18.1/s:21.3 m:47.6/s:21.4 m:NA m:NA m:NA, Bad (30%) m:-18.9/s:5.27 m:9.98/s:5.39 m:NA m:NA m:NA [all charge states]
				20160323OS9-50B9 (SABI_50B9): LFDR Model, Classifier data: Bayes, Good (69%) m:17.5/s:20.3 m:46.9/s:20.5 m:NA m:NA m:NA, Bad (31%) m:-18.6/s:5.40 m:10.2/s:5.54 m:NA m:NA m:NA [all charge states]
				20160323OS9-50C9 (SABI_50C9): LFDR Model, Classifier data: Bayes, Good (70%) m:19.3/s:21.8 m:48.9/s:21.9 m:NA m:NA m:NA, Bad (30%) m:-19.1/s:5.43 m:9.66/s:5.60 m:NA m:NA m:NA [all charge states]
				20160323OS10-50A10 (SABI_50A10): LFDR Model, Classifier data: Bayes, Good (68%) m:19.7/s:21.9 m:49.2/s:22.0 m:NA m:NA m:NA, Bad (32%) m:-18.9/s:5.49 m:9.79/s:5.66 m:NA m:NA m:NA [all charge states]
				20160323OS10-50B10 (SABI_50B10): LFDR Model, Classifier data: Bayes, Good (64%) m:19.2/s:21.2 m:48.7/s:21.3 m:NA m:NA m:NA, Bad (36%) m:-18.9/s:5.29 m:10.00/s:5.42 m:NA m:NA m:NA [all charge states]
				20160323OS10-50C10 (SABI_50C10): LFDR Model, Classifier data: Bayes, Good (69%) m:21.3/s:22.5 m:50.8/s:22.6 m:NA m:NA m:NA, Bad (31%) m:-19.1/s:5.66 m:9.52/s:5.75 m:NA m:NA m:NA [all charge states]
				20160325OS11-50A11 (SABI_50A11): LFDR Model, Classifier data: Bayes, Good (68%) m:20.7/s:22.4 m:50.3/s:22.5 m:NA m:NA m:NA, Bad (32%) m:-19.2/s:5.48 m:9.50/s:5.56 m:NA m:NA m:NA [all charge states]
				20160325OS11-50B11 (SABI_50B11): LFDR Model, Classifier data: Bayes, Good (67%) m:19.3/s:21.5 m:48.8/s:21.6 m:NA m:NA m:NA, Bad (33%) m:-18.9/s:5.34 m:9.83/s:5.44 m:NA m:NA m:NA [all charge states]
				20160325OS11-50C11 (SABI_50C11): LFDR Model, Classifier data: Bayes, Good (67%) m:20.1/s:21.9 m:49.7/s:22.1 m:NA m:NA m:NA, Bad (33%) m:-19.2/s:5.61 m:9.54/s:5.68 m:NA m:NA m:NA [all charge states]
				20160325OS12-50A12 (SABI_50A12): LFDR Model, Classifier data: Bayes, Good (69%) m:20.2/s:21.9 m:49.7/s:22.0 m:NA m:NA m:NA, Bad (31%) m:-19.0/s:5.59 m:9.72/s:5.65 m:NA m:NA m:NA [all charge states]
				20160325OS12-50B12 (SABI_50B12): LFDR Model, Classifier data: Bayes, Good (69%) m:18.3/s:21.1 m:47.8/s:21.2 m:NA m:NA m:NA, Bad (31%) m:-18.7/s:5.42 m:10.1/s:5.50 m:NA m:NA m:NA [all charge states]
				20160325OS12-50C12 (SABI_50C12): LFDR Model, Classifier data: Bayes, Good (68%) m:20.6/s:22.2 m:50.1/s:22.4 m:NA m:NA m:NA, Bad (32%) m:-19.0/s:5.62 m:9.76/s:5.71 m:NA m:NA m:NA [all charge states]
	Scaffold: Version: Scaffold_4.8.8
		Modification Metadata Set: 2334 modifications
			Source: C:\Program Files\Scaffold 4\parameters\unimod.xml
			Comment:
		Protein Grouping Strategy: Experiment-wide grouping with protein cluster analysis
		Peptide Thresholds: 95.0% minimum
		Protein Thresholds: 99.0% minimum and 2 peptides minimum
		Peptide FDR: 0.0% (Decoy)
		Protein FDR: 0.0% (Decoy)
		GO Annotation Source(s):
		Alternate ID Source(s):
DATABASE SEARCHING-- Tandem mass spectra were extracted by [unknown] version
[unknown]. Charge state deconvolution and deisotoping were not performed. All
MS/MS samples were analyzed using Mascot (Matrix Science, London, UK; version
2.8.0.1). Mascot was set up to search the Salicornia_2022_Octavio_01 database
(unknown version, 97706 entries) assuming the digestion enzyme trypsin. Mascot
was searched with a fragment ion mass tolerance of 0.50 Da and a parent ion
tolerance of 10.0 PPM. Carbamidomethyl of cysteine was specified in Mascot as a
fixed modification. Oxidation of methionine was specified in Mascot as a
variable modification.
CRITERIA FOR PROTEIN IDENTIFICATION-- Scaffold (version Scaffold_4.8.8, Proteome
Software Inc., Portland, OR) was used to validate MS/MS based peptide and
protein identifications. Peptide identifications were accepted if they could be
established at greater than 95.0% probability by the Scaffold Local FDR
algorithm. Protein identifications were accepted if they could be established at
greater than 99.0% probability and contained at least 2 identified peptides.
Protein probabilities were assigned by the Protein Prophet algorithm
(Nesvizhskii, Al et al Anal. Chem. 2003;75(17):4646-58). Proteins that contained
similar peptides and could not be differentiated based on MS/MS analysis alone
were grouped to satisfy the principles of parsimony. Proteins sharing
significant peptide evidence were grouped into clusters.

## Sheet: SCAFFOLD Params Report 200mM
Publication report created on 09/05/2022
Experiment: 200mM
	Peak List Generator: unknown
		Version: unknown
		Charge States Calculated: unknown
		Deisotoped: unknown
		Textual Annotation: unknown
	Database Set: 1 Database
		Database Name: the Salicornia_2022_Octavio_01 database
			Version: unknown
			Taxonomy: All Entries
			Number of Proteins: 97706
		Does database contain common contaminants?: unknown
	Search Engine Set: 1 Search Engine
		Search Engine: Mascot
			Version: 2.8.0.1
			Samples: All Samples
			Fragment Tolerance: 0.50 Da (Monoisotopic)
			Parent Tolerance: 10.0 PPM (Monoisotopic)
			Fixed Modifications: +57 on C (Carbamidomethyl)
			Variable Modifications: +16 on M (Oxidation)
			Database: the Salicornia_2022_Octavio_01 database (unknown version, 97706 entries)
			Digestion Enzyme: Trypsin
			Max Missed Cleavages: 2
			Probability Model:
				20160315OS1-200A1 (SABI_200A1): LFDR Model, Classifier data: Bayes, Good (72%) m:19.5/s:21.2 m:49.0/s:21.3 m:NA m:NA m:NA, Bad (28%) m:-19.5/s:5.50 m:9.15/s:5.61 m:NA m:NA m:NA [all charge states]
				20160315OS1-200B1 (SABI_200B1): LFDR Model, Classifier data: Bayes, Good (71%) m:18.5/s:20.9 m:48.0/s:21.0 m:NA m:NA m:NA, Bad (29%) m:-19.5/s:5.40 m:9.16/s:5.51 m:NA m:NA m:NA [all charge states]
				20160315OS1-200C1 (SABI_200C1): LFDR Model, Classifier data: Bayes, Good (70%) m:18.0/s:20.8 m:47.5/s:20.9 m:NA m:NA m:NA, Bad (30%) m:-19.6/s:5.14 m:9.09/s:5.30 m:NA m:NA m:NA [all charge states]
				20160315OS2-200A2 (SABI_200A2): LFDR Model, Classifier data: Bayes, Good (72%) m:19.6/s:21.5 m:49.1/s:21.6 m:NA m:NA m:NA, Bad (28%) m:-19.7/s:5.39 m:9.02/s:5.52 m:NA m:NA m:NA [all charge states]
				20160315OS2-200B2 (SABI_200B2): LFDR Model, Classifier data: Bayes, Good (73%) m:19.2/s:21.6 m:48.7/s:21.7 m:NA m:NA m:NA, Bad (27%) m:-19.6/s:5.29 m:8.96/s:5.36 m:NA m:NA m:NA [all charge states]
				20160315OS2-200C2 (SABI_200C2): LFDR Model, Classifier data: Bayes, Good (70%) m:18.6/s:20.8 m:48.1/s:20.9 m:NA m:NA m:NA, Bad (30%) m:-19.5/s:5.22 m:9.20/s:5.35 m:NA m:NA m:NA [all charge states]
				20160316OS3-200A3 (SABI_200A3): LFDR Model, Classifier data: Bayes, Good (68%) m:17.2/s:19.7 m:46.8/s:19.9 m:NA m:NA m:NA, Bad (32%) m:-19.0/s:5.29 m:9.66/s:5.45 m:NA m:NA m:NA [all charge states]
				20160316OS3-200B3 (SABI_200B3): LFDR Model, Classifier data: Bayes, Good (69%) m:18.3/s:20.4 m:47.8/s:20.6 m:NA m:NA m:NA, Bad (31%) m:-19.5/s:5.33 m:9.24/s:5.51 m:NA m:NA m:NA [all charge states]
				20160316OS3-200C3 (SABI_200C3): LFDR Model, Classifier data: Bayes, Good (68%) m:18.3/s:19.8 m:47.8/s:19.9 m:NA m:NA m:NA, Bad (32%) m:-19.6/s:5.34 m:9.11/s:5.45 m:NA m:NA m:NA [all charge states]
				20160316OS4-200A4 (SABI_200A4): LFDR Model, Classifier data: Bayes, Good (66%) m:19.0/s:20.7 m:48.6/s:20.8 m:NA m:NA m:NA, Bad (34%) m:-19.0/s:5.41 m:9.72/s:5.57 m:NA m:NA m:NA [all charge states]
				20160316OS4-200B4 (SABI_200B4): LFDR Model, Classifier data: Bayes, Good (69%) m:20.2/s:22.0 m:49.8/s:22.1 m:NA m:NA m:NA, Bad (31%) m:-19.4/s:5.35 m:9.45/s:5.49 m:NA m:NA m:NA [all charge states]
				20160316OS4-200C4 (SABI_200C4): LFDR Model, Classifier data: Bayes, Good (65%) m:17.5/s:19.7 m:47.0/s:19.8 m:NA m:NA m:NA, Bad (35%) m:-19.1/s:5.37 m:9.78/s:5.57 m:NA m:NA m:NA [all charge states]
				20160317OS5-200A5 (SABI_200A5): LFDR Model, Classifier data: Bayes, Good (67%) m:17.5/s:20.1 m:47.1/s:20.3 m:NA m:NA m:NA, Bad (33%) m:-18.9/s:5.29 m:9.94/s:5.47 m:NA m:NA m:NA [all charge states]
				20160317OS5-200B5 (SABI_200B5): LFDR Model, Classifier data: Bayes, Good (69%) m:19.3/s:21.4 m:48.9/s:21.5 m:NA m:NA m:NA, Bad (31%) m:-18.8/s:5.47 m:10.0/s:5.61 m:NA m:NA m:NA [all charge states]
				20160317OS5-200C5 (SABI_200C5): LFDR Model, Classifier data: Bayes, Good (66%) m:18.9/s:20.5 m:48.5/s:20.7 m:NA m:NA m:NA, Bad (34%) m:-19.3/s:5.39 m:9.52/s:5.57 m:NA m:NA m:NA [all charge states]
				20160317OS6-200A6 (SABI_200A6): LFDR Model, Classifier data: Bayes, Good (69%) m:19.7/s:21.5 m:49.3/s:21.6 m:NA m:NA m:NA, Bad (31%) m:-18.8/s:5.50 m:10.0/s:5.63 m:NA m:NA m:NA [all charge states]
				20160317OS6-200B6 (SABI_200B6): LFDR Model, Classifier data: Bayes, Good (70%) m:20.9/s:22.0 m:50.5/s:22.1 m:NA m:NA m:NA, Bad (30%) m:-18.9/s:5.51 m:9.97/s:5.64 m:NA m:NA m:NA [all charge states]
				20160317OS6-200C6 (SABI_200C6): LFDR Model, Classifier data: Bayes, Good (70%) m:20.4/s:21.9 m:50.0/s:22.0 m:NA m:NA m:NA, Bad (30%) m:-19.0/s:5.36 m:9.93/s:5.51 m:NA m:NA m:NA [all charge states]
				20160322OS7-200A7 (SABI_200A7): LFDR Model, Classifier data: Bayes, Good (69%) m:18.6/s:20.9 m:48.1/s:21.0 m:NA m:NA m:NA, Bad (31%) m:-18.7/s:5.35 m:10.0/s:5.46 m:NA m:NA m:NA [all charge states]
				20160322OS7-200B7 (SABI_200B7): LFDR Model, Classifier data: Bayes, Good (70%) m:20.1/s:21.5 m:49.7/s:21.7 m:NA m:NA m:NA, Bad (30%) m:-18.9/s:5.45 m:9.88/s:5.61 m:NA m:NA m:NA [all charge states]
				20160322OS7-200C7 (SABI_200C7): LFDR Model, Classifier data: Bayes, Good (68%) m:18.4/s:20.6 m:47.8/s:20.8 m:NA m:NA m:NA, Bad (32%) m:-18.7/s:5.37 m:10.1/s:5.52 m:NA m:NA m:NA [all charge states]
				20160322OS8-200A8 (SABI_200A8): LFDR Model, Classifier data: Bayes, Good (66%) m:18.4/s:20.5 m:47.9/s:20.6 m:NA m:NA m:NA, Bad (34%) m:-18.6/s:5.22 m:10.2/s:5.44 m:NA m:NA m:NA [all charge states]
				20160322OS8-200B8 (SABI_200B8): LFDR Model, Classifier data: Bayes, Good (70%) m:18.2/s:20.7 m:47.6/s:20.8 m:NA m:NA m:NA, Bad (30%) m:-18.5/s:5.41 m:10.3/s:5.55 m:NA m:NA m:NA [all charge states]
				20160322OS8-200C8 (SABI_200C8): LFDR Model, Classifier data: Bayes, Good (69%) m:18.9/s:21.3 m:48.3/s:21.5 m:NA m:NA m:NA, Bad (31%) m:-19.0/s:5.40 m:9.84/s:5.45 m:NA m:NA m:NA [all charge states]
				20160323OS9-200A9 (SABI_200A9): LFDR Model, Classifier data: Bayes, Good (69%) m:18.8/s:21.4 m:48.4/s:21.5 m:NA m:NA m:NA, Bad (31%) m:-18.9/s:5.46 m:9.92/s:5.57 m:NA m:NA m:NA [all charge states]
				20160323OS9-200B9 (SABI_200B9): LFDR Model, Classifier data: Bayes, Good (68%) m:18.8/s:21.3 m:48.3/s:21.5 m:NA m:NA m:NA, Bad (32%) m:-18.6/s:5.44 m:10.1/s:5.56 m:NA m:NA m:NA [all charge states]
				20160323OS9-200C9 (SABI_200C9): LFDR Model, Classifier data: Bayes, Good (68%) m:19.8/s:21.9 m:49.3/s:22.1 m:NA m:NA m:NA, Bad (32%) m:-19.3/s:5.43 m:9.44/s:5.51 m:NA m:NA m:NA [all charge states]
				20160323OS10-200A10 (SABI_200A10): LFDR Model, Classifier data: Bayes, Good (66%) m:22.2/s:22.9 m:51.8/s:23.0 m:NA m:NA m:NA, Bad (34%) m:-19.4/s:5.46 m:9.22/s:5.58 m:NA m:NA m:NA [all charge states]
				20160323OS10-200B10 (SABI_200B10): LFDR Model, Classifier data: Bayes, Good (68%) m:21.1/s:22.2 m:50.6/s:22.4 m:NA m:NA m:NA, Bad (32%) m:-19.1/s:5.71 m:9.54/s:5.80 m:NA m:NA m:NA [all charge states]
				20160323OS10-200C10 (SABI_200C10): LFDR Model, Classifier data: Bayes, Good (69%) m:20.2/s:21.8 m:49.7/s:22.0 m:NA m:NA m:NA, Bad (31%) m:-19.1/s:5.74 m:9.57/s:5.83 m:NA m:NA m:NA [all charge states]
				20160325OS11-200A11 (SABI_200A11): LFDR Model, Classifier data: Bayes, Good (67%) m:20.7/s:22.3 m:50.3/s:22.5 m:NA m:NA m:NA, Bad (33%) m:-19.1/s:5.68 m:9.62/s:5.76 m:NA m:NA m:NA [all charge states]
				20160325OS11-200B11 (SABI_200B11): LFDR Model, Classifier data: Bayes, Good (67%) m:21.0/s:22.4 m:50.5/s:22.5 m:NA m:NA m:NA, Bad (33%) m:-19.3/s:5.45 m:9.44/s:5.57 m:NA m:NA m:NA [all charge states]
				20160325OS11-200C11 (SABI_200C11): LFDR Model, Classifier data: Bayes, Good (69%) m:20.9/s:22.4 m:50.4/s:22.5 m:NA m:NA m:NA, Bad (31%) m:-19.1/s:5.71 m:9.66/s:5.76 m:NA m:NA m:NA [all charge states]
				20160325OS12-200A12 (SABI_200A12): LFDR Model, Classifier data: Bayes, Good (68%) m:19.8/s:22.1 m:49.3/s:22.3 m:NA m:NA m:NA, Bad (32%) m:-18.9/s:5.57 m:9.83/s:5.60 m:NA m:NA m:NA [all charge states]
				20160325OS12-200B12 (SABI_200B12): LFDR Model, Classifier data: Bayes, Good (67%) m:19.7/s:21.6 m:49.2/s:21.8 m:NA m:NA m:NA, Bad (33%) m:-18.8/s:5.51 m:10.0/s:5.54 m:NA m:NA m:NA [all charge states]
				20160325OS12-200C12 (SABI_200C12): LFDR Model, Classifier data: Bayes, Good (68%) m:20.0/s:21.9 m:49.5/s:22.0 m:NA m:NA m:NA, Bad (32%) m:-18.9/s:5.47 m:9.98/s:5.48 m:NA m:NA m:NA [all charge states]
	Scaffold: Version: Scaffold_4.8.8
		Modification Metadata Set: 2334 modifications
			Source: C:\Program Files\Scaffold 4\parameters\unimod.xml
			Comment:
		Protein Grouping Strategy: Experiment-wide grouping with protein cluster analysis
		Peptide Thresholds: 95.0% minimum
		Protein Thresholds: 99.0% minimum and 2 peptides minimum
		Peptide FDR: 0.0% (Decoy)
		Protein FDR: 0.1% (Decoy)
		GO Annotation Source(s):
		Alternate ID Source(s):
DATABASE SEARCHING-- Tandem mass spectra were extracted by [unknown] version
[unknown]. Charge state deconvolution and deisotoping were not performed. All
MS/MS samples were analyzed using Mascot (Matrix Science, London, UK; version
2.8.0.1). Mascot was set up to search the Salicornia_2022_Octavio_01 database
(unknown version, 97706 entries) assuming the digestion enzyme trypsin. Mascot
was searched with a fragment ion mass tolerance of 0.50 Da and a parent ion
tolerance of 10.0 PPM. Carbamidomethyl of cysteine was specified in Mascot as a
fixed modification. Oxidation of methionine was specified in Mascot as a
variable modification.
CRITERIA FOR PROTEIN IDENTIFICATION-- Scaffold (version Scaffold_4.8.8, Proteome
Software Inc., Portland, OR) was used to validate MS/MS based peptide and
protein identifications. Peptide identifications were accepted if they could be
established at greater than 95.0% probability by the Scaffold Local FDR
algorithm. Protein identifications were accepted if they could be established at
greater than 99.0% probability and contained at least 2 identified peptides.
Protein probabilities were assigned by the Protein Prophet algorithm
(Nesvizhskii, Al et al Anal. Chem. 2003;75(17):4646-58). Proteins that contained
similar peptides and could not be differentiated based on MS/MS analysis alone
were grouped to satisfy the principles of parsimony. Proteins sharing
significant peptide evidence were grouped into clusters.

## Sheet: SCAFFOLD Params Report 600mM
Publication report created on 09/06/2022
Experiment: My Experiment
	Peak List Generator: unknown
		Version: unknown
		Charge States Calculated: unknown
		Deisotoped: unknown
		Textual Annotation: unknown
	Database Set: 1 Database
		Database Name: the Salicornia_2022_Octavio_01 database
			Version: unknown
			Taxonomy: All Entries
			Number of Proteins: 97706
		Does database contain common contaminants?: unknown
	Search Engine Set: 1 Search Engine
		Search Engine: Mascot
			Version: 2.8.0.1
			Samples: All Samples
			Fragment Tolerance: 0.50 Da (Monoisotopic)
			Parent Tolerance: 10.0 PPM (Monoisotopic)
			Fixed Modifications: +57 on C (Carbamidomethyl)
			Variable Modifications: +16 on M (Oxidation)
			Database: the Salicornia_2022_Octavio_01 database (unknown version, 97706 entries)
			Digestion Enzyme: Trypsin
			Max Missed Cleavages: 2
			Probability Model:
				20160315OS1-600A1 (SABI_600A1): LFDR Model, Classifier data: Bayes, Good (62%) m:14.4/s:16.5 m:43.9/s:16.7 m:NA m:NA m:NA, Bad (38%) m:-19.6/s:5.42 m:8.98/s:5.59 m:NA m:NA m:NA [all charge states]
				20160315OS1-600B1 (SABI_600B1): LFDR Model, Classifier data: Bayes, Good (70%) m:16.9/s:19.9 m:46.4/s:20.1 m:NA m:NA m:NA, Bad (30%) m:-19.2/s:5.36 m:9.55/s:5.51 m:NA m:NA m:NA [all charge states]
				20160315OS1-600C1 (SABI_600C1): LFDR Model, Classifier data: Bayes, Good (65%) m:15.9/s:19.0 m:45.4/s:19.2 m:NA m:NA m:NA, Bad (35%) m:-19.4/s:5.16 m:9.08/s:5.40 m:NA m:NA m:NA [all charge states]
				20160315OS2-600A2 (SABI_600A2): LFDR Model, Classifier data: Bayes, Good (71%) m:19.6/s:21.1 m:49.1/s:21.3 m:NA m:NA m:NA, Bad (29%) m:-19.6/s:5.33 m:9.05/s:5.50 m:NA m:NA m:NA [all charge states]
				20160315OS2-600B2 (SABI_600B2): LFDR Model, Classifier data: Bayes, Good (70%) m:18.5/s:20.7 m:48.1/s:20.8 m:NA m:NA m:NA, Bad (30%) m:-19.5/s:5.28 m:9.16/s:5.41 m:NA m:NA m:NA [all charge states]
				20160315OS2-600C2 (SABI_600C2): LFDR Model, Classifier data: Bayes, Good (66%) m:16.7/s:19.2 m:46.3/s:19.3 m:NA m:NA m:NA, Bad (34%) m:-19.4/s:5.29 m:9.17/s:5.48 m:NA m:NA m:NA [all charge states]
				20160316OS3-600A3 (SABI_600A3): LFDR Model, Classifier data: Bayes, Good (67%) m:16.1/s:19.5 m:45.7/s:19.7 m:NA m:NA m:NA, Bad (33%) m:-20.4/s:5.25 m:8.46/s:5.32 m:NA m:NA m:NA [all charge states]
				20160316OS3-600B3 (SABI_600B3): LFDR Model, Classifier data: Bayes, Good (66%) m:15.7/s:18.5 m:45.2/s:18.6 m:NA m:NA m:NA, Bad (34%) m:-19.3/s:5.48 m:9.46/s:5.62 m:NA m:NA m:NA [all charge states]
				20160316OS3-600C3 (SABI_600C3): LFDR Model, Classifier data: Bayes, Good (66%) m:16.3/s:19.2 m:45.9/s:19.3 m:NA m:NA m:NA, Bad (34%) m:-19.7/s:5.26 m:9.07/s:5.42 m:NA m:NA m:NA [all charge states]
				20160316OS4-600A4 (SABI_600A4): LFDR Model, Classifier data: Bayes, Good (64%) m:16.7/s:19.3 m:46.2/s:19.4 m:NA m:NA m:NA, Bad (36%) m:-19.9/s:5.29 m:8.90/s:5.37 m:NA m:NA m:NA [all charge states]
				20160316OS4-600B4 (SABI_600B4): LFDR Model, Classifier data: Bayes, Good (66%) m:17.0/s:19.6 m:46.6/s:19.7 m:NA m:NA m:NA, Bad (34%) m:-19.1/s:5.35 m:9.79/s:5.51 m:NA m:NA m:NA [all charge states]
				20160316OS4-600C4 (SABI_600C4): LFDR Model, Classifier data: Bayes, Good (68%) m:18.6/s:20.2 m:48.3/s:20.3 m:NA m:NA m:NA, Bad (32%) m:-19.6/s:5.28 m:9.17/s:5.40 m:NA m:NA m:NA [all charge states]
				20160317OS5-600A5 (SABI_600A5): LFDR Model, Classifier data: Bayes, Good (64%) m:16.1/s:18.2 m:45.6/s:18.4 m:NA m:NA m:NA, Bad (36%) m:-19.6/s:5.43 m:9.37/s:5.51 m:NA m:NA m:NA [all charge states]
				20160317OS5-600B5 (SABI_600B5): LFDR Model, Classifier data: Bayes, Good (66%) m:19.1/s:20.8 m:48.6/s:21.0 m:NA m:NA m:NA, Bad (34%) m:-18.8/s:5.41 m:10.1/s:5.59 m:NA m:NA m:NA [all charge states]
				20160317OS5-600C5 (SABI_600C5): LFDR Model, Classifier data: Bayes, Good (65%) m:18.9/s:20.3 m:48.5/s:20.5 m:NA m:NA m:NA, Bad (35%) m:-19.3/s:5.38 m:9.54/s:5.56 m:NA m:NA m:NA [all charge states]
				20160317OS6-600A6 (SABI_600A6): LFDR Model, Classifier data: Bayes, Good (66%) m:17.0/s:19.9 m:46.6/s:20.0 m:NA m:NA m:NA, Bad (34%) m:-19.0/s:5.30 m:10.0/s:5.48 m:NA m:NA m:NA [all charge states]
				20160317OS6-600B6 (SABI_600B6): LFDR Model, Classifier data: Bayes, Good (64%) m:19.0/s:20.4 m:48.6/s:20.5 m:NA m:NA m:NA, Bad (36%) m:-18.4/s:5.20 m:10.5/s:5.35 m:NA m:NA m:NA [all charge states]
				20160317OS6-600C6 (SABI_600C6): LFDR Model, Classifier data: Bayes, Good (68%) m:19.7/s:20.8 m:49.2/s:20.9 m:NA m:NA m:NA, Bad (32%) m:-18.9/s:5.38 m:9.98/s:5.61 m:NA m:NA m:NA [all charge states]
				20160322OS7-600A7 (SABI_600A7): LFDR Model, Classifier data: Bayes, Good (69%) m:17.9/s:20.5 m:47.5/s:20.7 m:NA m:NA m:NA, Bad (31%) m:-19.3/s:5.42 m:9.52/s:5.64 m:NA m:NA m:NA [all charge states]
				20160322OS7-600B7 (SABI_600B7): LFDR Model, Classifier data: Bayes, Good (70%) m:19.2/s:21.2 m:48.7/s:21.3 m:NA m:NA m:NA, Bad (30%) m:-19.0/s:5.41 m:9.88/s:5.55 m:NA m:NA m:NA [all charge states]
				20160322OS7-600C7 (SABI_600C7): LFDR Model, Classifier data: Bayes, Good (72%) m:19.9/s:21.8 m:49.4/s:21.9 m:NA m:NA m:NA, Bad (28%) m:-18.8/s:5.62 m:9.95/s:5.71 m:NA m:NA m:NA [all charge states]
				20160322OS8-600A8 (SABI_600A8): LFDR Model, Classifier data: Bayes, Good (62%) m:16.0/s:17.5 m:45.5/s:17.7 m:NA m:NA m:NA, Bad (38%) m:-18.3/s:5.30 m:10.4/s:5.48 m:NA m:NA m:NA [all charge states]
				20160322OS8-600B8 (SABI_600B8): LFDR Model, Classifier data: Bayes, Good (70%) m:18.2/s:20.6 m:47.6/s:20.8 m:NA m:NA m:NA, Bad (30%) m:-18.7/s:5.43 m:10.1/s:5.54 m:NA m:NA m:NA [all charge states]
				20160322OS8-600C8 (SABI_600C8): LFDR Model, Classifier data: Bayes, Good (71%) m:19.6/s:21.8 m:49.2/s:22.0 m:NA m:NA m:NA, Bad (29%) m:-19.1/s:5.50 m:9.63/s:5.67 m:NA m:NA m:NA [all charge states]
				20160323OS9-600A9 (SABI_600A9): LFDR Model, Classifier data: Bayes, Good (72%) m:19.2/s:21.9 m:48.7/s:22.1 m:NA m:NA m:NA, Bad (28%) m:-19.2/s:5.63 m:9.61/s:5.69 m:NA m:NA m:NA [all charge states]
				20160323OS9-600B9 (SABI_600B9): LFDR Model, Classifier data: Bayes, Good (70%) m:20.4/s:22.2 m:49.9/s:22.4 m:NA m:NA m:NA, Bad (30%) m:-19.3/s:5.68 m:9.49/s:5.72 m:NA m:NA m:NA [all charge states]
				20160323OS9-900C9 (SABI_600C9): LFDR Model, Classifier data: Bayes, Good (70%) m:19.0/s:21.9 m:48.5/s:22.0 m:NA m:NA m:NA, Bad (30%) m:-19.1/s:5.39 m:9.72/s:5.49 m:NA m:NA m:NA [all charge states]
				20160323OS10-600A10 (SABI_600A10): LFDR Model, Classifier data: Bayes, Good (72%) m:19.0/s:21.9 m:48.5/s:22.1 m:NA m:NA m:NA, Bad (28%) m:-19.2/s:5.58 m:9.60/s:5.61 m:NA m:NA m:NA [all charge states]
				20160323OS10-600B10 (SABI_600B10): LFDR Model, Classifier data: Bayes, Good (69%) m:20.6/s:22.3 m:50.1/s:22.4 m:NA m:NA m:NA, Bad (31%) m:-19.2/s:5.66 m:9.55/s:5.67 m:NA m:NA m:NA [all charge states]
				20160323OS10-600C10 (SABI_600C10): LFDR Model, Classifier data: Bayes, Good (71%) m:21.3/s:22.6 m:50.8/s:22.8 m:NA m:NA m:NA, Bad (29%) m:-19.2/s:5.83 m:9.43/s:5.89 m:NA m:NA m:NA [all charge states]
				20160325OS11-600A11 (SABI_600A11): LFDR Model, Classifier data: Bayes, Good (71%) m:20.3/s:22.5 m:49.8/s:22.6 m:NA m:NA m:NA, Bad (29%) m:-19.1/s:5.61 m:9.66/s:5.67 m:NA m:NA m:NA [all charge states]
				20160325OS11-600B11 (SABI_600B11): LFDR Model, Classifier data: Bayes, Good (69%) m:20.7/s:22.2 m:50.2/s:22.4 m:NA m:NA m:NA, Bad (31%) m:-19.3/s:5.62 m:9.46/s:5.74 m:NA m:NA m:NA [all charge states]
				20160325OS11-600C11 (SABI_600C11): LFDR Model, Classifier data: Bayes, Good (69%) m:19.5/s:21.8 m:49.0/s:21.9 m:NA m:NA m:NA, Bad (31%) m:-18.9/s:5.57 m:9.91/s:5.64 m:NA m:NA m:NA [all charge states]
				20160325OS12-600A12 (SABI_600A12): LFDR Model, Classifier data: Bayes, Good (70%) m:20.2/s:22.3 m:49.8/s:22.4 m:NA m:NA m:NA, Bad (30%) m:-19.0/s:5.60 m:9.80/s:5.64 m:NA m:NA m:NA [all charge states]
				20160325OS12-600B12 (SABI_600B12): LFDR Model, Classifier data: Bayes, Good (70%) m:21.1/s:22.5 m:50.6/s:22.6 m:NA m:NA m:NA, Bad (30%) m:-19.0/s:5.68 m:9.82/s:5.65 m:NA m:NA m:NA [all charge states]
				20160325OS12-600C12 (SABI_600C12): LFDR Model, Classifier data: Bayes, Good (70%) m:19.7/s:22.2 m:49.2/s:22.4 m:NA m:NA m:NA, Bad (30%) m:-19.0/s:5.69 m:9.69/s:5.77 m:NA m:NA m:NA [all charge states]
	Scaffold: Version: Scaffold_4.8.8
		Modification Metadata Set: 2334 modifications
			Source: C:\Program Files\Scaffold 4\parameters\unimod.xml
			Comment:
		Protein Grouping Strategy: Experiment-wide grouping with protein cluster analysis
		Peptide Thresholds: 95.0% minimum
		Protein Thresholds: 99.0% minimum and 2 peptides minimum
		Peptide FDR: 0.0% (Decoy)
		Protein FDR: 0.0% (Decoy)
		GO Annotation Source(s):
		Alternate ID Source(s):
DATABASE SEARCHING-- Tandem mass spectra were extracted by [unknown] version
[unknown]. Charge state deconvolution and deisotoping were not performed. All
MS/MS samples were analyzed using Mascot (Matrix Science, London, UK; version
2.8.0.1). Mascot was set up to search the Salicornia_2022_Octavio_01 database
(unknown version, 97706 entries) assuming the digestion enzyme trypsin. Mascot
was searched with a fragment ion mass tolerance of 0.50 Da and a parent ion
tolerance of 10.0 PPM. Carbamidomethyl of cysteine was specified in Mascot as a
fixed modification. Oxidation of methionine was specified in Mascot as a
variable modification.
CRITERIA FOR PROTEIN IDENTIFICATION-- Scaffold (version Scaffold_4.8.8, Proteome
Software Inc., Portland, OR) was used to validate MS/MS based peptide and
protein identifications. Peptide identifications were accepted if they could be
established at greater than 95.0% probability by the Scaffold Local FDR
algorithm. Protein identifications were accepted if they could be established at
greater than 99.0% probability and contained at least 2 identified peptides.
Protein probabilities were assigned by the Protein Prophet algorithm
(Nesvizhskii, Al et al Anal. Chem. 2003;75(17):4646-58). Proteins that contained
similar peptides and could not be differentiated based on MS/MS analysis alone
were grouped to satisfy the principles of parsimony. Proteins sharing
significant peptide evidence were grouped into clusters.

[truncated: 1 more sheets: SCAFFOLD Params Report MudPIT]
